# Supplementary material for: Causes and consequences of crossing-over evidenced via a high-resolution recombinational landscape of the honey bee
Source: Genome Biol. 2015 Jan 2;16(1):15. doi: 10.1186/s13059-014-0566-0 (PMC4305242; doi:10.1186/s13059-014-0566-0)
Supplement: Additional file 3: — Genotype calls at marker sites of bees sequenced in this study. [file 13059_2014_566_MOESM3_ESM.zip]

Archive with 4 entries (3 files):
- Genotypes/
- Genotypes/Colony I.genotype
- Genotypes/Colony II.genotype
- Genotypes/Colony III.genotype
