# Supplementary material for: Causes and consequences of crossing-over evidenced via a high-resolution recombinational landscape of the honey bee
Source: Genome Biol. 2015 Jan 2;16(1):15. doi: 10.1186/s13059-014-0566-0 (PMC4305242; doi:10.1186/s13059-014-0566-0)
Supplement: Additional file 3: — Genotype calls at marker sites of bees sequenced in this study. [file 13059_2014_566_MOESM3_ESM.zip › Genotypes/Colony I.genotype]

Position I-8 I-9 I-17 I-19 I-20 I-23 I-38 I-40 I-41 I-42 I-48 I-54 I-58 I-59 I-61
LG1_425 A G G G G G G G A A A G A A A
LG1_512 C A A A A A A A C C C A C C C
LG1_521 T C C C C C C C T T T C T T T
LG1_585 A G G G G G G G A A A G A A A
LG1_642 T C C C C C C C T T T C T T T
LG1_644 A G G G G G G G A A A G A A A
LG1_1184 C T T T T T T T C C C T C C C
LG1_1429 A G G G G G G G A A A G A A A
LG1_1891 A G G G G G G G A A A G A A A
LG1_1920 G A A A A A A A G G G A G G G
LG1_1933 T C C C C C C C T T T C T T T
LG1_2083 A G G G G G G G A A A G A A A
LG1_2110 G A A A A A A A G G G A G G G
LG1_2144 A G G G G G G G A A A G A A A
LG1_2281 G A A A A A A A G G G A G G G
LG1_2714 T C C C C C C C T T T C T T T
LG1_2748 A G G G G G G G A A A G A A A
LG1_2772 T C C C C C C C T T T C T T T
LG1_2784 A G G G G G G G A A A G A A A
LG1_2785 T C C C C C C C T T T C T T T
LG1_2926 T C C C C C C C T T T C T T T
LG1_3011 A G G G G G G G A A A G A A A
LG1_3184 C T T T T T T T C C C T C C C
LG1_3192 A G G G G G G G A A A G A A A
LG1_3514 A T T T T T T T A A A T A A A
LG1_3590 G A A A A A A A G G G A G G G
LG1_3726 C T T T T T T T C C C T C C C
LG1_3790 A G G G G G G G A A A G A A A
LG1_4050 A C C C C C C C A A A C A A A
LG1_4062 A T T T T T T T A A A T A A A
LG1_4065 C T T T T T T T C C C T C C C
LG1_4071 C G G G G G G G C C C G C C C
LG1_4314 A G G G G G G G A A A G A A A
LG1_4345 T C C C C C C C T T T C T T T
LG1_4365 G A A A A A A A G G G A G G G
LG1_4370 A G G G G G G G A A A G A A A
LG1_4705 T C C C C C C C T T T C T T T
LG1_4732 C T T T T T T T C C C T C C C
LG1_5150 G A A A A A A A G G G A G G G
LG1_5464 C T T T T T T T C C C T C C C
LG1_5654 T C C C C C C C T T T C T T T
LG1_5956 C T T T T T T T C C C T C C C
LG1_5985 A C C C C C C C A A A C A A A
LG1_6059 A G G G G G G G A A A G A A A
LG1_6077 C T T T T T T T C C C T C C C
LG1_6087 A G G G G G G G A A A G A A A
LG1_6198 A G G G G G G G A A A G A A A
LG1_6219 G A A A A A A A G G G A G G G
LG1_6223 G A A A A A A A G G G A G G G
LG1_6230 T C C C C C C C T T T C T T T
LG1_6245 G C C C C C C C G G G C G G G
LG1_6252 T C C C C C C C T T T C T T T
LG1_6279 A G G G G G G G A A A G A A A
LG1_6502 A G G G G G G G A A A G A A A
LG1_6610 C T T T T T T T C C C T C C C
LG1_6612 T C C C C C C C T T T C T T T
LG1_6750 G A A A A A A A G G G A G G G
LG1_6803 G A A A A A A A G G G A G G G
LG1_6885 A G G G G G G G A A A G A A A
LG1_6937 C T T T T T T T C C C T C C C
LG1_7008 C A A A A A A A C C C A C C C
LG1_7023 T C C C C C C C T T T C T T T
LG1_7027 T C C C C C C C T T T C T T T
LG1_7054 G A A A A A A A G G G A G G G
LG1_7105 A G G G G G G G A A A G A A A
LG1_7149 A G G G G G G G A A A G A A A
LG1_8560 C T T T T T T T C C C T C C C
LG1_8611 T C C C C C C C T T T C T T T
LG1_8628 C T T T T T T T C C C T C C C
LG1_8654 C G G G G G G G C C C G C C C
LG1_8655 T C C C C C C C T T T C T T T
LG1_9484 A G G G G G G G A A A G A A A
LG1_9495 T C C C C C C C T T T C T T T
LG1_9752 A G G G G G G G A A A G A A A
LG1_9812 A G G G G G G G A A A G A A A
LG1_9828 T C C C C C C C T T T C T T T
LG1_10003 T C C C C C C C T T T C T T T
LG1_10116 A G G G G G G G A A A G A A A
LG1_10159 C T T T T T T T C C C T C C C
LG1_10227 G A A A A A A A G G G A G G G
LG1_10628 A G G G G G G G A A A G A A A
LG1_10668 G A A A A A A A G G G A G G G
LG1_11474 A G G G G G G G A A A G A A A
LG1_11602 A G G G G G G G A A A G A A A
LG1_11604 A G G G G G G G A A A G A A A
LG1_11647 G A A A A A A A G G G A G G G
LG1_11996 T A A A A A A A T T T A T T T
LG1_11999 G A A A A A A A G G G A G G G
LG1_12220 C T T T T T T T C C C T C C C
LG1_12225 A G G G G G G G A A A G A A A
LG1_12235 T C C C C C C C T T T C T T T
LG1_12379 T A A A A A A A T T T A T T T
LG1_12414 A G G G G G G G A A A G A A A
LG1_12424 C T T T T T T T C C C T C C C
LG1_12437 C G G G G G G G C C C G C C C
LG1_12442 T C C C C C C C T T T C T T T
LG1_12459 A G G G G G G G A A A G A A A
LG1_12460 C T T T T T T T C C C T C C C
LG1_12472 G T T T T T T T G G G T G G G
LG1_12476 G C C C C C C C G G G C G G G
LG1_12483 G C C C C C C C G G G C G G G
LG1_12516 A G G G G G G G A A A G A A A
LG1_12541 A T T T T T T T A A A T A A A
LG1_12642 T C C C C C C C T T T C T T T
LG1_12646 T G G G G G G G T T T G T T T
LG1_12662 C T T T T T T T C C C T C C C
LG1_12676 G A A A A A A A G G G A G G G
LG1_13847 T C C C C C C C T T T C T T T
LG1_13929 A G G G G G G G A A A G A A A
LG1_13983 G A A A A A A A G G G A G G G
LG1_14202 C T T T T T T T C C C T C C C
LG1_14232 C T T T T T T T C C C T C C C
LG1_14295 T C C C C C C C T T T C T T T
LG1_14309 G T T T T T T T G G G T G G G
LG1_14310 C T T T T T T T C C C T C C C
LG1_14331 G A A A A A A A G G G A G G G
LG1_14356 G A A A A A A A G G G A G G G
LG1_14391 T A A A A A A A T T T A T T T
LG1_14396 A G G G G G G G A A A G A A A
LG1_14513 C T T T T T T T C C C T C C C
LG1_14653 T C C C C C C C T T T C T T T
LG1_15149 T C C C C C C C T T T C T T T
LG1_15235 C G G G G G G G C C C G C C C
LG1_15322 G C C C C C C C G G G C G G G
LG1_15337 A T T T T T T T A A A T A A A
LG1_15414 C T T T T T T T C C C T C C C
LG1_15424 A G G G G G G G A A A G A A A
LG1_15481 G A A A A A A A G G G A G G G
LG1_15487 G A A A A A A A G G G A G G G
LG1_15568 G C C C C C C C G G G C G G G
LG1_15630 C T T T T T T T C C C T C C C
LG1_15672 T C C C C C C C T T T C T T T
LG1_15681 C G G G G G G G C C C G C C C
LG1_15682 T C C C C C C C T T T C T T T
LG1_15750 T C C C C C C C T T T C T T T
LG1_15781 T A A A A A A A T T T A T T T
LG1_15814 T C C C C C C C T T T C T T T
LG1_15837 T A A A A A A A T T T A T T T
LG1_15848 G A A A A A A A G G G A G G G
LG1_15867 C T T T T T T T C C C T C C C
LG1_15880 C T T T T T T T C C C T C C C
LG1_15887 A G G G G G G G A A A G A A A
LG1_15889 T C C C C C C C T T T C T T T
LG1_15895 T G G G G G G G T T T G T T T
LG1_15908 G A A A A A A A G G G A G G G
LG1_15920 T G G G G G G G T T T G T T T
LG1_15948 T C C C C C C C T T T C T T T
LG1_15953 C T T T T T T T C C C T C C C
LG1_15984 A G G G G G G G A A A G A A A
LG1_16023 A T T T T T T T A A A T A A A
LG1_16058 A G G G G G G G A A A G A A A
LG1_16113 A C C C C C C C A A A C A A A
LG1_16172 C T T T T T T T C C C T C C C
LG1_16205 C T T T T T T T C C C T C C C
LG1_16210 T C C C C C C C T T T C T T T
LG1_16214 G A A A A A A A G G G A G G G
LG1_16372 C T T T T T T T C C C T C C C
LG1_16382 A T T T T T T T A A A T A A A
LG1_16420 C T T T T T T T C C C T C C C
LG1_16497 T C C C C C C C T T T C T T T
LG1_16513 G A A A A A A A G G G A G G G
LG1_16579 T C C C C C C C T T T C T T T
LG1_16580 A G G G G G G G A A A G A A A
LG1_16593 T G G G G G G G T T T G T T T
LG1_16595 T A A A A A A A T T T A T T T
LG1_16614 T A A A A A A A T T T A T T T
LG1_16742 T C C C C C C C T T T C T T T
LG1_16909 A G G G G G G G A A A G A A A
LG1_16912 G A A A A A A A G G G A G G G
LG1_17013 G A A A A A A A G G G A G G G
LG1_17024 A C C C C C C C A A A C A A A
LG1_17031 C A A A A A A A C C C A C C C
LG1_17043 G A A A A A A A G G G A G G G
LG1_17144 G A A A A A A A G G G A G G G
LG1_17331 A G G G G G G G A A A G A A A
LG1_17434 G A A A A A A A G G G A G G G
LG1_17459 T C C C C C C C T T T C T T T
LG1_17490 C G G G G G G G C C C G C C C
LG1_17621 T C C C C C C C T T T C T T T
LG1_17937 T C C C C C C C T T T C T T T
LG1_17947 A G G G G G G G A A A G A A A
LG1_17951 A G G G G G G G A A A G A A A
LG1_17956 G A A A A A A A G G G A G G G
LG1_17957 A G G G G G G G A A A G A A A
LG1_17969 A G G G G G G G A A A G A A A
LG1_17975 A G G G G G G G A A A G A A A
LG1_18018 T C C C C C C C T T T C T T T
LG1_18041 C A A A A A A A C C C A C C C
LG1_18066 A G G G G G G G A A A G A A A
LG1_18081 T C C C C C C C T T T C T T T
LG1_18084 G A A A A A A A G G G A G G G
LG1_18087 G A A A A A A A G G G A G G G
LG1_18184 A G G G G G G G A A A G A A A
LG1_18190 T G G G G G G G T T T G T T T
LG1_18191 C T T T T T T T C C C T C C C
LG1_18201 T C C C C C C C T T T C T T T
LG1_18266 G T T T T T T T G G G T G G G
LG1_18385 G C C C C C C C G G G C G G G
LG1_18520 A G G G G G G G A A A G A A A
LG1_18669 C T T T T T T T C C C T C C C
LG1_18682 A G G G G G G G A A A G A A A
LG1_18754 G T T T T T T T G G G T G G G
LG1_18763 A G G G G G G G A A A G A A A
LG1_18899 A G G G G G G G A A A G A A A
LG1_18961 C T T T T T T T C C C T C C C
LG1_19022 G A A A A A A A G G G A G G G
LG1_19026 C G G G G G G G C C C G C C C
LG1_19047 A C C C C C C C A A A C A A A
LG1_19116 A G G G G G G G A A A G A A A
LG1_19221 G T T T T T T T G G G T G G G
LG1_19322 T C C C C C C C T T T C T T T
LG1_19327 C T T T T T T T C C C T C C C
LG1_19346 T C C C C C C C T T T C T T T
LG1_19349 T C C C C C C C T T T C T T T
LG1_19389 T C C C C C C C T T T C T T T
LG1_19485 T G G G G G G G T T T G T T T
LG1_19550 C T T T T T T T C C C T C C C
LG1_19833 T G G G G G G G T T T G T T T
LG1_19989 A T T T T T T T A A A T A A A
LG1_20003 A T T T T T T T A A A T A A A
LG1_20201 T G G G G G G G T T T G T T T
LG1_20207 C G G G G G G G C C C G C C C
LG1_20216 G A A A A A A A G G G A G G G
LG1_20313 G A A A A A A A G G G A G G G
LG1_20425 G C C C C C C C G G G C G G G
LG1_20464 C T T T T T T T C C C T C C C
LG1_20485 G T T T T T T T G G G T G G G
LG1_20519 C T T T T T T T C C C T C C C
LG1_20623 C T T T T T T T C C C T C C C
LG1_20663 G A A A A A A A G G G A G G G
LG1_20697 C T T T T T T T C C C T C C C
LG1_20699 G A A A A A A A G G G A G G G
LG1_20734 G T T T T T T T G G G T G G G
LG1_20759 T C C C C C C C T T T C T T T
LG1_20764 T C C C C C C C T T T C T T T
LG1_20770 C G G G G G G G C C C G C C C
LG1_20773 A G G G G G G G A A A G A A A
LG1_20779 G A A A A A A A G G G A G G G
LG1_20785 G A A A A A A A G G G A G G G
LG1_22662 C T T T T T T T C C C T C C C
LG1_22681 T C C C C C C C T T T C T T T
LG1_22693 T A A A A A A A T T T A T T T
LG1_22704 G A A A A A A A G G G A G G G
LG1_22717 G T T T T T T T G G G T G G G
LG1_22724 A G G G G G G G A A A G A A A
LG1_22759 C T T T T T T T C C C T C C C
LG1_22806 C G G G G G G G C C C G C C C
LG1_22825 G A A A A A A A G G G A G G G
LG1_22864 G A A A A A A A G G G A G G G
LG1_22940 T A A A A A A A T T T A T T T
LG1_23124 T C C C C C C C T T T C T T T
LG1_23371 T G G G G G G G T T T G T T T
LG1_23386 T C C C C C C C T T T C T T T
LG1_23393 T C C C C C C C T T T C T T T
LG1_23402 C T T T T T T T C C C T C C C
LG1_23405 G A A A A A A A G G G A G G G
LG1_23508 T G G G G G G G T T T G T T T
LG1_23636 T C C C C C C C T T T C T T T
LG1_23654 A G G G G G G G A A A G A A A
LG1_23686 T C C C C C C C T T T C T T T
LG1_23709 G A A A A A A A G G G A G G G
LG1_23770 G A A A A A A A G G G A G G G
LG1_23797 G A A A A A A A G G G A G G G
LG1_23908 A G G G G G G G A A A G A A A
LG1_23941 A G G G G G G G A A A G A A A
LG1_24036 A G G G G G G G A A A G A A A
LG1_24224 A G G G G G G G A A A G A A A
LG1_24818 T C C C C C C C T T T C T T T
LG1_24865 C G G G G G G G C C C G C C C
LG1_25240 C T T T T T T T C C C T C C C
LG1_25302 G A A A A A A A G G G A G G G
LG1_25325 G A A A A A A A G G G A G G G
LG1_25367 G A A A A A A A G G G A G G G
LG1_25399 T C C C C C C C T T T C T T T
LG1_25439 G T T T T T T T G G G T G G G
LG1_25485 G A A A A A A A G G G A G G G
LG1_25503 C T T T T T T T C C C T C C C
LG1_25548 T C C C C C C C T T T C T T T
LG1_25601 T C C C C C C C T T T C T T T
LG1_25618 G A A A A A A A G G G A G G G
LG1_25642 C T T T T T T T C C C T C C C
LG1_25691 T C C C C C C C T T T C T T T
LG1_25692 C T T T T T T T C C C T C C C
LG1_25712 A G G G G G G G A A A G A A A
LG1_25739 T C C C C C C C T T T C T T T
LG1_26035 T C C C C C C C T T T C T T T
LG1_26203 T C C C C C C C T T T C T T T
LG1_26208 T C C C C C C C T T T C T T T
LG1_26209 T C C C C C C C T T T C T T T
LG1_26344 T C C C C C C C T T T C T T T
LG1_26424 G C C C C C C C G G G C G G G
LG1_26646 T C C C C C C C T T T C T T T
LG1_26682 A G G G G G G G A A A G A A A
LG1_44522 G A A A A A A A G G G A G G G
LG1_45897 A G G G G G G G A A A G A A A
LG1_46034 A G G G G G G G A A A G A A A
LG1_49352 T C C C C C C C T T T C T T T
LG1_49695 T C C C C C C C T T T C T T T
LG1_52744 G A A A A A A A G G G A G G G
LG1_54126 T G G G G G G G T T T G T T T
LG1_54179 C T T T T T T T C C C T C C C
LG1_54257 G A A A A A A A G G G A G G G
LG1_54265 A G G G G G G G A A A G A A A
LG1_54296 C A A A A A A A C C C A C C C
LG1_54322 C G G G G G G G C C C G C C C
LG1_54449 C G G G G G G G C C C G C C C
LG1_57191 C T T T T T T T C C C T C C C
LG1_57210 C T T T T T T T C C C T C C C
LG1_57249 T C C C C C C C T T T C T T T
LG1_57262 C G G G G G G G C C C G C C C
LG1_57297 C G G G G G G G C C C G C C C
LG1_57325 C T T T T T T T C C C T C C C
LG1_57355 T C C C C C C C T T T C T T T
LG1_57363 G A A A A A A A G G G A G G G
LG1_57389 T C C C C C C C T T T C T T T
LG1_57852 T A A A A A A A T T T A T T T
LG1_57977 G A A A A A A A G G G A G G G
LG1_58009 T G G G G G G G T T T G T T T
LG1_58019 T C C C C C C C T T T C T T T
LG1_58444 G A A A A A A A G G G A G G G
LG1_58531 A G G G G G G G A A A G A A A
LG1_59406 C T T T T T T T C C C T C C C
LG1_60005 G A A A A A A A G G G A G G G
LG1_60063 T G G G G G G G T T T G T T T
LG1_60146 T C C C C C C C T T T C T T T
LG1_60160 C T T T T T T T C C C T C C C
LG1_60167 A G G G G G G G A A A G A A A
LG1_60201 G A A A A A A A G G G A G G G
LG1_60203 T C C C C C C C T T T C T T T
LG1_60236 C T T T T T T T C C C T C C C
LG1_60398 C T T T T T T T C C C T C C C
LG1_60670 C T T T T T T T C C C T C C C
LG1_60751 A G G G G G G G A A A G A A A
LG1_60950 A T T T T T T T A A A T A A A
LG1_60959 C T T T T T T T C C C T C C C
LG1_61044 T C C C C C C C T T T C T T T
LG1_62823 T C C C C C C C T T T C T T T
LG1_62837 G C C C C C C C G G G C G G G
LG1_65559 C T T T T T T T C C C T C C C
LG1_65600 C T T T T T T T C C C T C C C
LG1_65641 C T T T T T T T C C C T C C C
LG1_65964 G A A A A A A A G G G A G G G
LG1_65995 C T T T T T T T C C C T C C C
LG1_66051 G C C C C C C C G G G C G G G
LG1_66056 C A A A A A A A C C C A C C C
LG1_66073 A T T T T T T T A A A T A A A
LG1_66163 A G G G G G G G A A A G A A A
LG1_66298 C G G G G G G G C C C G C C C
LG1_66320 T C C C C C C C T T T C T T T
LG1_66326 A G G G G G G G A A A G A A A
LG1_66327 A T T T T T T T A A A T A A A
LG1_66484 T C C C C C C C T T T C T T T
LG1_66943 C G G G G G G G C C C G C C C
LG1_67435 T C C C C C C C T T T C T T T
LG1_67441 C T T T T T T T C C C T C C C
LG1_67606 G A A A A A A A G G G A G G G
LG1_68167 T A A A A A A A T T T A T T T
LG1_70052 C T T T T T T T C C C T C C C
LG1_70150 C T T T T T T T C C C T C C C
LG1_70151 C T T T T T T T C C C T C C C
LG1_70152 G A A A A A A A G G G A G G G
LG1_70154 C T T T T T T T C C C T C C C
LG1_70194 C T T T T T T T C C C T C C C
LG1_70200 G A A A A A A A G G G A G G G
LG1_70208 T C C C C C C C T T T C T T T
LG1_71749 T C C C C C C C T T T C T T T
LG1_71756 G C C C C C C C G G G C G G G
LG1_71769 G A A A A A A A G G G A G G G
LG1_71855 A G G G G G G G A A A G A A A
LG1_74079 C T T T T T T T C C C T C C C
LG1_75365 A G G G G G G G A A A G A A A
LG1_75399 G C C C C C C C G G G C G G G
LG1_77779 G C C C C C C C G G G C G G G
LG1_77843 A G G G G G G G A A A G A A A
LG1_77892 A G G G G G G G A A A G A A A
LG1_78948 G A A A A A A A G G G A G G G
LG1_83075 G T T T T T T T G G G T G G G
LG1_86433 C T T T T T T T C C C T C C C
LG1_86675 G A A A A A A A G G G A G G G
LG1_87717 T G G G G G G G T T T G T T T
LG1_90563 A G G G G G G G A A A G A A A
LG1_92578 T C C C C C C C T T T C T T T
LG1_92581 G A A A A A A A G G G A G G G
LG1_92654 G A A A A A A A G G G A G G G
LG1_92661 G A A A A A A A G G G A G G G
LG1_93209 A G G G G G G G A A A G A A A
LG1_93748 T C C C C C C C T T T C T T T
LG1_93851 G C C C C C C C G G G C G G G
LG1_93856 T A A A A A A A T T T A T T T
LG1_93972 T C C C C C C C T T T C T T T
LG1_94527 G C C C C C C C G G G C G G G
LG1_94898 C T T T T T T T C C C T C C C
LG1_97745 T C C C C C C C T T T C T T T
LG1_97808 C T T T T T T T C C C T C C C
LG1_97833 C T T T T T T T C C C T C C C
LG1_99206 A G G G G G G G A A A G A A A
LG1_99291 C T T T T T T T C C C T C C C
LG1_99362 A G G G G G G G A A A G A A A
LG1_99363 G A A A A A A A G G G A G G G
LG1_99383 A G G G G G G G A A A G A A A
LG1_99469 C T T T T T T T C C C T C C C
LG1_100338 A T T T T T T T A A A T A A A
LG1_100376 C T T T T T T T C C C T C C C
LG1_100378 T C C C C C C C T T T C T T T
LG1_100416 A G G G G G G G A A A G A A A
LG1_100461 C T T T T T T T C C C T C C C
LG1_100762 T A A A A A A A T T T A T T T
LG1_102390 A G G G G G G G A A A G A A A
LG1_106261 G C C C C C C C G G G C G G G
LG1_108212 A G G G G G G G A A A G A A A
LG1_108241 T A A A A A A A T T T A T T T
LG1_108291 G C C C C C C C G G G C G G G
LG1_108324 C T T T T T T T C C C T C C C
LG1_108330 G A A A A A A A G G G A G G G
LG1_108337 C A A A A A A A C C C A C C C
LG1_108682 C T T T T T T T C C C T C C T
LG1_113505 G C C C C C C C G G G C G G C
LG1_113717 A G G G G G G G A A A G A A G
LG1_113837 A G G G G G G G A A A G A A G
LG1_113845 G A A A A A A A G G G A G G A
LG1_113934 G A A A A A A A G G G A G G A
LG1_114785 A G G G G G G G A A A G A A G
LG1_115458 G A A A A A A A G G G A G G A
LG1_115517 C T T T T T T T C C C T C C T
LG1_116699 G A A A A A A A G G G A G G A
LG1_121062 C T T T T T T T C C C T C C T
LG1_121108 G T T T T T T T G G G T G G T
LG1_121679 C T T T T T T T C C C T C C T
LG1_121700 A G G G G G G G A A A G A A G
LG1_121705 A T T T T T T T A A A T A A T
LG1_121802 C T T T T T T T C C C T C C T
LG1_121909 T C C C C C C C T T T C T T C
LG1_122001 T C C C C C C C T T T C T T C
LG1_122391 G C C C C C C C G G G C G G C
LG1_123493 G A A A A A A A G G G A G G A
LG1_123607 G A A A A A A A G G G A G G A
LG1_123608 C G G G G G G G C C C G C C G
LG1_123609 C T T T T T T T C C C T C C T
LG1_123678 C G G G G G G G C C C G C C G
LG1_123682 C T T T T T T T C C C T C C T
LG1_127084 C T T T T T T T C C C T C C T
LG1_127158 C T T T T T T T C C C T C C T
LG1_127188 T C C C C C C C T T T C T T C
LG1_127264 T A A A A A A A T T T A T T A
LG1_127267 T C C C C C C C T T T C T T C
LG1_127275 T C C C C C C C T T T C T T C
LG1_127310 C G G G G G G G C C C G C C G
LG1_127351 C T T T T T T T C C C T C C T
LG1_127448 G C C C C C C C G G G C G G C
LG1_128257 T C C C C C C C T T T C T T C
LG1_128294 C T T T T T T T C C C T C C T
LG1_162727 T C C C C C C C T T T C T T C
LG1_162877 C T T T T T T T C C C T C C T
LG1_163088 G A A A A A A A G G G A G G A
LG1_163119 A G G G G G G G A A A G A A G
LG1_163154 T C C C C C C C T T T C T T C
LG1_163160 T C C C C C C C T T T C T T C
LG1_163204 C A A A A A A A C C C A C C A
LG1_163205 A G G G G G G G A A A G A A G
LG1_163506 G A A A A A A A G G G A G G A
LG1_163614 A G G G G G G G A A A G A A G
LG1_166004 C T T T T T T T C C C T C C T
LG1_166033 T A A A A A A A T T T A T T A
LG1_166739 A G G G G G G G A A A G A A G
LG1_168095 A G G G G G G G A A A G A A G
LG1_168124 G C C C C C C C G G G C G G C
LG1_169105 C T T T T T T T C C C T C C T
LG1_169455 A G G G G G G G A A A G A A G
LG1_169558 G C C C C C C C G G G C G G C
LG1_170624 C T T T T T T T C C C T C C T
LG1_171182 A G G G G G G G A A A G A A G
LG1_171187 C T T T T T T T C C C T C C T
LG1_171192 C T T T T T T T C C C T C C T
LG1_171195 C T T T T T T T C C C T C C T
LG1_171205 T G G G G G G G T T T G T T G
LG1_171376 T C C C C C C C T T T C T T C
LG1_171467 T C C C C C C C T T T C T T C
LG1_171971 G C C C C C C C G G G C G G C
LG1_172094 T C C C C C C C T T T C T T C
LG1_172159 C T T T T T T T C C C T C C T
LG1_172233 A G G G G G G G A A A G A A G
LG1_172245 A G G G G G G G A A A G A A G
LG1_172248 C T T T T T T T C C C T C C T
LG1_172252 A G G G G G G G A A A G A A G
LG1_172275 A G G G G G G G A A A G A A G
LG1_172277 C G G G G G G G C C C G C C G
LG1_172278 G A A A A A A A G G G A G G A
LG1_172288 T C C C C C C C T T T C T T C
LG1_172365 C T T T T T T T C C C T C C T
LG1_172372 G A A A A A A A G G G A G G A
LG1_172460 T C C C C C C C T T T C T T C
LG1_172524 C T T T T T T T C C C T C C T
LG1_172580 G A A A A A A A G G G A G G A
LG1_172587 A T T T T T T T A A A T A A T
LG1_172716 T C C C C C C C T T T C T T C
LG1_172717 A G G G G G G G A A A G A A G
LG1_177628 C T T T T T T T C C C T C C T
LG1_177647 T C C C C C C C T T T C T T C
LG1_177651 C T T T T T T T C C C T C C T
LG1_179010 C G G G G G G G C C C G C C G
LG1_179014 G A A A A A A A G G G A G G A
LG1_179024 G T T T T T T T G G G T G G T
LG1_179031 C T T T T T T T C C C T C C T
LG1_179055 G A A A A A A A G G G A G G A
LG1_179071 A C C C C C C C A A A C A A C
LG1_179074 A G G G G G G G A A A G A A G
LG1_179121 A G G G G G G G A A A G A A G
LG1_179374 G C C C C C C C G G G C G G C
LG1_179682 T A A A A A A A T T T A T T A
LG1_179775 A G G G G G G G A A A G A A G
LG1_179827 T C C C C C C C T T T C T T C
LG1_179924 G A A A A A A A G G G A G G A
LG1_179975 G A A A A A A A G G G A G G A
LG1_180003 T C C C C C C C T T T C T T C
LG1_180004 C T T T T T T T C C C T C C T
LG1_180025 T C C C C C C C T T T C T T C
LG1_180031 T C C C C C C C T T T C T T C
LG1_180098 G A A A A A A A G G G A G G A
LG1_180511 A G G G G G G G A A A G A A G
LG1_181765 A G G G G G G G A A A G A A G
LG1_181988 T C C C C C C C T T T C T T C
LG1_183559 C T T T T T T T C C C T C C T
LG1_183645 T A A A A A A A T T T A T T A
LG1_183777 A G G G G G G G A A A G A A G
LG1_183780 A G G G G G G G A A A G A A G
LG1_183783 G A A A A A A A G G G A G G A
LG1_184272 G A A A A A A A G G G A G G A
LG1_184408 C G G G G G G G C C C G C C G
LG1_184731 G T T T T T T T G G G T G G T
LG1_184746 T C C C C C C C T T T C T T C
LG1_184766 T A A A A A A A T T T A T T A
LG1_184895 A G G G G G G G A A A G A A G
LG1_184934 G A A A A A A A G G G A G G A
LG1_184955 G C C C C C C C G G G C G G C
LG1_185098 C T T T T T T T C C C T C C T
LG1_185172 G A A A A A A A G G G A G G A
LG1_185275 C T T T T T T T C C C T C C T
LG1_185300 G A A A A A A A G G G A G G A
LG1_185343 A G G G G G G G A A A G A A G
LG1_185420 C T T T T T T T C C C T C C T
LG1_186450 G A A A A A A A G G G A G G A
LG1_186457 A G G G G G G G A A A G A A G
LG1_186461 A G G G G G G G A A A G A A G
LG1_187028 G A A A A A A A G G G A G G A
LG1_187367 T C C C C C C C T T T C T T C
LG1_187940 A G G G G G G G A A A G A A G
LG1_187978 G A A A A A A A G G G A G G A
LG1_188053 A G G G G G G G A A A G A A G
LG1_188085 C T T T T T T T C C C T C C T
LG1_188196 A G G G G G G G A A A G A A G
LG1_188355 A G G G G G G G A A A G A A G
LG1_188389 T C C C C C C C T T T C T T C
LG1_188408 A T T T T T T T A A A T A A T
LG1_188748 C T T T T T T T C C C T C C T
LG1_188787 A G G G G G G G A A A G A A G
LG1_189421 T C C C C C C C T T T C T T C
LG1_191019 A G G G G G G G A A A G A A G
LG1_191094 C T T T T T T T C C C T C C T
LG1_191270 G A A A A A A A G G G A G G A
LG1_191615 A T T T T T T T A A A T A A T
LG1_191640 T A A A A A A A T T T A T T A
LG1_191642 A G G G G G G G A A A G A A G
LG1_191720 C A A A A A A A C C C A C C A
LG1_191726 A G G G G G G G A A A G A A G
LG1_191750 A G G G G G G G A A A G A A G
LG1_191862 A G G G G G G G A A A G A A G
LG1_191938 C T T T T T T T C C C T C C T
LG1_192037 A G G G G G G G A A A G A A G
LG1_192080 T C C C C C C C T T T C T T C
LG1_192102 A G G G G G G G A A A G A A G
LG1_192211 G A A A A A A A G G G A G G A
LG1_192378 C T T T T T T T C C C T C C T
LG1_192452 A G G G G G G G A A A G A A G
LG1_192453 A G G G G G G G A A A G A A G
LG1_192473 T C C C C C C C T T T C T T C
LG1_192504 T C C C C C C C T T T C T T C
LG1_192518 C T T T T T T T C C C T C C T
LG1_192544 C T T T T T T T C C C T C C T
LG1_192549 G C C C C C C C G G G C G G C
LG1_192557 G T T T T T T T G G G T G G T
LG1_192589 T C C C C C C C T T T C T T C
LG1_192790 T C C C C C C C T T T C T T C
LG1_192829 C T T T T T T T C C C T C C T
LG1_192923 A C C C C C C C A A A C A A C
LG1_195073 T C C C C C C C T T T C T T C
LG1_195105 C G G G G G G G C C C G C C G
LG1_197662 A T T T T T T T A A A T A A T
LG1_197789 C T T T T T T T C C C T C C T
LG1_198236 G C C C C C C C G G G C G G C
LG1_200506 C T T T T T T T C C C T C C T
LG1_200511 C G G G G G G G C C C G C C G
LG1_200539 T A A A A A A A T T T A T T A
LG1_200567 A C C C C C C C A A A C A A C
LG1_200629 A G G G G G G G A A A G A A G
LG1_200655 A G G G G G G G A A A G A A G
LG1_200741 G A A A A A A A G G G A G G A
LG1_200793 G C C C C C C C G G G C G G C
LG1_200820 T C C C C C C C T T T C T T C
LG1_200837 C T T T T T T T C C C T C C T
LG1_205221 T C C C C C C C T T T C T T C
LG1_205247 G A A A A A A A G G G A G G A
LG1_205380 G A A A A A A A G G G A G G A
LG1_205598 G C C C C C C C G G G C G G C
LG1_205832 G A A A A A A A G G G A G G A
LG1_205889 A T T T T T T T A A A T A A T
LG1_205980 G A A A A A A A G G G A G G A
LG1_206032 C T T T T T T T C C C T C C T
LG1_206096 T C C C C C C C T T T C T T C
LG1_206189 G A A A A A A A G G G A G G A
LG1_206202 T C C C C C C C T T T C T T C
LG1_206236 G A A A A A A A G G G A G G A
LG1_206373 A G G G G G G G A A A G A A G
LG1_206519 G A A A A A A A G G G A G G A
LG1_206540 T C C C C C C C T T T C T T C
LG1_206816 G A A A A A A A G G G A G G A
LG1_206825 G A A A A A A A G G G A G G A
LG1_206872 A G G G G G G G A A A G A A G
LG1_206901 G A A A A A A A G G G A G G A
LG1_207120 A G G G G G G G A A A G A A G
LG1_207135 G A A A A A A A G G G A G G A
LG1_207230 C T T T T T T T C C C T C C T
LG1_208094 G A A A A A A A G G G A G G A
LG1_208133 G C C C C C C C G G G C G G C
LG1_208154 C T T T T T T T C C C T C C T
LG1_208710 A G G G G G G G A A A G A A G
LG1_208742 G A A A A A A A G G G A G G A
LG1_208796 G A A A A A A A G G G A G G A
LG1_208802 A G G G G G G G A A A G A A G
LG1_208809 A G G G G G G G A A A G A A G
LG1_209089 A G G G G G G G A A A G A A G
LG1_209122 G T T T T T T T G G G T G G T
LG1_209125 G A A A A A A A G G G A G G A
LG1_209144 G A A A A A A A G G G A G G A
LG1_209164 C T T T T T T T C C C T C C T
LG1_209238 C T T T T T T T C C C T C C T
LG1_209782 T C C C C C C C T T T C T T C
LG1_210024 C T T T T T T T C C C T C C T
LG1_211233 C T T T T T T T C C C T C C T
LG1_211292 A C C C C C C C A A A C A A C
LG1_211523 C T T T T T T T C C C T C C T
LG1_211963 T G G G G G G G T T T G T T G
LG1_214049 G A A A A A A A G G G A G G A
LG1_214088 G A A A A A A A G G G A G G A
LG1_214503 A G G G G G G G A A A G A A G
LG1_214526 C T T T T T T T C C C T C C T
LG1_214527 T C C C C C C C T T T C T T C
LG1_214568 G A A A A A A A G G G A G G A
LG1_214675 G A A A A A A A G G G A G G A
LG1_215735 T C C C C C C C T T T C T T C
LG1_215744 T C C C C C C C T T T C T T C
LG1_216453 G A A A A A A A G G G A G G A
LG1_217138 C T T T T T T T C C C T C C T
LG1_217195 G A A A A A A A G G G A G G A
LG1_217196 A G G G G G G G A A A G A A G
LG1_218323 G C C C C C C C G G G C G G C
LG1_218668 A G G G G G G G A A A G A A G
LG1_219047 A G G G G G G G A A A G A A G
LG1_219170 G A A A A A A A G G G A G G A
LG1_219291 T A A A A A A A T T T A T T A
LG1_219441 G A A A A A A A G G G A G G A
LG1_219447 G A A A A A A A G G G A G G A
LG1_219449 A G G G G G G G A A A G A A G
LG1_219855 G A A A A A A A G G G A G G A
LG1_219866 G A A A A A A A G G G A G G A
LG1_219872 G A A A A A A A G G G A G G A
LG1_219877 A G G G G G G G A A A G A A G
LG1_219885 A G G G G G G G A A A G A A G
LG1_219905 T G G G G G G G T T T G T T G
LG1_220025 T C C C C C C C T T T C T T C
LG1_220033 C T T T T T T T C C C T C C T
LG1_220069 C T T T T T T T C C C T C C T
LG1_220142 G C C C C C C C G G G C G G C
LG1_220200 G A A A A A A A G G G A G G A
LG1_220545 A G G G G G G G A A A G A A G
LG1_220575 A G G G G G G G A A A G A A G
LG1_220576 C T T T T T T T C C C T C C T
LG1_220664 T C C C C C C C T T T C T T C
LG1_220677 C G G G G G G G C C C G C C G
LG1_220710 C T T T T T T T C C C T C C T
LG1_220724 A G G G G G G G A A A G A A G
LG1_220909 C T T T T T T T C C C T C C T
LG1_221045 A G G G G G G G A A A G A A G
LG1_221063 G A A A A A A A G G G A G G A
LG1_221085 G A A A A A A A G G G A G G A
LG1_221203 A G G G G G G G A A A G A A G
LG1_221266 T C C C C C C C T T T C T T C
LG1_221274 C T T T T T T T C C C T C C T
LG1_221288 T C C C C C C C T T T C T T C
LG1_221318 G A A A A A A A G G G A G G A
LG1_221335 A G G G G G G G A A A G A A G
LG1_221417 G A A A A A A A G G G A G G A
LG1_221437 A G G G G G G G A A A G A A G
LG1_221488 G A A A A A A A G G G A G G A
LG1_221489 A G G G G G G G A A A G A A G
LG1_221525 C T T T T T T T C C C T C C T
LG1_221534 G A A A A A A A G G G A G G A
LG1_221558 A G G G G G G G A A A G A A G
LG1_221592 A C C C C C C C A A A C A A C
LG1_222334 A G G G G G G G A A A G A A G
LG1_222443 T C C C C C C C T T T C T T C
LG1_222449 C T T T T T T T C C C T C C T
LG1_222494 T C C C C C C C T T T C T T C
LG1_222524 G A A A A A A A G G G A G G A
LG1_222527 G A A A A A A A G G G A G G A
LG1_222553 A G G G G G G G A A A G A A G
LG1_222674 G A A A A A A A G G G A G G A
LG1_223388 G A A A A A A A G G G A G G A
LG1_223437 A G G G G G G G A A A G A A G
LG1_223525 T C C C C C C C T T T C T T C
LG1_223598 C T T T T T T T C C C T C C T
LG1_224442 C T T T T T T T C C C T C C T
LG1_224745 T C C C C C C C T T T C T T C
LG1_225122 A G G G G G G G A A A G A A G
LG1_225189 T C C C C C C C T T T C T T C
LG1_225962 A G G G G G G G A A A G A A G
LG1_226068 A G G G G G G G A A A G A A G
LG1_226101 A G G G G G G G A A A G A A G
LG1_226640 A G G G G G G G A A A G A A G
LG1_227771 T C C C C C C C T T T C T T C
LG1_227796 A G G G G G G G A A A G A A G
LG1_229175 T C C C C C C C T T T C T T C
LG1_229390 C T T T T T T T C C C T C C T
LG1_229438 A G G G G G G G A A A G A A G
LG1_229468 A G G G G G G G A A A G A A G
LG1_229770 A G G G G G G G A A A G A A G
LG1_229884 C T T T T T T T C C C T C C T
LG1_229898 A G G G G G G G A A A G A A G
LG1_229909 C T T T T T T T C C C T C C T
LG1_230836 T C C C C C C C T T T C T T C
LG1_230842 G C C C C C C C G G G C G G C
LG1_230869 A T T T T T T T A A A T A A T
LG1_230870 G A A A A A A A G G G A G G A
LG1_230969 C T T T T T T T C C C T C C T
LG1_230996 A G G G G G G G A A A G A A G
LG1_231066 A G G G G G G G A A A G A A G
LG1_231134 T C C C C C C C T T T C T T C
LG1_231151 C G G G G G G G C C C G C C G
LG1_231251 G A A A A A A A G G G A G G A
LG1_231656 A G G G G G G G A A A G A A G
LG1_231792 G C C C C C C C G G G C G G C
LG1_232060 G A A A A A A A G G G A G G A
LG1_232111 G A A A A A A A G G G A G G A
LG1_232189 G A A A A A A A G G G A G G A
LG1_232190 A G G G G G G G A A A G A A G
LG1_232272 C T T T T T T T C C C T C C T
LG1_232279 T C C C C C C C T T T C T T C
LG1_232500 C G G G G G G G C C C G C C G
LG1_232610 C T T T T T T T C C C T C C T
LG1_232667 T C C C C C C C T T T C T T C
LG1_232699 G T T T T T T T G G G T G G T
LG1_232713 T A A A A A A A T T T A T T A
LG1_233165 G A A A A A A A G G G A G G A
LG1_233197 G A A A A A A A G G G A G G A
LG1_233320 T C C C C C C C T T T C T T C
LG1_233336 C T T T T T T T C C C T C C T
LG1_233337 A G G G G G G G A A A G A A G
LG1_233345 G A A A A A A A G G G A G G A
LG1_233354 G A A A A A A A G G G A G G A
LG1_233367 T C C C C C C C T T T C T T C
LG1_233399 C T T T T T T T C C C T C C T
LG1_233472 C T T T T T T T C C C T C C T
LG1_233494 C T T T T T T T C C C T C C T
LG1_233501 G A A A A A A A G G G A G G A
LG1_233971 T C C C C C C C T T T C T T C
LG1_234060 T C C C C C C C T T T C T T C
LG1_234096 G A A A A A A A G G G A G G A
LG1_234195 G T T T T T T T G G G T G G T
LG1_234207 T A A A A A A A T T T A T T A
LG1_234208 G A A A A A A A G G G A G G A
LG1_234329 C T T T T T T T C C C T C C T
LG1_234379 A G G G G G G G A A A G A A G
LG1_234415 T C C C C C C C T T T C T T C
LG1_234529 C T T T T T T T C C C T C C T
LG1_234580 G A A A A A A A G G G A G G A
LG1_234701 G A A A A A A A G G G A G G A
LG1_234800 G T T T T T T T G G G T G G T
LG1_234820 G A A A A A A A G G G A G G A
LG1_236458 G A A A A A A A G G G A G G A
LG1_236733 C T T T T T T T C C C T C C T
LG1_236770 T C C C C C C C T T T C T T C
LG1_236784 G A A A A A A A G G G A G G A
LG1_236839 G A A A A A A A G G G A G G A
LG1_238737 T C C C C C C C T T T C T T C
LG1_238738 T C C C C C C C T T T C T T C
LG1_238753 C G G G G G G G C C C G C C G
LG1_238850 G A A A A A A A G G G A G G A
LG1_238916 C T T T T T T T C C C T C C T
LG1_239073 C T T T T T T T C C C T C C T
LG1_239165 T C C C C C C C T T T C T T C
LG1_239237 C T T T T T T T C C C T C C T
LG1_239796 G A A A A A A A G G G A G G A
LG1_239843 T C C C C C C C T T T C T T C
LG1_239999 C A A A A A A A C C C A C C A
LG1_240053 G A A A A A A A G G G A G G A
LG1_240060 G A A A A A A A G G G A G G A
LG1_240120 C T T T T T T T C C C T C C T
LG1_240237 G A A A A A A A G G G A G G A
LG1_240267 T C C C C C C C T T T C T T C
LG1_240283 A G G G G G G G A A A G A A G
LG1_240345 G A A A A G A A G G G A G G A
LG1_240442 C T T T T C T T C C C T C C T
LG1_241811 A G G G G G G G A A A G A A G
LG1_242253 A G G G G G G G A A A G A A G
LG1_243510 C T T T T T T T C C C T C C T
LG1_243527 A T T T T T T T A A A T A A T
LG1_243536 T C C C C C C C T T T C T T C
LG1_245150 G A A A A A A A G G G A G G A
LG1_245169 A G G G G G G G A A A G A A G
LG1_245291 T C C C C C C C T T T C T T C
LG1_245902 C T T T T T T T C C C T C C T
LG1_245914 A T T T T T T T A A A T A A T
LG1_245928 A G G G G G G G A A A G A A G
LG1_246056 G A A A A A A A G G G A G G A
LG1_246469 T C C C C C C C T T T C T T C
LG1_246678 G A A A A A A A G G G A G G A
LG1_246772 T C C C C C C C T T T C T T C
LG1_248004 C T T T T T T T C C C T C C T
LG1_248011 T C C C C C C C T T T C T T C
LG1_248026 G A A A A A A A G G G A G G A
LG1_248048 T A A A A A A A T T T A T T A
LG1_248319 C T T T T T T T C C C T C C T
LG1_249849 T C C C C C C C T T T C T T C
LG1_250301 C T T T T T T T C C C T C C T
LG1_250360 G A A A A A A A G G G A G G A
LG1_250603 G A A A A A A A G G G A G G A
LG1_252341 C T T T T T T T C C C T C C T
LG1_252352 T A A A A A A A T T T A T T A
LG1_252359 T G G G G G G G T T T G T T G
LG1_253640 C G G G G G G G C C C G C C G
LG1_254628 T A A A A A A A T T T A T T A
LG1_254963 A G G G G G G G A A A G A A G
LG1_255397 C T T T T T T T C C C T C C T
LG1_255503 A G G G G G G G A A A G A A G
LG1_256436 T C C C C C C C T T T C T T C
LG1_257241 T C C C C C C C T T T C T T C
LG1_257256 C T T T T T T T C C C T C C T
LG1_257261 T C C C C C C C T T T C T T C
LG1_257294 T C C C C C C C T T T C T T C
LG1_257357 G A A A A A A A G G G A G G A
LG1_257370 G A A A A A A A G G G A G G A
LG1_257372 T C C C C C C C T T T C T T C
LG1_258738 T C C C C C C C T T T C T T C
LG1_258845 A G G G G G G G A A A G A A G
LG1_258995 G A A A A A A A G G G A G G A
LG1_259066 C T T T T T T T C C C T C C T
LG1_259114 C T T T T T T T C C C T C C T
LG1_259124 A G G G G G G G A A A G A A G
LG1_259140 A G G G G G G G A A A G A A G
LG1_259168 T G G G G G G G T T T G T T G
LG1_259227 A G G G G G G G A A A G A A G
LG1_259690 C T T T T T T T C C C T C C T
LG1_259721 T G G G G G G G T T T G T T G
LG1_259722 A T T T T T T T A A A T A A T
LG1_259724 G C C C C C C C G G G C G G C
LG1_259735 A G G G G G G G A A A G A A G
LG1_259793 A G G G G G G G A A A G A A G
LG1_259841 A G G G G G G G A A A G A A G
LG1_259885 C T T T T T T T C C C T C C T
LG1_259990 A G G G G G G G A A A G A A G
LG1_260169 A G G G G G G G A A A G A A G
LG1_260187 T C C C C C C C T T T C T T C
LG1_262574 T C C C C C C C T T T C T T C
LG1_263140 T C C C C C C C T T T C T T C
LG1_263580 C T T T T T T T C C C T C C T
LG1_263866 A G G G G G G G A A A G A A G
LG1_264068 T C C C C C C C T T T C T T C
LG1_264162 T C C C C C C C T T T C T T C
LG1_264794 C T T T T T T T C C C T C C T
LG1_265810 A G G G G G G G A A A G A A G
LG1_265974 A G G G G G G G A A A G A A G
LG1_266048 T C C C C C C C T T T C T T C
LG1_266436 T C C C C C C C T T T C T T C
LG1_267494 T C C C C C C C T T T C T T C
LG1_267547 A T T T T T T T A A A T A A T
LG1_267573 G A A A A A A A G G G A G G A
LG1_268371 A C C C C C C C A A A C A A C
LG1_269331 G A A A A A A A G G G A G G A
LG1_269353 G A A A A A A A G G G A G G A
LG1_269380 T C C C C C C C T T T C T T C
LG1_269415 G A A A A A A A G G G A G G A
LG1_269432 G A A A A A A A G G G A G G A
LG1_269439 C A A A A A A A C C C A C C A
LG1_269450 T C C C C C C C T T T C T T C
LG1_269490 C T T T T T T T C C C T C C T
LG1_269530 A G G G G G G G A A A G A A G
LG1_269682 C T T T T T T T C C C T C C T
LG1_269839 G A A A A A A A G G G A G G A
LG1_269847 G A A A A A A A G G G A G G A
LG1_269854 T C C C C C C C T T T C T T C
LG1_270249 G A A A A A A A G G G A G G A
LG1_270270 T C C C C C C C T T T C T T C
LG1_270282 G C C C C C C C G G G C G G C
LG1_270289 G A A A A A A A G G G A G G A
LG1_270294 T C C C C C C C T T T C T T C
LG1_270298 T A A A A A A A T T T A T T A
LG1_270333 C T T T T T T T C C C T C C T
LG1_271375 A T T T T T T T A A A T A A T
LG1_271789 T G G G G G G G T T T G T T G
LG1_271851 A T T T T T T T A A A T A A T
LG1_271862 G A A A A A A A G G G A G G A
LG1_272170 A G G G G G G G A A A G A A G
LG1_272202 G A A A A A A A G G G A G G A
LG1_272209 C T T T T T T T C C C T C C T
LG1_272220 T C C C C C C C T T T C T T C
LG1_272313 G A A A A A A A G G G A G G A
LG1_272316 G A A A A A A A G G G A G G A
LG1_272355 G A A A A A A A G G G A G G A
LG1_274207 C G G G G G G G C C C G C C G
LG1_275980 G A A A A A A A G G G A G G A
LG1_277150 A C C C C C C C A A A C A A C
LG1_277155 T A A A A A A A T T T A T T A
LG1_277232 T G G G G G G G T T T G T T G
LG1_277243 T A A A A A A A T T T A T T A
LG1_277245 G T T T T T T T G G G T G G T
LG1_277262 C T T T T T T T C C C T C C T
LG1_277341 A C C C C C C C A A A C A A C
LG1_277369 G A A A A A A A G G G A G G A
LG1_278657 T C C C C C C C T T T C T T C
LG1_278668 A G G G G G G G A A A G A A G
LG1_278866 A C C C C C C C A A A C A A C
LG1_282316 T A A A A A A A T T T A T T A
LG1_282579 G A A A A A A A G G G A G G A
LG1_285106 A G G G G G G G A A A G A A G
LG1_285109 T C C C C C C C T T T C T T C
LG1_285629 A G G G G G G G A A A G A A G
LG1_285817 C T T T T T T T C C C T C C T
LG1_285830 C T T T T T T T C C C T C C T
LG1_285867 G A A A A A A A G G G A G G A
LG1_285946 C T T T T T T T C C C T C C T
LG1_285956 G A A A A A A A G G G A G G A
LG1_286033 T C C C C C C C T T T C T T C
LG1_286077 C G G G G G G G C C C G C C G
LG1_286112 A T T T T T T T A A A T A A T
LG1_286172 A T T T T T T T A A A T A A T
LG1_286713 T C C C C C C C T T T C T T C
LG1_286752 G A A A A A A A G G G A G G A
LG1_286770 G T T T T T T T G G G T G G T
LG1_286786 G A A A A A A A G G G A G G A
LG1_286795 T C C C C C C C T T T C T T C
LG1_286816 A G G G G G G G A A A G A A G
LG1_286828 A G G G G G G G A A A G A A G
LG1_286871 G A A A A A A A G G G A G G A
LG1_288935 G A A A A A A A G G G G G G A
LG1_289011 T C C C C C C C T T T T T T C
LG1_289065 T C C C C C C C T T T T T T C
LG1_289145 A G G G G G G G A A A A A A G
LG1_289155 G A A A A A A A G G G G G G A
LG1_289230 C T T T T T T T C C C C C C T
LG1_289619 G A A A A A A A G G G G G G A
LG1_290935 A G G G G G G G A A A A A A G
LG1_291010 T C C C C C C C T T T T T T C
LG1_291043 C G G G G G G G C C C C C C G
LG1_291128 T C C C C C C C T T T T T T C
LG1_291130 G A A A A A A A G G G G G G A
LG1_291165 T C C C C C C C T T T T T T C
LG1_291182 G A A A A A A A G G G G G G A
LG1_291193 G C C C C C C C G G G G G G C
LG1_291196 T C C C C C C C T T T T T T C
LG1_291844 A G G G G G G G A A A A A A G
LG1_292493 A G G G G G G G A A A A A A G
LG1_295960 G A A A A A A A G G G G G G A
LG1_297433 C T T T T T T T C C C C C C T
LG1_297589 G C C C C C C C G G G G G G C
LG1_297852 G A A A A A A A G G G G G G A
LG1_298265 G A A A A A A A G G G G G G A
LG1_298345 G A A A A A A A G G G G G G A
LG1_298367 C T T T T T T T C C C C C C T
LG1_298400 A G G G G G G G A A A A A A G
LG1_298424 A C C C C C C C A A A A A A C
LG1_298511 T C C C C C C C T T T T T T C
LG1_298522 T C C C C C C C T T T T T T C
LG1_298785 C T T T T T T T C C C C C C T
LG1_298791 C T T T T T T T C C C C C C T
LG1_298989 C T T T T T T T C C C C C C T
LG1_299216 C T T T T T T T C C C C C C T
LG1_299229 T C C C C C C C T T T T T T C
LG1_299230 C A A A A A A A C C C C C C A
LG1_299237 T C C C C C C C T T T T T T C
LG1_299335 A T T T T T T T A A A A A A T
LG1_299421 G A A A A A A A G G G G G G A
LG1_299546 C T T T T T T T C C C C C C T
LG1_299548 T A A A A A A A T T T T T T A
LG1_299656 T C C C C C C C T T T T T T C
LG1_299759 G A A A A A A A G G G G G G A
LG1_299764 C T T T T T T T C C C C C C T
LG1_299774 C T T T T T T T C C C C C C T
LG1_299784 T A A A A A A A T T T T T T A
LG1_299827 G A A A A A A A G G G G G G A
LG1_299905 C T T T T T T T C C C C C C T
LG1_299923 A G G G G G G G A A A A A A G
LG1_299940 T C C C C C C C T T T T T T C
LG1_299969 A C C C C C C C A A A A A A C
LG1_299970 T A A A A A A A T T T T T T A
LG1_300112 G A A A A A A A G G G G G G A
LG1_300483 C A A A A A A A C C C C C C A
LG1_300512 C T T T T T T T C C C C C C T
LG1_300521 T C C C C C C C T T T T T T C
LG1_300568 A G G G G G G G A A A A A A G
LG1_300579 T C C C C C C C T T T T T T C
LG1_300599 T C C C C C C C T T T T T T C
LG1_300601 T C C C C C C C T T T T T T C
LG1_300612 C T T T T T T T C C C C C C T
LG1_304088 A C C C C C C C A A A A A A C
LG1_304414 C A A A A A A A C C C C C C A
LG1_304497 A G G G G G G G A A A A A A G
LG1_304517 T A A A A A A A T T T T T T A
LG1_304528 A C C C C C C C A A A A A A C
LG1_304808 A G G G G G G G A A A A A A G
LG1_304924 A G G G G G G G A A A A A A G
LG1_304925 G C C C C C C C G G G G G G C
LG1_304953 G A A A A A A A G G G G G G A
LG1_304954 T C C C C C C C T T T T T T C
LG1_304997 T G G G G G G G T T T T T T G
LG1_305013 T C C C C C C C T T T T T T C
LG1_305092 G A A A A A A A G G G G G G A
LG1_305330 G C C C C C C C G G G G G G C
LG1_307902 T C C C C C C C T T T T T T C
LG1_308906 A G G G G G G G A A A A A A G
LG1_308961 A G G G G G G G A A A A A A G
LG1_309056 C T T T T T T T C C C C C C T
LG1_309252 A G G G G G G G A A A A A A G
LG1_309296 C G G G G G G G C C C C C C G
LG1_309333 A T T T T T T T A A A A A A T
LG1_309345 A G G G G G G G A A A A A A G
LG1_309367 A G G G G G G G A A A A A A G
LG1_309375 A G G G G G G G A A A A A A G
LG1_309376 T C C C C C C C T T T T T T C
LG1_309381 A G G G G G G G A A A A A A G
LG1_309397 A G G G G G G G A A A A A A G
LG1_309439 T C C C C C C C T T T T T T C
LG1_309645 T C C C C C C C T T T T T T C
LG1_309730 A G G G G G G G A A A A A A G
LG1_309731 T C C C C C C C T T T T T T C
LG1_310076 T C C C C C C C T T T T T T C
LG1_312626 A G G G G G G G A A A A A A G
LG1_312651 A G G G G G G G A A A A A A G
LG1_312675 G A A A A A A A G G G G G G A
LG1_312799 A G G G G G G G A A A A A A G
LG1_312812 T C C C C C C C T T T T T T C
LG1_312813 A G G G G G G G A A A A A A G
LG1_313677 C T T T T T T T C C C C C C T
LG1_313695 C T T T T T T T C C C C C C T
LG1_313746 G A A A A A A A G G G G G G A
LG1_313747 T C C C C C C C T T T T T T C
LG1_313792 T A A A A A A A T T T T T T A
LG1_313870 A G G G G G G G A A A A A A G
LG1_313907 T C C C C C C C T T T T T T C
LG1_313910 G A A A A A A A G G G G G G A
LG1_314429 A G G G G G G G A A A A A A G
LG1_314443 T C C C C C C C T T T T T T C
LG1_314467 A G G G G G G G A A A A A A G
LG1_314478 A G G G G G G G A A A A A A G
LG1_314498 G A A A A A A A G G G G G G A
LG1_314562 A C C C C C C C A A A A A A C
LG1_314567 A G G G G G G G A A A A A A G
LG1_314701 C T T T T T T T C C C C C C T
LG1_315479 T C C C C C C C T T T T T T C
LG1_315489 C T T T T T T T C C C C C C T
LG1_315572 T C C C C C C C T T T T T T C
LG1_315638 A G G G G G G G A A A A A A G
LG1_315640 A C C C C C C C A A A A A A C
LG1_315642 C A A A A A A A C C C C C C A
LG1_315652 A G G G G G G G A A A A A A G
LG1_316126 A G G G G G G G A A A A A A G
LG1_316128 A G G G G G G G A A A A A A G
LG1_316576 A G G G G G G G A A A A A A G
LG1_320567 G C C C C C C C G G G G G G C
LG1_320723 G A A A A A A A G G G G G G A
LG1_320889 A G G G G G G G A A A A A A G
LG1_320917 G C C C C C C C G G G G G G C
LG1_320946 A G G G G G G G A A A A A A G
LG1_321005 T C C C C C C C T T T T T T C
LG1_321501 G T T T T T T T G G G G G G T
LG1_321532 A T T T T T T T A A A A A A T
LG1_321538 A G G G G G G G A A A A A A G
LG1_321541 G A A A A A A A G G G G G G A
LG1_321558 A C C C C C C C A A A A A A C
LG1_321564 T C C C C C C C T T T T T T C
LG1_321593 A G G G G G G G A A A A A A G
LG1_321708 A G G G G G G G A A A A A A G
LG1_321719 G A A A A A A A G G G G G G A
LG1_321732 T C C C C C C C T T T T T T C
LG1_321739 G A A A A A A A G G G G G G A
LG1_321743 C T T T T T T T C C C C C C T
LG1_321747 C G G G G G G G C C C C C C G
LG1_321790 C G G G G G G G C C C C C C G
LG1_321792 T C C C C C C C T T T T T T C
LG1_321821 T C C C C C C C T T T T T T C
LG1_322014 T G G G G G G G T T T T T T G
LG1_322126 A G G G G G G G A A A A A A G
LG1_322197 G A A A A A A A G G G G G G A
LG1_322219 G A A A A A A A G G G G G G A
LG1_322242 G A A A A A A A G G G G G G A
LG1_322260 A G G G G G G G A A A A A A G
LG1_322310 G A A A A A A A G G G G G G A
LG1_322346 C T T T T T T T C C C C C C T
LG1_322379 T C C C C C C C T T T T T T C
LG1_322384 G A A A A A A A G G G G G G A
LG1_322387 T C C C C C C C T T T T T T C
LG1_322394 G A A A A A A A G G G G G G A
LG1_322418 T C C C C C C C T T T T T T C
LG1_322420 C T T T T T T T C C C C C C T
LG1_322426 C T T T T T T T C C C C C C T
LG1_322428 C T T T T T T T C C C C C C T
LG1_322454 C A A A A A A A C C C C C C A
LG1_322474 G A A A A A A A G G G G G G A
LG1_322481 G A A A A A A A G G G G G G A
LG1_322499 G A A A A A A A G G G G G G A
LG1_322501 G A A A A A A A G G G G G G A
LG1_322522 C G G G G G G G C C C C C C G
LG1_322615 G A A A A A A A G G G G G G A
LG1_322636 C T T T T T T T C C C C C C T
LG1_322668 A G G G G G G G A A A A A A G
LG1_322690 G A A A A A A A G G G G G G A
LG1_322721 G A A A A A A A G G G G G G A
LG1_322722 C T T T T T T T C C C C C C T
LG1_322783 A G G G G G G G A A A A A A G
LG1_322793 G C C C C C C C G G G G G G C
LG1_322798 G A A A A A A A G G G G G G A
LG1_322807 G A A A A A A A G G G G G G A
LG1_322851 T A A A A A A A T T T T T T A
LG1_322857 G T T T T T T T G G G G G G T
LG1_322870 A C C C C C C C A A A A A A C
LG1_322879 A G G G G G G G A A A A A A G
LG1_322920 G A A A A A A A G G G G G G A
LG1_322935 C T T T T T T T C C C C C C T
LG1_323015 A T T T T T T T A A A A A A T
LG1_323030 T A A A A A A A T T T T T T A
LG1_323103 T G G G G G G G T T T T T T G
LG1_323108 A G G G G G G G A A A A A A G
LG1_323118 C T T T T T T T C C C C C C T
LG1_323120 A G G G G G G G A A A A A A G
LG1_323232 C T T T T T T T C C C C C C T
LG1_323236 G A A A A A A A G G G G G G A
LG1_323271 A G G G G G G G A A A A A A G
LG1_323379 C T T T T T T T C C C C C C T
LG1_323410 T C C C C C C C T T T T T T C
LG1_323427 T C C C C C C C T T T T T T C
LG1_323491 C G G G G G G G C C C C C C G
LG1_323519 C T T T T T T T C C C C C C T
LG1_323617 G A A A A A A A G G G G G G A
LG1_323626 G A A A A A A A G G G G G G A
LG1_324046 G A A A A A A A G G G G G G A
LG1_325701 A C C C C C C C A A A A A A C
LG1_326788 C G G G G G G G C C C C C C G
LG1_326800 C T T T T T T T C C C C C C T
LG1_326984 G A A A A A A A G G G G G G A
LG1_327697 T C C C C C C C T T T T T T C
LG1_327708 C T T T T T T T C C C C C C T
LG1_327731 T C C C C C C C T T T T T T C
LG1_327836 A G G G G G G G A A A A A A G
LG1_328165 A G G G G G G G A A A A A A G
LG1_328586 T C C C C C C C T T T T T T C
LG1_328608 G A A A A A A A G G G G G G A
LG1_328688 A G G G G G G G A A A A A A G
LG1_328840 T C C C C C C C T T T T T T C
LG1_330413 A G G G G G G G A A A A A A G
LG1_330937 A G G G G G G G A A A A A A G
LG1_332867 G A A A A A A A G G G G G G A
LG1_332995 C T T T T T T T C C C C C C T
LG1_333110 G A A A A A A A G G G G G G A
LG1_333113 G A A A A A A A G G G G G G A
LG1_334076 A G G G G G G G A A A A A A G
LG1_334460 C T T T T T T T C C C C C C T
LG1_334506 G A A A A A A A G G G G G G A
LG1_334649 A G G G G G G G A A A A A A G
LG1_334739 G A A A A A A A G G G G G G A
LG1_334759 A G G G G G G G A A A A A A G
LG1_334868 G A A A A A A A G G G G G G A
LG1_335354 T C C C C C C C T T T T T T C
LG1_336946 A G G G G G G G A A A A A A G
LG1_337360 A G G G G G G G A A A A A A G
LG1_355457 A C C C C C C C A A A A A A C
LG1_355462 A C C C C C C C A A A A A A C
LG1_359738 A G G G G G G G A A A A A A G
LG1_359761 T C C C C C C C T T T T T T C
LG1_360015 A C C C C C C C A A A A A A C
LG1_360204 G A A A A A A A G G G G G G A
LG1_360814 T C C C C C C C T T T T T T C
LG1_360897 A G G G G G G G A A A A A A G
LG1_361319 C T T T T T T T C C C C C C T
LG1_361427 G A A A A A A A G G G G G G A
LG1_361461 G A A A A A A A G G G G G G A
LG1_361492 G A A A A A A A G G G G G G A
LG1_361593 G A A A A A A A G G G G G G A
LG1_361627 G A A A A A A A G G G G G G A
LG1_361823 G A A A A A A A G G G G G G A
LG1_361981 G A A A A A A A G G G G G G A
LG1_362171 C G G G G G G G C C C C C C G
LG1_362212 C A A A A A A A C C C C C C A
LG1_362240 G A A A A A A A G G G G G G A
LG1_362343 A G G G G G G G A A A A A A G
LG1_367341 C T T T T T T T C C C C C C T
LG1_367359 T C C C C C C C T T T T T T C
LG1_367365 A G G G G G G G A A A A A A G
LG1_367380 G A A A A A A A G G G G G G A
LG1_367407 A G G G G G G G A A A A A A G
LG1_367409 A G G G G G G G A A A A A A G
LG1_367761 C T T T T T T T C C C C C C T
LG1_367812 G C C C C C C C G G G G G G C
LG1_367838 T C C C C C C C T T T T T T C
LG1_372837 G A A A A A A A G G G G G G A
LG1_372844 A G G G G G G G A A A A A A G
LG1_372889 C T T T T T T T C C C C C C T
LG1_372941 T C C C C C C C T T T T T T C
LG1_372983 T G G G G G G G T T T T T T G
LG1_372989 T C C C C C C C T T T T T T C
LG1_373008 A G G G G G G G A A A A A A G
LG1_374183 A G G G G G G G A A A A A A G
LG1_374402 C T T T T T T T C C C C C C T
LG1_374412 G A A A A A A A G G G G G G A
LG1_376757 T C C C C C C C T T T T T T C
LG1_377238 G A A A A A A A G G G G G G A
LG1_377244 A G G G G G G G A A A A A A G
LG1_377247 T C C C C C C C T T T T T T C
LG1_377308 A C C C C C C C A A A A A A C
LG1_377775 A C C C C C C C A A A A A A C
LG1_378116 T C C C C C C C T T T T T T C
LG1_378206 G A A A A A A A G G G G G G A
LG1_378899 A G G G G G G G A A A A A A G
LG1_379008 T C C C C C C C T T T T T T C
LG1_379205 A C C C C C C C A A A A A A C
LG1_381564 T G G G G G G G T T T T T T G
LG1_384842 T C C C C C C C T T T T T T C
LG1_391044 A G G G G G G G A A A A A A G
LG1_391052 T G G G G G G G T T T T T T G
LG1_391159 C T T T T T T T C C C C C C T
LG1_391550 A C C C C C C C A A A A A A C
LG1_392899 G A A A A A A A G G G G G G A
LG1_392901 G A A A A A A A G G G G G G A
LG1_392906 C T T T T T T T C C C C C C T
LG1_392931 G A A A A A A A G G G G G G A
LG1_392935 C T T T T T T T C C C C C C T
LG1_392940 A G G G G G G G A A A A A A G
LG1_392980 T C C C C C C C T T T T T T C
LG1_393001 C T T T T T T T C C C C C C T
LG1_393221 C T T T T T T T C C C C C C T
LG1_393257 G A A A A A A A G G G G G G A
LG1_393349 T C C C C C C C T T T T T T C
LG1_393392 T C C C C C C C T T T T T T C
LG1_393393 A G G G G G G G A A A A A A G
LG1_393414 A G G G G G G G A A A A A A G
LG1_393435 G A A A A A A A G G G G G G A
LG1_393450 G A A A A A A A G G G G G G A
LG1_395496 C T T T T T T T C C C C C C T
LG1_395824 C G G G G G G G C C C C C C G
LG1_397160 T C C C C C C C T T T T T T C
LG1_397173 G C C C C C C C G G G G G G C
LG1_397270 A G G G G G G G A A A A A A G
LG1_397324 C T T T T T T T C C C C C C T
LG1_398016 C T T T T T T T C C C C C C T
LG1_399911 T C C C C C C C T T T T T T C
LG1_401930 C T T T T T T T C C C C C C T
LG1_403664 C A A A A A A A C C C C C C A
LG1_403801 A T T T T T T T A A A A A A T
LG1_403879 A G G G G G G G A A A A A A G
LG1_403925 T C C C C C C C T T T T T T C
LG1_403963 T C C C C C C C T T T T T T C
LG1_403964 A G G G G G G G A A A A A A G
LG1_403969 C T T T T T T T C C C C C C T
LG1_404023 G C C C C C C C G G G G G G C
LG1_404354 C T T T T T T T C C C C C C T
LG1_404553 T C C C C C C C T T T T T T C
LG1_404596 T C C C C C C C T T T T T T C
LG1_405672 C T T T T T T T C C C C C C T
LG1_405676 C T T T T T T T C C C C C C T
LG1_405678 G A A A A A A A G G G G G G A
LG1_405685 A G G G G G G G A A A A A A G
LG1_405784 C T T T T T T T C C C C C C T
LG1_405989 T C C C C C C C T T T T T T C
LG1_407935 A G G G G G G G A A A A A A G
LG1_410154 G A A A A A A A G G G G G G A
LG1_410219 T C C C C C C C T T T T T T C
LG1_410382 T C C C C C C C T T T T T T C
LG1_410856 T C C C C C C C T T T T T T C
LG1_411131 G T T T T T T T G G G G G G T
LG1_411350 C T T T T T T T C C C C C C T
LG1_411402 A G G G G G G G A A A A A A G
LG1_411434 A C C C C C C C A A A A A A C
LG1_411435 G A A A A A A A G G G G G G A
LG1_411451 C T T T T T T T C C C C C C T
LG1_411625 G A A A A A A A G G G G G G A
LG1_411647 G A A A A A A A G G G G G G A
LG1_411656 A G G G G G G G A A A A A A G
LG1_411661 T A A A A A A A T T T T T T A
LG1_411667 C T T T T T T T C C C C C C T
LG1_411965 C T T T T T T T C C C C C C T
LG1_412119 A G G G G G G G A A A A A A G
LG1_412195 C T T T T T T T C C C C C C T
LG1_412337 T G G G G G G G T T T T T T G
LG1_412348 A G G G G G G G A A A A A A G
LG1_413070 C T T T T T T T C C C C C C T
LG1_413085 T C C C C C C C T T T T T T C
LG1_413173 A G G G G G G G A A A A A A G
LG1_413186 A G G G G G G G A A A A A A G
LG1_413191 G A A A A A A A G G G G G G A
LG1_413247 A T T T T T T T A A A A A A T
LG1_413314 G A A A A A A A G G G G G G A
LG1_413358 G A A A A A A A G G G G G G A
LG1_413364 C T T T T T T T C C C C C C T
LG1_413366 G A A A A A A A G G G G G G A
LG1_413368 G A A A A A A A G G G G G G A
LG1_413410 C G G G G G G G C C C C C C G
LG1_413448 G T T T T T T T G G G G G G T
LG1_413670 T C C C C C C C T T T T T T C
LG1_413831 A G G G G G G G A A A A A A G
LG1_413845 T C C C C C C C T T T T T T C
LG1_413849 G A A A A A A A G G G G G G A
LG1_413851 A C C C C C C C A A A A A A C
LG1_413881 G A A A A A A A G G G G G G A
LG1_414378 T C C C C C C C T T T T T T C
LG1_414384 A G G G G G G G A A A A A A G
LG1_414386 C T T T T T T T C C C C C C T
LG1_414603 T C C C C C C C T T T T T T C
LG1_414767 C T T T T T T T C C C C C C T
LG1_414968 C G G G G G G G C C C C C C G
LG1_415053 A G G G G G G G A A A A A A G
LG1_415056 C T T T T T T T C C C C C C T
LG1_415217 A G G G G G G G A A A A A A G
LG1_415224 G A A A A A A A G G G G G G A
LG1_415462 C T T T T T T T C C C C C C T
LG1_415501 T C C C C C C C T T T T T T C
LG1_415585 T C C C C C C C T T T T T T C
LG1_416226 C T T T T T T T C C C C C C T
LG1_416232 A T T T T T T T A A A A A A T
LG1_416302 C T T T T T T T C C C C C C T
LG1_417872 C T T T T T T T C C C C C C T
LG1_423462 G T T T T T T T G G G G G G T
LG1_424485 G A A A A A A A G G G G G G A
LG1_427429 A C C C C C C C A A A A A A C
LG1_427450 C T T T T T T T C C C C C C T
LG1_427489 A T T T T T T T A A A A A A T
LG1_427522 C T T T T T T T C C C C C C T
LG1_427542 T C C C C C C C T T T T T T C
LG1_427582 T A A A A A A A T T T T T T A
LG1_427599 C T T T T T T T C C C C C C T
LG1_427647 T C C C C C C C T T T T T T C
LG1_427655 T C C C C C C C T T T T T T C
LG1_427658 A G G G G G G G A A A A A A G
LG1_427672 A T T T T T T T A A A A A A T
LG1_427679 A C C C C C C C A A A A A A C
LG1_427716 A G G G G G G G A A A A A A G
LG1_427735 T C C C C C C C T T T T T T C
LG1_427773 T C C C C C C C T T T T T T C
LG1_427802 C G G G G G G G C C C C C C G
LG1_427809 T A A A A A A A T T T T T T A
LG1_428747 T C C C C C C C T T T T T T C
LG1_431916 T G G G G G G G T T T T T T G
LG1_432055 T C C C C C C C T T T T T T C
LG1_432130 A G G G G G G G A A A A A A G
LG1_432146 T G G G G G G G T T T T T T G
LG1_432260 G A A A A A A A G G G G G G A
LG1_432299 C T T T T T T T C C C C C C T
LG1_432312 A T T T T T T T A A A A A A T
LG1_432335 G A A A A A A A G G G G G G A
LG1_432859 A G G G G G G G A A A A A A G
LG1_432867 C T T T T T T T C C C C C C T
LG1_432953 A C C C C C C C A A A A A A C
LG1_432998 C T T T T T T T C C C C C C T
LG1_433023 T A A A A A A A T T T T T T A
LG1_460786 C T T C T T T T C C C C C C T
LG1_463709 C T T C T T T T C C C C C C T
LG1_464246 C G G C G G G G C C C C C C G
LG1_466210 G A A G A A A A G G G G G G A
LG1_466295 C T T C T T T T C C C C C C T
LG1_466321 T C C T C C C C T T T T T T C
LG1_466326 C T T C T T T T C C C C C C T
LG1_466327 T C C T C C C C T T T T T T C
LG1_466334 C T T C T T T T C C C C C C T
LG1_466355 A G G A G G G G A A A A A A G
LG1_466393 C T T C T T T T C C C C C C T
LG1_466423 G A A G A A A A G G G G G G A
LG1_466434 A G G A G G G G A A A A A A G
LG1_466534 G A A G A A A A G G G G G G A
LG1_466586 C T T C T T T T C C C C C C T
LG1_466614 A G G A G G G G A A A A A A G
LG1_466631 G A A G A A A A G G G G G G A
LG1_466679 A G G A G G G G A A A A A A G
LG1_466683 T C C T C C C C T T T T T T C
LG1_466687 C T T C T T T T C C C C C C T
LG1_466747 C T T C T T T T C C C C C C T
LG1_466757 G A A G A A A A G G G G G G A
LG1_466818 A G G A G G G G A A A A A A G
LG1_466839 G A A G A A A A G G G G G G A
LG1_467048 A C C A C C C C A A A A A A C
LG1_467049 A T T A T T T T A A A A A A T
LG1_467159 G A A G A A A A G G G G G G A
LG1_467188 T C C T C C C C T T T T T T C
LG1_467227 T C C T C C C C T T T T T T C
LG1_467722 G A A G A A A A G G G G G G A
LG1_467732 G T T G T T T T G G G G G G T
LG1_467733 T G G T G G G G T T T T T T G
LG1_467878 C A A C A A A A C C C C A C A
LG1_467958 A T T A T T T T A A A A T A T
LG1_468279 T C C T C C C C T T T T C T C
LG1_468332 C T T C T T T T C C C C T C T
LG1_468397 G A A G A A A A G G G G A G A
LG1_468465 G T T G T T T T G G G G T G T
LG1_468502 A G G A G G G G A A A A G A G
LG1_468675 T C C T C C C C T T T T C T C
LG1_468678 A G G A G G G G A A A A G A G
LG1_468689 A G G A G G G G A A A A G A G
LG1_468769 T C C T C C C C T T T T C T C
LG1_468830 A G G A G G G G A A A A G A G
LG1_468835 G A A G A A A A G G G G A G A
LG1_468864 G A A G A A A A G G G G A G A
LG1_468904 A G G A G G G G A A A A G A G
LG1_469023 G C C G C C C C G G G G C G C
LG1_469040 T C C T C C C C T T T T C T C
LG1_469042 T C C T C C C C T T T T C T C
LG1_469344 A G G A G G G G A A A A G A G
LG1_469796 G A A G A A A A G G G G A G A
LG1_469936 T G G T G G G G T T T T G T G
LG1_470016 G C C G C C C C G G G G C G C
LG1_470219 C G G C G G G G C C C C G C G
LG1_470602 T C C T C C C C T T T T C T C
LG1_470662 A G G A G G G G A A A A G A G
LG1_470706 G A A G A A A A G G G G A G A
LG1_470754 A G G A G G G G A A A A G A G
LG1_470795 C T T C T T T T C C C C T C T
LG1_470803 T A A T A A A A T T T T A T A
LG1_470865 T G G T G G G G T T T T G T G
LG1_470899 G A A G A A A A G G G G A G A
LG1_470900 G A A G A A A A G G G G A G A
LG1_470983 A G G A G G G G A A A A G A G
LG1_471089 A G G A G G G G A A A A G A G
LG1_471110 G A A G A A A A G G G G A G A
LG1_471422 C G G C G G G G C C C C G C G
LG1_471581 C T T C T T T T C C C C T C T
LG1_471633 G A A G A A A A G G G G A G A
LG1_471791 G A A G A A A A G G G G A G A
LG1_471972 C T T C T T T T C C C C T C T
LG1_472448 C G G C G G G G C C C C G C G
LG1_472479 A G G A G G G G A A A A G A G
LG1_472621 G A A G A A A A G G G G A G A
LG1_472803 C T T C T T T T C C C C T C T
LG1_472896 G T T G T T T T G G G G T G T
LG1_472897 T A A T A A A A T T T T A T A
LG1_473862 C T T C T T T T C C C C T C T
LG1_473867 C T T C T T T T C C C C T C T
LG1_473872 G A A G A A A A G G G G A G A
LG1_474261 T C C T C C C C T T T T C T C
LG1_474263 G T T G T T T T G G G G T G T
LG1_474520 C T T C T T T T C C C C T C T
LG1_479734 T C C T C C C C T T T T C T C
LG1_479875 A C C A C C C C A A A A C A C
LG1_480008 A G G A G G G G A A A A G A G
LG1_481550 T C C T C C C C T T T T C T C
LG1_481565 G A A G A A A A G G G G A G A
LG1_481587 C T T C T T T T C C C C T C T
LG1_481704 T C C T C C C C T T T T C T C
LG1_481820 C T T C T T T T C C C C T C T
LG1_481846 A G G A G G G G A A A A G A G
LG1_481864 A T T A T T T T A A A A T A T
LG1_481936 A G G A G G G G A A A A G A G
LG1_482080 G A A G A A A A G G G G A G A
LG1_482081 T C C T C C C C T T T T C T C
LG1_482212 T C C T C C C C T T T T C T C
LG1_482253 A G G A G G G G A A A A G A G
LG1_482264 T C C T C C C C T T T T C T C
LG1_482292 A G G A G G G G A A A A G A G
LG1_482299 A G G A G G G G A A A A G A G
LG1_483976 G C C G C C C C G G G G C G C
LG1_483995 G A A G A A A A G G G G A G A
LG1_484110 A G G A G G G G A A A A G A G
LG1_484121 A G G A G G G G A A A A G A G
LG1_488831 A G G A G G G G A A A A G A G
LG1_489779 C A A C A A A A C C C C A C A
LG1_490717 T C C T C C C C T T T T C T C
LG1_491910 A T T A T T T T A A A A T A T
LG1_491918 C T T C T T T T C C C C T C T
LG1_491963 C T T C T T T T C C C C T C T
LG1_491984 C T T C T T T T C C C C T C T
LG1_492031 A G G A G G G G A A A A G A G
LG1_492036 T A A T A A A A T T T T A T A
LG1_492202 C T T C T T T T C C C C T C T
LG1_492270 C T T C T T T T C C C C T C T
LG1_492422 T C C T C C C C T T T T C T C
LG1_492456 G C C G C C C C G G G G C G C
LG1_492490 C T T C T T T T C C C C T C T
LG1_492493 G A A G A A A A G G G G A G A
LG1_492500 A G G A G G G G A A A A G A G
LG1_492595 A G G A G G G G A A A A G A G
LG1_493299 A G G A G G G G A A A A G A G
LG1_493409 C T T C T T T T C C C C T C T
LG1_493422 C T T C T T T T C C C C T C T
LG1_493786 T G G T G G G G T T T T G T G
LG1_493796 C T T C T T T T C C C C T C T
LG1_493806 G A A G A A A A G G G G A G A
LG1_493856 G A A G A A A A G G G G A G A
LG1_493889 C T T C T T T T C C C C T C T
LG1_493936 C T T C T T T T C C C C T C T
LG1_493991 A C C A C C C C A A A A C A C
LG1_494065 T C C T C C C C T T T T C T C
LG1_494329 C T T C T T T T C C C C T C T
LG1_494356 A G G A G G G G A A A A G A G
LG1_494374 C T T C T T T T C C C C T C T
LG1_494437 C T T C T T T T C C C C T C T
LG1_494616 G A A G A A A A G G G G A G A
LG1_494617 G A A G A A A A G G G G A G A
LG1_494626 C T T C T T T T C C C C T C T
LG1_494632 C A A C A A A A C C C C A C A
LG1_494638 A G G A G G G G A A A A G A G
LG1_496127 A G G A G G G G A A A A G A G
LG1_496204 C T T C T T T T C C C C T C T
LG1_496267 T C C T C C C C T T T T C T C
LG1_496347 C T T C T T T T C C C C T C T
LG1_496413 C T T C T T T T C C C C T C T
LG1_496455 G A A G A A A A G G G G A G A
LG1_496487 G C C G C C C C G G G G C G C
LG1_496505 A G G A G G G G A A A A G A G
LG1_497143 G C C G C C C C G G G G C G C
LG1_497198 C T T C T T T T C C C C T C T
LG1_497230 G A A G A A A A G G G G A G A
LG1_497974 A G G A G G G G A A A A G A G
LG1_498296 A G G A G G G G A A A A G A G
LG1_498344 T C C T C C C C T T T T C T C
LG1_498389 C T T C T T T T C C C C T C T
LG1_498909 G A A G A A A A G G G G A G A
LG1_499566 C T T C T T T T C C C C T C T
LG1_499692 G A A G A A A A G G G G A G A
LG1_499730 A G G A G G G G A A A A G A G
LG1_499753 G A A G A A A A G G G G A G A
LG1_499987 T A A T A A A A T T T T A T A
LG1_500070 G C C G C C C C G G G G C G C
LG1_503810 T C C T C C C C T T T T C T C
LG1_504793 G A A G A A A A G G G G A G A
LG1_507630 T C C T C C C C T T T T C T C
LG1_507654 T C C T C C C C T T T T C T C
LG1_507681 C T T C T T T T C C C C T C T
LG1_507710 T C C T C C C C T T T T C T C
LG1_507883 C T T C T T T T C C C C T C T
LG1_507893 T C C T C C C C T T T T C T C
LG1_507898 A G G A G G G G A A A A G A G
LG1_507925 A G G A G G G G A A A A G A G
LG1_508056 G A A G A A A A G G G G A G A
LG1_510747 C G G C G G G G C C C C G C G
LG1_514013 A G G A G G G G A A A A G A G
LG1_514265 C T T C T T T T C C C C T C T
LG1_514482 C T T C T T T T C C C C T C T
LG1_516132 A G G A G G G G A A A A G A G
LG1_516585 T A A T A A A A T T T T A T A
LG1_516620 G A A G A A A A G G G G A G A
LG1_516650 T C C T C C C C T T T T C T C
LG1_518047 T C C T C C C C T T T T C T C
LG1_518053 T C C T C C C C T T T T C T C
LG1_518054 G C C G C C C C G G G G C G C
LG1_518172 G A A G A A A A G G G G A G A
LG1_518633 G C C G C C C C G G G G C G C
LG1_518661 C T T C T T T T C C C C T C T
LG1_518687 A G G A G G G G A A A A G A G
LG1_518715 G A A G A A A A G G G G A G A
LG1_518828 A G G A G G G G A A A A G A G
LG1_519180 T C C T C C C C T T T T C T C
LG1_519920 A G G A G G G G A A A A G A G
LG1_519949 A G G A G G G G A A A A G A G
LG1_519950 T C C T C C C C T T T T C T C
LG1_520315 T C C T C C C C T T T T C T C
LG1_520384 C T T C T T T T C C C C T C T
LG1_520392 C T T C T T T T C C C C T C T
LG1_520758 G A A G A A A A G G G G A G A
LG1_520819 T C C T C C C C T T T T C T C
LG1_522304 C T T C T T T T C C C C T C T
LG1_522383 A T T A T T T T A A A A T A T
LG1_522805 G T T G T T T T G G G G T G T
LG1_523465 T A A T A A A A T T T T A T A
LG1_524237 C T T C T T T T C C C C T C T
LG1_524335 T C C T C C C C T T T T C T C
LG1_524567 C G G C G G G G C C C C G C G
LG1_524684 C T T C T T T T C C C C T C T
LG1_525065 A G G A G G G G A A A A G A G
LG1_525112 C T T C T T T T C C C C T C T
LG1_526239 T C C T C C C C T T T T C T C
LG1_528567 G A A G A A A A G G G G A G A
LG1_528585 T C C T C C C C T T T T C T C
LG1_528628 A G G A G G G G A A A A G A G
LG1_528631 C T T C T T T T C C C C T C T
LG1_528689 G C C G C C C C G G G G C G C
LG1_528710 T G G T G G G G T T T T G T G
LG1_528857 A G G A G G G G A A A A G A G
LG1_534340 A G G A G G G G A A A A G A G
LG1_534347 T C C T C C C C T T T T C T C
LG1_534349 T C C T C C C C T T T T C T C
LG1_534365 A G G A G G G G A A A A G A G
LG1_534432 G A A G A A A A G G G G A G A
LG1_534765 A G G A G G G G A A A A G A G
LG1_534813 A G G A G G G G A A A A G A G
LG1_535565 A G G A G G G G A A A A G A G
LG1_537872 A G G A G G G G A A A A G A G
LG1_537923 C T T C T T T T C C C C T C T
LG1_538050 C T T C T T T T C C C C T C T
LG1_538068 A G G A G G G G A A A A G A G
LG1_538183 A C C A C C C C A A A A C A C
LG1_538209 G C C G C C C C G G G G C G C
LG1_541868 G A A G A A A A G G G G A G A
LG1_543801 A G G A G G G G A A A A G A G
LG1_543920 A G G A G G G G A A A A G A G
LG1_543939 T C C T C C C C T T T T C T C
LG1_543956 G A A G A A A A G G G G A G A
LG1_543961 A G G A G G G G A A A A G A G
LG1_544045 T C C T C C C C T T T T C T C
LG1_545193 T C C T C C C C T T T T C T C
LG1_545236 A G G A G G G G A A A A G A G
LG1_545623 G C C G C C C C G G G G C G C
LG1_545764 T C C T C C C C T T T T C T C
LG1_545890 A G G A G G G G A A A A G A G
LG1_545997 A G G A G G G G A A A A G A G
LG1_546003 G C C G C C C C G G G G C G C
LG1_546036 C T T C T T T T C C C C T C T
LG1_546045 C T T C T T T T C C C C T C T
LG1_546083 T C C T C C C C T T T T C T C
LG1_546094 T C C T C C C C T T T T C T C
LG1_546099 C G G C G G G G C C C C G C G
LG1_546105 T C C T C C C C T T T T C T C
LG1_546130 G A A G A A A A G G G G A G A
LG1_546183 A C C A C C C C A A A A C A C
LG1_546216 C T T C T T T T C C C C T C T
LG1_546236 T C C T C C C C T T T T C T C
LG1_546309 C G G C G G G G C C C C G C G
LG1_546397 T G G T G G G G T T T T G T G
LG1_546490 T C C T C C C C T T T T C T C
LG1_546716 T C C T C C C C T T T T C T C
LG1_546753 C T T C T T T T C C C C T C T
LG1_546781 G A A G A A A A G G G G A G A
LG1_546830 A T T A T T T T A A A A T A T
LG1_547451 A G G A G G G G A A A A G A G
LG1_547564 T C C T C C C C T T T T C T C
LG1_547601 G A A G A A A A G G G G A G A
LG1_548050 C G G C G G G G C C C C G C G
LG1_548235 T C C T C C C C T T T T C T C
LG1_548413 A G G A G G G G A A A A G A G
LG1_548744 A G G A G G G G A A A A G A G
LG1_549518 A G G A G G G G A A A A G A G
LG1_550010 G A A G A A A A G G G G A G A
LG1_550416 G A A G A A A A G G G G A G A
LG1_550504 T C C T C C C C T T T T C T C
LG1_552516 A G G A G G G G A A A A G A G
LG1_552540 T C C T C C C C T T T T C T C
LG1_552552 T C C T C C C C T T T T C T C
LG1_552738 T C C T C C C C T T T T C T C
LG1_552769 T C C T C C C C T T T T C T C
LG1_552780 C G G C G G G G C C C C G C G
LG1_552783 T C C T C C C C T T T T C T C
LG1_552811 T C C T C C C C T T T T C T C
LG1_552881 T C C T C C C C T T T T C T C
LG1_554116 A G G A G G G G A A A A G A G
LG1_554781 A G G A G G G G A A A A G A G
LG1_554818 A C C A C C C C A A A A C A C
LG1_556712 C T T C T T T T C C C C T C T
LG1_556824 T A A T A A A A T T T T A T A
LG1_556858 C T T C T T T T C C C C T C T
LG1_557713 A G G A G G G G A A A A G A G
LG1_557734 G A A G A A A A G G G G A G A
LG1_557883 A G G A G G G G A A A A G A G
LG1_558938 G A A G A A A A G G G G A G A
LG1_559384 A G G A G G G G A A A A G A G
LG1_561282 A G G A G G G G A A A A G A G
LG1_562191 A G G A G G G G A A A A G A G
LG1_563959 G C C G C C C C G G G G C G C
LG1_567929 C T T C T T T T C C C C T C T
LG1_568702 A G G A G G G G A A A A G A G
LG1_568836 C T T C T T T T C C C C T C T
LG1_568848 A G G A G G G G A A A A G A G
LG1_571079 A G G A G G G G A A A A G A G
LG1_573240 T C C T C C C C T T T T C T C
LG1_573585 G A A G A A A A G G G G A G A
LG1_573610 T C C T C C C C T T T T C T C
LG1_573642 C T T C T T T T C C C C T C T
LG1_573682 G A A G A A A A G G G G A G A
LG1_574262 C G G C G G G G C C C C G C G
LG1_574601 A G G A G G G G A A A A G A G
LG1_575965 C T T C T T T T C C C C T C T
LG1_577450 A C C A C C C C A A A A C A C
LG1_577565 A G G A G G G G A A A A G A G
LG1_577594 T C C T C C C C T T T T C T C
LG1_577635 C T T C T T T T C C C C T C T
LG1_577714 G A A G A A A A G G G G A G A
LG1_577776 T C C T C C C C T T T T C T C
LG1_577807 T C C T C C C C T T T T C T C
LG1_577861 G A A G A A A A G G G G A G A
LG1_577910 G A A G A A A A G G G G A G A
LG1_577912 C T T C T T T T C C C C T C T
LG1_578023 T C C T C C C C T T T T C T C
LG1_578408 G C C G C C C C G G G G C G C
LG1_578503 A G G A G G G G A A A A G A G
LG1_578513 T C C T C C C C T T T T C T C
LG1_578523 G A A G A A A A G G G G A G A
LG1_578619 G A A G A A A A G G G G A G A
LG1_578649 C T T C T T T T C C C C T C T
LG1_578860 T C C T C C C C T T T T C T C
LG1_578911 G A A G A A A A G G G G A G A
LG1_580276 G A A G A A A A G G G G A G A
LG1_581254 G C C G C C C C G G G G C G C
LG1_581828 G A A G A A A A G G G G A G A
LG1_582560 T C C T C C C C T T T T C T C
LG1_582700 C T T C T T T T C C C C T C T
LG1_582819 G A A G A A A A G G G G A G A
LG1_582820 C T T C T T T T C C C C T C T
LG1_582852 C T T C T T T T C C C C T C T
LG1_582886 T C C T C C C C T T T T C T C
LG1_582932 T C C T C C C C T T T T C T C
LG1_583148 G A A G A A A A G G G G A G A
LG1_583400 A G G A G G G G A A A A G A G
LG1_583855 C T T C T T T T C C C C T C T
LG1_586888 G A A G A A A A G G G G A G A
LG1_587053 C T T C T T T T C C C C T C T
LG1_587092 G T T G T T T T G G G G T G T
LG1_587121 A G G A G G G G A A A A G A G
LG1_587187 C T T C T T T T C C C C T C T
LG1_587202 T C C T C C C C T T T T C T C
LG1_587393 C T T C T T T T C C C C T C T
LG1_591129 C T T C T T T T C C C C T C T
LG1_591151 C T T C T T T T C C C C T C T
LG1_591265 T G G T G G G G T T T T G T G
LG1_591371 C G G C G G G G C C C C G C G
LG1_591540 T C C T C C C C T T T T C T C
LG1_591561 A G G A G G G G A A A A G A G
LG1_591583 T C C T C C C C T T T T C T C
LG1_592271 G T T G T T T T G G G G T G T
LG1_592521 A G G A G G G G A A A A G A G
LG1_592525 A G G A G G G G A A A A G A G
LG1_592527 G A A G A A A A G G G G A G A
LG1_592530 G A A G A A A A G G G G A G A
LG1_592536 A G G A G G G G A A A A G A G
LG1_592558 A T T A T T T T A A A A T A T
LG1_592687 G A A G A A A A G G G G A G A
LG1_592713 C G G C G G G G C C C C G C G
LG1_592714 T C C T C C C C T T T T C T C
LG1_592718 A G G A G G G G A A A A G A G
LG1_592719 A C C A C C C C A A A A C A C
LG1_594090 T C C T C C C C T T T T C T C
LG1_594531 C T T C T T T T C C C C T C T
LG1_594569 C T T C T T T T C C C C T C T
LG1_595608 T C C T C C C C T T T T C T C
LG1_597196 C T T C T T T T C C C C T C T
LG1_597896 A G G A G G G G A A A A G A G
LG1_597897 A G G A G G G G A A A A G A G
LG1_597940 A G G A G G G G A A A A G A G
LG1_597942 T C C T C C C C T T T T C T C
LG1_598036 G A A G A A A A G G G G A G A
LG1_598066 G A A G A A A A G G G G A G A
LG1_598105 G A A G A A A A G G G G A G A
LG1_598376 G A A G A A A A G G G G A G A
LG1_598587 T C C T C C C C T T T T C T C
LG1_599694 G A A G A A A A G G G G A G A
LG1_599841 T C C T C C C C T T T T C T C
LG1_599842 C G G C G G G G C C C C G C G
LG1_599906 T A A T A A A A T T T T A T A
LG1_599910 A G G A G G G G A A A A G A G
LG1_599970 T C C T C C C C T T T T C T C
LG1_600547 C G G C G G G G C C C C G C G
LG1_602026 G A A G A A A A G G G G A G A
LG1_602037 T C C T C C C C T T T T C T C
LG1_602039 C T T C T T T T C C C C T C T
LG1_602423 G A A G A A A A G G G G A G A
LG1_603037 G A A G A A A A G G G G A G A
LG1_603439 A T T A T T T T A A A A T A T
LG1_603537 T C C T C C C C T T T T C T C
LG1_603543 T C C T C C C C T T T T C T C
LG1_604263 A G G A G G G G A A A A G A G
LG1_605051 A G G A G G G G A A A A G A G
LG1_605732 T C C T C C C C T T T T C T C
LG1_605925 G C C G C C C C G G G G C G C
LG1_606527 C T T C T T T T C C C C T C T
LG1_606577 A C C A C C C C A A A A C A C
LG1_606646 T C C T C C C C T T T T C T C
LG1_606650 T C C T C C C C T T T T C T C
LG1_606684 T C C T C C C C T T T T C T C
LG1_606854 A C C A C C C C A A A A C A C
LG1_606901 T C C T C C C C T T T T C T C
LG1_607324 T G G T G G G G T T T T G T G
LG1_607417 G A A G A A A A G G G G A G A
LG1_607443 C G G C G G G G C C C C G C G
LG1_607445 C T T C T T T T C C C C T C T
LG1_607446 C T T C T T T T C C C C T C T
LG1_607979 A G G A G G G G A A A A G A G
LG1_609778 G A A G A A A A G G G G A G A
LG1_609826 C T T C T T T T C C C C T C T
LG1_609833 A G G A G G G G A A A A G A G
LG1_609836 T A A T A A A A T T T T A T A
LG1_609867 G A A G A A A A G G G G A G A
LG1_609870 A C C A C C C C A A A A C A C
LG1_609906 A G G A G G G G A A A A G A G
LG1_609933 T C C T C C C C T T T T C T C
LG1_609969 T C C T C C C C T T T T C T C
LG1_609983 T C C T C C C C T T T T C T C
LG1_610013 A G G A G G G G A A A A G A G
LG1_610378 G C C G C C C C G G G G C G C
LG1_610532 C T T C T T T T C C C C T C T
LG1_611126 G A A G A A A A G G G G A G A
LG1_611162 C T T C T T T T C C C C T C T
LG1_611427 C T T C T T T T C C C C T C T
LG1_611530 T C C T C C C C T T T T C T C
LG1_611549 A G G A G G G G A A A A G A G
LG1_611714 A G G A G G G G A A A A G A G
LG1_611740 C T T C T T T T C C C C T C T
LG1_611744 C T T C T T T T C C C C T C T
LG1_611820 T C C T C C C C T T T T C T C
LG1_611826 T C C T C C C C T T T T C T C
LG1_612161 C T T C T T T T C C C C T C T
LG1_612200 G A A G A A A A G G G G A G A
LG1_612325 C T T C T T T T C C C C T C T
LG1_612344 C A A C A A A A C C C C A C A
LG1_612430 A G G A G G G G A A A A G A G
LG1_612442 A T T A T T T T A A A A T A T
LG1_612452 T C C T C C C C T T T T C T C
LG1_612512 T A A T A A A A T T T T A T A
LG1_612513 T C C T C C C C T T T T C T C
LG1_612654 T C C T C C C C T T T T C T C
LG1_612833 A G G A G G G G A A A A G A G
LG1_612857 T C C T C C C C T T T T C T C
LG1_612896 T C C T C C C C T T T T C T C
LG1_612917 G C C G C C C C G G G G C G C
LG1_612958 A G G A G G G G A A A A G A G
LG1_612982 A G G A G G G G A A A A G A G
LG1_612994 A G G A G G G G A A A A G A G
LG1_612996 T C C T C C C C T T T T C T C
LG1_613003 G A A G A A A A G G G G A G A
LG1_613034 C T T C T T T T C C C C T C T
LG1_613039 A G G A G G G G A A A A G A G
LG1_613043 G A A G A A A A G G G G A G A
LG1_613057 T C C T C C C C T T T T C T C
LG1_613058 C T T C T T T T C C C C T C T
LG1_613059 C T T C T T T T C C C C T C T
LG1_613109 G A A G A A A A G G G G A G A
LG1_613149 G A A G A A A A G G G G A G A
LG1_613168 A C C A C C C C A A A A C A C
LG1_613176 C T T C T T T T C C C C T C T
LG1_613187 A G G A G G G G A A A A G A G
LG1_613198 A G G A G G G G A A A A G A G
LG1_613237 T C C T C C C C T T T T C T C
LG1_613251 T C C T C C C C T T T T C T C
LG1_613256 G C C G C C C C G G G G C G C
LG1_613278 A G G A G G G G A A A A G A G
LG1_613279 T C C T C C C C T T T T C T C
LG1_613375 G A A G A A A A G G G G A G A
LG1_613406 A G G A G G G G A A A A G A G
LG1_613408 C T T C T T T T C C C C T C T
LG1_613412 A G G A G G G G A A A A G A G
LG1_613443 C T T C T T T T C C C C T C T
LG1_613445 G A A G A A A A G G G G A G A
LG1_613453 G A A G A A A A G G G G A G A
LG1_613524 G A A G A A A A G G G G A G A
LG1_613525 C T T C T T T T C C C C T C T
LG1_613537 A G G A G G G G A A A A G A G
LG1_613615 A G G A G G G G A A A A G A G
LG1_613633 G A A G A A A A G G G G A G A
LG1_613656 T C C T C C C C T T T T C T C
LG1_613813 G T T G T T T T G G G G T G T
LG1_614348 A G G A G G G G A A A A G A G
LG1_614958 C T T C T T T T C C C C T C T
LG1_615154 C T T C T T T T C C C C T C T
LG1_615646 G A A G A A A A G G G G A G A
LG1_615714 G C C G C C C C G G G G C G C
LG1_615746 G A A G A A A A G G G G A G A
LG1_615760 T A A T A A A A T T T T A T A
LG1_619969 A G G A G G G G A A A A G A G
LG1_620028 G A A G A A A A G G G G A G A
LG1_620358 G A A G A A A A G G G G A G A
LG1_620726 T C C T C C C C T T T T C T C
LG1_620781 A G G A G G G G A A A A G A G
LG1_621002 A G G A G G G G A A A A G A G
LG1_621067 T C C T C C C C T T T T C T C
LG1_621069 C T T C T T T T C C C C T C T
LG1_621072 C T T C T T T T C C C C T C T
LG1_621079 T C C T C C C C T T T T C T C
LG1_621081 G A A G A A A A G G G G A G A
LG1_621082 T C C T C C C C T T T T C T C
LG1_621162 G A A G A A A A G G G G A G A
LG1_621163 G A A G A A A A G G G G A G A
LG1_621172 G A A G A A A A G G G G A G A
LG1_621173 C G G C G G G G C C C C G C G
LG1_621176 A G G A G G G G A A A A G A G
LG1_621206 A G G A G G G G A A A A G A G
LG1_621207 A G G A G G G G A A A A G A G
LG1_621292 C T T C T T T T C C C C T C T
LG1_621450 A G G A G G G G A A A A G A G
LG1_621464 C T T C T T T T C C C C T C T
LG1_622118 G A A G A A A A G G G G A G A
LG1_622280 G A A G A A A A G G G G A G A
LG1_622292 T C C T C C C C T T T T C T C
LG1_622343 C T T C T T T T C C C C T C T
LG1_622902 C T T C T T T T C C C C T C T
LG1_622924 A G G A G G G G A A A A G A G
LG1_623015 G A A G A A A A G G G G A G A
LG1_623022 G T T G T T T T G G G G T G T
LG1_623058 C T T C T T T T C C C C T C T
LG1_623062 A C C A C C C C A A A A C A C
LG1_623117 T C C T C C C C T T T T C T C
LG1_623122 G C C G C C C C G G G G C G C
LG1_623130 T C C T C C C C T T T T C T C
LG1_623138 G A A G A A A A G G G G A G A
LG1_623146 T C C T C C C C T T T T C T C
LG1_623767 A G G A G G G G A A A A G A G
LG1_624330 T A A T A A A A T T T T A T A
LG1_624582 A G G A G G G G A A A A G A G
LG1_630392 T C C T C C C C T T T T C T C
LG1_635050 A G G A G G G G A A A A G A G
LG1_635139 G A A G A A A A G G G G A G A
LG1_635202 A T T A T T T T A A A A T A T
LG1_635302 T C C T C C C C T T T T C T C
LG1_635396 T C C T C C C C T T T T C T C
LG1_635415 T C C T C C C C T T T T C T C
LG1_635435 G C C G C C C C G G G G C G C
LG1_635510 T C C T C C C C T T T T C T C
LG1_635615 G C C G C C C C G G G G C G C
LG1_636777 G A A G A A A A G G G G A G A
LG1_636783 T C C T C C C C T T T T C T C
LG1_636996 C T T C T T T T C C C C T C T
LG1_637101 G A A G A A A A G G G G A G A
LG1_637452 G C C G C C C C G G G G C G C
LG1_637477 G C C G C C C C G G G G C G C
LG1_637521 C T T C T T T T C C C C T C T
LG1_637535 G A A G A A A A G G G G A G A
LG1_637539 A G G A G G G G A A A A G A G
LG1_637774 C T T C T T T T C C C C T C T
LG1_638035 C T T C T T T T C C C C T C T
LG1_638152 T C C T C C C C T T T T C T C
LG1_638159 A G G A G G G G A A A A G A G
LG1_638163 G A A G A A A A G G G G A G A
LG1_638242 T G G T G G G G T T T T G T G
LG1_638286 A C C A C C C C A A A A C A C
LG1_638306 T C C T C C C C T T T T C T C
LG1_638383 T A A T A A A A T T T T A T A
LG1_638417 T C C T C C C C T T T T C T C
LG1_638448 A G G A G G G G A A A A G A G
LG1_638462 C T T C T T T T C C C C T C T
LG1_638576 G A A G A A A A G G G G A G A
LG1_638602 A T T A T T T T A A A A T A T
LG1_638638 T C C T C C C C T T T T C T C
LG1_638640 C A A C A A A A C C C C A C A
LG1_638733 G C C G C C C C G G G G C G C
LG1_638736 G T T G T T T T G G G G T G T
LG1_638742 A G G A G G G G A A A A G A G
LG1_638777 G A A G A A A A G G G G A G A
LG1_638842 C T T C T T T T C C C C T C T
LG1_640051 T C C T C C C C T T T T C T C
LG1_640237 G A A G A A A A G G G G A G A
LG1_640553 C T T C T T T T C C C C T C T
LG1_640612 A G G A G G G G A A A A G A G
LG1_640628 A C C A C C C C A A A A C A C
LG1_640630 T C C T C C C C T T T T C T C
LG1_640634 A T T A T T T T A A A A T A T
LG1_640660 T C C T C C C C T T T T C T C
LG1_640695 C T T C T T T T C C C C T C T
LG1_640699 G A A G A A A A G G G G A G A
LG1_640716 C T T C T T T T C C C C T C T
LG1_640718 A G G A G G G G A A A A G A G
LG1_640722 T C C T C C C C T T T T C T C
LG1_640735 A G G A G G G G A A A A G A G
LG1_641106 A G G A G G G G A A A A G A G
LG1_641241 T G G T G G G G T T T T G T G
LG1_641254 G A A G A A A A G G G G A G A
LG1_641271 T A A T A A A A T T T T A T A
LG1_641367 A G G A G G G G A A A A G A G
LG1_641556 C T T C T T T T C C C C T C T
LG1_641781 T C C T C C C C T T T T C T C
LG1_641789 G A A G A A A A G G G G A G A
LG1_641828 G C C G C C C C G G G G C G C
LG1_641905 C T T C T T T T C C C C T C T
LG1_642086 T C C T C C C C T T T T C T C
LG1_642175 T C C T C C C C T T T T C T C
LG1_642180 C T T C T T T T C C C C T C T
LG1_642307 G A A G A A A A G G G G A G A
LG1_644932 T C C T C C T C T T T T C T C
LG1_645108 T C C T C C T C T T T T C T C
LG1_645111 C A A C A A C A C C C C A C A
LG1_645142 T C C T C C T C T T T T C T C
LG1_645143 T C C T C C T C T T T T C T C
LG1_645185 C T T C T T C T C C C C T C T
LG1_645186 A G G A G G A G A A A A G A G
LG1_645196 A C C A C C A C A A A A C A C
LG1_645197 G C C G C C G C G G G G C G C
LG1_645248 T C C T C C T C T T T T C T C
LG1_645269 C T T C T T C T C C C C T C T
LG1_645297 G A A G A A G A G G G G A G A
LG1_647197 C G G C G G C G C C C C G C G
LG1_647207 T G G T G G T G T T T T G T G
LG1_647209 T C C T C C T C T T T T C T C
LG1_647239 C A A C A A C A C C C C A C A
LG1_647241 C T T C T T C T C C C C T C T
LG1_647260 T C C T C C T C T T T T C T C
LG1_647282 T C C T C C T C T T T T C T C
LG1_647286 C T T C T T C T C C C C T C T
LG1_647388 T C C T C C T C T T T T C T C
LG1_647392 T C C T C C T C T T T T C T C
LG1_647404 T C C T C C T C T T T T C T C
LG1_647447 A G G A G G A G A A A A G A G
LG1_647481 C T T C T T C T C C C C T C T
LG1_647489 T C C T C C T C T T T T C T C
LG1_647637 C G G C G G C G C C C C G C G
LG1_647645 A G G A G G A G A A A A G A G
LG1_647726 A G G A G G A G A A A A G A G
LG1_648132 T C C T C C T C T T T T C T C
LG1_648198 T C C T C C T C T T T T C T C
LG1_648206 G A A G A A G A G G G G A G A
LG1_648210 T C C T C C T C T T T T C T C
LG1_648221 T C C T C C T C T T T T C T C
LG1_648241 T C C T C C T C T T T T C T C
LG1_648459 T C C T C C T C T T T T C T C
LG1_648540 C T T C T T C T C C C C T C T
LG1_648861 G A A G A A G A G G G G A G A
LG1_648862 C T T C T T C T C C C C T C T
LG1_648906 G A A G A A G A G G G G A G A
LG1_649111 G A A G A A G A G G G G A G A
LG1_649165 C T T C T T C T C C C C T C T
LG1_649293 G T T G T T G T G G G G T G T
LG1_649388 C T T C T T C T C C C C T C T
LG1_649626 G T T G T T G T G G G G T G T
LG1_649680 G A A G A A G A G G G G A G A
LG1_649695 T A A T A A T A T T T T A T A
LG1_649702 C T T C T T C T C C C C T C T
LG1_649716 G A A G A A G A G G G G A G A
LG1_649726 G A A G A A G A G G G G A G A
LG1_649729 T C C T C C T C T T T T C T C
LG1_649732 T C C T C C T C T T T T C T C
LG1_649770 G C C G C C G C G G G G C G C
LG1_649822 C T T C T T C T C C C C T C T
LG1_649844 C T T C T T C T C C C C T C T
LG1_649878 A G G A G G A G A A A A G A G
LG1_649905 A G G A G G A G A A A A G A G
LG1_649912 T C C T C C T C T T T T C T C
LG1_649922 G A A G A A G A G G G G A G A
LG1_649925 C T T C T T C T C C C C T C T
LG1_649935 A T T A T T A T A A A A T A T
LG1_649986 T A A T A A T A T T T T A T A
LG1_650018 G A A G A A G A G G G G A G A
LG1_650034 A G G A G G A G A A A A G A G
LG1_650068 C T T C T T C T C C C C T C T
LG1_650071 T C C T C C T C T T T T C T C
LG1_650082 G A A G A A G A G G G G A G A
LG1_650083 C T T C T T C T C C C C T C T
LG1_650102 C T T C T T C T C C C C T C T
LG1_650155 G A A G A A G A G G G G A G A
LG1_650708 G A A G A A G A G G G G A G A
LG1_650747 C T T C T T C T C C C C T C T
LG1_650776 C T T C T T C T C C C C T C T
LG1_650777 G A A G A A G A G G G G A G A
LG1_650850 C G G C G G C G C C C C G C G
LG1_650860 A G G A G G A G A A A A G A G
LG1_650875 A T T A T T A T A A A A T A T
LG1_650880 G A A G A A G A G G G G A G A
LG1_650916 G A A G A A G A G G G G A G A
LG1_650947 T C C T C C T C T T T T C T C
LG1_650962 A G G A G G A G A A A A G A G
LG1_650965 G A A G A A G A G G G G A G A
LG1_651050 A G G A G G A G A A A A G A G
LG1_651061 T C C T C C T C T T T T C T C
LG1_651084 G A A G A A G A G G G G A G A
LG1_651280 C T T C T T C T C C C C T C T
LG1_651373 G A A G A A G A G G G G A G A
LG1_651408 T A A T A A T A T T T T A T A
LG1_651460 G A A G A A G A G G G G A G A
LG1_651686 C T T C T T C T C C C C T C T
LG1_651729 C G G C G G C G C C C C G C G
LG1_651733 A G G A G G A G A A A A G A G
LG1_652246 A G G A G G A G A A A A G A G
LG1_652254 T C C T C C T C T T T T C T C
LG1_652295 C G G C G G C G C C C C G C G
LG1_652600 A T T A T T A T A A A A T A T
LG1_652880 A G G A G G A G A A A A G A G
LG1_653875 T C C T C C T C T T T T C T C
LG1_653908 A G G A G G A G A A A A G A G
LG1_653910 G A A G A A G A G G G G A G A
LG1_653916 C T T C T T C T C C C C T C T
LG1_653985 C T T C T T C T C C C C T C T
LG1_655177 C T T C T T C T C C C C T C T
LG1_655894 A G G A G G A G A A A A G A G
LG1_656330 C T T C T T C T C C C C T C T
LG1_656661 G A A G A A G A G G G G A G A
LG1_657120 T C C T C C T C T T T T C T C
LG1_657408 T C C T C C T C T T T T C T C
LG1_657455 A C C A C C A C A A A A C A C
LG1_657700 A G G A G G A G A A A A G A G
LG1_657801 A G G A G G A G A A A A G A G
LG1_658437 T C C T C C T C T T T T C T C
LG1_658472 G C C G C C G C G G G G C G C
LG1_658476 T C C T C C T C T T T T C T C
LG1_658680 T C C T C C T C T T T T C T C
LG1_658706 C G G C G G C G C C C C G C G
LG1_658729 G A A G A A G A G G G G A G A
LG1_658750 C T T C T T C T C C C C T C T
LG1_659471 C G G C G G C G C C C C G C G
LG1_659492 C T T C T T C T C C C C T C T
LG1_659601 G A A G A A G A G G G G A G A
LG1_659602 G A A G A A G A G G G G A G A
LG1_659671 G A A G A A G A G G G G A G A
LG1_659695 C T T C T T C T C C C C T C T
LG1_659745 A G G A G G A G A A A A G A G
LG1_659781 C G G C G G C G C C C C G C G
LG1_659862 C T T C T T C T C C C C T C T
LG1_659957 G C C G C C G C G G G G C G C
LG1_659973 A G G A G G A G A A A A G A G
LG1_660763 A T T A T T A T A A A A T A T
LG1_660888 G A A G A A G A G G G G A G A
LG1_660913 A G G A G G A G A A A A G A G
LG1_661070 G A A G A A G A G G G G A G A
LG1_661252 A G G A G G A G A A A A G A G
LG1_661433 G A A G A A G A G G G G A G A
LG1_661434 C T T C T T C T C C C C T C T
LG1_661443 C T T C T T C T C C C C T C T
LG1_661446 G A A G A A G A G G G G A G A
LG1_661580 A G G A G G A G A A A A G A G
LG1_661585 C T T C T T C T C C C C T C T
LG1_661595 G C C G C C G C G G G G C G C
LG1_661795 A G G A G G A G A A A A G A G
LG1_661800 C T T C T T C T C C C C T C T
LG1_661805 C T T C T T C T C C C C T C T
LG1_661810 G C C G C C G C G G G G C G C
LG1_661812 G A A G A A G A G G G G A G A
LG1_661830 G A A G A A G A G G G G A G A
LG1_661961 T C C T C C T C T T T T C T C
LG1_662002 C T T C T T C T C C C C T C T
LG1_662006 C G G C G G C G C C C C G C G
LG1_662091 A G G A G G A G A A A A G A G
LG1_662223 G A A G A A G A G G G G A G A
LG1_662252 A G G A G G A G A A A A G A G
LG1_662280 A G G A G G A G A A A A G A G
LG1_662282 C T T C T T C T C C C C T C T
LG1_662283 A G G A G G A G A A A A G A G
LG1_662362 C T T C T T C T C C C C T C T
LG1_662367 C T T C T T C T C C C C T C T
LG1_662430 C T T C T T C T C C C C T C T
LG1_662444 G A A G A A G A G G G G A G A
LG1_662565 C G G C G G C G C C C C G C G
LG1_662622 T C C T C C T C T T T T C T C
LG1_662661 T G G T G G T G T T T T G T G
LG1_662674 G A A G A A G A G G G G A G A
LG1_662677 G A A G A A G A G G G G A G A
LG1_662704 G A A G A A G A G G G G A G A
LG1_662729 C T T C T T C T C C C C T C T
LG1_662742 G A A G A A G A G G G G A G A
LG1_662805 G A A G A A G A G G G G A G A
LG1_662911 G A A G A A G A G G G G A G A
LG1_662914 T G G T G G T G T T T T G T G
LG1_662915 A G G A G G A G A A A A G A G
LG1_662956 A G G A G G A G A A A A G A G
LG1_663005 G A A G A A G A G G G G A G A
LG1_663062 G A A G A A G A G G G G A G A
LG1_663515 A G G A G G A G A A A A G A G
LG1_663881 A T T A T T A T A A A A T A T
LG1_663884 C T T C T T C T C C C C T C T
LG1_663890 T C C T C C T C T T T T C T C
LG1_663930 C T T C T T C T C C C C T C T
LG1_664328 C T T C T T C T C C C C T C T
LG1_664412 G C C G C C G C G G G G C G C
LG1_664580 A T T A T T A T A A A A T A T
LG1_664999 G A A G A A G A G G G G A G A
LG1_665086 A G G A G G A G A A A A G A G
LG1_665135 T C C T C C T C T T T T C T C
LG1_665293 G C C G C C G C G G G G C G C
LG1_665758 T C C T C C T C T T T T C T C
LG1_666440 T C C T C C T C T T T T C T C
LG1_666518 G A A G A A G A G G G G A G A
LG1_666578 C A A C A A C A C C C C A C A
LG1_666584 T C C T C C T C T T T T C T C
LG1_666650 T C C T C C T C T T T T C T C
LG1_666722 C T T C T T C T C C C C T C T
LG1_666734 T C C T C C T C T T T T C T C
LG1_666749 G A A G A A G A G G G G A G A
LG1_666758 G A A G A A G A G G G G A G A
LG1_666878 C T T C T T C T C C C C T C T
LG1_666916 C T T C T T C T C C C C T C T
LG1_667141 C T T C T T C T C C C C T C T
LG1_667526 A G G A G G A G A A A A G A G
LG1_667613 T C C T C C T C T T T T C T C
LG1_667638 G C C G C C G C G G G G C G C
LG1_667867 T C C T C C T C T T T T C T C
LG1_667932 G T T G T T G T G G G G T G T
LG1_667936 T G G T G G T G T T T T G T G
LG1_667941 C T T C T T C T C C C C T C T
LG1_667960 C A A C A A C A C C C C A C A
LG1_667988 A G G A G G A G A A A A G A G
LG1_668026 T C C T C C T C T T T T C T C
LG1_668029 A G G A G G A G A A A A G A G
LG1_668087 T C C T C C T C T T T T C T C
LG1_668286 T C C T C C T C T T T T C T C
LG1_668709 C T T C T T C T C C C C T C T
LG1_669022 G A A G A A G A G G G G A G A
LG1_669024 C T T C T T C T C C C C T C T
LG1_669026 G A A G A A G A G G G G A G A
LG1_669581 C T T C T T C T C C C C T C T
LG1_669650 T C C T C C T C T T T T C T C
LG1_669725 T C C T C C T C T T T T C T C
LG1_669737 A G G A G G A G A A A A G A G
LG1_669746 T C C T C C T C T T T T C T C
LG1_669754 T C C T C C T C T T T T C T C
LG1_669767 G A A G A A G A G G G G A G A
LG1_669774 G T T G T T G T G G G G T G T
LG1_669783 C A A C A A C A C C C C A C A
LG1_669803 C T T C T T C T C C C C T C T
LG1_669806 C T T C T T C T C C C C T C T
LG1_669818 T G G T G G T G T T T T G T G
LG1_669826 C T T C T T C T C C C C T C T
LG1_669845 T C C T C C T C T T T T C T C
LG1_669877 A G G A G G A G A A A A G A G
LG1_669879 G C C G C C G C G G G G C G C
LG1_670167 T G G T G G T G T T T T G T G
LG1_670239 G A A G A A G A G G G G A G A
LG1_670260 T C C T C C T C T T T T C T C
LG1_670282 A G G A G G A G A A A A G A G
LG1_670303 C G G C G G C G C C C C G C G
LG1_670313 C G G C G G C G C C C C G C G
LG1_670344 G A A G A A G A G G G G A G A
LG1_670351 G A A G A A G A G G G G A G A
LG1_670411 C A A C A A C A C C C C A C A
LG1_670465 T A A T A A T A T T T T A T A
LG1_670682 A G G A G G A G A A A A G A G
LG1_671063 G T T G T T G T G G G G T G T
LG1_671699 T C C T C C T C T T T T C T C
LG1_671776 T A A T A A T A T T T T A T A
LG1_671955 T G G T G G T G T T T T G T G
LG1_672362 A G G A G G A G A A A A G A G
LG1_673052 T C C T C C T C T T T T C T C
LG1_673679 C A A C A A C A C C C C A C A
LG1_677014 T C C T C C T C T T T T C T C
LG1_678192 A G G A G G A G A A A A G A G
LG1_678587 A G G A G G A G A A A A G A G
LG1_678614 T C C T C C T C T T T T C T C
LG1_678723 A G G A G G A G A A A A G A G
LG1_679001 G A A G A A G A G G G G A G A
LG1_679010 A G G A G G A G A A A A G A G
LG1_679333 G A A G A A G A G G G G A G A
LG1_680897 C T T C T T C T C C C C T C T
LG1_680988 G A A G A A G A G G G G A G A
LG1_681787 G A A G A A G A G G G G A G A
LG1_682608 T C C T C C T C T T T T C T C
LG1_682611 G T T G T T G T G G G G T G T
LG1_685963 A G G A G G A G A A A A G A G
LG1_686005 A G G A G G A G A A A A G A G
LG1_686812 G A A G A A G A G G G G A G A
LG1_686836 A G G A G G A G A A A A G A G
LG1_686906 A C C A C C A C A A A A C A C
LG1_689137 G A A G A A G A G A G G A G A
LG1_689278 T C C T C C T C T C T T C T C
LG1_689551 C T T C T T C T C T C C T C T
LG1_690006 T C C T C C T C T C T T C T C
LG1_691665 C T T C T T C T C T C C T C T
LG1_694121 T G G T G G T G T G T T G T G
LG1_694131 T C C T C C T C T C T T C T C
LG1_694192 G A A G A A G A G A G G A G A
LG1_694202 A G G A G G A G A G A A G A G
LG1_697232 C T T C T T C T C T C C T C T
LG1_697244 C T T C T T C T C T C C T C T
LG1_697248 T A A T A A T A T A T T A T A
LG1_697285 T C C T C C T C T C T T C T C
LG1_697295 C T T C T T C T C T C C T C T
LG1_697300 C T T C T T C T C T C C T C T
LG1_697301 A C C A C C A C A C A A C A C
LG1_698259 A G G A G G A G A G A A G A G
LG1_698279 T C C T C C T C T C T T C T C
LG1_698372 A G G A G G A G A G A A G A G
LG1_698607 A G G A G G A G A G A A G A G
LG1_698854 T C C T C C T C T C T T C T C
LG1_698861 C T T C T T C T C T C C T C T
LG1_698898 A G G A G G A G A G A A G A G
LG1_698914 G A A G A A G A G A G G A G A
LG1_698934 C T T C T T C T C T C C T C T
LG1_699057 T C C T C C T C T C T T C T C
LG1_699080 T A A T A A T A T A T T A T A
LG1_699116 G A A G A A G A G A G G A G A
LG1_699195 C T T C T T C T C T C C T C T
LG1_703525 T C C T C C T C T C T T C T C
LG1_703537 C T T C T T C T C T C C T C T
LG1_703681 G C C G C C G C G C G G C G C
LG1_703786 A G G A G G A G A G A A G A G
LG1_704781 C T T C T T C T C T C C T C T
LG1_704814 C T T C T T C T C T C C T C T
LG1_705854 A G G A G G A G A G A A G A G
LG1_705907 C T T C T T C T C T C C T C T
LG1_705926 A G G A G G A G A G A A G A G
LG1_706047 A G G A G G A G A G A A G A G
LG1_706201 T C C T C C T C T C T T C T C
LG1_706541 T C C T C C T C T C T T C T C
LG1_706646 T C C T C C T C T C T T C T C
LG1_707124 A G G A G G A G A G A A G A G
LG1_707145 T C C T C C T C T C T T C T C
LG1_707393 G A A G A A G A G A G G A G A
LG1_707423 A G G A G G A G A G A A G A G
LG1_707555 G A A G A A G A G A G G A G A
LG1_707564 A G G A G G A G A G A A G A G
LG1_707755 T C C T C C T C T C T T C T C
LG1_708074 T C C T C C T C T C T T C T C
LG1_708709 C T T C T T C T C T C C T C T
LG1_708710 T C C T C C T C T C T T C T C
LG1_708753 C G G C G G C G C G C C G C G
LG1_709219 C G G C G G C G C G C C G C G
LG1_709231 G A A G A A G A G A G G A G A
LG1_709250 T C C T C C T C T C T T C T C
LG1_709282 T C C T C C T C T C T T C T C
LG1_711853 C T T C T T C T C T C C T C T
LG1_713909 G A A G A A G A G A G G A G A
LG1_714025 G T T G T T G T G T G G T G T
LG1_714060 G A A G A A G A G A G G A G A
LG1_714168 C T T C T T C T C T C C T C T
LG1_714170 A G G A G G A G A G A A G A G
LG1_715081 T C C T C C T C T C T T C T C
LG1_715298 T C C T C C T C T C T T C T C
LG1_716879 T C C T C C T C T C T T C T C
LG1_718375 C G G C G G C G C G C C G C G
LG1_718453 A G G A G G A G A G A A G A G
LG1_718791 G A A G A A G A G A G G A G A
LG1_718805 G A A G A A G A G A G G A G A
LG1_718832 C T T C T T C T C T C C T C T
LG1_718847 T C C T C C T C T C T T C T C
LG1_718848 C T T C T T C T C T C C T C T
LG1_718880 C T T C T T C T C T C C T C T
LG1_718890 T C C T C C T C T C T T C T C
LG1_719050 A G G A G G A G A G A A G A G
LG1_719083 A G G A G G A G A G A A G A G
LG1_719130 G A A G A A G A G A G G A G A
LG1_719136 T C C T C C T C T C T T C T C
LG1_719137 C G G C G G C G C G C C G C G
LG1_719817 G A A G A A G A G A G G A G A
LG1_719853 C G G C G G C G C G C C G C G
LG1_720264 T C C T C C T C T C T T C T C
LG1_724565 C T T C T T C T C T C C T C T
LG1_727767 A G G A G G A G A G A A G A G
LG1_728830 T C C T C C T C T C T T C T C
LG1_729236 G A A G A A G A G A G G A G A
LG1_731370 A G G A G G A G A G A A G A G
LG1_731446 T C C T C C T C T C T T C T C
LG1_732215 T C C T C C T C T C T T C T C
LG1_732366 G A A G A A G A G A G G A G A
LG1_732985 G A A G A A G A G A G G A G A
LG1_733724 A G G A G G A G A G A A G A G
LG1_733976 A G G A G G A G A G A A G A G
LG1_734282 G A A G A A G A G A G G A G A
LG1_734928 T A A T A A T A T A T T A T A
LG1_734998 A G G A G G A G A G A A G A G
LG1_735023 G A A G A A G A G A G G A G A
LG1_735318 A G G A G G A G A G A A G A G
LG1_735331 C T T C T T C T C T C C T C T
LG1_735369 C A A C A A C A C A C C A C A
LG1_735388 G A A G A A G A G A G G A G A
LG1_735405 C T T C T T C T C T C C T C T
LG1_735608 C G G C G G C G C G C C G C G
LG1_737243 T C C T C C T C T C T T C T C
LG1_738201 A G G A G G A G A G A A G A G
LG1_739427 G A A G A A G A G A G G A G A
LG1_739463 A G G A G G A G A G A A G A G
LG1_739503 T C C T C C T C T C T T C T C
LG1_739535 A G G A G G A G A G A A G A G
LG1_739735 T C C T C C T C T C T T C T C
LG1_739786 C T T C T T C T C T C C T C T
LG1_740676 G A A G A A G A G A G G A G A
LG1_740718 C T T C T T C T C T C C T C T
LG1_740723 C T T C T T C T C T C C T C T
LG1_740756 T C C T C C T C T C T T C T C
LG1_740889 G A A G A A G A G A G G A G A
LG1_740938 T C C T C C T C T C T T C T C
LG1_741810 C T T C T T C T C T C C T C T
LG1_744440 G A A G A A G A G A G G A G A
LG1_745239 C T T C T T C T C T C C T C T
LG1_747356 C T T C T T C T C T C C T C T
LG1_747642 T C C T C C T C T C T T C T C
LG1_749149 T C C T C C T C T C T T C T C
LG1_752403 T C C T C C T C T C T T C T C
LG1_752604 C T T C T T C T C T C C T C T
LG1_752608 G A A G A A G A G A G G A G A
LG1_752611 C T T C T T C T C T C C T C T
LG1_752636 T C C T C C T C T C T T C T C
LG1_753515 A G G A G G A G A G A A G A G
LG1_753544 C T T C T T C T C T C C T C T
LG1_754012 G A A G A A G A G A G G A G A
LG1_754027 G A A G A A G A G A G G A G A
LG1_754490 A G G A G G A G A G A A G A G
LG1_755488 G A A G A A G A G A G G A G A
LG1_755901 T C C T C C T C T C T T C T C
LG1_759326 T C C T C C T C T C T T C T C
LG1_761165 C T T C T T C T C T C C T C T
LG1_761205 G A A G A A G A G A G G A G A
LG1_763031 C T T C T T C T C T C C T C T
LG1_763135 G A A G A A G A G A G G A G A
LG1_763452 A G G A G G A G A G A A G A G
LG1_763490 G A A G A A G A G A G G A G A
LG1_763551 T C C T C C T C T C T T C T C
LG1_763559 C T T C T T C T C T C C T C T
LG1_763589 T G G T G G T G T G T T G T G
LG1_763631 G A A G A A G A G A G G A G A
LG1_763663 T C C T C C T C T C T T C T C
LG1_763776 C T T C T T C T C T C C T C T
LG1_763937 G T T G T T G T G T G G T G T
LG1_764638 A G G A G G A G A G A A G A G
LG1_764650 A G G A G G A G A G A A G A G
LG1_765003 T C C T C C T C T C T T C T C
LG1_765367 T C C T C C T C T C T T C T C
LG1_765630 G A A G A A G A G A G G A G A
LG1_765885 A G G A G G A G A G A A G A G
LG1_766016 T C C T C C T C T C T T C T C
LG1_766023 A G G A G G A G A G A A G A G
LG1_766026 A G G A G G A G A G A A G A G
LG1_766031 A G G A G G A G A G A A G A G
LG1_766034 T C C T C C T C T C T T C T C
LG1_766039 A G G A G G A G A G A A G A G
LG1_766066 G A A G A A G A G A G G A G A
LG1_766648 G A A G A A G A G A G G A G A
LG1_766965 T C C T C C T C T C T T C T C
LG1_766983 T C C T C C T C T C T T C T C
LG1_767063 A G G A G G A G A G A A G A G
LG1_767342 A G G A G G A G A G A A G A G
LG1_767363 G A A G A A G A G A G G A G A
LG1_768118 C T T C T T C T C T C C T C T
LG1_768914 G A A G A A G A G A G G A G A
LG1_768921 G C C G C C G C G C G G C G C
LG1_768962 C T T C T T C T C T C C T C T
LG1_768987 C T T C T T C T C T C C T C T
LG1_768994 T C C T C C T C T C T T C T C
LG1_769263 T C C T C C T C T C T T C T C
LG1_769269 G A A G A A G A G A G G A G A
LG1_769328 A G G A G G A G A G A A G A G
LG1_769430 T A A T A A T A T A T T A T A
LG1_769705 T C C T C C T C T C T T C T C
LG1_770050 G A A G A A G A G A G G A G A
LG1_770358 T C C T C C T C T C T T C T C
LG1_770387 A G G A G G A G A G A A G A G
LG1_770638 G T T G T T G T G T G G T G T
LG1_770747 T C C T C C T C T C T T C T C
LG1_770786 G A A G A A G A G A G G A G A
LG1_770822 A G G A G G A G A G A A G A G
LG1_770826 G A A G A A G A G A G G A G A
LG1_770955 A C C A C C A C A C A A C A C
LG1_773591 T C C T C C T C T C T T C T C
LG1_773817 A G G A G G A G A G A A G A G
LG1_773847 A G G A G G A G A G A A G A G
LG1_773996 G A A G A A G A G A G G A G A
LG1_774344 G A A G A A G A G A G G A G A
LG1_774348 G A A G A A G A G A G G A G A
LG1_774394 C T T C T T C T C T C C T C T
LG1_774416 A G G A G G A G A G A A G A G
LG1_774509 A G G A G G A G A G A A G A G
LG1_774804 G A A G A A G A G A G G A G A
LG1_775015 G A A G A A G A G A G G A G A
LG1_776035 C T T C T T C T C T C C T C T
LG1_776224 G A A G A A G A G A G G A G A
LG1_776517 C T T C T T C T C T C C T C T
LG1_776518 C T T C T T C T C T C C T C T
LG1_776535 T C C T C C T C T C T T C T C
LG1_776545 T C C T C C T C T C T T C T C
LG1_776609 C T T C T T C T C T C C T C T
LG1_776645 C T T C T T C T C T C C T C T
LG1_776725 T C C T C C T C T C T T C T C
LG1_776728 A G G A G G A G A G A A G A G
LG1_776876 G A A G A A G A G A G G A G A
LG1_776924 G A A G A A G A G A G G A G A
LG1_776941 C T T C T T C T C T C C T C T
LG1_781653 G C C G C C G C G C G G C G C
LG1_781696 G A A G A A G A G A G G A G A
LG1_781820 G A A G A A G A G A G G A G A
LG1_785083 A G G A G G A G A G A A G A G
LG1_785086 G A A G A A G A G A G G A G A
LG1_785256 T C C T C C T C T C T T C T C
LG1_785264 G A A G A A G A G A G G A G A
LG1_785265 A T T A T T A T A T A A T A T
LG1_785342 A G G A G G A G A G A A G A G
LG1_785361 G T T G T T G T G T G G T G T
LG1_785498 C T T C T T C T C T C C T C T
LG1_785503 C T T C T T C T C T C C T C T
LG1_785507 A G G A G G A G A G A A G A G
LG1_785589 T G G T G G T G T G T T G T G
LG1_787013 A G G A G G A G A G A G G A G
LG1_787265 T C C T C C T C T C T C C T C
LG1_788431 T C C T C C T C T C T C C T C
LG1_788444 G A A G A A G A G A G A A G A
LG1_788454 C T T C T T C T C T C T T C T
LG1_788491 T C C T C C T C T C T C C T C
LG1_788504 G A A G A A G A G A G A A G A
LG1_788560 T C C T C C T C T C T C C T C
LG1_788570 C T T C T T C T C T C T T C T
LG1_788573 T C C T C C T C T C T C C T C
LG1_788593 C A A C A A C A C A C A A C A
LG1_788607 C T T C T T C T C T C T T C T
LG1_788622 A G G A G G A G A G A G G A G
LG1_788635 C T T C T T C T C T C T T C T
LG1_788677 G A A G A A G A G A G A A G A
LG1_788678 G A A G A A G A G A G A A G A
LG1_788684 C T T C T T C T C T C T T C T
LG1_788713 T C C T C C T C T C T C C T C
LG1_788739 A G G A G G A G A G A G G A G
LG1_788746 A G G A G G A G A G A G G A G
LG1_788753 A G G A G G A G A G A G G A G
LG1_788758 T C C T C C T C T C T C C T C
LG1_788777 T C C T C C T C T C T C C T C
LG1_789026 A G G A G G A G A G A G G A G
LG1_789268 T C C T C C T C T C T C C T C
LG1_789323 C A A C A A C A C A C A A C A
LG1_789326 T C C T C C T C T C T C C T C
LG1_789328 T C C T C C T C T C T C C T C
LG1_790143 T C C T C C T C T C T C C T C
LG1_792276 C T T C T T C T C T C T T C T
LG1_792467 A G G A G G A G A G A G G A G
LG1_794565 A G G A G G A G A G A G G A G
LG1_794566 T C C T C C T C T C T C C T C
LG1_794572 A G G A G G A G A G A G G A G
LG1_795000 G A A G A A G A G A G A A G A
LG1_795112 G A A G A A G A G A G A A G A
LG1_796006 A G G A G G A G A G A G G A G
LG1_796523 G A A G A A G A G A G A A G A
LG1_796530 A G G A G G A G A G A G G A G
LG1_796648 G T T G T T G T G T G T T G T
LG1_796652 C T T C T T C T C T C T T C T
LG1_796690 G A A G A A G A G A G A A G A
LG1_796715 C T T C T T C T C T C T T C T
LG1_796767 C T T C T T C T C T C T T C T
LG1_796827 C T T C T T C T C T C T T C T
LG1_797074 C T T C T T C T C T C T T C T
LG1_797126 G A A G A A G A G A G A A G A
LG1_797512 T A A T A A T A T A T A A T A
LG1_797585 A G G A G G A G A G A G G A G
LG1_798924 T C C T C C T C T C T C C T C
LG1_802598 G A A G A A G A G A G A A G A
LG1_802649 C T T C T T C T C T C T T C T
LG1_802739 A G G A G G A G A G A G G A G
LG1_802807 C G G C G G C G C G C G G C G
LG1_802919 C T T C T T C T C T C T T C T
LG1_803014 A G G A G G A G A G A G G A G
LG1_803095 C T T C T T C T C T C T T C T
LG1_803143 T C C T C C T C T C T C C T C
LG1_803362 C G G C G G C G C G C G G C G
LG1_804569 C T T C T T C T C T C T T C T
LG1_804644 C T T C T T C T C T C T T C T
LG1_804687 A G G A G G A G A G A G G A G
LG1_804789 A G G A G G A G A G A G G A G
LG1_805354 A G G A G G A G A G A G G A G
LG1_806268 A G G A G G A G A G A G G A G
LG1_806407 C G G C G G C G C G C G G C G
LG1_806985 G A A G A A G A G A G A A G A
LG1_807094 A G G A G G A G A G A G G A G
LG1_807101 T G G T G G T G T G T G G T G
LG1_807155 T G G T G G T G T G T G G T G
LG1_807156 C T T C T T C T C T C T T C T
LG1_807163 A G G A G G A G A G A G G A G
LG1_807175 A G G A G G A G A G A G G A G
LG1_807183 A G G A G G A G A G A G G A G
LG1_807279 G A A G A A G A G A G A A G A
LG1_807284 A G G A G G A G A G A G G A G
LG1_807410 A G G A G G A G A G A G G A G
LG1_808641 T C C T C C T C T C T C C T C
LG1_808841 T C C T C C T C T C T C C T C
LG1_809280 C T T C T T C T C T C T T C T
LG1_809343 T C C T C C T C T C T C C T C
LG1_809398 G A A G A A G A G A G A A G A
LG1_809428 A G G A G G A G A G A G G A G
LG1_809451 C T T C T T C T C T C T T C T
LG1_809455 T C C T C C T C T C T C C T C
LG1_809461 C T T C T T C T C T C T T C T
LG1_809493 T C C T C C T C T C T C C T C
LG1_809501 G C C G C C G C G C G C C G C
LG1_809504 A G G A G G A G A G A G G A G
LG1_809509 G A A G A A G A G A G A A G A
LG1_809630 A G G A G G A G A G A G G A G
LG1_810693 T C C T C C T C T C T C C T C
LG1_810839 C T T C T T C T C T C T T C T
LG1_811103 T C C T C C T C T C T C C T C
LG1_811481 C T T C T T C T C T C T T C T
LG1_811492 G A A G A A G A G A G A A G A
LG1_811541 A G G A G G A G A G A G G A G
LG1_811545 T C C T C C T C T C T C C T C
LG1_811627 A G G A G G A G A G A G G A G
LG1_811634 G T T G T T G T G T G T T G T
LG1_811903 G A A G A A G A G A G A A G A
LG1_811904 C T T C T T C T C T C T T C T
LG1_811940 C T T C T T C T C T C T T C T
LG1_811987 T C C T C C T C T C T C C T C
LG1_812033 A T T A T T A T A T A T T A T
LG1_812034 G A A G A A G A G A G A A G A
LG1_812081 T C C T C C T C T C T C C T C
LG1_812105 C T T C T T C T C T C T T C T
LG1_812154 C T T C T T C T C T C T T C T
LG1_812288 C G G C G G C G C G C G G C G
LG1_814455 C T T C T T C T C T C T T C T
LG1_814737 T C C T C C T C T C T C C T C
LG1_814883 T G G T G G T G T G T G G T G
LG1_814929 G A A G A A G A G A G A A G A
LG1_814936 A G G A G G A G A G A G G A G
LG1_815748 C T T C T T C T C T C T T C T
LG1_816331 T C C T C C T C T C T C C T C
LG1_816359 C T T C T T C T C T C T T C T
LG1_816361 C T T C T T C T C T C T T C T
LG1_816394 A G G A G G A G A G A G G A G
LG1_816432 T C C T C C T C T C T C C T C
LG1_816566 A G G A G G A G A G A G G A G
LG1_816572 G A A G A A G A G A G A A G A
LG1_816608 C T T C T T C T C T C T T C T
LG1_816770 C T T C T T C T C T C T T C T
LG1_817102 A G G A G G A G A G A G G A G
LG1_817764 G A A G A A G A G A G A A G A
LG1_817821 G A A G A A G A G A G A A G A
LG1_817846 T C C T C C T C T C T C C T C
LG1_818557 T C C T C C T C T C T C C T C
LG1_818579 C G G C G G C G C G C G G C G
LG1_818632 C G G C G G C G C G C G G C G
LG1_818797 C T T C T T C T C T C T T C T
LG1_819480 A G G A G G A G A G A G G A G
LG1_820679 G A A G A A G A G A G A A G A
LG1_821080 T G G T G G T G T G T G G T G
LG1_821747 T C C T C C T C T C T C C T C
LG1_824011 G T T G T T G T G T G T T G T
LG1_824014 G A A G A A G A G A G A A G A
LG1_824139 G A A G A A G A G A G A A G A
LG1_824142 G A A G A A G A G A G A A G A
LG1_824153 A G G A G G A G A G A G G A G
LG1_824350 C T T C T T C T C T C T T C T
LG1_825074 C A A C A A C A C A C A A C A
LG1_825624 T C C T C C T C T C T C C T C
LG1_825676 G C C G C C G C G C G C C G C
LG1_826177 T C C T C C T C T C T C C T C
LG1_826239 G A A G A A G A G A G A A G A
LG1_826311 A G G A G G A G A G A G G A G
LG1_826326 A G G A G G A G A G A G G A G
LG1_826762 T A A T A A T A T A T A A T A
LG1_826769 A G G A G G A G A G A G G A G
LG1_826799 C T T C T T C T C T C T T C T
LG1_826917 C T T C T T C T C T C T T C T
LG1_827311 T C C T C C T C T C T C C T C
LG1_827435 T C C T C C T C T C T C C T C
LG1_827472 T C C T C C T C T C T C C T C
LG1_827542 C T T C T T C T C T C T T C T
LG1_827559 T C C T C C T C T C T C C T C
LG1_827576 T C C T C C T C T C T C C T C
LG1_827596 G A A G A A G A G A G A A G A
LG1_827651 T C C T C C T C T C T C C T C
LG1_827687 C T T C T T C T C T C T T C T
LG1_827693 C T T C T T C T C T C T T C T
LG1_827913 C T T C T T C T C T C T T C T
LG1_827927 G A A G A A G A G A G A A G A
LG1_827955 C T T C T T C T C T C T T C T
LG1_827965 C G G C G G C G C G C G G C G
LG1_827969 G A A G A A G A G A G A A G A
LG1_828023 A G G A G G A G A G A G G A G
LG1_828052 C G G C G G C G C G C G G C G
LG1_828060 A G G A G G A G A G A G G A G
LG1_828063 G T T G T T G T G T G T T G T
LG1_828071 T C C T C C T C T C T C C T C
LG1_828074 C T T C T T C T C T C T T C T
LG1_828097 T C C T C C T C T C T C C T C
LG1_828206 G A A G A A G A G A G A A G A
LG1_828207 A C C A C C A C A C A C C A C
LG1_828320 C T T C T T C T C T C T T C T
LG1_828321 G C C G C C G C G C G C C G C
LG1_828746 C T T C T T C T C T C T T C T
LG1_828909 C T T C T T C T C T C T T C T
LG1_829487 G A A G A A G A G A G A A G A
LG1_829758 G A A G A A G A G A G A A G A
LG1_829816 C T T C T T C T C T C T T C T
LG1_830124 A G G A G G A G A G A G G A G
LG1_830166 C G G C G G C G C G C G G C G
LG1_830228 C G G C G G C G C G C G G C G
LG1_830230 T A A T A A T A T A T A A T A
LG1_830231 C T T C T T C T C T C T T C T
LG1_830250 T C C T C C T C T C T C C T C
LG1_830251 G C C G C C G C G C G C C G C
LG1_830263 G A A G A A G A G A G A A G A
LG1_830274 A G G A G G A G A G A G G A G
LG1_830291 C T T C T T C T C T C T T C T
LG1_830304 A G G A G G A G A G A G G A G
LG1_830379 T C C T C C T C T C T C C T C
LG1_830592 A T T A T T A T A T A T T A T
LG1_830602 C T T C T T C T C T C T T C T
LG1_830614 C T T C T T C T C T C T T C T
LG1_830624 T C C T C C T C T C T C C T C
LG1_830635 T C C T C C T C T C T C C T C
LG1_830645 G A A G A A G A G A G A A G A
LG1_830647 G A A G A A G A G A G A A G A
LG1_830652 C T T C T T C T C T C T T C T
LG1_830666 G A A G A A G A G A G A A G A
LG1_830686 T C C T C C T C T C T C C T C
LG1_830691 C G G C G G C G C G C G G C G
LG1_830703 C T T C T T C T C T C T T C T
LG1_830736 T C C T C C T C T C T C C T C
LG1_830740 A G G A G G A G A G A G G A G
LG1_830775 G A A G A A G A G A G A A G A
LG1_830776 A C C A C C A C A C A C C A C
LG1_830795 G T T G T T G T G T G T T G T
LG1_830862 A T T A T T A T A T A T T A T
LG1_830871 G A A G A A G A G A G A A G A
LG1_830875 G A A G A A G A G A G A A G A
LG1_830935 T C C T C C T C T C T C C T C
LG1_830974 C T T C T T C T C T C T T C T
LG1_830982 G A A G A A G A G A G A A G A
LG1_831015 C T T C T T C T C T C T T C T
LG1_831016 G A A G A A G A G A G A A G A
LG1_831075 C T T C T T C T C T C T T C T
LG1_831502 A C C A C C A C A C A C C A C
LG1_832060 C G G C G G C G C G C G G C G
LG1_832063 C G G C G G C G C G C G G C G
LG1_832101 T A A T A A T A T A T A A T A
LG1_832107 C T T C T T C T C T C T T C T
LG1_832435 A G G A G G A G A G A G G A G
LG1_832440 C T T C T T C T C T C T T C T
LG1_832445 C T T C T T C T C T C T T C T
LG1_832454 T A A T A A T A T A T A A T A
LG1_832469 T C C T C C T C T C T C C T C
LG1_832499 T C C T C C T C T C T C C T C
LG1_832500 A G G A G G A G A G A G G A G
LG1_832919 T C C T C C T C T C T C C T C
LG1_832924 G C C G C C G C G C G C C G C
LG1_833013 G C C G C C G C G C G C C G C
LG1_833050 G A A G A A G A G A G A A G A
LG1_833137 A G G A G G A G A G A G G A G
LG1_833536 A G G A G G A G A G A G G A G
LG1_833542 G A A G A A G A G A G A A G A
LG1_833780 G A A G A A G A G A G A A G A
LG1_834134 C T T C T T C T C T C T T C T
LG1_834135 G C C G C C G C G C G C C G C
LG1_834171 C T T C T T C T C T C T T C T
LG1_834281 T C C T C C T C T C T C C T C
LG1_834608 C T T C T T C T C T C T T C T
LG1_834779 G C C G C C G C G C G C C G C
LG1_834780 T G G T G G T G T G T G G T G
LG1_834806 G A A G A A G A G A G A A G A
LG1_834909 C G G C G G C G C G C G G C G
LG1_835078 A G G A G G A G A G A G G A G
LG1_835296 G A A G A A G A G A G A A G A
LG1_835422 T C C T C C T C T C T C C T C
LG1_835501 A G G A G G A G A G A G G A G
LG1_835539 G T T G T T G T G T G T T G T
LG1_836558 G C C G C C G C G C G C C G C
LG1_837335 G A A G A A G A G A G A A G A
LG1_837397 G A A G A A G A G A G A A G A
LG1_837409 A G G A G G A G A G A G G A G
LG1_837412 G T T G T T G T G T G T T G T
LG1_837491 C T T C T T C T C T C T T C T
LG1_837910 C T T C T T C T C T C T T C T
LG1_837975 C T T C T T C T C T C T T C T
LG1_838002 C T T C T T C T C T C T T C T
LG1_838132 T C C T C C T C T C T C C T C
LG1_838344 C T T C T T C T C T C T T C T
LG1_838438 T C C T C C T C T C T C C T C
LG1_838495 T C C T C C T C T C T C C T C
LG1_838579 A G G A G G A G A G A G G A G
LG1_838857 C A A C A A C A C A C A A C A
LG1_838905 C T T C T T C T C T C T T C T
LG1_838906 T C C T C C T C T C T C C T C
LG1_838943 C T T C T T C T C T C T T C T
LG1_838984 A C C A C C A C A C A C C A C
LG1_839020 G A A G A A G A G A G A A G A
LG1_839094 G C C G C C G C G C G C C G C
LG1_839784 G A A G A A G A G A G A A G A
LG1_839805 T C C T C C T C T C T C C T C
LG1_839902 G A A G A A G A G A G A A G A
LG1_840102 C G G C G G C G C G C G G C G
LG1_840548 G A A G A A G A G A G A A G A
LG1_840691 T A A T A A T A T A T A A T A
LG1_840820 G A A G A A G A G A G A A G A
LG1_840985 A G G A G G A G A G A G G A G
LG1_841199 C T T C T T C T C T C T T C T
LG1_841261 C G G C G G C G C G C G G C G
LG1_841534 C T T C T T C T C T C T T C T
LG1_841664 C T T C T T C T C T C T T C T
LG1_841677 G A A G A A G A G A G A A G A
LG1_841737 G T T G T T G T G T G T T G T
LG1_841999 C T T C T T C T C T C T T C T
LG1_842514 A G G A G G A G A G A G G A G
LG1_842675 C G G C G G C G C G C G G C G
LG1_842733 T C C T C C T C T C T C C T C
LG1_842794 G T T G T T G T G T G T T G T
LG1_842836 G A A G A A G A G A G A A G A
LG1_842904 G A A G A A G A G A G A A G A
LG1_842979 A G G A G G A G A G A G G A G
LG1_843348 C T T C T T C T C T C T T C T
LG1_843362 C T T C T T C T C T C T T C T
LG1_843562 G A A G A A G A G A G A A G A
LG1_843582 A G G A G G A G A G A G G A G
LG1_843766 G A A G A A G A G A G A A G A
LG1_843819 C T T C T T C T C T C T T C T
LG1_843866 A G G A G G A G A G A G G A G
LG1_843884 C T T C T T C T C T C T T C T
LG1_843918 G T T G T T G T G T G T T G T
LG1_843944 C G G C G G C G C G C G G C G
LG1_843987 C T T C T T C T C T C T T C T
LG1_843991 T C C T C C T C T C T C C T C
LG1_844001 C T T C T T C T C T C T T C T
LG1_844163 C T T C T T C T C T C T T C T
LG1_844559 G A A G A A G A G A G A A G A
LG1_844607 T C C T C C T C T C T C C T C
LG1_844614 T C C T C C T C T C T C C T C
LG1_844721 G A A G A A G A G A G A A G A
LG1_844754 G T T G T T G T G T G T T G T
LG1_844774 C T T C T T C T C T C T T C T
LG1_844821 A G G A G G A G A G A G G A G
LG1_844839 C T T C T T C T C T C T T C T
LG1_844873 G T T G T T G T G T G T T G T
LG1_844876 G C C G C C G C G C G C C G C
LG1_844891 G A A G A A G A G A G A A G A
LG1_844916 A G G A G G A G A G A G G A G
LG1_844955 C G G C G G C G C G C G G C G
LG1_845114 T C C T C C T C T C T C C T C
LG1_845200 G A A G A A G A G A G A A G A
LG1_845388 A G G A G G A G A G A G G A G
LG1_845449 C T T C T T C T C T C T T C T
LG1_845451 C T T C T T C T C T C T T C T
LG1_845776 T C C T C C T C T C T C C T C
LG1_845918 C T T C T T C T C T C T T C T
LG1_845920 G C C G C C G C G C G C C G C
LG1_845923 A C C A C C A C A C A C C A C
LG1_845954 T C C T C C T C T C T C C T C
LG1_845971 A G G A G G A G A G A G G A G
LG1_846005 T C C T C C T C T C T C C T C
LG1_846030 T C C T C C T C T C T C C T C
LG1_846046 C G G C G G C G C G C G G C G
LG1_846295 T C C T C C T C T C T C C T C
LG1_846814 A G G A G G A G A G A G G A G
LG1_847057 A C C A C C A C A C A C C A C
LG1_847082 A G G A G G A G A G A G G A G
LG1_847083 A C C A C C A C A C A C C A C
LG1_847086 A G G A G G A G A G A G G A G
LG1_847104 A G G A G G A G A G A G G A G
LG1_847293 G A A G A A G A G A G A A G A
LG1_847567 C T T C T T C T C T C T T C T
LG1_847652 C T T C T T C T C T C T T C T
LG1_847658 A G G A G G A G A G A G G A G
LG1_847791 C G G C G G C G C G C G G C G
LG1_849076 A G G A G G A G A G A G G A G
LG1_849307 C T T C T T C T C T C T T C T
LG1_849383 T C C T C C T C T C T C C T C
LG1_849395 C T T C T T C T C T C T T C T
LG1_849615 G A A G A A G A G A G A A G A
LG1_850122 A G G A G G A G A G A G G A G
LG1_852298 A G G A G G A G A G A G G A G
LG1_852340 T C C T C C T C T C T C C T C
LG1_852620 A T T A T T A T A T A T T A T
LG1_852670 T C C T C C T C T C T C C T C
LG1_852836 T C C T C C T C T C T C C T C
LG1_853002 G A A G A A G A G A G A A G A
LG1_853100 C T T C T T C T C T C T T C T
LG1_853527 T C C T C C T C T C T C C T C
LG1_853539 C G G C G G C G C G C G G C G
LG1_853804 T C C T C C T C T C T C C T C
LG1_853871 T C C T C C T C T C T C C T C
LG1_853897 C T T C T T C T C T C T T C T
LG1_853910 A G G A G G A G A G A G G A G
LG1_853930 G C C G C C G C G C G C C G C
LG1_853940 A G G A G G A G A G A G G A G
LG1_854081 G A A G A A G A G A G A A G A
LG1_854089 C T T C T T C T C T C T T C T
LG1_854104 T A A T A A T A T A T A A T A
LG1_854140 C T T C T T C T C T C T T C T
LG1_854158 G A A G A A G A G A G A A G A
LG1_854207 G A A G A A G A G A G A A G A
LG1_854277 C G G C G G C G C G C G G C G
LG1_854397 C G G C G G C G C G C G G C G
LG1_855001 C T T C T T C T C T C T T C T
LG1_855541 C T T C T T C T C T C T T C T
LG1_855549 G A A G A A G A G A G A A G A
LG1_857594 G A A G A A G A G A G A A G A
LG1_857796 T C C T C C T C T C T C C T C
LG1_857844 T G G T G G T G T G T G G T G
LG1_858002 C T T C T T C T C T C T T C T
LG1_858037 G A A G A A G A G A G A A G A
LG1_858074 C G G C G G C G C G C G G C G
LG1_858194 C T T C T T C T C T C T T C T
LG1_858249 C T T C T T C T C T C T T C T
LG1_858633 C T T C T T C T C T C T T C T
LG1_858634 A C C A C C A C A C A C C A C
LG1_858749 T C C T C C T C T C T C C T C
LG1_858814 C T T C T T C T C T C T T C T
LG1_859161 G T T G T T G T G T G T T G T
LG1_859543 G A A G A A G A G A G A A G A
LG1_859625 G T T G T T G T G T G T T G T
LG1_859792 A G G A G G A G A G A G G A G
LG1_860307 A G G A G G A G A G A G G A G
LG1_860310 A G G A G G A G A G A G G A G
LG1_860536 T C C T C C T C T C T C C T C
LG1_860571 A G G A G G A G A G A G G A G
LG1_860599 A G G A G G A G A G A G G A G
LG1_860690 T C C T C C T C T C T C C T C
LG1_860826 A G G A G G A G A G A G G A G
LG1_860941 A G G A G G A G A G A G G A G
LG1_860953 A G G A G G A G A G A G G A G
LG1_861308 G A A G A A G A G A G A A G A
LG1_861416 A G G A G G A G A G A G G A G
LG1_861643 G A A G A A G A G A G A A G A
LG1_861699 G A A G A A G A G A G A A G A
LG1_861701 G C C G C C G C G C G C C G C
LG1_861745 C T T C T T C T C T C T T C T
LG1_861869 C G G C G G C G C G C G G C G
LG1_861877 G A A G A A G A G A G A A G A
LG1_861916 A G G A G G A G A G A G G A G
LG1_861973 T G G T G G T G T G T G G T G
LG1_862450 T C C T C C T C T C T C C T C
LG1_862494 T C C T C C T C T C T C C T C
LG1_862528 C T T C T T C T C T C T T C T
LG1_862530 G A A G A A G A G A G A A G A
LG1_863119 G A A G A A G A G A G A A G A
LG1_863497 C T T C T T C T C T C T T C T
LG1_863684 G A A G A A G A G A G A A G A
LG1_863755 C T T C T T C T C T C T T C T
LG1_864054 G A A G A A G A G A G A A G A
LG1_864060 T C C T C C T C T C T C C T C
LG1_864138 T C C T C C T C T C T C C T C
LG1_864437 A G G A G G A G A G A G G A G
LG1_864448 T C C T C C T C T C T C C T C
LG1_864449 G A A G A A G A G A G A A G A
LG1_864452 C T T C T T C T C T C T T C T
LG1_864478 A G G A G G A G A G A G G A G
LG1_864482 T C C T C C T C T C T C C T C
LG1_864495 T C C T C C T C T C T C C T C
LG1_864533 T A A T A A T A T A T A A T A
LG1_864549 A G G A G G A G A G A G G A G
LG1_864578 C T T C T T C T C T C T T C T
LG1_864776 T C C T C C T C T C T C C T C
LG1_865013 C T T C T T C T C T C T T C T
LG1_865305 T C C T C C T C T C T C C T C
LG1_865382 A G G A G G A G A G A G G A G
LG1_865451 G A A G A A G A G A G A A G A
LG1_866010 C T T C T T C T C T C T T C T
LG1_866031 G A A G A A G A G A G A A G A
LG1_866080 G A A G A A G A G A G A A G A
LG1_866497 A C C A C C A C A C A C C A C
LG1_866585 A G G A G G A G A G A G G A G
LG1_866586 A G G A G G A G A G A G G A G
LG1_866592 A G G A G G A G A G A G G A G
LG1_866763 G A A G A A G A G A G A A G A
LG1_866965 A G G A G G A G A G A G G A G
LG1_867033 A G G A G G A G A G A G G A G
LG1_867087 C T T C T T C T C T C T T C T
LG1_867574 G A A G A A G A G A G A A G A
LG1_867652 C A A C A A C A C A C A A C A
LG1_867669 C T T C T T C T C T C T T C T
LG1_867861 C A A C A A C A C A C A A C A
LG1_868096 C G G C G G C G C G C G G C G
LG1_868498 G A A G A A G A G A G A A G A
LG1_868568 T C C T C C T C T C T C C T C
LG1_868604 G A A G A A G A G A G A A G A
LG1_868660 G A A G A A G A G A G A A G A
LG1_869270 C T T C T T C T C T C T T C T
LG1_869402 C T T C T T C T C T C T T C T
LG1_869621 C T T C T T C T C T C T T C T
LG1_869694 T G G T G G T G T G T G G T G
LG1_869755 T G G T G G T G T G T G G T G
LG1_869783 A G G A G G A G A G A G G A G
LG1_869978 A C C A C C A C A C A C C A C
LG1_869988 A G G A G G A G A G A G G A G
LG1_870201 T C C T C C T C T C T C C T C
LG1_870319 A G G A G G A G A G A G G A G
LG1_870432 G A A G A A G A G A G A A G A
LG1_870502 T A A T A A T A T A T A A T A
LG1_870506 G A A G A A G A G A G A A G A
LG1_870588 A T T A T T A T A T A T T A T
LG1_870811 C T T C T T C T C T C T T C T
LG1_870868 T C C T C C T C T C T C C T C
LG1_870872 G C C G C C G C G C G C C G C
LG1_870874 T C C T C C T C T C T C C T C
LG1_870954 C T T C T T C T C T C T T C T
LG1_870998 A G G A G G A G A G A G G A G
LG1_871052 G A A G A A G A G A G A A G A
LG1_871341 C T T C T T C T C T C T T C T
LG1_871405 T C C T C C T C T C T C C T C
LG1_871443 T C C T C C T C T C T C C T C
LG1_871552 G C C G C C G C G C G C C G C
LG1_871663 T C C T C C T C T C T C C T C
LG1_871737 G C C G C C G C G C G C C G C
LG1_871746 C T T C T T C T C T C T T C T
LG1_871750 G T T G T T G T G T G T T G T
LG1_871878 C T T C T T C T C T C T T C T
LG1_871898 T C C T C C T C T C T C C T C
LG1_872254 G A A G A A G A G A G A A G A
LG1_872282 G A A G A A G A G A G A A G A
LG1_872283 C G G C G G C G C G C G G C G
LG1_872535 A G G A G G A G A G A G G A G
LG1_872546 A G G A G G A G A G A G G A G
LG1_872551 A G G A G G A G A G A G G A G
LG1_872554 A G G A G G A G A G A G G A G
LG1_872557 C T T C T T C T C T C T T C T
LG1_872639 G A A G A A G A G A G A A G A
LG1_872641 C T T C T T C T C T C T T C T
LG1_872659 G C C G C C G C G C G C C G C
LG1_872663 T C C T C C T C T C T C C T C
LG1_872672 T C C T C C T C T C T C C T C
LG1_872678 C G G C G G C G C G C G G C G
LG1_872724 A G G A G G A G A G A G G A G
LG1_872772 T C C T C C T C T C T C C T C
LG1_872787 C T T C T T C T C T C T T C T
LG1_872790 T C C T C C T C T C T C C T C
LG1_872899 T C C T C C T C T C T C C T C
LG1_872956 A G G A G G A G A G A G G A G
LG1_872957 T C C T C C T C T C T C C T C
LG1_872960 C T T C T T C T C T C T T C T
LG1_872977 T G G T G G T G T G T G G T G
LG1_872995 G A A G A A G A G A G A A G A
LG1_873001 G A A G A A G A G A G A A G A
LG1_873008 C T T C T T C T C T C T T C T
LG1_873059 T G G T G G T G T G T G G T G
LG1_873081 G T T G T T G T G T G T T G T
LG1_873092 A G G A G G A G A G A G G A G
LG1_873098 C T T C T T C T C T C T T C T
LG1_873161 A G G A G G A G A G A G G A G
LG1_873166 G A A G A A G A G A G A A G A
LG1_873235 A C C A C C A C A C A C C A C
LG1_873240 A G G A G G A G A G A G G A G
LG1_873278 C A A C A A C A C A C A A C A
LG1_873285 C T T C T T C T C T C T T C T
LG1_873293 C T T C T T C T C T C T T C T
LG1_873372 G A A G A A G A G A G A A G A
LG1_873536 C T T C T T C T C T C T T C T
LG1_873560 A T T A T T A T A T A T T A T
LG1_873654 C T T C T T C T C T C T T C T
LG1_873718 A T T A T T A T A T A T T A T
LG1_873807 G A A G A A G A G A G A A G A
LG1_874088 A G G A G G A G A G A G G A G
LG1_874091 A C C A C C A C A C A C C A C
LG1_874215 C T T C T T C T C T C T T C T
LG1_874587 A G G A G G A G A G A G G A G
LG1_874722 T C C T C C T C T C T C C T C
LG1_874770 C T T C T T C T C T C T T C T
LG1_874783 T C C T C C T C T C T C C T C
LG1_874818 C T T C T T C T C T C T T C T
LG1_874897 A G G A G G A G A G A G G A G
LG1_874997 G A A G A A G A G A G A A G A
LG1_875071 A G G A G G A G A G A G G A G
LG1_875715 T A A T A A T A T A T A A T A
LG1_875725 C T T C T T C T C T C T T C T
LG1_875726 A G G A G G A G A G A G G A G
LG1_875727 C T T C T T C T C T C T T C T
LG1_876023 G A A G A A G A G A G A A G A
LG1_880064 A G G A G G A G A G A G G A G
LG1_880121 A G G A G G A G A G A G G A G
LG1_880385 C T T C T T C T C T C T T C T
LG1_880409 C T T C T T C T C T C T T C T
LG1_880425 T C C T C C T C T C T C C T C
LG1_880460 C T T C T T C T C T C T T C T
LG1_880582 T C C T C C T C C C T C C T C
LG1_880858 G A A G A A G A A A G A A G A
LG1_881201 G T T G T T G T T T G T T G T
LG1_881242 A G G A G G A G G G A G G A G
LG1_881533 T C C T C C T C C C T C C T C
LG1_881724 A G G A G G A G G G A G G A G
LG1_881750 A G G A G G A G G G A G G A G
LG1_881763 C T T C T T C T T T C T T C T
LG1_881765 T A A T A A T A A A T A A T A
LG1_881769 A T T A T T A T T T A T T A T
LG1_881776 G A A G A A G A A A G A A G A
LG1_881824 A G G A G G A G G G A G G A G
LG1_881825 T C C T C C T C C C T C C T C
LG1_881852 T C C T C C T C C C T C C T C
LG1_881909 C T T C T T C T T T C T T C T
LG1_881910 G A A G A A G A A A G A A G A
LG1_881977 G A A G A A G A A A G A A G A
LG1_882113 G C C G C C G C C C G C C G C
LG1_882488 C T T C T T C T T T C T T C T
LG1_882516 C T T C T T C T T T C T T C T
LG1_882552 G A A G A A G A A A G A A G A
LG1_882568 G A A G A A G A A A G A A G A
LG1_882578 G A A G A A G A A A G A A G A
LG1_882638 C A A C A A C A A A C A A C A
LG1_882667 C T T C T T C T T T C T T C T
LG1_882738 T C C T C C T C C C T C C T C
LG1_882740 T C C T C C T C C C T C C T C
LG1_883116 G A A G A A G A A A G A A G A
LG1_883190 G A A G A A G A A A G A A G A
LG1_883502 A C C A C C A C C C A C C A C
LG1_883577 C T T C T T C T T T C T T C T
LG1_883586 G A A G A A G A A A G A A G A
LG1_883606 A G G A G G A G G G A G G A G
LG1_883645 G A A G A A G A A A G A A G A
LG1_883651 C T T C T T C T T T C T T C T
LG1_883655 T C C T C C T C C C T C C T C
LG1_883686 C T T C T T C T T T C T T C T
LG1_883689 T C C T C C T C C C T C C T C
LG1_883700 C T T C T T C T T T C T T C T
LG1_883730 T C C T C C T C C C T C C T C
LG1_883737 A G G A G G A G G G A G G A G
LG1_883793 A G G A G G A G G G A G G A G
LG1_883821 T C C T C C T C C C T C C T C
LG1_883853 T G G T G G T G G G T G G T G
LG1_883855 A G G A G G A G G G A G G A G
LG1_883882 T C C T C C T C C C T C C T C
LG1_884198 T C C T C C T C C C T C C T C
LG1_884222 T A A T A A T A A A T A A T A
LG1_884392 T A A T A A T A A A T A A T A
LG1_884394 T G G T G G T G G G T G G T G
LG1_884464 G A A G A A G A A A G A A G A
LG1_884467 G A A G A A G A A A G A A G A
LG1_884580 G A A G A A G A A A G A A G A
LG1_884581 T C C T C C T C C C T C C T C
LG1_884775 G A A G A A G A A A G A A G A
LG1_884868 G A A G A A G A A A G A A G A
LG1_884889 C T T C T T C T T T C T T C T
LG1_885063 T C C T C C T C C C T C C T C
LG1_885071 A T T A T T A T T T A T T A T
LG1_885147 G T T G T T G T T T G T T G T
LG1_885154 C T T C T T C T T T C T T C T
LG1_885238 G A A G A A G A A A G A A G A
LG1_885247 T G G T G G T G G G T G G T G
LG1_885253 T C C T C C T C C C T C C T C
LG1_885344 A G G A G G A G G G A G G A G
LG1_885367 T C C T C C T C C C T C C T C
LG1_885388 A G G A G G A G G G A G G A G
LG1_885390 A G G A G G A G G G A G G A G
LG1_885415 T C C T C C T C C C T C C T C
LG1_885431 C T T C T T C T T T C T T C T
LG1_885435 T C C T C C T C C C T C C T C
LG1_885481 A G G A G G A G G G A G G A G
LG1_885495 G A A G A A G A A A G A A G A
LG1_885541 T A A T A A T A A A T A A T A
LG1_885562 C T T C T T C T T T C T T C T
LG1_885568 T C C T C C T C C C T C C T C
LG1_885579 C T T C T T C T T T C T T C T
LG1_885616 A G G A G G A G G G A G G A G
LG1_885656 C T T C T T C T T T C T T C T
LG1_885718 C T T C T T C T T T C T T C T
LG1_885778 A G G A G G A G G G A G G A G
LG1_885904 C T T C T T C T T T C T T C T
LG1_885915 C T T C T T C T T T C T T C T
LG1_886102 T C C T C C T C C C T C C T C
LG1_886169 C T T C T T C T T T C T T C T
LG1_886179 G A A G A A G A A A G A A G A
LG1_886224 T C C T C C T C C C T C C T C
LG1_886228 A G G A G G A G G G A G G A G
LG1_886267 C T T C T T C T T T C T T C T
LG1_886376 T C C T C C T C C C T C C T C
LG1_886645 A G G A G G A G G G A G G A G
LG1_886685 C T T C T T C T T T C T T C T
LG1_886723 G A A G A A G A A A G A A G A
LG1_886740 T C C T C C T C C C T C C T C
LG1_886786 C T T C T T C T T T C T T C T
LG1_886822 A T T A T T A T T T A T T A T
LG1_886875 A G G A G G A G G G A G G A G
LG1_887302 G C C G C C G C C C G C C G C
LG1_887330 T C C T C C T C C C T C C T C
LG1_887344 G A A G A A G A A A G A A G A
LG1_887497 C T T C T T C T T T C T T C T
LG1_887502 T C C T C C T C C C T C C T C
LG1_887919 A T T A T T A T T T A T T A T
LG1_887936 A G G A G G A G G G A G G A G
LG1_887969 T C C T C C T C C C T C C T C
LG1_888002 C T T C T T C T T T C T T C T
LG1_888013 G A A G A A G A A A G A A G A
LG1_888130 A G G A G G A G G G A G G A G
LG1_888139 G A A G A A G A A A G A A G A
LG1_888140 C T T C T T C T T T C T T C T
LG1_888228 A G G A G G A G G G A G G A G
LG1_888229 G A A G A A G A A A G A A G A
LG1_888642 C T T C T T C T T T C T T C T
LG1_888758 C G G C G G C G G G C G G C G
LG1_888851 C G G C G G C G G G C G G C G
LG1_889017 A G G A G G A G G G A G G A G
LG1_889182 G C C G C C G C C C G C C G C
LG1_889285 G A A G A A G A A A G A A G A
LG1_889295 C T T C T T C T T T C T T C T
LG1_889302 A G G A G G A G G G A G G A G
LG1_889303 G A A G A A G A A A G A A G A
LG1_889323 G A A G A A G A A A G A A G A
LG1_889370 A G G A G G A G G G A G G A G
LG1_889410 C T T C T T C T T T C T T C T
LG1_889490 T C C T C C T C C C T C C T C
LG1_889643 A G G A G G A G G G A G G A G
LG1_889660 C T T C T T C T T T C T T C T
LG1_889687 T C C T C C T C C C T C C T C
LG1_889699 C G G C G G C G G G C G G C G
LG1_889732 G A A G A A G A A A G A A G A
LG1_889747 G A A G A A G A A A G A A G A
LG1_889764 A G G A G G A G G G A G G A G
LG1_889798 G A A G A A G A A A G A A G A
LG1_890076 C T T C T T C T T T C T T C T
LG1_892671 C T T C T T C T T T C T T C T
LG1_892897 T C C T C C T C C C T C C T C
LG1_892909 T C C T C C T C C C T C C T C
LG1_892916 G A A G A A G A A A G A A G A
LG1_893374 C A A C A A C A A A C A A C A
LG1_893802 G A A G A A G A A A G A A G A
LG1_897362 C T T C T T C T T T C T T C T
LG1_898239 C T T C T T C T T T C T T C T
LG1_898432 A G G A G G A G G G A G G A G
LG1_898460 T C C T C C T C C C T C C T C
LG1_898466 C T T C T T C T T T C T T C T
LG1_898752 C T T C T T C T T T C T T C T
LG1_899799 G A A G A A G A A A G A A G A
LG1_899812 G A A G A A G A A A G A A G A
LG1_899859 T A A T A A T A A A T A A T A
LG1_899950 C T T C T T C T T T C T T C T
LG1_899958 C T T C T T C T T T C T T C T
LG1_900043 T C C T C C T C C C T C C T C
LG1_900833 T C C T C C T C C C T C C T C
LG1_900924 G A A G A A G A A A G A A G A
LG1_900971 G A A G A A G A A A G A A G A
LG1_901693 G A A G A A G A A A G A A G A
LG1_904364 G A A G A A G A A A G A A G A
LG1_904504 A G G A G G A G G G A G G A G
LG1_904968 G A A G A A G A A A G A A G A
LG1_905668 T A A T A A T A A A T A A T A
LG1_905707 C T T C T T C T T T C T T C T
LG1_908049 A G G A G G A G G G A G G A G
LG1_908476 G A A G A A G A A A G A A G A
LG1_908822 G A A G A A G A A A G A A G A
LG1_908869 G A A G A A G A A A G A A G A
LG1_908947 T C C T C C T C C C T C C T C
LG1_908949 C T T C T T C T T T C T T C T
LG1_909068 G A A G A A G A A A G A A G A
LG1_909104 A G G A G G A G G G A G G A G
LG1_909252 T C C T C C T C C C T C C T C
LG1_909272 A G G A G G A G G G A G G A G
LG1_910318 A G G A G G A G G G A G G A G
LG1_911636 A G G A G G A G G G A G G A G
LG1_913027 T C C T C C T C C C T C C T C
LG1_914066 A G G A G G A G G G A G G A G
LG1_914187 C T T C T T C T T T C T T C T
LG1_914907 A T T A T T A T T T A T T A T
LG1_915287 G T T G T T G T T T G T T G T
LG1_916426 T C C T C C T C C C T C C T C
LG1_916445 G A A G A A G A A A G A A G A
LG1_916467 A C C A C C A C C C A C C A C
LG1_916523 C T T C T T C T T T C T T C T
LG1_916563 G A A G A A G A A A G A A G A
LG1_916567 C T T C T T C T T T C T T C T
LG1_916618 A G G A G G A G G G A G G A G
LG1_916855 C T T C T T C T T T C T T C T
LG1_916895 T A A T A A T A A A T A A T A
LG1_917211 A G G A G G A G G G A G G A G
LG1_917269 T C C T C C T C C C T C C T C
LG1_917273 T C C T C C T C C C T C C T C
LG1_917280 A T T A T T A T T T A T T A T
LG1_917281 A G G A G G A G G G A G G A G
LG1_917312 C T T C T T C T T T C T T C T
LG1_917356 G A A G A A G A A A G A A G A
LG1_917372 C G G C G G C G G G C G G C G
LG1_917558 A G G A G G A G G G A G G A G
LG1_917742 T C C T C C T C C C T C C T C
LG1_917906 G C C G C C G C C C G C C G C
LG1_918147 G A A G A A G A A A G A A G A
LG1_919727 T A A T A A T A A A T A A T A
LG1_922545 G A A G A A G A A A G A A G A
LG1_922546 G A A G A A G A A A G A A G A
LG1_922560 G A A G A A G A A A G A A G A
LG1_922678 G A A G A A G A A A G A A G A
LG1_922986 C G G C G G C G G G C G G C G
LG1_923908 A G G A G G A G G G A G G A G
LG1_924452 T C C T C C T C C C T C C T C
LG1_924829 G A A G A A G A A A G A A G A
LG1_927599 G A A G A A G A A A G A A G A
LG1_928449 C T T C T T C T T T C T T C T
LG1_928497 G A A G A A G A A A G A A G A
LG1_928506 A G G A G G A G G G A G G A G
LG1_928514 A G G A G G A G G G A G G A G
LG1_928523 T C C T C C T C C C T C C T C
LG1_928545 C G G C G G C G G G C G G C G
LG1_928567 T C C T C C T C C C T C C T C
LG1_928568 C T T C T T C T T T C T T C T
LG1_928574 G T T G T T G T T T G T T G T
LG1_928578 G A A G A A G A A A G A A G A
LG1_928596 A G G A G G A G G G A G G A G
LG1_928603 T A A T A A T A A A T A A T A
LG1_928618 C T T C T T C T T T C T T C T
LG1_928661 T C C T C C T C C C T C C T C
LG1_928737 G A A G A A G A A A G A A G A
LG1_928768 T G G T G G T G G G T G G T G
LG1_928925 A C C A C C A C C C A C C A C
LG1_929045 T C C T C C T C C C T C C T C
LG1_929823 A G G A G G A G G G A G G A G
LG1_929978 C T T C T T C T T T C T T C T
LG1_930011 T C C T C C T C C C T C C T C
LG1_930110 A G G A G G A G G G A G G A G
LG1_933078 A G G A G G A G G G A G G A G
LG1_933527 G A A G A A G A A A G A A G A
LG1_933530 A G G A G G A G G G A G G A G
LG1_934804 C T T C T T C T T T C T T C T
LG1_934950 A G G A G G A G G G A G G A G
LG1_934983 C T T C T T C T T T C T T C T
LG1_934984 G T T G T T G T T T G T T G T
LG1_934988 C T T C T T C T T T C T T C T
LG1_935012 G A A G A A G A A A G A A G A
LG1_935018 T C C T C C T C C C T C C T C
LG1_935033 A G G A G G A G G G A G G A G
LG1_935057 A T T A T T A T T T A T T A T
LG1_935074 G A A G A A G A A A G A A G A
LG1_935173 A G G A G G A G G G A G G A G
LG1_935191 C T T C T T C T T T C T T C T
LG1_935247 T C C T C C T C C C T C C T C
LG1_935309 T C C T C C T C C C T C C T C
LG1_935364 G A A G A A G A A A G A A G A
LG1_935374 A G G A G G A G G G A G G A G
LG1_935448 T C C T C C T C C C T C C T C
LG1_935609 T G G T G G T G G G T G G T G
LG1_935635 T C C T C C T C C C T C C T C
LG1_935636 A G G A G G A G G G A G G A G
LG1_935676 A G G A G G A G G G A G G A G
LG1_935689 T C C T C C T C C C T C C T C
LG1_935874 A G G A G G A G G G A G G A G
LG1_935905 G A A G A A G A A A G A A G A
LG1_936665 T C C T C C T C C C T C C T C
LG1_937288 T C C T C C T C C C T C C T C
LG1_937426 G C C G C C G C C C G C C G C
LG1_937483 T C C T C C T C C C T C C T C
LG1_937495 A G G A G G A G G G A G G A G
LG1_938140 C G G C G G C G G G C G G C G
LG1_938843 C G G C G G C G G G C G G C G
LG1_941080 C A A C A A C A A A C A A C A
LG1_941306 G T T G T T G T T T G T T G T
LG1_941367 A G G A G G A G G G A G G A G
LG1_941377 C T T C T T C T T T C T T C T
LG1_941381 T C C T C C T C C C T C C T C
LG1_941719 T C C T C C T C C C T C C T C
LG1_941806 G T T G T T G T T T G T T G T
LG1_941919 G A A G A A G A A A G A A G A
LG1_942053 T C C T C C T C C C T C C T C
LG1_942141 G A A G A A G A A A G A A G A
LG1_942163 C T T C T T C T T T C T T C T
LG1_942770 A C C A C C A C C C A C C A C
LG1_943247 G A A G A A G A A A G A A G A
LG1_944304 T C C T C C T C C C T C C T C
LG1_944732 T C C T C C T C C C T C C T C
LG1_944831 C T T C T T C T T T C T T C T
LG1_945953 A G G A G G A G G G A G G A G
LG1_945978 C T T C T T C T T T C T T C T
LG1_946023 A G G A G G A G G G A G G A G
LG1_946584 C T T C T T C T T T C T T C T
LG1_946878 A C C A C C A C C C A C C A C
LG1_947071 A G G A G G A G G G A G G A G
LG1_949067 G A A G A A G A A A G A A G A
LG1_949176 T C C T C C T C C C T C C T C
LG1_949177 T C C T C C T C C C T C C T C
LG1_949391 A G G A G G A G G G A G G A G
LG1_951306 G A A G A A G A A A G A A G A
LG1_959341 G A A G A A G A A A G A A G A
LG1_959473 T C C T C C T C C C T C C T C
LG1_959548 A G G A G G A G G G A G G A G
LG1_966002 A G G A G G A G G G A G G A G
LG1_966365 C T T C T T C T T T C T T C T
LG1_966384 A T T A T T A T T T A T T A T
LG1_966471 T C C T C C T C C C T C C T C
LG1_966579 C T T C T T C T T T C T T C T
LG1_966654 G A A G A A G A A A G A A G A
LG1_966771 C T T C T T C T T T C T T C T
LG1_966834 A G G A G G A G G G A G G A G
LG1_966893 G A A G A A G A A A G A A G A
LG1_966933 A G G A G G A G G G A G G A G
LG1_966996 C T T C T T C T T T C T T C T
LG1_967011 C T T C T T C T T T C T T C T
LG1_967059 A G G A G G A G G G A G G A G
LG1_967067 T C C T C C T C C C T C C T C
LG1_967068 A G G A G G A G G G A G G A G
LG1_967075 A G G A G G A G G G A G G A G
LG1_967077 A G G A G G A G G G A G G A G
LG1_967085 A G G A G G A G G G A G G A G
LG1_967112 T A A T A A T A A A T A A T A
LG1_967298 A G G A G G A G G G A G G A G
LG1_967392 G A A G A A G A A A G A A G A
LG1_967479 A G G A G G A G G G A G G A G
LG1_967589 G A A G A A G A A A G A A G A
LG1_967590 C T T C T T C T T T C T T C T
LG1_967896 C G G C G G C G G G C G G C G
LG1_967908 G A A G A A G A A A G A A G A
LG1_968941 T C C T C C T C C C T C C T C
LG1_968970 C A A C A A C A A A C A A C A
LG1_969265 C G G C G G C G G G C G G C G
LG1_972250 G A A G A A G A A A G A A G A
LG1_972251 T C C T C C T C C C T C C T C
LG1_972977 A G G A G G A G G G A G G A G
LG1_973038 C T T C T T C T T T C T T C T
LG1_975360 C G G C G G C G G G C G G C G
LG1_975448 T C C T C C T C C C T C C T C
LG1_975450 C T T C T T C T T T C T T C T
LG1_975464 A G G A G G A G G G A G G A G
LG1_975508 C T T C T T C T T T C T T C T
LG1_975577 G A A G A A G A A A G A A G A
LG1_976229 T C C T C C T C C C T C C T C
LG1_980772 G C C G C C G C C C G C C G C
LG1_982887 G A A G A A G A A A G A A G A
LG1_983332 A G G A G G A G G G A G G A G
LG1_983354 C T T C T T C T T T C T T C T
LG1_984832 A G G A G G A G G G A G G A G
LG1_984844 A G G A G G A G G G A G G A G
LG1_984956 C T T C T T C T T T C T T C T
LG1_985150 C T T C T T C T T T C T T C T
LG1_985151 G T T G T T G T T T G T T G T
LG1_985206 C G G C G G C G G G C G G C G
LG1_985568 T C C T C C T C C C T C C T C
LG1_985951 A G G A G G A G G G A G G A G
LG1_986024 A G G A G G A G G G A G G A G
LG1_987200 G A A G A A G A A A G A A G A
LG1_987291 A G G A G G A G G G A G G A G
LG1_987847 G A A G A A G A A A G A A G A
LG1_988117 C T T C T T C T T T C T T C T
LG1_988800 C T T C T T C T T T C T T C T
LG1_989212 C T T C T T C T T T C T T C T
LG1_989214 A G G A G G A G G G A G G A G
LG1_989272 G A A G A A G A A A G A A G A
LG1_989274 C T T C T T C T T T C T T C T
LG1_989320 T C C T C C T C C C T C C T C
LG1_989321 T C C T C C T C C C T C C T C
LG1_990105 C T C C T T C T T T C T T C T
LG1_990967 G A G G A A G A A A G A A G A
LG1_991687 G A G G A A G A A A G A A G A
LG1_992622 A G A A G G A G G G A G G A G
LG1_992652 T C T T C C T C C C T C C T C
LG1_992659 G C G G C C G C C C G C C G C
LG1_994262 G A G G A A G A A A G A A G A
LG1_994370 T C T T C C T C C C T C C T C
LG1_996372 C T C C T T C T T T C T T C T
LG1_996573 G A G G A A G A A A G A A G A
LG1_996590 A T A A T T A T T T A T T A T
LG1_998931 T C T T C C T C C C T C C T C
LG1_999174 T C T T C C T C C C T C C T C
LG1_999227 G A G G A A G A A A G A A G A
LG1_999302 G A G G A A G A A A G A A G A
LG1_1000110 A G A A G G A G G G A G G A G
LG1_1000275 C T C C T T C T T T C T T C T
LG1_1000352 G A G G A A G A A A G A A G A
LG1_1000484 G A G G A A G A A A G A A G A
LG1_1000549 T C T T C C T C C C T C C T C
LG1_1000611 T C T T C C T C C C T C C T C
LG1_1000620 A G A A G G A G G G A G G A G
LG1_1000780 A G A A G G A G G G A G G A G
LG1_1000919 T C T T C C T C C C T C C T C
LG1_1001028 C G C C G G C G G G C G G C G
LG1_1001109 G A G G A A G A A A G A A G A
LG1_1001549 C T C C T T C T T T C T T C T
LG1_1004271 G A G G A A G A A A G A A G A
LG1_1004399 C G C C G G C G G G C G G C G
LG1_1007129 T G T T G G T G G G T G G T G
LG1_1007152 C T C C T T C T T T C T T C T
LG1_1007313 T C T T C C T C C C T C C T C
LG1_1007423 T C T T C C T C C C T C C T C
LG1_1007491 C T C C T T C T T T C T T C T
LG1_1009184 T C T T C C T C C C T C C T C
LG1_1009840 T C T T C C T C C C T C C T C
LG1_1010211 A G A A G G A G G G A G G A G
LG1_1010778 C T C C T T C T C T C T T C T
LG1_1012669 T C T T C C T C C C T C C T C
LG1_1012972 C A C C A A C A A A C A A C A
LG1_1012989 A G A A G G A G G G A G G A G
LG1_1013029 G A G G A A G A A A G A A G A
LG1_1013037 G A G G A A G A A A G A A G A
LG1_1013112 G A G G A A G A A A G A A G A
LG1_1013135 C T C C T T C T T T C T T C T
LG1_1013140 C T C C T T C T T T C T T C T
LG1_1014765 C T C C T T C T T T C T T C T
LG1_1017978 G T G G T T G T T T G T T G T
LG1_1018038 G A G G A A G A A A G A A G A
LG1_1018055 A G A A G G A G G G A G G A G
LG1_1019026 G T G G T T G T T T G T T G T
LG1_1019057 C T C C T T C T T T C T T C T
LG1_1019144 A G A A G G A G G G A G G A G
LG1_1019145 A T A A T T A T T T A T T A T
LG1_1024010 A G A A G G A G G G A G G A G
LG1_1024047 G A G G A A G A A A G A A G A
LG1_1024188 G C G G C C G C C C G C C G C
LG1_1024189 A G A A G G A G G G A G G A G
LG1_1024198 C T C C T T C T T T C T T C T
LG1_1024266 T C T T C C T C C C T C C T C
LG1_1024306 C G C C G G C G G G C G G C G
LG1_1024333 T C T T C C T C C C T C C T C
LG1_1024381 A T A A T T A T T T A T T A T
LG1_1024387 A G A A G G A G G G A G G A G
LG1_1024426 G A G G A A G A A A G A A G A
LG1_1024468 A G A A G G A G G G A G G A G
LG1_1024494 G A G G A A G A A A G A A G A
LG1_1024821 T C T T C C T C C C T C C T C
LG1_1024953 A G A A G G A G G G A G G A G
LG1_1025574 A G A A G G A G G G A G G A G
LG1_1028640 A G A A G G A G G G A G G A G
LG1_1029073 G A G G A A G A A A G A A G A
LG1_1029118 T C T T C C T C C C T C C T C
LG1_1029125 G A G G A A G A A A G A A G A
LG1_1029276 C T C C T T C T T T C T T C T
LG1_1029293 C G C C G G C G G G C G G C G
LG1_1029315 T C T T C C T C C C T C C T C
LG1_1029348 G A G G A A G A A A G A A G A
LG1_1029350 T C T T C C T C C C T C C T C
LG1_1029355 T G T T G G T G G G T G G T G
LG1_1029364 A G A A G G A G G G A G G A G
LG1_1029385 T C T T C C T C C C T C C T C
LG1_1030143 T C T T C C T C C C T C C T C
LG1_1030318 G A G G A A G A A A G A A G A
LG1_1031365 C G C C G G C G G G C G G C G
LG1_1031412 C G C C G G C G G G C G G C G
LG1_1031898 G A G G A A G A A A G A A G A
LG1_1032081 C T C C T T C T T T C T T C T
LG1_1032211 A G A A G G A G G G A G G A G
LG1_1034619 A G A A G G A G G G A G G A G
LG1_1036093 A G A A G G A G G G A G G A G
LG1_1036170 T C T T C C T C C C T C C T C
LG1_1036172 C G C C G G C G G G C G G C G
LG1_1036173 T C T T C C T C C C T C C T C
LG1_1036268 A G A A G G A G G G A G G A G
LG1_1036299 A G A A G G A G G G A G G A G
LG1_1036314 A G A A G G A G G G A G G A G
LG1_1036363 A T A A T T A T T T A T T A T
LG1_1036364 C T C C T T C T T T C T T C T
LG1_1036375 G A G G A A G A A A G A A G A
LG1_1036384 C T C C T T C T T T C T T C T
LG1_1036412 G A G G A A G A A A G A A G A
LG1_1037614 G T G G T T G T T T G T T G T
LG1_1037651 T A T T A A T A A A T A A T A
LG1_1037705 C T C C T T C T T T C T T C T
LG1_1037725 A T A A T T A T T T A T T A T
LG1_1038311 C T C C T T C T T T C T T C T
LG1_1038336 A G A A G G A G G G A G G A G
LG1_1040782 C A C C A A C A A A C A A C A
LG1_1040846 G A G G A A G A A A G A A G A
LG1_1041411 C T C C T T C T T T C T T C T
LG1_1041483 C T C C T T C T T T C T T C T
LG1_1041510 G A G G A A G A A A G A A G A
LG1_1041654 C T C C T T C T T T C T T C T
LG1_1041698 T C T T C C T C C C T C C T C
LG1_1041767 T C T T C C T C C C T C C T C
LG1_1041768 T C T T C C T C C C T C C T C
LG1_1041784 G A G G A A G A A A G A A G A
LG1_1042508 T C T T C C T C C C T C C T C
LG1_1042951 G A G G A A G A A A G A A G A
LG1_1043063 A T A A T T A T T T A T T A T
LG1_1043103 T C T T C C T C C C T C C T C
LG1_1043218 C T C C T T C T T T C T T C T
LG1_1043284 T C T T C C T C C C T C C T C
LG1_1043400 A G A A G G A G G G A G G A G
LG1_1043409 A G A A G G A G G G A G G A G
LG1_1043515 G A G G A A G A A A G A A G A
LG1_1043517 G C G G C C G C C C G C C G C
LG1_1043593 A C A A C C A C C C A C C A C
LG1_1043595 G A G G A A G A A A G A A G A
LG1_1043712 A G A A G G A G G G A G G A G
LG1_1043954 A G A A G G A G G G A G G A G
LG1_1044752 A A A A G G A G G G A G G A G
LG1_1044794 G G G G A A G A A A G A A G A
LG1_1044821 T T T T C C T C C C T C C T C
LG1_1044899 C C C C T T C T T T C T T C T
LG1_1044904 T T T T C C T C C C T C C T C
LG1_1044905 C C C C T T C T T T C T T C T
LG1_1044906 T T T T C C T C C C T C C T C
LG1_1044924 T T T T C C T C C C T C C T C
LG1_1044937 T T T T C C T C C C T C C T C
LG1_1044990 G G G G A A G A A A G A A G A
LG1_1046352 A A A A G G A G G G A G G A G
LG1_1046388 A A A A G G A G G G A G G A G
LG1_1046741 T T T T C C T C C C T C C T C
LG1_1046931 A A A A T T A T T T A T T A T
LG1_1046941 A A A A G G A G G G A G G A G
LG1_1047212 G G G G A A G A A A G A A G A
LG1_1047231 A A A A G G A G G G A G G A G
LG1_1047591 G G G G A A G A A A G A A G A
LG1_1047728 C C C C T T C T T T C T T C T
LG1_1047800 G G G G A A G A A A G A A G A
LG1_1050993 T T T T G G T G G G T G G T G
LG1_1054357 T T T T C C T C C C T C C T C
LG1_1055627 C C C C T T C T T T C T T C T
LG1_1056190 G G G G A A G A A A G A A G A
LG1_1056377 A A A A G G A G G G A G G A G
LG1_1057622 G G G G A A G A A A G A A G A
LG1_1057624 A A A A G G A G G G A G G A G
LG1_1057745 A A A A G G A G G G A G G A G
LG1_1057749 T T T T C C T C C C T C C T C
LG1_1057752 G G G G C C G C C C G C C G C
LG1_1057754 C C C C T T C T T T C T T C T
LG1_1057810 G G G G A A G A A A G A A G A
LG1_1057815 T T T T C C T C C C T C C T C
LG1_1058855 G G G G A A G A A A G A A G A
LG1_1061038 G G G G A A G A A A G A A G A
LG1_1061067 G G G G A A G A A A G A A G A
LG1_1061077 G G G G A A G A A A G A A G A
LG1_1061391 A A A A T T A T T T A T T A T
LG1_1061392 C C C C T T C T T T C T T C T
LG1_1061402 T T T T C C T C C C T C C T C
LG1_1061429 G G G G A A G A A A G A A G A
LG1_1061432 C C C C T T C T T T C T T C T
LG1_1061476 T T T T C C T C C C T C C T C
LG1_1061547 G G G G A A G A A A G A A G A
LG1_1061563 C C C C T T C T T T C T T C T
LG1_1061575 A A A A G G A G G G A G G A G
LG1_1062105 A A A A G G A G G G A G G A G
LG1_1062142 G G G G C C G C C C G C C G C
LG1_1062168 C C C C T T C T T T C T T C T
LG1_1062242 G G G G A A G A A A G A A G A
LG1_1062250 A A A A G G A G G G A G G A G
LG1_1062289 G G G G A A G A A A G A A G A
LG1_1062896 C C C C T T C T T T C T T C T
LG1_1065816 C C C C T T C T T T C T T C T
LG1_1066644 C C C C A A C A A A C A A C A
LG1_1067172 A A A A G G A G G G A G G A G
LG1_1067418 A A A A G G A G G G A G G A G
LG1_1067798 G G G G A A G A A A G A A G A
LG1_1067827 G G G G C C G C C C G C C G C
LG1_1068249 C C C C T T C T T T C T T C T
LG1_1068274 T T T T C C T C C C T C C T C
LG1_1068371 A A A A G G A G G G A G G A G
LG1_1068397 A A A A G G A G G G A G G A G
LG1_1068421 G G G G A A G A A A G A A G A
LG1_1068426 A A A A G G A G G G A G G A G
LG1_1068839 A A A A G G A G G G A G G A G
LG1_1068974 C C C C T T C T T T C T T C T
LG1_1069051 A A A A G G A G G G A G G A G
LG1_1069116 G G G G A A G A A A G A A G A
LG1_1069174 A A A A G G A G G G A G G A G
LG1_1069193 G G G G A A G A A A G A A G A
LG1_1069199 C C C C G G C G G G C G G C G
LG1_1069204 C C C C A A C A A A C A A C A
LG1_1069296 G G G G A A G A A A G A A G A
LG1_1069332 G G G G A A G A A A G A A G A
LG1_1069421 G G G G A A G A A A G A A G A
LG1_1070936 T T T T C C T C C C T C C T C
LG1_1071844 C C C C T T C T T T C T T C T
LG1_1071875 C C C C T T C T T T C T T C T
LG1_1071878 T T T T C C T C C C T C C T C
LG1_1073160 T T T T C C T C C C T C C T C
LG1_1074269 A A A A G G A G G G A G G A G
LG1_1074479 G G G G A A G A A A G A A G A
LG1_1074565 A A A A G G A G G G A G G A G
LG1_1074591 G G G G A A G A A A G A A G A
LG1_1074717 T T T T C C T C C C T C C T C
LG1_1074745 A A A A G G A G G G A G G A G
LG1_1076616 G G G G A A G A A A G A A G A
LG1_1076619 T T T T C C T C C C T C C T C
LG1_1077234 G G G G A A G A A A G A A G A
LG1_1077434 A A A A G G A G G G A G G A G
LG1_1077481 A A A A C C A C C C A C C A C
LG1_1077517 C C C C T T C T T T C T T C T
LG1_1077611 G G G G A A G A A A G A A G A
LG1_1078253 T T T T C C T C C C T C C T C
LG1_1078960 C C C C T T C T T T C T T C T
LG1_1078966 C C C C A A C A A A C A A C A
LG1_1079087 T T T T C C T C C C T C C T C
LG1_1079710 T T T T C C T C C C T C C T C
LG1_1080726 C C C C T T C T T T C T T C T
LG1_1080732 G G G G A A G A A A G A A G A
LG1_1080773 T T T T C C T C C C T C C T C
LG1_1080774 A A A A G G A G G G A G G A G
LG1_1080882 T T T T C C T C C C T C C T C
LG1_1080906 C C C C T T C T T T C T T C T
LG1_1080915 G G G G A A G A A A G A A G A
LG1_1081013 C C C C A A C A A A C A A C A
LG1_1081035 T T T T C C T C C C T C C T C
LG1_1081070 G G G G A A G A A A G A A G A
LG1_1081092 G G G G A A G A A A G A A G A
LG1_1081100 A A A A G G A G G G A G G A G
LG1_1081103 A A A A G G A G G G A G G A G
LG1_1081373 C C C C G G C G G G C G G C G
LG1_1081407 A A A A G G A G G G A G G A G
LG1_1081434 C C C C T T C T T T C T T C T
LG1_1081440 T T T T C C T C C C T C C T C
LG1_1081493 T T T T C C T C C C T C C T C
LG1_1081532 G G G G A A G A A A G A A G A
LG1_1081552 G G G G A A G A A A G A A G A
LG1_1081606 T T T T C C T C C C T C C T C
LG1_1081611 T T T T C C T C C C T C C T C
LG1_1081712 T T T T C C T C C C T C C T C
LG1_1087501 T T T T C C T C C C T C C T C
LG1_1087548 A A A A G G A G G G A G G A G
LG1_1087676 C C C C T T C T T T C T T C T
LG1_1087678 G G G G A A G A A A G A A G A
LG1_1087968 A A A A G G A G G G A G G A G
LG1_1087973 A A A A C C A C C C A C C A C
LG1_1089588 A A A A G G A G G G A G G A G
LG1_1090949 T T T T C C T C C C T C C T C
LG1_1091002 C C C C T T C T T T C T T C T
LG1_1091011 A A A A G G A G G G A G G A G
LG1_1093238 A A A A G G A G G G A G G A G
LG1_1093485 A A A A G G A G G G A G G A G
LG1_1093689 G G G G C C G C C C G C C G C
LG1_1094044 G G G G A A G A A A G A A G A
LG1_1094379 A A A A G G A G G G A G G A G
LG1_1094408 A A A A G G A G G G A G G A G
LG1_1095577 T T T T C C T C C C T C C T C
LG1_1095709 G G G G A A G A A A G A A G A
LG1_1095750 T T T T C C T C C C T C C T C
LG1_1095761 C C C C T T C T T T C T T C T
LG1_1095867 G G G G A A G A A A G A A G A
LG1_1095900 G G G G A A G A A A G A A G A
LG1_1095925 C C C C T T C T T T C T T C T
LG1_1095952 A A A A T T A T T T A T T A T
LG1_1096344 C C C C T T C T T T C T T C T
LG1_1096485 G G G G A A G A A A G A A G A
LG1_1096704 G G G G A A G A A A G A A G A
LG1_1096854 A A A A G G A G G G A G G A G
LG1_1096865 T T T T C C T C C C T C C T C
LG1_1096868 A A A A G G A G G G A G G A G
LG1_1096994 C C C C T T C T T T C T T C T
LG1_1097254 T T T T C C T C C C T C C T C
LG1_1097944 T T T T C C T C C C T C C T C
LG1_1098075 A A A A G G A G G G A G G A G
LG1_1098196 C C C C T T C T T T C T T C T
LG1_1098227 C C C C T T C T T T C T T C T
LG1_1098561 G G G G A A G A A A G A A G A
LG1_1098812 G G G G C C G C C C G C C G C
LG1_1098819 A A A A G G A G G G A G G A G
LG1_1098823 T T T T C C T C C C T C C T C
LG1_1098864 A A A A G G A G G G A G G A G
LG1_1099259 T T T T C C T C C C T C C T C
LG1_1099541 A A A A G G A G G G A G G A G
LG1_1099584 C C C C T T C T T T C T T C T
LG1_1099625 C C C C T T C T T T C T T C T
LG1_1099706 G G G G A A G A A A G A A G A
LG1_1099756 C C C C T T C T T T C T T C T
LG1_1099775 G G G G A A G A A A G A A G A
LG1_1100024 A A A A G G A G G G A G G A G
LG1_1100074 G G G G A A G A A A G A A G A
LG1_1100217 G G G G A A G A A A G A A G A
LG1_1100270 A A A A G G A G G G A G G A G
LG1_1100547 G G G G C C G C C C G C C G C
LG1_1100852 T T T T C C T C C C T C C T C
LG1_1100892 T T T T C C T C C C T C C T C
LG1_1101435 A A A A G G A G G G A G G A G
LG1_1101887 A A A A G G A G G G A G G A G
LG1_1102072 C C C C T T C T T T C T T C T
LG1_1102189 T T T T C C T C C C T C C T C
LG1_1102475 T T T T C C T C C C T C C T C
LG1_1102513 G G G G A A G A A A G A A G A
LG1_1102518 C C C C T T C T T T C T T C T
LG1_1102858 C C C C T T C T T T C T T C T
LG1_1102894 T T T T C C T C C C T C C T C
LG1_1102981 C C C C T T C T T T C T T C T
LG1_1103055 G G G G A A G A A A G A A G A
LG1_1103077 T T T T C C T C C C T C C T C
LG1_1103079 C C C C T T C T T T C T T C T
LG1_1103098 C C C C T T C T T T C T T C T
LG1_1103231 C C C C T T C T T T C T T C T
LG1_1103233 G G G G A A G A A A G A A G A
LG1_1103234 C C C C T T C T T T C T T C T
LG1_1103238 T T T T C C T C C C T C C T C
LG1_1103239 T T T T C C T C C C T C C T C
LG1_1103246 T T T T C C T C C C T C C T C
LG1_1103252 T T T T C C T C C C T C C T C
LG1_1103283 G G G G C C G C C C G C C G C
LG1_1103293 T T T T C C T C C C T C C T C
LG1_1103420 A A A A G G A G G G A G G A G
LG1_1103509 C C C C T T C T T T C T T C T
LG1_1103657 T T T T C C T C C C T C C T C
LG1_1103685 A A A A G G A G G G A G G A G
LG1_1103787 G G G G A A G A A A G A A G A
LG1_1103812 A A A A C C A C C C A C C A C
LG1_1103816 C C C C T T C T T T C T T C T
LG1_1103877 A A A A G G A G G G A G G A G
LG1_1103959 G G G G A A G A A A G A A G A
LG1_1103992 C C C C T T C T T T C T T C T
LG1_1104218 A A A A G G A G G G A G G A G
LG1_1104384 G G G G A A G A A A G A A G A
LG1_1104421 A A A A G G A G G G A G G A G
LG1_1104456 A A A A G G A G G G A G G A G
LG1_1104461 A A A A G G A G G G A G G A G
LG1_1104462 T T T T C C T C C C T C C T C
LG1_1104492 G G G G A A G A A A G A A G A
LG1_1104496 T T T T C C T C C C T C C T C
LG1_1104532 G G G G C C G C C C G C C G C
LG1_1104669 C C C C T T C T T T C T T C T
LG1_1104671 T T T T C C T C C C T C C T C
LG1_1104749 T T T T C C T C C C T C C T C
LG1_1104779 T T T T G G T G G G T G G T G
LG1_1104780 A A A A G G A G G G A G G A G
LG1_1104817 T T T T C C T C C C T C C T C
LG1_1104831 T T T T C C T C C C T C C T C
LG1_1105879 G G G G A A G A A A G A A G A
LG1_1106185 G G G G A A G A A A G A A G A
LG1_1108830 A A A A G G A G G G A G G A G
LG1_1109725 A A A A G G A G G G A G G A G
LG1_1109748 T T T T C C T C C C T C C T C
LG1_1109804 T T T T C C T C C C T C C T C
LG1_1109864 A A A A G G A G G G A G G A G
LG1_1109908 T T T T C C T C C C T C C T C
LG1_1109913 T T T T C C T C C C T C C T C
LG1_1109938 T T T T C C T C C C T C C T C
LG1_1109992 A A A A G G A G G G A G G A G
LG1_1110007 A A A A G G A G G G A G G A G
LG1_1110109 G G G G A A G A A A G A A G A
LG1_1110116 C C C C T T C T T T C T T C T
LG1_1110121 A A A A C C A C C C A C C A C
LG1_1110149 G G G G A A G A A A G A A G A
LG1_1110662 A A A A G G A G G G A G G A G
LG1_1110779 A A A A G G A G G G A G G A G
LG1_1110804 C C C C A A C A A A C A A C A
LG1_1110819 C C C C T T C T T T C T T C T
LG1_1110822 T T T T C C T C C C T C C T C
LG1_1110833 T T T T C C T C C C T C C T C
LG1_1110862 G G G G C C G C C C G C C G C
LG1_1110886 A A A A G G A G G G A G G A G
LG1_1110890 G G G G A A G A A A G A A G A
LG1_1110905 G G G G T T G T T T G T T G T
LG1_1111537 G G G G A A G A A A G A A G A
LG1_1111592 A A A A G G A G G G A G G A G
LG1_1112218 A A A A C C A C C C A C C A C
LG1_1112463 G G G G A A G A A A G A A G A
LG1_1112468 G G G G A A G A A A G A A G A
LG1_1112538 G G G G A A G A A A G A A G A
LG1_1112766 A A A A G G A G G G A G G A G
LG1_1112796 A A A A G G A G G G A G G A G
LG1_1112804 A A A A G G A G G G A G G A G
LG1_1112808 A A A A G G A G G G A G G A G
LG1_1112809 T T T T C C T C C C T C C T C
LG1_1112835 C C C C T T C T T T C T T C T
LG1_1112848 C C C C G G C G G G C G G C G
LG1_1112865 A A A A C C A C C C A C C A C
LG1_1112894 C C C C T T C T T T C T T C T
LG1_1112938 C C C C G G C G G G C G G C G
LG1_1112940 T T T T C C T C C C T C C T C
LG1_1113013 A A A A G G A G G G A G G A G
LG1_1116449 G G G G A A G A A A G A A G A
LG1_1117403 T T T T C C T C C C T C C T C
LG1_1117420 T T T T C C T C C C T C C T C
LG1_1117490 A A A A G G A G G G A G G A G
LG1_1118240 C C C C T T C T T T C T T C T
LG1_1118257 C C C C T T C T T T C T T C T
LG1_1118407 A A A A G G A G G G A G G A G
LG1_1118528 C C C C T T C T T T C T T C T
LG1_1118668 C C C C T T C T T T C T T C T
LG1_1118710 G G G G A A G A A A G A A G A
LG1_1118747 A A A A G G A G G G A G G A G
LG1_1118749 C C C C G G C G G G C G G C G
LG1_1118750 A A A A G G A G G G A G G A G
LG1_1118766 G G G G A A G A A A G A A G A
LG1_1118785 C C C C T T C T T T C T T C T
LG1_1118822 T T T T C C T C C C T C C T C
LG1_1118990 C C C C T T C T T T C T T C T
LG1_1119005 A A A A G G A G G G A G G A G
LG1_1119475 C C C C T T C T T T C T T C T
LG1_1119502 A A A A G G A G G G A G G A G
LG1_1119529 G G G G A A G A A A G A A G A
LG1_1119531 A A A A G G A G G G A G G A G
LG1_1119797 T T T T C C T C C C T C C T C
LG1_1119906 C C C C T T C T T T C T T C T
LG1_1119914 A A A A C C A C C C A C C A C
LG1_1119918 G G G G A A G A A A G A A G A
LG1_1119963 A A A A G G A G G G A G G A G
LG1_1120161 G G G G A A G A A A G A A G A
LG1_1121971 C C C C T T C T T T C T T C T
LG1_1121986 A A A A C C A C C C A C C A C
LG1_1121987 G G G G C C G C C C G C C G C
LG1_1122174 G G G G A A G A A A G A A G A
LG1_1122189 G G G G A A G A A A G A A G A
LG1_1123778 A A A A G G A G G G A G G A G
LG1_1123794 A A A A G G A G G G A G G A G
LG1_1123814 G G G G A A G A A A G A A G A
LG1_1123831 C C C C T T C T T T C T T C T
LG1_1124066 T T T T C C T C C C T C C T C
LG1_1124258 C C C C T T C T T T C T T C T
LG1_1124263 C C C C T T C T T T C T T C T
LG1_1124289 C C C C G G C G G G C G G C G
LG1_1124343 A A A A T T A T T T A T T A T
LG1_1125958 T T T T C C T C C C T C C T C
LG1_1126009 T T T T C C T C C C T C C T C
LG1_1126847 C C C C T T C T T T C T T C T
LG1_1126887 A A A A G G A G G G A G G A G
LG1_1126891 A A A A G G A G G G A G G A G
LG1_1126931 C C C C T T C T T T C T T C T
LG1_1127047 A A A A G G A G G G A G G A G
LG1_1127138 C C C C T T C T T T C T T C T
LG1_1128730 G G G G A A G A A A G A A G A
LG1_1128910 A A A A G G A G G G A G G A G
LG1_1130144 G G G G T T G T T T G T T G T
LG1_1130156 C C C C T T C T T T C T T C T
LG1_1130162 C C C C G G C G G G C G G C G
LG1_1130227 G G G G A A G A A A G A A G A
LG1_1130240 A A A A G G A G G G A G G A G
LG1_1130261 G G G G A A G A A A G A A G A
LG1_1131545 C C C C T T C T T T C T T C T
LG1_1131804 G G G G A A G A A A G A A G A
LG1_1131825 T T T T C C T C C C T C C T C
LG1_1132579 A A A A G G A G G G A G G A G
LG1_1132586 T T T T C C T C C C T C C T C
LG1_1132658 T T T T C C T C C C T C C T C
LG1_1132784 A A A A G G A G G G A G G A G
LG1_1132785 G G G G A A G A A A G A A G A
LG1_1132821 G G G G A A G A A A G A A G A
LG1_1132859 G G G G A A G A A A G A A G A
LG1_1132928 G G G G A A G A A A G A A G A
LG1_1133006 T T T T C C T C C C T C C T C
LG1_1133371 G G G G A A G A A A G A A G A
LG1_1133391 G G G G A A G A A A G A A G A
LG1_1133697 A A A A G G A G G G A G G A G
LG1_1134044 T T T T C C T C C C T C C T C
LG1_1134179 C C C C T T C T T T C T T C T
LG1_1134199 G G G G A A G A A A G A A G A
LG1_1134207 A A A A G G A G G G A G G A G
LG1_1134228 C C C C T T C T T T C T T C T
LG1_1134257 G G G G C C G C C C G C C G C
LG1_1134281 C C C C T T C T T T C T T C T
LG1_1134284 G G G G A A G A A A G A A G A
LG1_1140272 A A A A G G A G G G A G G A G
LG1_1145988 G G G G A A G A A A G A A G A
LG1_1147492 C C C C T T C T T T C T T C T
LG1_1147495 G G G G A A G A A A G A A G A
LG1_1147649 C C C C T T C T T T C T T C T
LG1_1147731 G G G G A A G A A A G A A G A
LG1_1147756 T T T T C C T C C C T C C T C
LG1_1148042 T T T T C C T C C C T C C T C
LG1_1148352 C C C C G G C G G G C G G C G
LG1_1148390 G G G G A A G A A A G A A G A
LG1_1148396 G G G G A A G A A A G A A G A
LG1_1148442 A A A A G G A G G G A G G A G
LG1_1148737 G G G G T T G T T T G T T G T
LG1_1149936 G G G G A A G A A A G A A G A
LG1_1150224 C C C C T T C T T T C T T C T
LG1_1154125 T T T T C C T C C C T C C T C
LG1_1154155 A A A A G G A G G G A G G A G
LG1_1154156 T T T T C C T C C C T C C T C
LG1_1154159 A A A A G G A G G G A G G A G
LG1_1154171 C C C C T T C T T T C T T C T
LG1_1154216 C C C C T T C T T T C T T C T
LG1_1154231 C C C C T T C T T T C T T C T
LG1_1154287 A A A A T T A T T T A T T A T
LG1_1158411 A A A A T T A T T T A T T A T
LG1_1160385 G G G G C C G C C C G C C G C
LG1_1162937 T T T T C C T C C C T C C T C
LG1_1162947 G G G G C C G C C C G C C G C
LG1_1162951 C C C C T T C T T T C T T C T
LG1_1163007 G G G G C C G C C C G C C G C
LG1_1163155 C C C C G G C G G G C G G C G
LG1_1164070 A A A A G G A G G G A G G A G
LG1_1164371 A A A A T T A T T T A T T A T
LG1_1164387 T T T T C C T C C C T C C T C
LG1_1164396 G G G G A A G A A A G A A G A
LG1_1164534 T T T T C C T C C C T C C T C
LG1_1164659 G G G G A A G A A A G A A G A
LG1_1164843 T T T T C C T C C C T C C T C
LG1_1165275 A A A A G G A G G G A G G A G
LG1_1165358 G G G G C C G C C C G C C G C
LG1_1165579 C C C C T T C T T T C T T C T
LG1_1165673 T T T T C C T C C C T C C T C
LG1_1165841 T T T T C C T C C C T C C T C
LG1_1166230 G G G G A A G A A A G A A G A
LG1_1166982 A A A A G G A G G G A G G A G
LG1_1167062 C C C C T T C T T T C T T C T
LG1_1167159 A A A A T T A T T T A T T A T
LG1_1167176 C C C C T T C T T T C T T C T
LG1_1167185 C C C C T T C T T T C T T C T
LG1_1167186 G G G G A A G A A A G A A G A
LG1_1167287 C C C C T T C T T T C T T C T
LG1_1167585 G G G G A A G A A A G A A G A
LG1_1167594 A A A A G G A G G G A G G A G
LG1_1167600 G G G G A A G A A A G A A G A
LG1_1167602 T T T T C C T C C C T C C T C
LG1_1168076 T T T T A A T A A A T A A T A
LG1_1168170 A A A A G G A G G G A G G A G
LG1_1168610 T T T T C C T C C C T C C T C
LG1_1168639 G G G G A A G A A A G A A G A
LG1_1168676 C C C C T T C T T T C T T C T
LG1_1169137 C C C C T T C T T T C T T C T
LG1_1169292 G G G G A A G A A A G A A G A
LG1_1169679 C C C C G G C G G G C G G C G
LG1_1169714 C C C C A A C A A A C A A C A
LG1_1171279 T T T T C C T C C C T C C T C
LG1_1171597 T T T T C C T C C C T C C T C
LG1_1171919 T T T T C C T C C C T C C T C
LG1_1173397 G G G G A A G A A A G A A G A
LG1_1173461 A A A A G G A G G G A G G A G
LG1_1173463 G G G G A A G A A A G A A G A
LG1_1173688 T T T T C C T C C C T C C T C
LG1_1173689 A A A A G G A G G G A G G A G
LG1_1173810 C C C C T T C T T T C T T C T
LG1_1174152 A A A A G G A G G G A G G A G
LG1_1174804 C C C C T T C T T T C T T C T
LG1_1175097 C C C C T T C T T T C T T C T
LG1_1175138 G G G G C C G C C C G C C G C
LG1_1175161 T T T T A A T A A A T A A T A
LG1_1175378 C C C C T T C T T T C T T C T
LG1_1175655 G G G G A A G A A A G A A G A
LG1_1175951 A A A A G G A G G G A G G A G
LG1_1176322 G G G G A A G A A A G A A G A
LG1_1176334 C C C C G G C G G G C G G C G
LG1_1177252 T T T T C C T C C C T C C T C
LG1_1177338 T T T T C C T C C C T C C T C
LG1_1177611 T T T T C C T C C C T C C T C
LG1_1177679 A A A A G G A G G G A G G A G
LG1_1177823 C C C C T T C T T T C T T C T
LG1_1177831 C C C C T T C T T T C T T C T
LG1_1177846 C C C C A A C A A A C A A C A
LG1_1177853 A A A A G G A G G G A G G A G
LG1_1177863 A A A A G G A G G G A G G A G
LG1_1177957 C C C C G G C G G G C G G C G
LG1_1177984 A A A A G G A G G G A G G A G
LG1_1181148 T T T T C C T C C C T C C T C
LG1_1181192 C C C C G G C G G G C G G C G
LG1_1182724 C C C C T T C T T T C T T C T
LG1_1182762 C C C C T T C T T T C T T C T
LG1_1183771 G G G G A A G A A A G A A G A
LG1_1183797 G G G G A A G A A A G A A G A
LG1_1183823 G G G G A A G A A A G A A G A
LG1_1185033 T T T T C C T C C C T C C T C
LG1_1185319 T T T T C C T C C C T C C T C
LG1_1185337 A A A A G G A G G G A G G A G
LG1_1185443 C C C C T T C T T T C T T C T
LG1_1185516 A A A A C C A C C C A C C A C
LG1_1186236 A A A A T T A T T T A T T A T
LG1_1186326 G G G G C C G C C C G C C G C
LG1_1186376 T T T T A A T A A A T A A T A
LG1_1186431 C C C C T T C T T T C T T C T
LG1_1186535 A A A A G G A G G G A G G A G
LG1_1186577 A A A A G G A G G G A G G A G
LG1_1186585 T T T T G G T G G G T G G T G
LG1_1186587 A A A A G G A G G G A G G A G
LG1_1187900 C C C C T T C T T T C T T C T
LG1_1187939 G G G G A A G A A A G A A G A
LG1_1188149 A A A A G G A G G G A G G A G
LG1_1188223 T T T T C C T C C C T C C T C
LG1_1188456 A A A A G G A G G G A G G A G
LG1_1189149 T T T T C C T C C C T C C T C
LG1_1189225 A A A A G G A G G G A G G A G
LG1_1189654 G G G G A A G A A A G A A G A
LG1_1189677 A A A A G G A G G G A G G A G
LG1_1189703 T T T T G G T G G G T G G T G
LG1_1189750 T T T T C C T C C C T C C T C
LG1_1189978 G G G G A A G A A A G A A G A
LG1_1189979 A A A A T T A T T T A T T A T
LG1_1190124 C C C C T T C T T T C T T C T
LG1_1190146 G G G G A A G A A A G A A G A
LG1_1190226 G G G G C C G C C C G C C G C
LG1_1190228 G G G G A A G A A A G A A G A
LG1_1190256 C C C C G G C G G G C G G C G
LG1_1190297 T T T T C C T C C C T C C T C
LG1_1190298 A A A A G G A G G G A G G A G
LG1_1190395 G G G G A A G A A A G A A G A
LG1_1190774 C C C C T T C T T T C T T C T
LG1_1190832 G G G G A A G A A A G A A G A
LG1_1190835 G G G G A A G A A A G A A G A
LG1_1190857 G G G G A A G A A A G A A G A
LG1_1191202 C C C C T T C T T T C T T C T
LG1_1191239 T T T T C C T C C C T C C T C
LG1_1191249 A A A A G G A G G G A G G A G
LG1_1191319 G G G G A A G A A A G A A G A
LG1_1191709 G G G G A A G A A A G A A G A
LG1_1192016 G G G G C C G C C C G C C G C
LG1_1192116 G G G G A A G A A A G A A G A
LG1_1192174 T T T T C C T C C C T C C T C
LG1_1192183 C C C C T T C T T T C T T C T
LG1_1192184 T T T T C C T C C C T C C T C
LG1_1192206 G G G G A A G A A A G A A G A
LG1_1192230 G G G G A A G A A A G A A G A
LG1_1192237 G G G G A A G A A A G A A G A
LG1_1192240 T T T T C C T C C C T C C T C
LG1_1192243 G G G G A A G A A A G A A G A
LG1_1192250 A A A A G G A G G G A G G A G
LG1_1192428 A A A A G G A G G G A G G A G
LG1_1192617 G G G G C C G C C C G C C G C
LG1_1192630 T T T T C C T C C C T C C T C
LG1_1192659 A A A A G G A G G G A G G A G
LG1_1192781 A A A A G G A G G G A G G A G
LG1_1192802 T T T T C C T C C C T C C T C
LG1_1192947 C C C C T T C T T T C T T C T
LG1_1193248 A A A A G G A G G G A G G A G
LG1_1193262 A A A A G G A G G G A G G A G
LG1_1193278 G G G G A A G A A A G A A G A
LG1_1193287 C C C C T T C T T T C T T C T
LG1_1193312 C C C C T T C T T T C T T C T
LG1_1193316 C C C C T T C T T T C T T C T
LG1_1193321 C C C C A A C A A A C A A C A
LG1_1193325 T T T T C C T C C C T C C T C
LG1_1193398 C C C C G G C G G G C G G C G
LG1_1193410 C C C C G G C G G G C G G C G
LG1_1193446 T T T T A A T A A A T A A T A
LG1_1193667 T T T T C C T C C C T C C T C
LG1_1193771 T T T T C C T C C C T C C T C
LG1_1193773 C C C C T T C T T T C T T C T
LG1_1193926 T T T T C C T C C C T C C T C
LG1_1194013 C C C C A A C A A A C A A C A
LG1_1194022 C C C C T T C T T T C T T C T
LG1_1194161 T T T T C C T C C C T C C T C
LG1_1197098 A A A A G G A G G G A G G A G
LG1_1198778 A A A A G G A G G G A G G A G
LG1_1199128 A A A A G G A G G G A G G A G
LG1_1201217 G G G G A A G A A A G A A G A
LG1_1201225 A A A A G G A G G G A G G A G
LG1_1202943 A A A A G G A G G G A G G A G
LG1_1203371 G G G G A A G A A A G A A G A
LG1_1203634 C C C C T T C T T T C T T C T
LG1_1203707 C C C C A A C A A A C A A C A
LG1_1203870 C C C C T T C T T T C T T C T
LG1_1203882 A A A A G G A G G G A G G A G
LG1_1203941 A A A A G G A G G G A G G A G
LG1_1204219 G G G G A A G A A A G A A G A
LG1_1204242 C C C C G G C G G G C G G C G
LG1_1204519 T T T T C C T C C C T C C T C
LG1_1204521 C C C C T T C T T T C T T C T
LG1_1204596 C C C C T T C T T T C T T C T
LG1_1204983 G G G G C C G C C C G C C G C
LG1_1204999 C C C C G G C G G G C G G C G
LG1_1205061 T T T T C C T C C C T C C T C
LG1_1205065 T T T T G G T G G G T G G T G
LG1_1205145 T T T T A A T A A A T A A T A
LG1_1205627 T T T T C C T C C C T C C T C
LG1_1205639 C C C C T T C T T T C T T C T
LG1_1205747 C C C C T T C T T T C T T C T
LG1_1205802 A A A A G G A G G G A G G A G
LG1_1206289 C C C C G G C G G G C G G C G
LG1_1206383 A A A A G G A G G G A G G A G
LG1_1206470 T T T T C C T C C C T C C T C
LG1_1214787 G G G G A A G A A A G A A G A
LG1_1220129 C C C C T T C T T T C T T C T
LG1_1220155 T T T T C C T C C C T C C T C
LG1_1220337 T T T T C C T C C C T C C T C
LG1_1221750 G G G G C C G C C C G C C G C
LG1_1226780 C C C C T T C T T T C T T C T
LG1_1226924 G G G G A A G A A A G A A G A
LG1_1228613 T T T T C C T C C C T C C T C
LG1_1229127 G G G G A A G A A A G A A G A
LG1_1231534 C C C C G G C G G G C G G C G
LG1_1232223 C C C C T T C T T T C T T C T
LG1_1232562 C C C C T T C T T T C T T C T
LG1_1233008 T T T T C C T C C C T C C T C
LG1_1236026 C C C C T T C T T T C T T C T
LG1_1236969 C C C C T T C T T T C T T C T
LG1_1238874 C C C T T T C T T T C T T C T
LG1_1238951 G G G A A A G A A A G A A G A
LG1_1242261 G G G A A A G A A A G A A G A
LG1_1243023 C C C T T T C T T T C T T C T
LG1_1243044 T T T C C C T C C C T C C T C
LG1_1243047 T T T C C C T C C C T C C T C
LG1_1247125 A A A G G G A G G G A G G A G
LG1_1250380 A A A G G G A G G G A G G A G
LG1_1252604 A A A G G G A G G G A G G A G
LG1_1255576 A A A G G G A G G G A G G A G
LG1_1255656 T T T A A A T A A A T A A T A
LG1_1256005 T T T C C C T C C C T C C T C
LG1_1256099 G G G A A A G A A A G A A G A
LG1_1263410 T T T C C C T C C C T C C T C
LG1_1263569 A A A G G G A G G G A G G A G
LG1_1267246 G G G T T T G T T T G T T G T
LG1_1275978 C C C T T T C T T T C T T C T
LG1_1290346 A A A G G G A G G G A G G A G
LG1_1290945 C C C T T T C T T T C T T C T
LG1_1292056 G G G A A A G A A A G A A G A
LG1_1301194 A A A T T T A T T T A T T A T
LG1_1311475 C C C T T T C T T T C T T C T
LG1_1317160 C C C T T T C T T T C T T C T
LG1_1317244 C C C A A A C A A A C A A C A
LG1_1327598 C C C T T T C T T T C T T C T
LG1_1338009 T T T G G G T G G G T G G T G
LG1_1372041 G G G A A A G A A A G A A G A
LG1_1374632 T T T C C C T C C C T C C T C
LG1_1381549 A A A T T T A T T T A T T A T
LG1_1381564 C C C T T T C T T T C T T C T
LG1_1437077 C T C T T C T T C T C T C T C
LG1_1438974 C T C T T C T T C T C T C T C
LG1_1439449 T C T C C T C C T C T C T C T
LG1_1440040 T C T C C T C C T C T C T C T
LG1_1440295 C T C T T C T T C T C T C T C
LG1_1440344 A G A G G A G G A G A G A G A
LG1_1441389 T C T C C T C C T C T C T C T
LG1_1441913 T C T C C T C C T C T C T C T
LG1_1443046 A G A G G A G G A G A G A G A
LG1_1449068 A G A G G A G G A G A G A G A
LG1_1450981 A G A G G A G G A G A G A G A
LG1_1453906 A G A G G A G G A G A G A G A
LG1_1455369 G A G A A G A A G A G A G A G
LG1_1457436 T C T C C T C C T C T C T C T
LG1_1457583 G A G A A G A A G A G A G A G
LG1_1458697 C T C T T C T T C T C T C T C
LG1_1458784 A G A G G A G G A G A G A G A
LG1_1459150 C T C T T C T T C T C T C T C
LG1_1460611 G A G A A G A A G A G A G A G
LG1_1461175 G A G A A G A A G A G A G A G
LG1_1461529 T C T C C T C C T C T C T C T
LG1_1463872 G A G A A G A A G A G A G A G
LG1_1465656 G A G A A G A A G A G A G A G
LG1_1471960 A G G G G G G G A A A G A A A
LG1_1472012 C T T T T T T T C C C T C C C
LG1_1472021 C T T T T T T T C C C T C C C
LG1_1472071 A T T T T T T T A A A T A A A
LG1_1472076 T C C C C C C C T T T C T T T
LG1_1472103 G A A A A A A A G G G A G G G
LG1_1472128 A G G G G G G G A A A G A A A
LG1_1472187 C T T T T T T T C C C T C C C
LG1_1472188 T C C C C C C C T T T C T T T
LG1_1472215 C T T T T T T T C C C T C C C
LG1_1472494 C T T T T T T T C C C T C C C
LG1_1472525 C T T T T T T T C C C T C C C
LG1_1472549 A G G G G G G G A A A G A A A
LG1_1472555 T C C C C C C C T T T C T T T
LG1_1472585 A G G G G G G G A A A G A A A
LG1_1472602 T C C C C C C C T T T C T T T
LG1_1472614 C T T T T T T T C C C T C C C
LG1_1472691 C T T T T T T T C C C T C C C
LG1_1472699 A G G G G G G G A A A G A A A
LG1_1472763 C T T T T T T T C C C T C C C
LG1_1472908 T C C C C C C C T T T C T T T
LG1_1473157 G A A A A A A A G G G A G G G
LG1_1484390 A T T T T T T T A A A T A A A
LG1_1493901 G A A A A A A A G G G A G G G
LG1_1494027 G C C C C C C C G G G C G G G
LG1_1494095 G A A A A A A A G G G A G G G
LG1_1494126 T C C C C C C C T T T C T T T
LG1_1494319 T C C C C C C C T T T C T T T
LG1_1494375 T C C C C C C C T T T C T T T
LG1_1494446 A T T T T T T T A A A T A A A
LG1_1494567 T C C C C C C C T T T C T T T
LG1_1494642 A G G G G G G G A A A G A A A
LG1_1494726 G A A A A A A A G G G A G G G
LG1_1494926 G A A A A A A A G G G A G G G
LG1_1494946 T A A A A A A A T T T A T T T
LG1_1495006 A T T T T T T T A A A T A A A
LG1_1495011 T C C C C C C C T T T C T T T
LG1_1495023 G A A A A A A A G G G A G G G
LG1_1495640 A G G G G G G G A A A G A A A
LG1_1495731 A G G G G G G G A A A G A A A
LG1_1495809 C T T T T T T T C C C T C C C
LG1_1495896 C G G G G G G G C C C G C C C
LG1_1495908 G C C C C C C C G G G C G G G
LG1_1496985 T C C C C C C C T T T C T T T
LG1_1497250 A G G G G G G G A A A G A A A
LG1_1497303 G A A A A A A A G G G A G G G
LG1_1497413 T C C C C C C C T T T C T T T
LG1_1497457 C T T T T T T T C C C T C C C
LG1_1497620 A G G G G G G G A A A G A A A
LG1_1497659 A G G G G G G G A A A G A A A
LG1_1497667 T C C C C C C C T T T C T T T
LG1_1497692 C T T T T T T T C C C T C C C
LG1_1499764 G A A A A A A A G G G A G G G
LG1_1500996 C T T T T T T T C C C T C C C
LG1_1503892 G A A A A A A A G G G A G G G
LG1_1585494 C T T T T T T T C C C T C C C
LG1_1613100 T C C C C C C C T T T C T T T
LG1_1614552 G A A A A A A A G G G A G G G
LG1_1616691 C T T T T T T T C C C T C C C
LG1_1638504 A T T T T T T T A A A T A A A
LG1_1640531 T C C C C C C C T T T C T T T
LG1_1649839 T C C C C C C C T T T C T T T
LG1_1649852 A G G G G G G G A A A G A A A
LG1_1649899 T A A A A A A A T T T A T T T
LG1_1649907 C T T T T T T T C C C T C C C
LG1_1649958 G A A A A A A A G G G A G G G
LG1_1650343 C T T T T T T T C C C T C C C
LG1_1650587 T C C C C C C C T T T C T T T
LG1_1651426 A G G G G G G G A A A G A A A
LG1_1651624 T C C C C C C C T T T C T T T
LG1_1652442 T C C C C C C C T T T C T T T
LG1_1652481 C T T T T T T T C C C T C C C
LG1_1652497 T A A A A A A A T T T A T T T
LG1_1652513 T G G G G G G G T T T G T T T
LG1_1652528 C T T T T T T T C C C T C C C
LG1_1652544 A G G G G G G G A A A G A A A
LG1_1654008 A C C C C C C C A A A C A A A
LG1_1654381 C T T T T T T T C C C T C C C
LG1_1654463 A G G G G G G G A A A G A A A
LG1_1654484 T C C C C C C C T T T C T T T
LG1_1654588 G A A A A A A A G G G A G G G
LG1_1654694 A G G G G G G G A A A G A A A
LG1_1654730 A G G G G G G G A A A G A A A
LG1_1654982 T C C C C C C C T T T C T T T
LG1_1655312 A G G G G G G G A A A G A A A
LG1_1655359 C T T T T T T T C C C T C C C
LG1_1655375 C T T T T T T T C C C T C C C
LG1_1655698 T C C C C C C C T T T C T T T
LG1_1655726 C T T T T T T T C C C T C C C
LG1_1655747 T C C C C C C C T T T C T T T
LG1_1655789 A G G G G G G G A A A G A A A
LG1_1655795 A C C C C C C C A A A C A A A
LG1_1655796 T C C C C C C C T T T C T T T
LG1_1655829 C T T T T T T T C C C T C C C
LG1_1655867 C T T T T T T T C C C T C C C
LG1_1656301 A T T T T T T T A A A T A A A
LG1_1656797 C T T T T T T T C C C T C C C
LG1_1657250 A G G G G G G G A A A G A A A
LG1_1657499 T C C C C C C C T T T C T T T
LG1_1657527 T A A A A A A A T T T A T T T
LG1_1657612 A G G G G G G G A A A G A A A
LG1_1657668 G A A A A A A A G G G A G G G
LG1_1657758 A G G G G G G G A A A G A A A
LG1_1658143 T C C C C C C C T T T C T T T
LG1_1658228 G A A A A A A A G G G A G G G
LG1_1658293 C T T T T T T T C C C T C C C
LG1_1658582 G A A A A A A A G G G A G G G
LG1_1658609 G C C C C C C C G G G C G G G
LG1_1658649 G A A A A A A A G G G A G G G
LG1_1658666 G A A A A A A A G G G A G G G
LG1_1658771 C T T T T T T T C C C T C C C
LG1_1658915 T C C C C C C C T T T C T T T
LG1_1659093 A G G G G G G G A A A G A A A
LG1_1661977 T C C C C C C C T T T C T T T
LG1_1664635 A G G G G G G G A A A G A A A
LG1_1665287 A G G G G G G G A A A G A A A
LG1_1665358 T C C C C C C C T T T C T T T
LG1_1665412 C T T T T T T T C C C T C C C
LG1_1665636 C G G G G G G G C C C G C C C
LG1_1665640 T C C C C C C C T T T C T T T
LG1_1665886 G A A A A A A A G G G A G G G
LG1_1665928 C A A A A A A A C C C A C C C
LG1_1665929 T A A A A A A A T T T A T T T
LG1_1665930 C G G G G G G G C C C G C C C
LG1_1665931 T A A A A A A A T T T A T T T
LG1_1668666 C T T T T T T T C C C T C C C
LG1_1669400 A G G G G G G G A A A G A A A
LG1_1669449 G T T T T T T T G G G T G G G
LG1_1669450 A T T T T T T T A A A T A A A
LG1_1669460 G A A A A A A A G G G A G G G
LG1_1669486 C T T T T T T T C C C T C C C
LG1_1669615 C T T T T T T T C C C T C C C
LG1_1669656 A G G G G G G G A A A G A A A
LG1_1669667 A G G G G G G G A A A G A A A
LG1_1669748 A G G G G G G G A A A G A A A
LG1_1669750 C T T T T T T T C C C T C C C
LG1_1669751 A G G G G G G G A A A G A A A
LG1_1669824 T C C C C C C C T T T C T T T
LG1_1669948 A G G G G G G G A A A G A A A
LG1_1669962 T C C C C C C C T T T C T T T
LG1_1670011 C G G G G G G G C C C G C C C
LG1_1670031 G T T T T T T T G G G T G G G
LG1_1670109 C T T T T T T T C C C T C C C
LG1_1670166 G A A A A A A A G G G A G G G
LG1_1670620 C T T T T T T T C C C T C C C
LG1_1670670 G A A A A A A A G G G A G G G
LG1_1670838 G T T T T T T T G G G T G G G
LG1_1671055 A G G G G G G G A A A G A A A
LG1_1671129 C T T T T T T T C C C T C C C
LG1_1671143 T C C C C C C C T T T C T T T
LG1_1671307 A G G G G G G G A A A G A A A
LG1_1671615 T C C C C C C C T T T C T T T
LG1_1671618 G A A A A A A A G G G A G G G
LG1_1671642 G A A A A A A A G G G A G G G
LG1_1671740 G A A A A A A A G G G A G G G
LG1_1671759 G A A A A A A A G G G A G G G
LG1_1671939 C T T T T T T T C C C T C C C
LG1_1672088 G A A A A A A A G G G A G G G
LG1_1672105 G A A A A A A A G G G A G G G
LG1_1672132 T G G G G G G G T T T G T T T
LG1_1672143 G A A A A A A A G G G A G G G
LG1_1672145 G A A A A A A A G G G A G G G
LG1_1672178 C T T T T T T T C C C T C C C
LG1_1672210 T C C C C C C C T T T C T T T
LG1_1672229 C T T T T T T T C C C T C C C
LG1_1672284 C T T T T T T T C C C T C C C
LG1_1672321 T C C C C C C C T T T C T T T
LG1_1672363 C T T T T T T T C C C T C C C
LG1_1672439 A G G G G G G G A A A G A A A
LG1_1672456 C T T T T T T T C C C T C C C
LG1_1672536 C T T T T T T T C C C T C C C
LG1_1672592 A G G G G G G G A A A G A A A
LG1_1672889 C T T T T T T T C C C T C C C
LG1_1673011 G A A A A A A A G G G A G G G
LG1_1673071 C T T T T T T T C C C T C C C
LG1_1673131 G A A A A A A A G G G A G G G
LG1_1673308 C T T T T T T T C C C T C C C
LG1_1673547 C T T T T T T T C C C T C C C
LG1_1673640 C T T T T T T T C C C T C C C
LG1_1673718 C T T T T T T T C C C T C C C
LG1_1673729 G A A A A A A A G G G A G G G
LG1_1673738 C T T T T T T T C C C T C C C
LG1_1673753 T C C C C C C C T T T C T T T
LG1_1673781 A G G G G G G G A A A G A A A
LG1_1673815 A G G G G G G G A A A G A A A
LG1_1673836 G C C C C C C C G G G C G G G
LG1_1673858 A G G G G G G G A A A G A A A
LG1_1673874 C T T T T T T T C C C T C C C
LG1_1673909 A T T T T T T T A A A T A A A
LG1_1674192 G A A A A A A A G G G A G G G
LG1_1674263 A T T T T T T T A A A T A A A
LG1_1674363 G A A A A A A A G G G A G G G
LG1_1674503 C T T T T T T T C C C T C C C
LG1_1674506 C T T T T T T T C C C T C C C
LG1_1674541 G A A A A A A A G G G A G G G
LG1_1674542 A G G G G G G G A A A G A A A
LG1_1674640 C T T T T T T T C C C T C C C
LG1_1675271 C T T T T T T T C C C T C C C
LG1_1675362 A G G G G G G G A A A G A A A
LG1_1675389 G A A A A A A A G G G A G G G
LG1_1675408 A G G G G G G G A A A G A A A
LG1_1675417 C T T T T T T T C C C T C C C
LG1_1675423 T C C C C C C C T T T C T T T
LG1_1675454 C T T T T T T T C C C T C C C
LG1_1675457 T C C C C C C C T T T C T T T
LG1_1675476 C T T T T T T T C C C T C C C
LG1_1675578 G A A A A A A A G G G A G G G
LG1_1675648 G A A A A A A A G G G A G G G
LG1_1675753 T C C C C C C C T T T C T T T
LG1_1675862 G A A A A A A A G G G A G G G
LG1_1676016 A G G G G G G G A A A G A A A
LG1_1676184 C T T T T T T T C C C T C C C
LG1_1676400 A G G G G G G G A A A G A A A
LG1_1676456 A G G G G G G G A A A G A A A
LG1_1676462 G A A A A A A A G G G A G G G
LG1_1676476 A G G G G G G G A A A G A A A
LG1_1676491 A T T T T T T T A A A T A A A
LG1_1676495 A G G G G G G G A A A G A A A
LG1_1676759 C T T T T T T T C C C T C C C
LG1_1676822 G A A A A A A A G G G A G G G
LG1_1676825 A G G G G G G G A A A G A A A
LG1_1676877 T C C C C C C C T T T C T T T
LG1_1676930 A G G G G G G G A A A G A A A
LG1_1676947 T C C C C C C C T T T C T T T
LG1_1677152 G A A A A A A A G G G A G G G
LG1_1677312 A G G G G G G G A A A G A A A
LG1_1677331 C G G G G G G G C C C G C C C
LG1_1677617 A G G G G G G G A A A G A A A
LG1_1677628 G A A A A A A A G G G A G G G
LG1_1677808 G A A A A A A A G G G A G G G
LG1_1677894 C G G G G G G G C C C G C C C
LG1_1678195 G A A A A A A A G G G A G G G
LG1_1678252 T C C C C C C C T T T C T T T
LG1_1678276 G A A A A A A A G G G A G G G
LG1_1678350 T C C C C C C C T T T C T T T
LG1_1678469 A G G G G G G G A A A G A A A
LG1_1678524 G T T T T T T T G G G T G G G
LG1_1678584 A T T T T T T T A A A T A A A
LG1_1678590 C T T T T T T T C C C T C C C
LG1_1678597 T C C C C C C C T T T C T T T
LG1_1678717 C T T T T T T T C C C T C C C
LG1_1678791 C T T T T T T T C C C T C C C
LG1_1678815 C A A A A A A A C C C A C C C
LG1_1678830 G C C C C C C C G G G C G G G
LG1_1679012 G C C C C C C C G G G C G G G
LG1_1679194 A G G G G G G G A A A G A A A
LG1_1679416 A T T T T T T T A A A T A A A
LG1_1679448 A G G G G G G G A A A G A A A
LG1_1679507 G A A A A A A A G G G A G G G
LG1_1679598 G A A A A A A A G G G A G G G
LG1_1679608 C T T T T T T T C C C T C C C
LG1_1679684 A G G G G G G G A A A G A A A
LG1_1679740 C T T T T T T T C C C T C C C
LG1_1679743 G A A A A A A A G G G A G G G
LG1_1679797 T C C C C C C C T T T C T T T
LG1_1679929 C T T T T T T T C C C T C C C
LG1_1680211 T G G G G G G G T T T G T T T
LG1_1680213 T C C C C C C C T T T C T T T
LG1_1680241 G T T T T T T T G G G T G G G
LG1_1680247 T C C C C C C C T T T C T T T
LG1_1680276 A G G G G G G G A A A G A A A
LG1_1680295 T C C C C C C C T T T C T T T
LG1_1684526 G A A A A A A A G G G A G G G
LG1_1687562 T G G G G G G G T T T G T T T
LG1_1687601 T C C C C C C C T T T C T T T
LG1_1687621 T C C C C C C C T T T C T T T
LG1_1687634 G A A A A A A A G G G A G G G
LG1_1687637 T C C C C C C C T T T C T T T
LG1_1687673 G A A A A A A A G G G A G G G
LG1_1687684 A G G G G G G G A A A G A A A
LG1_1687771 G A A A A A A A G G G A G G G
LG1_1687860 G A A A A A A A G G G A G G G
LG1_1687868 A G G G G G G G A A A G A A A
LG1_1687919 A G G G G G G G A A A G A A A
LG1_1698053 A G G G G G G G A A A G A A A
LG1_1698115 T C C C C C C C T T T C T T T
LG1_1698259 G A A A A A A A G G G A G G G
LG1_1704749 G C C C C C C C G G G C G G G
LG1_1705913 A G G G G G G G A A A G A A A
LG1_1705923 T C C C C C C C T T T C T T T
LG1_1705954 A G G G G G G G A A A G A A A
LG1_1706035 A G G G G G G G A A A G A A A
LG1_1708638 C T T T T T T T C C C T C C C
LG1_1709635 G A A A A A A A G G G A G G G
LG1_1709650 G A A A A A A A G G G A G G G
LG1_1709806 G A A A A A A A G G G A G G G
LG1_1710038 T G G G G G G G T T T G T T T
LG1_1710054 C T T T T T T T C C C T C C C
LG1_1710109 G A A A A A A A G G G A G G G
LG1_1710808 G A A A A A A A G G G A G G G
LG1_1716544 C T T T T T T T C C C T C C C
LG1_1722740 T C C C C C C C T T T C T T T
LG1_1726904 T C C C C C C C T T T C T T T
LG1_1726931 T C C C C C C C T T T C T T T
LG1_1727007 G T T T T T T T G G G T G G G
LG1_1727370 T A A A A A A A T T T A T T T
LG1_1727416 G A A A A A A A G G G A G G G
LG1_1728553 G A A A A A A A G G G A G G G
LG1_1729424 T C C C C C C C T T T C T T T
LG1_1729520 A G G G G G G G A A A G A A A
LG1_1729593 T C C C C C C C T T T C T T T
LG1_1729597 A C C C C C C C A A A C A A A
LG1_1729830 T C C C C C C C T T T C T T T
LG1_1729855 T C C C C C C C T T T C T T T
LG1_1730061 G A A A A A A A G G G A G G G
LG1_1730069 T C C C C C C C T T T C T T T
LG1_1730088 A G G G G G G G A A A G A A A
LG1_1730299 C G G G G G G G C C C G C C C
LG1_1730427 G A A A A A A A G G G A G G G
LG1_1730534 C T T T T T T T C C C T C C C
LG1_1730536 T C C C C C C C T T T C T T T
LG1_1730567 C T T T T T T T C C C T C C C
LG1_1731257 C T T T T T T T C C C T C C C
LG1_1731427 A G G G G G G G A A A G A A A
LG1_1731475 G A A A A A A A G G G A G G G
LG1_1731519 G A A A A A A A G G G A G G G
LG1_1732897 A G G G G G G G A A A G A A A
LG1_1733106 G A A A A A A A G G G A G G G
LG1_1733825 G C C C C C C C G G G C G G G
LG1_1733861 G A A A A A A A G G G A G G G
LG1_1733874 T C C C C C C C T T T C T T T
LG1_1733875 A G G G G G G G A A A G A A A
LG1_1734043 T C C C C C C C T T T C T T T
LG1_1734049 C G G G G G G G C C C G C C C
LG1_1734090 A G G G G G G G A A A G A A A
LG1_1734108 A G G G G G G G A A A G A A A
LG1_1734199 C T T T T T T T C C C T C C C
LG1_1734236 A G G G G G G G A A A G A A A
LG1_1734247 A G G G G G G G A A A G A A A
LG1_1740308 G A A A A A A A G G G A G G G
LG1_1746665 T C C C C C C C T T T C T T T
LG1_1754551 T C C C C C C C T T T C T T T
LG1_1757516 T A A A A A A A T T T A T T T
LG1_1758726 C T T T T T T T C C C T C C C
LG1_1760880 C T T T T T T T C C C T C C C
LG1_1761262 T C C C C C C C T T T C T T T
LG1_1761294 A G G G G G G G A A A G A A A
LG1_1761295 A G G G G G G G A A A G A A A
LG1_1761307 G A A A A A A A G G G A G G G
LG1_1761314 G A A A A A A A G G G A G G G
LG1_1761385 G C C C C C C C G G G C G G G
LG1_1761389 T A A A A A A A T T T A T T T
LG1_1761406 T C C C C C C C T T T C T T T
LG1_1761630 A G G G G G G G A A A G A A A
LG1_1761641 C T T T T T T T C C C T C C C
LG1_1761745 C T T T T T T T C C C T C C C
LG1_1762698 G A A A A A A A G G G A G G G
LG1_1762735 G A A A A A A A G G G A G G G
LG1_1762810 G A A A A A A A G G G A G G G
LG1_1762811 C T T T T T T T C C C T C C C
LG1_1762832 A G G G G G G G A A A G A A A
LG1_1762840 T C C C C C C C T T T C T T T
LG1_1762937 C T T T T T T T C C C T C C C
LG1_1762974 G A A A A A A A G G G A G G G
LG1_1763020 G A A A A A A A G G G A G G G
LG1_1763023 G A A A A A A A G G G A G G G
LG1_1763047 C T T T T T T T C C C T C C C
LG1_1763127 T C C C C C C C T T T C T T T
LG1_1763158 T C C C C C C C T T T C T T T
LG1_1763182 C T T T T T T T C C C T C C C
LG1_1763213 G A A A A A A A G G G A G G G
LG1_1763217 G A A A A A A A G G G A G G G
LG1_1763225 A G G G G G G G A A A G A A A
LG1_1763255 G A A A A A A A G G G A G G G
LG1_1763266 A G G G G G G G A A A G A A A
LG1_1768472 T C C C C C C C T T T C T T T
LG1_1770007 C T T T T T T T C C C T C C C
LG1_1770060 A G G G G G G G A A A G A A A
LG1_1770696 C T T T T T T T C C C T C C C
LG1_1773116 C T T T T T T T C C C T C C C
LG1_1773153 A G G G G G G G A A A G A A A
LG1_1773201 C T T T T T T T C C C T C C C
LG1_1773202 G A A A A A A A G G G A G G G
LG1_1773212 G A A A A A A A G G G A G G G
LG1_1773242 G A A A A A A A G G G A G G G
LG1_1773298 T C C C C C C C T T T C T T T
LG1_1773311 C T T T T T T T C C C T C C C
LG1_1774810 C T T T T T T T C C C T C C C
LG1_1774851 T C C C C C C C T T T C T T T
LG1_1774958 G A A A A A A A G G G A G G G
LG1_1774980 C T T T T T T T C C C T C C C
LG1_1774993 A G G G G G G G A A A G A A A
LG1_1774994 G A A A A A A A G G G A G G G
LG1_1775016 G T T T T T T T G G G T G G G
LG1_1775035 G A A A A A A A G G G A G G G
LG1_1775039 A G G G G G G G A A A G A A A
LG1_1775167 T A A A A A A A T T T A T T T
LG1_1775268 A G G G G G G G A A A G A A A
LG1_1776996 G A A A A A A A G G G A G G G
LG1_1777022 A C C C C C C C A A A C A A A
LG1_1777236 G C C C C C C C G G G C G G G
LG1_1777238 G A A A A A A A G G G A G G G
LG1_1777239 C T T T T T T T C C C T C C C
LG1_1777268 C T T T T T T T C C C T C C C
LG1_1777287 A G G G G G G G A A A G A A A
LG1_1777292 G A A A A A A A G G G A G G G
LG1_1777340 A G G G G G G G A A A G A A A
LG1_1777434 A G G G G G G G A A A G A A A
LG1_1777440 T C C C C C C C T T T C T T T
LG1_1777459 C T T T T T T T C C C T C C C
LG1_1777545 G A A A A A A A G G G A G G G
LG1_1777555 G A A A A A A A G G G A G G G
LG1_1777578 T C C C C C C C T T T C T T T
LG1_1777736 T C C C C C C C T T T C T T T
LG1_1777775 T C C C C C C C T T T C T T T
LG1_1781230 T C C C C C C C T T T C T T T
LG1_1781398 C T T T T T T T C C C T C C C
LG1_1781467 A G G G G G G G A A A G A A A
LG1_1781470 A G G G G G G G A A A G A A A
LG1_1781475 G A A A A A A A G G G A G G G
LG1_1781483 G T T T T T T T G G G T G G G
LG1_1781485 G A A A A A A A G G G A G G G
LG1_1781500 T A A A A A A A T T T A T T T
LG1_1781514 C T T T T T T T C C C T C C C
LG1_1781517 G A A A A A A A G G G A G G G
LG1_1781518 T C C C C C C C T T T C T T T
LG1_1781573 C A A A A A A A C C C A C C C
LG1_1781614 A G G G G G G G A A A G A A A
LG1_1781616 C T T T T T T T C C C T C C C
LG1_1781631 T C C C C C C C T T T C T T T
LG1_1781674 A C C C C C C C A A A C A A A
LG1_1783744 A G G G G G G G A A A G A A A
LG1_1783796 T C C C C C C C T T T C T T T
LG1_1783817 C T T T T T T T C C C T C C C
LG1_1783826 T C C C C C C C T T T C T T T
LG1_1783979 C A A A A A A A C C C A C C C
LG1_1784043 A G G G G G G G A A A G A A A
LG1_1784142 G C C C C C C C G G G C G G G
LG1_1784256 G A A A A A A A G G G A G G G
LG1_1784975 G A A A A A A A G G G A G G G
LG1_1785330 A G G G G G G G A A A G A A A
LG1_1785373 T C C C C C C C T T T C T T T
LG1_1785385 A T T T T T T T A A A T A A A
LG1_1785403 C T T T T T T T C C C T C C C
LG1_1785537 G A A A A A A A G G G A G G G
LG1_1785559 T C C C C C C C T T T C T T T
LG1_1785564 A G G G G G G G A A A G A A A
LG1_1785718 G C C C C C C C G G G C G G G
LG1_1785751 A T T T T T T T A A A T A A A
LG1_1785864 C T T T T T T T C C C T C C C
LG1_1786554 C T T T T T T T C C C T C C C
LG1_1790125 T C C C C C C C T T T C T T T
LG1_1809710 C T T T T T T T C C C T C C C
LG1_1825647 T C C C C C C C T T T C T T T
LG1_1831807 G A A A A A A A G G G A G G G
LG1_1835413 A G G G G G G G A A A G A A A
LG1_1848674 A G G G G G G G A A A G A A A
LG1_1855755 T C C C C C C C T T T C T T T
LG1_1859604 T C C C C C C C T T T C T T T
LG1_1875644 A G G G G G G G A A A G A A A
LG1_1879867 G A A A A A A A G G G A G G G
LG1_1883304 T C C C C C C C T T T C T T T
LG1_1884767 C T T T T T T T C C C T C C C
LG1_1886494 G A A A A A A A G G G A G G G
LG1_1888219 C T T T T T T T C C C T C C C
LG1_1888241 C G G G G G G G C C C G C C C
LG1_1888245 C T T T T T T T C C C T C C C
LG1_1888275 G A A A A A A A G G G A G G G
LG1_1888297 T C C C C C C C T T T C T T T
LG1_1896386 C T T T T T T T C C C T C C C
LG1_1898985 A G G G G G G G A A A G A A A
LG1_1899035 T C C C C C C C T T T C T T T
LG1_1899040 G A A A A A A A G G G A G G G
LG1_1899119 G A A A A A A A G G G A G G G
LG1_1899126 A G G G G G G G A A A G A A A
LG1_1899218 T C C C C C C C T T T C T T T
LG1_1899295 C T T T T T T T C C C T C C C
LG1_1901672 A G G G G G G G A A A G A A A
LG1_1904622 T C C C C C C C T T T C T T T
LG1_1904773 G A A A A A A A G G G A G G G
LG1_1904787 C T T T T T T T C C C T C C C
LG1_1904890 C T T T T T T T C C C T C C C
LG1_1905206 T C C C C C C C T T T C T T T
LG1_1905366 A G G G G G G G A A A G A A A
LG1_1905374 C G G G G G G G C C C G C C C
LG1_1905380 G A A A A A A A G G G A G G G
LG1_1905404 T C C C C C C C T T T C T T T
LG1_1905460 G A A A A A A A G G G A G G G
LG1_1905464 C T T T T T T T C C C T C C C
LG1_1905576 G A A A A A A A G G G A G G G
LG1_1905579 C T T T T T T T C C C T C C C
LG1_1905599 C T T T T T T T C C C T C C C
LG1_1905602 C T T T T T T T C C C T C C C
LG1_1905660 G A A A A A A A G G G A G G G
LG1_1905669 T C C C C C C C T T T C T T T
LG1_1905693 G A A A A A A A G G G A G G G
LG1_1905705 G A A A A A A A G G G A G G G
LG1_1905809 G A A A A A A A G G G A G G G
LG1_1906065 G C C C C C C C G G G C G G G
LG1_1906134 A G G G G G G G A A A G A A A
LG1_1906164 C T T T T T T T C C C T C C C
LG1_1906222 C T T T T T T T C C C T C C C
LG1_1906227 T C C C C C C C T T T C T T T
LG1_1906270 G A A A A A A A G G G A G G G
LG1_1906295 T G G G G G G G T T T G T T T
LG1_1906335 T A A A A A A A T T T A T T T
LG1_1907672 G A A A A A A A G G G A G G G
LG1_1908710 C T T T T T T T C C C T C C C
LG1_1908752 G A A A A A A A G G G A G G G
LG1_1908991 C T T T T T T T C C C T C C C
LG1_1909057 G A A A A A A A G G G A G G G
LG1_1909109 A G G G G G G G A A A G A A A
LG1_1910201 T C C C C C C C T T T C T T T
LG1_1911291 G A A A A A A A G G G A G G G
LG1_1917120 T C C C C C C C T T T C T T T
LG1_1923074 G A A A A A A A G G G A G G G
LG1_1925192 G A A A A A A A G G G A G G G
LG1_1926055 C A A A A A A A C C C A C C C
LG1_1926099 T C C C C C C C T T T C T T T
LG1_1926124 A C C C C C C C A A A C A A A
LG1_1926142 T C C C C C C C T T T C T T T
LG1_1926231 C A A A A A A A C C C A C C C
LG1_1926262 T C C C C C C C T T T C T T T
LG1_1926292 G A A A A A A A G G G A G G G
LG1_1926304 A G G G G G G G A A A G A A A
LG1_1927358 A C C C C C C C A A A C A A A
LG1_1927454 G A A A A A A A G G G A G G G
LG1_1929978 T G G G G G G G T T T G T T T
LG1_1931265 A G G G G G G G A A A G A A A
LG1_1931267 C A A A A A A A C C C A C C C
LG1_1931404 T C C C C C C C T T T C T T T
LG1_1931428 G C C C C C C C G G G C G G G
LG1_1931451 A G G G G G G G A A A G A A A
LG1_1931523 T C C C C C C C T T T C T T T
LG1_1931583 C A A A A A A A C C C A C C C
LG1_1931609 G A A A A A A A G G G A G G G
LG1_1931645 C A A A A A A A C C C A C C C
LG1_1931819 G A A A A A A A G G G A G G G
LG1_1931863 A G G G G G G G A A A G A A A
LG1_1931866 T G G G G G G G T T T G T T T
LG1_1931939 G T T T T T T T G G G T G G G
LG1_1931943 C T T T T T T T C C C T C C C
LG1_1931962 C T T T T T T T C C C T C C C
LG1_1931980 T C C C C C C C T T T C T T T
LG1_1932947 G A A A A A A A G G G A G G G
LG1_1932984 T C C C C C C C T T T C T T T
LG1_1933222 A G G G G G G G A A A G A A A
LG1_1938823 A C C C C C C C A A A C A A A
LG1_1942210 G A A A A A A A G G G A G G G
LG1_1942404 A G G G G G G G A A A G A A A
LG1_1960605 C T T T T T T T C C C T C C C
LG1_1960702 A G G G G G G G A A A G A A A
LG1_1961121 A G G G G G G G A A A G A A A
LG1_1961360 G A A A A A A A G G G A G G G
LG1_1963090 G A A A A A A A G G G A G G G
LG1_1970528 G A A A A A A A G G G A G G G
LG1_1974207 A G G G G G G G A A A G A A A
LG1_1980021 A G G G G G G G A A A G A A A
LG1_1990959 C T T T T T T T C C C T C C C
LG1_1990982 A G G G G G G G A A A G A A A
LG1_1991463 A G G G G G G G A A A G A A A
LG1_1991714 C T T T T T T T C C C T C C C
LG1_1993520 C T T T T T T T C C C T C C C
LG1_1994139 G A A A A A A A G G G A G G G
LG1_1994735 C G G G G G G G C C C G C C C
LG1_1994833 A C C C C C C C A A A C A A A
LG1_1996147 G A A A A A A A G G G A G G G
LG1_1996205 G A A A A A A A G G G A G G G
LG1_1996206 A T T T T T T T A A A T A A A
LG1_1996394 T C C C C C C C T T T C T T T
LG1_1996398 G C C C C C C C G G G C G G G
LG1_1997273 T C C C C C C C T T T C T T T
LG1_1997276 T C C C C C C C T T T C T T T
LG1_1997281 T C C C C C C C T T T C T T T
LG1_1997377 C T T T T T T T C C C T C C C
LG1_1997653 A G G G G G G G A A A G A A A
LG1_1998006 T C C C C C C C T T T C T T T
LG1_1998030 G A A A A A A A G G G A G G G
LG1_1999113 A T T T T T T T A A A T A A A
LG1_1999145 C T T T T T T T C C C T C C C
LG1_1999216 G C C C C C C C G G G C G G G
LG1_1999412 G A A A A A A A G G G A G G G
LG1_2006910 A G G G G G G G A A A G A A A
LG1_2008232 G A A A A A A A G G G A G G G
LG1_2008301 C T T T T T T T C C C T C C C
LG1_2008316 C G G G G G G G C C C G C C C
LG1_2008404 A T T T T T T T A A A T A A A
LG1_2008725 G A A A A A A A G G G A G G G
LG1_2008750 A T T T T T T T A A A T A A A
LG1_2014940 C T T T T T T T C C C T C C C
LG1_2015869 G A A A A A A A G G G A G G G
LG1_2015883 C T T T T T T T C C C T C C C
LG1_2016038 T C C C C C C C T T T C T T T
LG1_2016062 T C C C C C C C T T T C T T T
LG1_2019860 G A A A A A A A G G G A G G G
LG1_2020136 C G G G G G G G C C C G C C C
LG1_2020242 T C C C C C C C T T T C T T T
LG1_2020244 A G G G G G G G A A A G A A A
LG1_2020295 C G G G G G G G C C C G C C C
LG1_2020326 A G G G G G G G A A A G A A A
LG1_2020354 C T T T T T T T C C C T C C C
LG1_2020375 C T T T T T T T C C C T C C C
LG1_2020450 T C C C C C C C T T T C T T T
LG1_2020456 A G G G G G G G A A A G A A A
LG1_2020466 T C C C C C C C T T T C T T T
LG1_2020472 A G G G G G G G A A A G A A A
LG1_2022102 C A A A A A A A C C C A C C C
LG1_2023075 C T T T T T T T C C C T C C C
LG1_2023082 T C C C C C C C T T T C T T T
LG1_2024113 T C C C C C C C T T T C T T T
LG1_2028701 C T T T T T T T C C C T C C C
LG1_2029015 G A A A A A A A G G G A G G G
LG1_2029088 C T T T T T T T C C C T C C C
LG1_2029090 A C C C C C C C A A A C A A A
LG1_2029429 C T T T T T T T C C C T C C C
LG1_2029741 G A A A A A A A G G G A G G G
LG1_2031033 T C C C C C C C T T T C T T T
LG1_2031041 T C C C C C C C T T T C T T T
LG1_2031610 T C C C C C C C T T T C T T T
LG1_2032017 G A A A A A A A G G G A G G G
LG1_2032030 C T T T T T T T C C C T C C C
LG1_2032100 C T T T T T T T C C C T C C C
LG1_2032754 G A A A A A A A G G G A G G G
LG1_2032777 G A A A A A A A G G G A G G G
LG1_2032948 C T T T T T T T C C C T C C C
LG1_2035366 G A A A A A A A G G G A G G G
LG1_2035579 A G G G G G G G A A A G A A A
LG1_2036459 A G G G G G G G A A A G A A A
LG1_2036481 T C C C C C C C T T T C T T T
LG1_2036494 T C C C C C C C T T T C T T T
LG1_2036921 G A A A A A A A G G G A G G G
LG1_2037117 A G G G G G G G A A A G A A A
LG1_2041149 A G G G G G G G A A A G A A A
LG1_2041549 A G G G G G G G A A A G A A A
LG1_2041557 A G G G G G G G A A A G A A A
LG1_2043343 T C C C C C C C T T T C T T T
LG1_2055788 T C C C C C C C T T T C T T T
LG1_2055837 G C C C C C C C G G G C G G G
LG1_2055893 A T T T T T T T A A A T A A A
LG1_2055965 G A A A A A A A G G G A G G G
LG1_2055966 A C C C C C C C A A A C A A A
LG1_2056177 C T T T T T T T C C C T C C C
LG1_2057190 C T T T T T T T C C C T C C C
LG1_2057264 C T T T T T T T C C C T C C C
LG1_2057268 C T T T T T T T C C C T C C C
LG1_2057369 G A A A A A A A G G G A G G G
LG1_2058079 T C C C C C C C T T T C T T T
LG1_2059692 G A A A A A A A G G G A G G G
LG1_2060255 T C C C C C C C T T T C T T T
LG1_2060704 A G G G G G G G A A A G A A A
LG1_2060947 C T T T T T T T C C C T C C C
LG1_2061116 G A A A A A A A G G G A G G G
LG1_2061145 T C C C C C C C T T T C T T T
LG1_2061157 T A A A A A A A T T T A T T T
LG1_2061163 G A A A A A A A G G G A G G G
LG1_2061268 A G G G G G G G A A A G A A A
LG1_2061280 T C C C C C C C T T T C T T T
LG1_2061298 G T T T T T T T G G G T G G G
LG1_2061307 G A A A A A A A G G G A G G G
LG1_2061322 C T T T T T T T C C C T C C C
LG1_2061324 C T T T T T T T C C C T C C C
LG1_2061354 C G G G G G G G C C C G C C C
LG1_2061364 T G G G G G G G T T T G T T T
LG1_2061407 C T T T T T T T C C C T C C C
LG1_2061423 G A A A A A A A G G G A G G G
LG1_2061545 A G G G G G G G A A A G A A A
LG1_2061711 C T T T T T T T C C C T C C C
LG1_2061869 T C C C C C C C T T T C T T T
LG1_2061870 T C C C C C C C T T T C T T T
LG1_2061871 G C C C C C C C G G G C G G G
LG1_2064069 C T T T T T T T C C C T C C C
LG1_2064107 G A A A A A A A G G G A G G G
LG1_2064195 C T T T T T T T C C C T C C C
LG1_2064338 G A A A A A A A G G G A G G G
LG1_2065420 T C C C C C C C T T T C T T T
LG1_2065421 C T T T T T T T C C C T C C C
LG1_2065445 G A A A A A A A G G G A G G G
LG1_2066601 A G G G G G G G A A A G A A A
LG1_2066803 T C C C C C C C T T T C T T T
LG1_2066826 C T T T T T T T C C C T C C C
LG1_2066868 G A A A A A A A G G G A G G G
LG1_2066900 T A A A A A A A T T T A T T T
LG1_2066918 C T T T T T T T C C C T C C C
LG1_2066939 T G G G G G G G T T T G T T T
LG1_2066956 T C C C C C C C T T T C T T T
LG1_2066967 A G G G G G G G A A A G A A A
LG1_2067211 A G G G G G G G A A A G A A A
LG1_2067408 C T T T T T T T C C C T C C C
LG1_2068616 C T T T T T T T C C C T C C C
LG1_2069363 A G G G G G G G A A A G A A A
LG1_2069616 A G G G G G G G A A A G A A A
LG1_2069633 G A A A A A A A G G G A G G G
LG1_2069678 G A A A A A A A G G G A G G G
LG1_2069772 T C C C C C C C T T T C T T T
LG1_2069787 T C C C C C C C T T T C T T T
LG1_2069942 A G G G G G G G A A A G A A A
LG1_2070025 A T T T T T T T A A A T A A A
LG1_2070057 G A A A A A A A G G G A G G G
LG1_2070814 T C C C C C C C T T T C T T T
LG1_2071595 T C C C C C C C T T T C T T T
LG1_2071700 G C C C C C C C G G G C G G G
LG1_2072211 C T T T T T T T C C C T C C C
LG1_2074724 T C C C C C C C T T T C T T T
LG1_2074750 T C C C C C C C T T T C T T T
LG1_2074778 C T T T T T T T C C C T C C C
LG1_2075815 A G G G G G G G A A A G A A A
LG1_2075827 T C C C C C C C T T T C T T T
LG1_2075841 T C C C C C C C T T T C T T T
LG1_2075859 T C C C C C C C T T T C T T T
LG1_2075860 A G G G G G G G A A A G A A A
LG1_2076057 C T T T T T T T C C C T C C C
LG1_2076072 T C C C C C C C T T T C T T T
LG1_2076104 A G G G G G G G A A A G A A A
LG1_2077287 T C C C C C C C T T T C T T T
LG1_2077336 G A A A A A A A G G G A G G G
LG1_2077478 A G G G G G G G A A A G A A A
LG1_2078167 T C C C C C C C T T T C T T T
LG1_2078213 T C C C C C C C T T T C T T T
LG1_2078283 T C C C C C C C T T T C T T T
LG1_2078298 C T T T T T T T C C C T C C C
LG1_2078723 C G G G G G G G C C C G C C C
LG1_2078728 C T T T T T T T C C C T C C C
LG1_2078729 C T T T T T T T C C C T C C C
LG1_2078812 G A A A A A A A G G G A G G G
LG1_2078977 G C C C C C C C G G G C G G G
LG1_2078988 C T T T T T T T C C C T C C C
LG1_2079000 T C C C C C C C T T T C T T T
LG1_2079232 C T T T T T T T C C C T C C C
LG1_2079338 G A A A A A A A G G G A G G G
LG1_2079421 C T T T T T T T C C C T C C C
LG1_2080866 T A A A A A A A T T T A T T T
LG1_2080877 A G G G G G G G A A A G A A A
LG1_2081334 C T T T T T T T C C C T C C C
LG1_2081585 A G G G G G G G A A A G A A A
LG1_2081829 G A A A A A A A G G G A G G G
LG1_2082164 A G G G G G G G A A A G A A A
LG1_2082596 T C C C C C C C T T T C T T T
LG1_2082786 T C C C C C C C T T T C T T T
LG1_2082929 G A A A A A A A G G G A G G G
LG1_2082932 A G G G G G G G A A A G A A A
LG1_2082967 C T T T T T T T C C C T C C C
LG1_2087599 A T T T T T T T A A A T A A A
LG1_2088605 C T T T T T T T C C C T C C C
LG1_2089544 C T T T T T T T C C C T C C C
LG1_2089582 A T T T T T T T A A A T A A A
LG1_2089599 A T T T T T T T A A A T A A A
LG1_2089638 T C C C C C C C T T T C T T T
LG1_2089679 G C C C C C C C G G G C G G G
LG1_2089690 T C C C C C C C T T T C T T T
LG1_2089705 C T T T T T T T C C C T C C C
LG1_2089906 T C C C C C C C T T T C T T T
LG1_2090485 C T T T T T T T C C C T C C C
LG1_2090819 G A A A A A A A G G G A G G G
LG1_2090829 C T T T T T T T C C C T C C C
LG1_2090868 G A A A A A A A G G G A G G G
LG1_2090877 T C C C C C C C T T T C T T T
LG1_2092163 T C C C C C C C T T T C T T T
LG1_2092182 G A A A A A A A G G G A G G G
LG1_2092265 T A A A A A A A T T T A T T T
LG1_2092495 G C C C C C C C G G G C G G G
LG1_2092638 G C C C C C C C G G G C G G G
LG1_2093759 G C C C C C C C G G G C G G G
LG1_2093786 A G G G G G G G A A A G A A A
LG1_2094386 T C C C C C C C T T T C T T T
LG1_2095044 C T T T T T T T C C C T C C C
LG1_2097271 T G G G G G G G T T T G T T T
LG1_2098279 G A A A A A A A G G G A G G G
LG1_2099458 G A A A A A A A G G G A G G G
LG1_2099483 A G G G G G G G A A A G A A A
LG1_2099494 G A A A A A A A G G G A G G G
LG1_2099752 A T T T T T T T A A A T A A A
LG1_2100350 A G G G G G G G A A A G A A A
LG1_2100385 G A A A A A A A G G G A G G G
LG1_2100424 G A A A A A A A G G G A G G G
LG1_2100659 C T T T T T T T C C C T C C C
LG1_2100789 C A A A A A A A C C C A C C C
LG1_2101003 G A A A A A A A G G G A G G G
LG1_2101061 A G G G G G G G A A A G A A A
LG1_2101152 A G G G G G G G A A A G A A A
LG1_2101256 G A A A A A A A G G G A G G G
LG1_2101413 C T T T T T T T C C C T C C C
LG1_2101478 T C C C C C C C T T T C T T T
LG1_2101522 C T T T T T T T C C C T C C C
LG1_2101620 T A A A A A A A T T T A T T T
LG1_2103048 A G G G G G G G A A A G A A A
LG1_2103984 A T T T T T T T A A A T A A A
LG1_2104023 C T T T T T T T C C C T C C C
LG1_2104026 C T T T T T T T C C C T C C C
LG1_2104041 C T T T T T T T C C C T C C C
LG1_2104063 G A A A A A A A G G G A G G G
LG1_2104139 C T T T T T T T C C C T C C C
LG1_2104155 A G G G G G G G A A A G A A A
LG1_2104167 A T T T T T T T A A A T A A A
LG1_2104178 T C C C C C C C T T T C T T T
LG1_2104196 G A A A A A A A G G G A G G G
LG1_2104239 T C C C C C C C T T T C T T T
LG1_2104264 C T T T T T T T C C C T C C C
LG1_2104281 C T T T T T T T C C C T C C C
LG1_2104284 T C C C C C C C T T T C T T T
LG1_2104286 C T T T T T T T C C C T C C C
LG1_2104490 T C C C C C C C T T T C T T T
LG1_2104528 C T T T T T T T C C C T C C C
LG1_2104640 C T T T T T T T C C C T C C C
LG1_2104759 G A A A A A A A G G G A G G G
LG1_2104814 C T T T T T T T C C C T C C C
LG1_2104842 C T T T T T T T C C C T C C C
LG1_2104862 A T T T T T T T A A A T A A A
LG1_2104882 T A A A A A A A T T T A T T T
LG1_2104887 G A A A A A A A G G G A G G G
LG1_2104998 T C C C C C C C T T T C T T T
LG1_2105009 A C C C C C C C A A A C A A A
LG1_2105115 C T T T T T T T C C C T C C C
LG1_2105348 G A A A A A A A G G G A G G G
LG1_2105418 T A A A A A A A T T T A T T T
LG1_2106755 A G G G G G G G A A A G A A A
LG1_2106791 T C C C C C C C T T T C T T T
LG1_2106846 T C C C C C C C T T T C T T T
LG1_2106917 C T T T T T T T C C C T C C C
LG1_2106996 A C C C C C C C A A A C A A A
LG1_2106997 A G G G G G G G A A A G A A A
LG1_2107044 C T T T T T T T C C C T C C C
LG1_2107155 A G G G G G G G A A A G A A A
LG1_2107996 T A A A A A A A T T T A T T T
LG1_2107997 C T T T T T T T C C C T C C C
LG1_2108129 A C C C C C C C A A A C A A A
LG1_2108199 G A A A A A A A G G G A G G G
LG1_2108270 G T T T T T T T G G G T G G G
LG1_2108440 T C C C C C C C T T T C T T T
LG1_2108485 T C C C C C C C T T T C T T T
LG1_2108486 T C C C C C C C T T T C T T T
LG1_2109506 C T T T T T T T C C C T C C C
LG1_2110065 C T T T T T T T C C C T C C C
LG1_2111920 T A A A A A A A T T T A T T T
LG1_2115946 G A A A A A A A G G G A G G G
LG1_2116049 C T T T T T T T C C C T C C C
LG1_2116306 T C C C C C C C T T T C T T T
LG1_2116340 G C C C C C C C G G G C G G G
LG1_2116408 A G G G G G G G A A A G A A A
LG1_2116519 A G G G G G G G A A A G A A A
LG1_2116603 G T T T T T T T G G G T G G G
LG1_2116736 T C C C C C C C T T T C T T T
LG1_2116822 C T T T T T T T C C C T C C C
LG1_2116825 C T T T T T T T C C C T C C C
LG1_2116828 T C C C C C C C T T T C T T T
LG1_2116837 T C C C C C C C T T T C T T T
LG1_2116873 T C C C C C C C T T T C T T T
LG1_2116969 C T T T T T T T C C C T C C C
LG1_2117147 T C C C C C C C T T T C T T T
LG1_2117231 C T T T T T T T C C C T C C C
LG1_2117252 T C C C C C C C T T T C T T T
LG1_2117262 T C C C C C C C T T T C T T T
LG1_2117300 T C C C C C C C T T T C T T T
LG1_2117319 A G G G G G G G A A A G A A A
LG1_2117326 C G G G G G G G C C C G C C C
LG1_2117334 G C C C C C C C G G G C G G G
LG1_2117858 A G G G G G G G A A A G A A A
LG1_2117897 T C C C C C C C T T T C T T T
LG1_2117977 G A A A A A A A G G G A G G G
LG1_2117997 G T T T T T T T G G G T G G G
LG1_2118018 T C C C C C C C T T T C T T T
LG1_2118036 T C C C C C C C T T T C T T T
LG1_2118210 A G G G G G G G A A A G A A A
LG1_2118212 G A A A A A A A G G G A G G G
LG1_2118270 G A A A A A A A G G G A G G G
LG1_2118513 A G G G G G G G A A A G A A A
LG1_2118581 C T T T T T T T C C C T C C C
LG1_2118624 G A A A A A A A G G G A G G G
LG1_2118636 A G G G G G G G A A A G A A A
LG1_2118718 C T T T T T T T C C C T C C C
LG1_2118814 C T T T T T T T C C C T C C C
LG1_2119309 A T T T T T T T A A A T A A A
LG1_2119350 A G G G G G G G A A A G A A A
LG1_2119363 A G G G G G G G A A A G A A A
LG1_2119395 C T T T T T T T C C C T C C C
LG1_2119601 T C C C C C C C T T T C T T T
LG1_2119647 C T T T T T T T C C C T C C C
LG1_2119787 T C C C C C C C T T T C T T T
LG1_2119833 G A A A A A A A G G G A G G G
LG1_2119938 T C C C C C C C T T T C T T T
LG1_2120234 A T T T T T T T A A A T A A A
LG1_2120272 T C C C C C C C T T T C T T T
LG1_2123200 C T T T T T T T C C C T C C C
LG1_2123377 G A A A A A A A G G G A G G G
LG1_2123984 G A A A A A A A G G G A G G G
LG1_2124004 C T T T T T T T C C C T C C C
LG1_2124062 C T T T T T T T C C C T C C C
LG1_2124086 C T T T T T T T C C C T C C C
LG1_2124122 G C C C C C C C G G G C G G G
LG1_2124138 C G G G G G G G C C C G C C C
LG1_2124142 C T T T T T T T C C C T C C C
LG1_2124531 T A A A A A A A T T T A T T T
LG1_2124577 T C C C C C C C T T T C T T T
LG1_2124592 C T T T T T T T C C C T C C C
LG1_2124637 A G G G G G G G A A A G A A A
LG1_2124700 C T T T T T T T C C C T C C C
LG1_2125299 T C C C C C C C T T T C T T T
LG1_2126539 T C C C C C C C T T T C T T T
LG1_2126572 G A A A A A A A G G G A G G G
LG1_2126613 G A A A A A A A G G G A G G G
LG1_2130589 T G G G G G G G T T T G T T T
LG1_2130607 T C C C C C C C T T T C T T T
LG1_2130632 C T T T T T T T C C C T C C C
LG1_2130643 A G G G G G G G A A A G A A A
LG1_2130659 T C C C C C C C T T T C T T T
LG1_2130674 G T T T T T T T G G G T G G G
LG1_2130725 C T T T T T T T C C C T C C C
LG1_2130815 T G G G G G G G T T T G T T T
LG1_2130834 A G G G G G G G A A A G A A A
LG1_2130907 A G G G G G G G A A A G A A A
LG1_2130921 A G G G G G G G A A A G A A A
LG1_2130931 T C C C C C C C T T T C T T T
LG1_2130948 C T T T T T T T C C C T C C C
LG1_2132674 C G G G G G G G C C C G C C C
LG1_2133032 G A A A A A A A G G G A G G G
LG1_2133244 T C C C C C C C T T T C T T T
LG1_2133333 A G G G G G G G A A A G A A A
LG1_2133496 A T T T T T T T A A A T A A A
LG1_2133520 T C C C C C C C T T T C T T T
LG1_2133561 C T T T T T T T C C C T C C C
LG1_2133653 G A A A A A A A G G G A G G G
LG1_2133655 C T T T T T T T C C C T C C C
LG1_2133700 A G G G G G G G A A A G A A A
LG1_2133715 C A A A A A A A C C C A C C C
LG1_2133725 A G G G G G G G A A A G A A A
LG1_2133768 G A A A A A A A G G G A G G G
LG1_2137965 T C C C C C C C T T T C T T T
LG1_2138104 T C C C C C C C T T T C T T T
LG1_2138202 G A A A A A A A G G G A G G G
LG1_2138203 T C C C C C C C T T T C T T T
LG1_2138348 C T T T T T T T C C C T C C C
LG1_2138372 C T T T T T T T C C C T C C C
LG1_2138492 A C C C C C C C A A A C A A A
LG1_2138497 T C C C C C C C T T T C T T T
LG1_2138543 G A A A A A A A G G G A G G G
LG1_2138563 G C C C C C C C G G G C G G G
LG1_2138612 C T T T T T T T C C C T C C C
LG1_2138753 C T T T T T T T C C C T C C C
LG1_2140792 C G G G G G G G C C C G C C C
LG1_2140846 T C C C C C C C T T T C T T T
LG1_2143567 A T T T T T T T A A A T A A A
LG1_2145840 T C C C C C C C T T T C T T T
LG1_2145911 C T T T T T T T C C C T C C C
LG1_2145943 C G G G G G G G C C C G C C C
LG1_2146027 G T T T T T T T G G G T G G G
LG1_2149760 G A A A A A A A G G G A G G G
LG1_2150166 A G G G G G G G A A A G A A A
LG1_2150196 T C C C C C C C T T T C T T T
LG1_2150207 T G G G G G G G T T T G T T T
LG1_2150212 G A A A A A A A G G G A G G G
LG1_2151691 A G G G G G G G A A A G A A A
LG1_2152985 C T T T T T T T C C C T C C C
LG1_2153001 A G G G G G G G A A A G A A A
LG1_2153097 T C C C C C C C T T T C T T T
LG1_2153135 C A A A A A A A C C C A C C C
LG1_2153159 A G G G G G G G A A A G A A A
LG1_2153756 G T T T T T T T G G G T G G G
LG1_2154002 C T T T T T T T C C C T C C C
LG1_2154336 C T T T T T T T C C C T C C C
LG1_2155607 T C C C C C C C T T T C T T T
LG1_2156823 A G G G G G G G A A A G A A A
LG1_2156861 G A A A A A A A G G G A G G G
LG1_2156983 G A A A A A A A G G G A G G G
LG1_2157239 C T T T T T T T C C C T C C C
LG1_2159252 A C C C C C C C A A A C A A A
LG1_2159690 T C C C C C C C T T T C T T T
LG1_2159718 A C C C C C C C A A A C A A A
LG1_2161668 T A A A A A A A T T T A T T T
LG1_2161742 C A A A A A A A C C C A C C C
LG1_2161746 A C C C C C C C A A A C A A A
LG1_2161785 G A A A A A A A G G G A G G G
LG1_2161807 A C C C C C C C A A A C A A A
LG1_2161820 G C C C C C C C G G G C G G G
LG1_2162104 G A A A A A A A G G G A G G G
LG1_2162238 C T T T T T T T C C C T C C C
LG1_2162359 C T T T T T T T C C C T C C C
LG1_2162391 G A A A A A A A G G G A G G G
LG1_2162498 T C C C C C C C T T T C T T T
LG1_2162571 T C C C C C C C T T T C T T T
LG1_2162578 A G G G G G G G A A A G A A A
LG1_2162680 T C C C C C C C T T T C T T T
LG1_2162873 G A A A A A A A G G G A G G G
LG1_2163086 T C C C C C C C T T T C T T T
LG1_2163317 G A A A A A A A G G G A G G G
LG1_2163451 T C C C C C C C T T T C T T T
LG1_2163467 T C C C C C C C T T T C T T T
LG1_2163503 C G G G G G G G C C C G C C C
LG1_2163595 T C C C C C C C T T T C T T T
LG1_2163637 T C C C C C C C T T T C T T T
LG1_2163641 A G G G G G G G A A A G A A A
LG1_2163708 C G G G G G G G C C C G C C C
LG1_2163711 C T T T T T T T C C C T C C C
LG1_2163821 G A A A A A A A G G G A G G G
LG1_2164028 T C C C C C C C T T T C T T T
LG1_2164339 G A A A A A A A G G G A G G G
LG1_2164376 C T T T T T T T C C C T C C C
LG1_2164504 T C C C C C C C T T T C T T T
LG1_2164516 A G G G G G G G A A A G A A A
LG1_2164544 A T T T T T T T A A A T A A A
LG1_2164545 A C C C C C C C A A A C A A A
LG1_2165546 A G G G G G G G A A A G A A A
LG1_2165937 G A A A A A A A G G G A G G G
LG1_2166211 A G G G G G G G A A A G A A A
LG1_2166216 T C C C C C C C T T T C T T T
LG1_2166218 C T T T T T T T C C C T C C C
LG1_2166249 T C C C C C C C T T T C T T T
LG1_2166301 G A A A A A A A G G G A G G G
LG1_2166306 G C C C C C C C G G G C G G G
LG1_2166310 A G G G G G G G A A A G A A A
LG1_2166330 G A A A A A A A G G G A G G G
LG1_2166404 C T T T T T T T C C C T C C C
LG1_2166442 C T T T T T T T C C C T C C C
LG1_2166469 G A A A A A A A G G G A G G G
LG1_2166476 A G G G G G G G A A A G A A A
LG1_2170608 T C C C C C C C T T T C T T T
LG1_2171030 A G G G G G G G A A A G A A A
LG1_2171589 G A A A A A A A G G G A G G G
LG1_2172722 A G G G G G G G A A A G A A A
LG1_2173720 G A A A A A A A G G G A G G G
LG1_2173830 A G G G G G G G A A A G A A A
LG1_2173866 T C C C C C C C T T T C T T T
LG1_2173899 C A A A A A A A C C C A C C C
LG1_2173906 G A A A A A A A G G G A G G G
LG1_2173921 C T T T T T T T C C C T C C C
LG1_2174885 T C C C C C C C T T T C T T T
LG1_2174907 A G G G G G G G A A A G A A A
LG1_2175237 G A A A A A A A G G G A G G G
LG1_2175248 G A A A A A A A G G G A G G G
LG1_2175271 G A A A A A A A G G G A G G G
LG1_2175280 C G G G G G G G C C C G C C C
LG1_2176331 C T T T T T T T C C C T C C C
LG1_2177940 C T T T T T T T C C C T C C C
LG1_2177946 G A A A A A A A G G G A G G G
LG1_2177989 G A A A A A A A G G G A G G G
LG1_2178023 G A A A A A A A G G G A G G G
LG1_2178794 A G G G G G G G A A A G A A A
LG1_2181189 T C C C C C C C T T T C T T T
LG1_2182863 C T T T T T T T C C C T C C C
LG1_2182915 A G G G G G G G A A A G A A A
LG1_2182974 G A A A A A A A G G G A G G G
LG1_2183001 T C C C C C C C T T T C T T T
LG1_2183731 T C C C C C C C T T T C T T T
LG1_2183737 A G G G G G G G A A A G A A A
LG1_2183770 T C C C C C C C T T T C T T T
LG1_2183929 G A A A A A A A G G G A G G G
LG1_2183938 A G G G G G G G A A A G A A A
LG1_2184102 T C C C C C C C T T T C T T T
LG1_2184365 T C C C C C C C T T T C T T T
LG1_2184374 T C C C C C C C T T T C T T T
LG1_2184380 A T T T T T T T A A A T A A A
LG1_2184495 T C C C C C C C T T T C T T T
LG1_2184496 T C C C C C C C T T T C T T T
LG1_2184506 T C C C C C C C T T T C T T T
LG1_2184651 G A A A A A A A G G G A G G G
LG1_2184717 G A A A A A A A G G G A G G G
LG1_2184723 G A A A A A A A G G G A G G G
LG1_2185381 T C C C C C C C T T T C T T T
LG1_2185389 G A A A A A A A G G G A G G G
LG1_2185393 C G G G G G G G C C C G C C C
LG1_2185473 T C C C C C C C T T T C T T T
LG1_2185546 A G G G G G G G A A A G A A A
LG1_2185586 C G G G G G G G C C C G C C C
LG1_2186046 T C C C C C C C T T T C T T T
LG1_2186093 T C C C C C C C T T T C T T T
LG1_2186115 T G G G G G G G T T T G T T T
LG1_2186343 C T T T T T T T C C C T C C C
LG1_2186518 C T T T T T T T C C C T C C C
LG1_2186541 T C C C C C C C T T T C T T T
LG1_2186962 C T T T T T T T C C C T C C C
LG1_2187028 G C C C C C C C G G G C G G G
LG1_2187042 G C C C C C C C G G G C G G G
LG1_2187927 G A A A A A A A G G G A G G G
LG1_2187952 G A A A A A A A G G G A G G G
LG1_2187970 T C C C C C C C T T T C T T T
LG1_2188180 G A A A A A A A G G G A G G G
LG1_2188203 A G G G G G G G A A A G A A A
LG1_2188307 T C C C C C C C T T T C T T T
LG1_2188325 A G G G G G G G A A A G A A A
LG1_2188352 C T T T T T T T C C C T C C C
LG1_2188360 C T T T T T T T C C C T C C C
LG1_2188395 G A A A A A A A G G G A G G G
LG1_2188495 C G G G G G G G C C C G C C C
LG1_2188534 A G G G G G G G A A A G A A A
LG1_2188604 A G G G G G G G A A A G A A A
LG1_2188648 G T T T T T T T G G G T G G G
LG1_2188738 C T T T T T T T C C C T C C C
LG1_2193760 A G G G G G G G A A A G A A A
LG1_2195535 A G G G G G G G A A A G A A A
LG1_2195756 A G G G G G G G A A A G A A A
LG1_2195823 C G G G G G G G C C C G C C C
LG1_2196234 C T T T T T T T C C C T C C C
LG1_2196244 T C C C C C C C T T T C T T T
LG1_2196262 A G G G G G G G A A A G A A A
LG1_2196291 C T T T T T T T C C C T C C C
LG1_2196324 C T T T T T T T C C C T C C C
LG1_2196341 A G G G G G G G A A A G A A A
LG1_2196370 C T T T T T T T C C C T C C C
LG1_2196385 T C C C C C C C T T T C T T T
LG1_2196608 C T T T T T T T C C C T C C C
LG1_2196642 G A A A A A A A G G G A G G G
LG1_2196661 C T T T T T T T C C C T C C C
LG1_2196666 A G G G G G G G A A A G A A A
LG1_2196675 T A A A A A A A T T T A T T T
LG1_2196676 T G G G G G G G T T T G T T T
LG1_2196679 T C C C C C C C T T T C T T T
LG1_2196691 G A A A A A A A G G G A G G G
LG1_2196692 C G G G G G G G C C C G C C C
LG1_2196722 T C C C C C C C T T T C T T T
LG1_2196740 G A A A A A A A G G G A G G G
LG1_2196747 G A A A A A A A G G G A G G G
LG1_2196810 A G G G G G G G A A A G A A A
LG1_2196918 G A A A A A A A G G G A G G G
LG1_2196934 A G G G G G G G A A A G A A A
LG1_2197064 A G G G G G G G A A A G A A A
LG1_2197082 T C C C C C C C T T T C T T T
LG1_2197142 G T T T T T T T G G G T G G G
LG1_2197151 G A A A A A A A G G G A G G G
LG1_2197159 G A A A A A A A G G G A G G G
LG1_2197163 G T T T T T T T G G G T G G G
LG1_2197168 G C C C C C C C G G G C G G G
LG1_2197188 A G G G G G G G A A A G A A A
LG1_2197199 C G G G G G G G C C C G C C C
LG1_2197200 A G G G G G G G A A A G A A A
LG1_2197205 T C C C C C C C T T T C T T T
LG1_2197213 T C C C C C C C T T T C T T T
LG1_2197219 A G G G G G G G A A A G A A A
LG1_2197226 A G G G G G G G A A A G A A A
LG1_2197263 C T T T T T T T C C C T C C C
LG1_2197272 A G G G G G G G A A A G A A A
LG1_2197286 C T T T T T T T C C C T C C C
LG1_2197405 T C C C C C C C T T T C T T T
LG1_2197416 G A A A A A A A G G G A G G G
LG1_2197457 A C C C C C C C A A A C A A A
LG1_2197469 A G G G G G G G A A A G A A A
LG1_2197470 C T T T T T T T C C C T C C C
LG1_2197510 A G G G G G G G A A A G A A A
LG1_2197522 T C C C C C C C T T T C T T T
LG1_2197528 T C C C C C C C T T T C T T T
LG1_2197536 C T T T T T T T C C C T C C C
LG1_2197579 C A A A A A A A C C C A C C C
LG1_2197590 A G G G G G G G A A A G A A A
LG1_2197634 A G G G G G G G A A A G A A A
LG1_2197656 G A A A A A A A G G G A G G G
LG1_2197679 G A A A A A A A G G G A G G G
LG1_2197688 C T T T T T T T C C C T C C C
LG1_2197700 C T T T T T T T C C C T C C C
LG1_2197703 G C C C C C C C G G G C G G G
LG1_2197731 G A A A A A A A G G G A G G G
LG1_2197946 C T T T T T T T C C C T C C C
LG1_2197948 A G G G G G G G A A A G A A A
LG1_2198779 G A A A A A A A G G G A G G G
LG1_2198799 T C C C C C C C T T T C T T T
LG1_2198813 T C C C C C C C T T T C T T T
LG1_2199356 C A A A A A A A C C C A C C C
LG1_2199366 C T T T T T T T C C C T C C C
LG1_2199633 A G G G G G G G A A A G A A A
LG1_2199635 A G G G G G G G A A A G A A A
LG1_2199963 A C C C C C C C A A A C A A A
LG1_2200935 G A A A A A A A G G G A G G G
LG1_2200980 T C C C C C C C T T T C T T T
LG1_2201020 C T T T T T T T C C C T C C C
LG1_2201129 T C C C C C C C T T T C T T T
LG1_2202646 C G G G G G G G C C C G C C C
LG1_2203012 T C C C C C C C T T T C T T T
LG1_2205546 T C C C C C C C T T T C T T T
LG1_2205806 T C C C C C C C T T T C T T T
LG1_2206058 G A A A A A A A G G G A G G G
LG1_2206089 A G G G G G G G A A A G A A A
LG1_2206238 A G G G G G G G A A A G A A A
LG1_2206261 G A A A A A A A G G G A G G G
LG1_2206426 T C C C C C C C T T T C T T T
LG1_2206447 G C C C C C C C G G G C G G G
LG1_2206450 T C C C C C C C T T T C T T T
LG1_2206670 A G G G G G G G A A A G A A A
LG1_2206671 T C C C C C C C T T T C T T T
LG1_2206759 A G G G G G G G A A A G A A A
LG1_2206787 C T T T T T T T C C C T C C C
LG1_2206882 T C C C C C C C T T T C T T T
LG1_2206925 C T T T T T T T C C C T C C C
LG1_2206937 T C C C C C C C T T T C T T T
LG1_2206969 C T T T T T T T C C C T C C C
LG1_2208773 A G G G G G G G A A A G A A A
LG1_2209098 A G G G G G G G A A A G A A A
LG1_2209102 A G G G G G G G A A A G A A A
LG1_2210130 A C C C C C C C A A A C A A A
LG1_2210132 C T T T T T T T C C C T C C C
LG1_2210135 C T T T T T T T C C C T C C C
LG1_2210144 C T T T T T T T C C C T C C C
LG1_2210150 A G G G G G G G A A A G A A A
LG1_2210177 T C C C C C C C T T T C T T T
LG1_2210585 A G G G G G G G A A A G A A A
LG1_2210640 T C C C C C C C T T T C T T T
LG1_2210661 G A A A A A A A G G G A G G G
LG1_2210720 A G G G G G G G A A A G A A A
LG1_2210737 A G G G G G G G A A A G A A A
LG1_2210811 C T T T T T T T C C C T C C C
LG1_2211114 C T T T T T T T C C C T C C C
LG1_2211291 A G G G G G G G A A A G A A A
LG1_2211405 G A A A A A A A G G G A G G G
LG1_2211531 G A A A A A A A G G G A G G G
LG1_2212018 G C C C C C C C G G G C G G G
LG1_2212019 A G G G G G G G A A A G A A A
LG1_2212154 A G G G G G G G A A A G A A A
LG1_2212205 A G G G G G G G A A A G A A A
LG1_2212240 A G G G G G G G A A A G A A A
LG1_2212254 G A A A A A A A G G G A G G G
LG1_2212287 C T T T T T T T C C C T C C C
LG1_2212293 G A A A A A A A G G G A G G G
LG1_2212300 A T T T T T T T A A A T A A A
LG1_2212312 T C C C C C C C T T T C T T T
LG1_2212319 C T T T T T T T C C C T C C C
LG1_2212340 C T T T T T T T C C C T C C C
LG1_2212419 A G G G G G G G A A A G A A A
LG1_2212674 G A A A A A A A G G G A G G G
LG1_2212856 C G G G G G G G C C C G C C C
LG1_2212875 A G G G G G G G A A A G A A A
LG1_2212947 G A A A A A A A G G G A G G G
LG1_2213003 T C C C C C C C T T T C T T T
LG1_2213088 A G G G G G G G A A A G A A A
LG1_2213169 A G G G G G G G A A A G A A A
LG1_2213174 A G G G G G G G A A A G A A A
LG1_2213193 G A A A A A A A G G G A G G G
LG1_2213220 T C C C C C C C T T T C T T T
LG1_2213524 T A A A A A A A T T T A T T T
LG1_2213575 G A A A A A A A G G G A G G G
LG1_2213601 C T T T T T T T C C C T C C C
LG1_2213628 A G G G G G G G A A A G A A A
LG1_2213670 C T T T T T T T C C C T C C C
LG1_2213768 T C C C C C C C T T T C T T T
LG1_2213947 T G G G G G G G T T T G T T T
LG1_2214043 G A A A A A A A G G G A G G G
LG1_2214092 T C C C C C C C T T T C T T T
LG1_2214096 T C C C C C C C T T T C T T T
LG1_2214120 G A A A A A A A G G G A G G G
LG1_2214144 G A A A A A A A G G G A G G G
LG1_2214162 T C C C C C C C T T T C T T T
LG1_2214171 T C C C C C C C T T T C T T T
LG1_2214178 T C C C C C C C T T T C T T T
LG1_2214183 G A A A A A A A G G G A G G G
LG1_2214204 C T T T T T T T C C C T C C C
LG1_2214222 T C C C C C C C T T T C T T T
LG1_2214230 T C C C C C C C T T T C T T T
LG1_2214246 A G G G G G G G A A A G A A A
LG1_2214264 T C C C C C C C T T T C T T T
LG1_2214270 A G G G G G G G A A A G A A A
LG1_2214450 T C C C C C C C T T T C T T T
LG1_2214502 A G G G G G G G A A A G A A A
LG1_2214792 G A A A A A A A G G G A G G G
LG1_2214812 G A A A A A A A G G G A G G G
LG1_2214887 A G G G G G G G A A A G A A A
LG1_2214924 T A A A A A A A T T T A T T T
LG1_2214927 G A A A A A A A G G G A G G G
LG1_2215064 G A A A A A A A G G G A G G G
LG1_2215289 C T T T T T T T C C C T C C C
LG1_2215299 T C C C C C C C T T T C T T T
LG1_2215319 A C C C C C C C A A A C A A A
LG1_2215350 T C C C C C C C T T T C T T T
LG1_2215372 C T T T T T T T C C C T C C C
LG1_2215387 G A A A A A A A G G G A G G G
LG1_2215407 G A A A A A A A G G G A G G G
LG1_2215489 T C C C C C C C T T T C T T T
LG1_2215490 A G G G G G G G A A A G A A A
LG1_2215570 A G G G G G G G A A A G A A A
LG1_2215608 G A A A A A A A G G G A G G G
LG1_2215858 G T T T T T T T G G G T G G G
LG1_2215903 C T T T T T T T C C C T C C C
LG1_2215933 T A A A A A A A T T T A T T T
LG1_2215948 G A A A A A A A G G G A G G G
LG1_2215955 A G G G G G G G A A A G A A A
LG1_2215993 C A A A A A A A C C C A C C C
LG1_2216037 T C C C C C C C T T T C T T T
LG1_2216081 G A A A A A A A G G G A G G G
LG1_2216130 C T T T T T T T C C C T C C C
LG1_2216195 C T T T T T T T C C C T C C C
LG1_2216203 T C C C C C C C T T T C T T T
LG1_2216251 T C C C C C C C T T T C T T T
LG1_2216280 G A A A A A A A G G G A G G G
LG1_2216300 C T T T T T T T C C C T C C C
LG1_2216394 G A A A A A A A G G G A G G G
LG1_2216445 G A A A A A A A G G G A G G G
LG1_2216446 G A A A A A A A G G G A G G G
LG1_2216458 C A A A A A A A C C C A C C C
LG1_2216469 T G G G G G G G T T T G T T T
LG1_2216526 C T T T T T T T C C C T C C C
LG1_2216637 G A A A A A A A G G G A G G G
LG1_2216687 C T T T T T T T C C C T C C C
LG1_2216760 G A A A A A A A G G G A G G G
LG1_2216833 A G G G G G G G A A A G A A A
LG1_2216857 A G G G G G G G A A A G A A A
LG1_2216915 C T T T T T T T C C C T C C C
LG1_2216922 T C C C C C C C T T T C T T T
LG1_2217038 C T T T T T T T C C C T C C C
LG1_2217130 C T T T T T T T C C C T C C C
LG1_2217131 G A A A A A A A G G G A G G G
LG1_2217133 G A A A A A A A G G G A G G G
LG1_2217138 A G G G G G G G A A A G A A A
LG1_2217163 A C C C C C C C A A A C A A A
LG1_2217270 T G G G G G G G T T T G T T T
LG1_2217282 G A A A A A A A G G G A G G G
LG1_2217285 C G G G G G G G C C C G C C C
LG1_2217354 G A A A A A A A G G G A G G G
LG1_2217363 G A A A A A A A G G G A G G G
LG1_2217382 G A A A A A A A G G G A G G G
LG1_2217393 T A A A A A A A T T T A T T T
LG1_2217404 A G G G G G G G A A A G A A A
LG1_2217413 T G G G G G G G T T T G T T T
LG1_2217417 A G G G G G G G A A A G A A A
LG1_2217433 T C C C C C C C T T T C T T T
LG1_2217471 T C C C C C C C T T T C T T T
LG1_2217473 G A A A A A A A G G G A G G G
LG1_2217813 C T T T T T T T C C C T C C C
LG1_2217820 G A A A A A A A G G G A G G G
LG1_2218008 G C C C C C C C G G G C G G G
LG1_2218039 A G G G G G G G A A A G A A A
LG1_2218055 G A A A A A A A G G G A G G G
LG1_2218215 A G G G G G G G A A A G A A A
LG1_2218276 T C C C C C C C T T T C T T T
LG1_2218350 C T T T T T T T C C C T C C C
LG1_2218527 G A A A A A A A G G G A G G G
LG1_2218557 G A A A A A A A G G G A G G G
LG1_2218675 C T T T T T T T C C C T C C C
LG1_2218681 G A A A A A A A G G G A G G G
LG1_2218694 C G G G G G G G C C C G C C C
LG1_2218697 A G G G G G G G A A A G A A A
LG1_2218748 C T T T T T T T C C C T C C C
LG1_2218890 A G G G G G G G A A A G A A A
LG1_2219000 C T T T T T T T C C C T C C C
LG1_2219290 G C C C C C C C G G G C G G G
LG1_2219293 T G G G G G G G T T T G T T T
LG1_2219343 G A A A A A A A G G G A G G G
LG1_2219392 A G G G G G G G A A A G A A A
LG1_2219986 A T T T T T T T A A A T A A A
LG1_2220068 A G G G G G G G A A A G A A A
LG1_2220106 A G G G G G G G A A A G A A A
LG1_2220117 A G G G G G G G A A A G A A A
LG1_2220126 A G G G G G G G A A A G A A A
LG1_2220139 C G G G G G G G C C C G C C C
LG1_2220150 C T T T T T T T C C C T C C C
LG1_2220156 C T T T T T T T C C C T C C C
LG1_2220166 C T T T T T T T C C C T C C C
LG1_2220179 C T T T T T T T C C C T C C C
LG1_2220182 C T T T T T T T C C C T C C C
LG1_2220370 C T T T T T T T C C C T C C C
LG1_2220445 C A A A A A A A C C C A C C C
LG1_2220456 C G G G G G G G C C C G C C C
LG1_2220532 C G G G G G G G C C C G C C C
LG1_2220559 G A A A A A A A G G G A G G G
LG1_2220631 A G G G G G G G A A A G A A A
LG1_2220640 G A A A A A A A G G G A G G G
LG1_2220656 G A A A A A A A G G G A G G G
LG1_2220697 A G G G G G G G A A A G A A A
LG1_2220723 T C C C C C C C T T T C T T T
LG1_2220749 G A A A A A A A G G G A G G G
LG1_2220790 G A A A A A A A G G G A G G G
LG1_2220848 G A A A A A A A G G G A G G G
LG1_2220878 G C C C C C C C G G G C G G G
LG1_2220900 A G G G G G G G A A A G A A A
LG1_2220946 C T T T T T T T C C C T C C C
LG1_2220947 C T T T T T T T C C C T C C C
LG1_2221009 T C C C C C C C T T T C T T T
LG1_2221011 G A A A A A A A G G G A G G G
LG1_2221101 T A A A A A A A T T T A T T T
LG1_2221114 T C C C C C C C T T T C T T T
LG1_2221127 T G G G G G G G T T T G T T T
LG1_2223152 G A A A A A A A G G G A G G G
LG1_2223336 T C C C C C C C T T T C T T T
LG1_2223351 G A A A A A A A G G G A G G G
LG1_2223425 C G G G G G G G C C C G C C C
LG1_2223426 T G G G G G G G T T T G T T T
LG1_2223473 C T T T T T T T C C C T C C C
LG1_2223478 T C C C C C C C T T T C T T T
LG1_2223576 T G G G G G G G T T T G T T T
LG1_2223874 A G G G G G G G A A A G A A A
LG1_2223925 G A A A A A A A G G G A G G G
LG1_2224106 T C C C C C C C T T T C T T T
LG1_2224144 A T T T T T T T A A A T A A A
LG1_2224185 A G G G G G G G A A A G A A A
LG1_2224191 A G G G G G G G A A A G A A A
LG1_2224219 G A A A A A A A G G G A G G G
LG1_2224765 T A A A A A A A T T T A T T T
LG1_2224868 C G G G G G G G C C C G C C C
LG1_2224928 C T T T T T T T C C C T C C C
LG1_2225053 T C C C C C C C T T T C T T T
LG1_2225121 T C C C C C C C T T T C T T T
LG1_2225143 A C C C C C C C A A A C A A A
LG1_2225238 A G G G G G G G A A A G A A A
LG1_2225386 T C C C C C C C T T T C T T T
LG1_2225407 G A A A A A A A G G G A G G G
LG1_2225432 A G G G G G G G A A A G A A A
LG1_2225438 A C C C C C C C A A A C A A A
LG1_2225461 T C C C C C C C T T T C T T T
LG1_2225539 A G G G G G G G A A A G A A A
LG1_2225611 A G G G G G G G A A A G A A A
LG1_2226116 A G G G G G G G A A A G A A A
LG1_2226178 T C C C C C C C T T T C T T T
LG1_2226255 C A A A A A A A C C C A C C C
LG1_2226278 T C C C C C C C T T T C T T T
LG1_2226334 G A A A A A A A G G G A G G G
LG1_2226353 G A A A A A A A G G G A G G G
LG1_2226452 T C C C C C C C T T T C T T T
LG1_2226646 C G G G G G G G C C C G C C C
LG1_2226659 C T T T T T T T C C C T C C C
LG1_2226727 C T T T T T T T C C C T C C C
LG1_2226777 A G G G G G G G A A A G A A A
LG1_2226787 A G G G G G G G A A A G A A A
LG1_2226909 A G G G G G G G A A A G A A A
LG1_2226936 T C C C C C C C T T T C T T T
LG1_2226939 G A A A A A A A G G G A G G G
LG1_2227057 G T T T T T T T G G G T G G G
LG1_2227245 C T T T T T T T C C C T C C C
LG1_2227247 A G G G G G G G A A A G A A A
LG1_2227371 A G G G G G G G A A A G A A A
LG1_2227380 A G G G G G G G A A A G A A A
LG1_2227500 C T T T T T T T C C C T C C C
LG1_2227552 G A A A A A A A G G G A G G G
LG1_2227716 G A A A A A A A G G G A G G G
LG1_2227852 G A A A A A A A G G G A G G G
LG1_2227913 T C C C C C C C T T T C T T T
LG1_2227917 C A A A A A A A C C C A C C C
LG1_2227937 A G G G G G G G A A A G A A A
LG1_2228037 C T T T T T T T C C C T C C C
LG1_2228203 G A A A A A A A G G G A G G G
LG1_2228225 C T T T T T T T C C C T C C C
LG1_2228229 C T T T T T T T C C C T C C C
LG1_2228238 C T T T T T T T C C C T C C C
LG1_2228283 T C C C C C C C T T T C T T T
LG1_2228419 G A A A A A A A G G G A G G G
LG1_2228423 T A A A A A A A T T T A T T T
LG1_2228456 T C C C C C C C T T T C T T T
LG1_2228559 A G G G G G G G A A A G A A A
LG1_2228560 T C C C C C C C T T T C T T T
LG1_2228570 A G G G G G G G A A A G A A A
LG1_2228584 C G G G G G G G C C C G C C C
LG1_2228671 T C C C C C C C T T T C T T T
LG1_2228830 T C C C C C C C T T T C T T T
LG1_2229254 A G G G G G G G A A A G A A A
LG1_2229286 T C C C C C C C T T T C T T T
LG1_2229425 T C C C C C C C T T T C T T T
LG1_2229470 C T T T T T T T C C C T C C C
LG1_2229612 C T T T T T T T C C C T C C C
LG1_2229643 C T T T T T T T C C C T C C C
LG1_2229888 A G G G G G G G A A A G A A A
LG1_2230131 G A A A A A A A G G G A G G G
LG1_2230251 A G G G G G G G A A A G A A A
LG1_2230410 T C C C C C C C T T T C T T T
LG1_2230413 G A A A A A A A G G G A G G G
LG1_2230414 G C C C C C C C G G G C G G G
LG1_2230432 A T T T T T T T A A A T A A A
LG1_2230451 A G G G G G G G A A A G A A A
LG1_2230453 G A A A A A A A G G G A G G G
LG1_2230456 A G G G G G G G A A A G A A A
LG1_2230498 C T T T T T T T C C C T C C C
LG1_2230503 G A A A A A A A G G G A G G G
LG1_2230561 G T T T T T T T G G G T G G G
LG1_2230567 G A A A A A A A G G G A G G G
LG1_2230683 G A A A A A A A G G G A G G G
LG1_2230765 T A A A A A A A T T T A T T T
LG1_2230773 T C C C C C C C T T T C T T T
LG1_2230805 G A A A A A A A G G G A G G G
LG1_2230820 T G G G G G G G T T T G T T T
LG1_2230844 C T T T T T T T C C C T C C C
LG1_2230851 A G G G G G G G A A A G A A A
LG1_2230866 T C C C C C C C T T T C T T T
LG1_2230896 T C C C C C C C T T T C T T T
LG1_2231031 C T T T T T T T C C C T C C C
LG1_2231122 A G G G G G G G A A A G A A A
LG1_2231128 T C C C C C C C T T T C T T T
LG1_2231453 C T T T T T T T C C C T C C C
LG1_2231477 A G G G G G G G A A A G A A A
LG1_2231582 T C C C C C C C T T T C T T T
LG1_2231606 T C C C C C C C T T T C T T T
LG1_2232100 A G G G G G G G A A A G A A A
LG1_2232173 C T T T T T T T C C C T C C C
LG1_2232180 G T T T T T T T G G G T G G G
LG1_2232355 C T T T T T T T C C C T C C C
LG1_2232902 A G G G G G G G A A A G A A A
LG1_2232903 A G G G G G G G A A A G A A A
LG1_2232989 C T T T T T T T C C C T C C C
LG1_2233404 G A A A A A A A G G G A G G G
LG1_2233452 C T T T T T T T C C C T C C C
LG1_2233647 A G G G G G G G A A A G A A A
LG1_2233680 A G G G G G G G A A A G A A A
LG1_2234014 G A A A A A A A G G G A G G G
LG1_2234119 T C C C C C C C T T T C T T T
LG1_2234180 A G G G G G G G A A A G A A A
LG1_2234224 G A A A A A A A G G G A G G G
LG1_2234285 G A A A A A A A G G G A G G G
LG1_2234290 G T T T T T T T G G G T G G G
LG1_2234321 T C C C C C C C T T T C T T T
LG1_2234422 T C C C C C C C T T T C T T T
LG1_2234770 A G G G G G G G A A A G A A A
LG1_2234836 C T T T T T T T C C C T C C C
LG1_2234866 T C C C C C C C T T T C T T T
LG1_2234981 A G G G G G G G A A A G A A A
LG1_2234984 G C C C C C C C G G G C G G G
LG1_2235048 T C C C C C C C T T T C T T T
LG1_2235057 A G G G G G G G A A A G A A A
LG1_2235065 A G G G G G G G A A A G A A A
LG1_2235085 T C C C C C C C T T T C T T T
LG1_2235192 G C C C C C C C G G G C G G G
LG1_2235260 G C C C C C C C G G G C G G G
LG1_2235292 A G G G G G G G A A A G A A A
LG1_2235349 T C C C C C C C T T T C T T T
LG1_2235463 T C C C C C C C T T T C T T T
LG1_2235662 C G G G G G G G C C C G C C C
LG1_2235695 T C C C C C C C T T T C T T T
LG1_2235729 C T T T T T T T C C C T C C C
LG1_2235764 T A A A A A A A T T T A T T T
LG1_2236121 G A A A A A A A G G G A G G G
LG1_2236166 C T T T T T T T C C C T C C C
LG1_2236900 A G G G G G G G A A A G A A A
LG1_2236953 C T T T T T T T C C C T C C C
LG1_2237121 T C C C C C C C T T T C T T T
LG1_2237133 T C C C C C C C T T T C T T T
LG1_2237202 G A A A A A A A G G G A G G G
LG1_2237541 A C C C C C C C A A A C A A A
LG1_2237582 T C C C C C C C T T T C T T T
LG1_2237901 T C C C C C C C T T T C T T T
LG1_2237934 A G G G G G G G A A A G A A A
LG1_2238047 C A A A A A A A C C C A C C C
LG1_2238061 T C C C C C C C T T T C T T T
LG1_2238283 T C C C C C C C T T T C T T T
LG1_2238612 T C C C C C C C T T T C T T T
LG1_2238727 G A A A A A A A G G G A G G G
LG1_2238746 A G G G G G G G A A A G A A A
LG1_2238750 C G G G G G G G C C C G C C C
LG1_2238913 T C C C C C C C T T T C T T T
LG1_2238943 G C C C C C C C G G G C G G G
LG1_2238967 G T T T T T T T G G G T G G G
LG1_2239016 C T T T T T T T C C C T C C C
LG1_2239159 G A A A A A A A G G G A G G G
LG1_2239253 C T T T T T T T C C C T C C C
LG1_2239254 G C C C C C C C G G G C G G G
LG1_2239303 C T T T T T T T C C C T C C C
LG1_2239305 C T T T T T T T C C C T C C C
LG1_2239338 C T T T T T T T C C C T C C C
LG1_2239416 T C C C C C C C T T T C T T T
LG1_2239420 T C C C C C C C T T T C T T T
LG1_2239455 A C C C C C C C A A A C A A A
LG1_2239638 G A A A A A A A G G G A G G G
LG1_2239827 C A A A A A A A C C C A C C C
LG1_2239888 T C C C C C C C T T T C T T T
LG1_2240020 C T T T T T T T C C C T C C C
LG1_2240579 G T T T T T T T G G G T G G G
LG1_2240581 C T T T T T T T C C C T C C C
LG1_2240624 C G G G G G G G C C C G C C C
LG1_2240660 A T T T T T T T A A A T A A A
LG1_2240674 G C C C C C C C G G G C G G G
LG1_2240678 T C C C C C C C T T T C T T T
LG1_2240824 T C C C C C C C T T T C T T T
LG1_2241082 C T T T T T T T C C C T C C C
LG1_2241242 G C C C C C C C G G G C G G G
LG1_2241714 T C C C C C C C T T T C T T T
LG1_2241788 G A A A A A A A G G G A G G G
LG1_2241791 A G G G G G G G A A A G A A A
LG1_2241859 G C C C C C C C G G G C G G G
LG1_2241943 G A A A A A A A G G G A G G G
LG1_2242003 C T T T T T T T C C C T C C C
LG1_2242004 G A A A A A A A G G G A G G G
LG1_2242007 G T T T T T T T G G G T G G G
LG1_2242056 C T T T T T T T C C C T C C C
LG1_2242325 A G G G G G G G A A A G A A A
LG1_2242358 C G G G G G G G C C C G C C C
LG1_2242454 A G G G G G G G A A A G A A A
LG1_2242473 G A A A A A A A G G G A G G G
LG1_2242712 A G G G G G G G A A A G A A A
LG1_2242836 C T T T T T T T C C C T C C C
LG1_2243052 C T T T T T T T C C C T C C C
LG1_2243140 G A A A A A A A G G G A G G G
LG1_2243141 A G G G G G G G A A A G A A A
LG1_2243206 C T T T T T T T C C C T C C C
LG1_2243207 G A A A A A A A G G G A G G G
LG1_2243211 G A A A A A A A G G G A G G G
LG1_2243238 A G G G G G G G A A A G A A A
LG1_2243314 T C C C C C C C T T T C T T T
LG1_2243334 T C C C C C C C T T T C T T T
LG1_2243452 C T T T T T T T C C C T C C C
LG1_2243470 T G G G G G G G T T T G T T T
LG1_2243527 A G G G G G G G A A A G A A A
LG1_2243532 A G G G G G G G A A A G A A A
LG1_2243629 G A A A A A A A G G G A G G G
LG1_2243660 T A A A A A A A T T T A T T T
LG1_2243686 G A A A A A A A G G G A G G G
LG1_2243795 C T T T T T T T C C C T C C C
LG1_2244029 C T T T T T T T C C C T C C C
LG1_2244096 G A A A A A A A G G G A G G G
LG1_2244231 C G G G G G G G C C C G C C C
LG1_2244242 T C C C C C C C T T T C T T T
LG1_2244248 G A A A A A A A G G G A G G G
LG1_2244255 T C C C C C C C T T T C T T T
LG1_2244265 C T T T T T T T C C C T C C C
LG1_2244266 C T T T T T T T C C C T C C C
LG1_2244315 G A A A A A A A G G G A G G G
LG1_2244361 C T T T T T T T C C C T C C C
LG1_2244364 C T T T T T T T C C C T C C C
LG1_2244756 C T T T T T T T C C C T C C C
LG1_2244834 C T T T T T T T C C C T C C C
LG1_2245186 C T T T T T T T C C C T C C C
LG1_2245201 A G G G G G G G A A A G A A A
LG1_2245208 G C C C C C C C G G G C G G G
LG1_2245462 C A A A A A A A C C C A C C C
LG1_2245508 T C C C C C C C T T T C T T T
LG1_2245519 C T T T T T T T C C C T C C C
LG1_2248350 C T T T T T T T C C C T C C C
LG1_2248382 G A A A A A A A G G G A G G G
LG1_2248551 T C C C C C C C T T T C T T T
LG1_2249099 G A A A A A A A G G G A G G G
LG1_2249163 C T T T T T T T C C C T C C C
LG1_2249188 T C C C C C C C T T T C T T T
LG1_2249193 A G G G G G G G A A A G A A A
LG1_2249297 G A A A A A A A G G G A G G G
LG1_2249300 T C C C C C C C T T T C T T T
LG1_2249310 C T T T T T T T C C C T C C C
LG1_2249399 T C C C C C C C T T T C T T T
LG1_2249418 A G G G G G G G A A A G A A A
LG1_2249441 C T T T T T T T C C C T C C C
LG1_2249843 A G G G G G G G A A A G A A A
LG1_2249887 T C C C C C C C T T T C T T T
LG1_2249907 C T T T T T T T C C C T C C C
LG1_2250000 A G G G G G G G A A A G A A A
LG1_2250253 A G G G G G G G A A A G A A A
LG1_2250318 T C C C C C C C T T T C T T T
LG1_2250354 C T T T T T T T C C C T C C C
LG1_2250399 T C C C C C C C T T T C T T T
LG1_2250405 C T T T T T T T C C C T C C C
LG1_2250410 G A A A A A A A G G G A G G G
LG1_2250411 A G G G G G G G A A A G A A A
LG1_2250440 T A A A A A A A T T T A T T T
LG1_2250445 A C C C C C C C A A A C A A A
LG1_2250454 A C C C C C C C A A A C A A A
LG1_2250459 A G G G G G G G A A A G A A A
LG1_2250462 G A A A A A A A G G G A G G G
LG1_2250508 C T T T T T T T C C C T C C C
LG1_2250545 C T T T T T T T C C C T C C C
LG1_2250628 A G G G G G G G A A A G A A A
LG1_2250699 C T T T T T T T C C C T C C C
LG1_2250713 G A A A A A A A G G G A G G G
LG1_2250726 A G G G G G G G A A A G A A A
LG1_2251036 T C C C C C C C T T T C T T T
LG1_2251040 T C C C C C C C T T T C T T T
LG1_2251050 A G G G G G G G A A A G A A A
LG1_2251069 A G G G G G G G A A A G A A A
LG1_2251266 A G G G G G G G A A A G A A A
LG1_2251270 G T T T T T T T G G G T G G G
LG1_2251285 T C C C C C C C T T T C T T T
LG1_2251329 G A A A A A A A G G G A G G G
LG1_2251339 G T T T T T T T G G G T G G G
LG1_2251356 T C C C C C C C T T T C T T T
LG1_2251357 C T T T T T T T C C C T C C C
LG1_2251363 A G G G G G G G A A A G A A A
LG1_2251369 T G G G G G G G T T T G T T T
LG1_2251381 C A A A A A A A C C C A C C C
LG1_2251394 C T T T T T T T C C C T C C C
LG1_2251406 C T T T T T T T C C C T C C C
LG1_2251407 C T T T T T T T C C C T C C C
LG1_2251415 A C C C C C C C A A A C A A A
LG1_2251417 C T T T T T T T C C C T C C C
LG1_2251592 T C C C C C C C T T T C T T T
LG1_2251788 G A A A A A A A G G G A G G G
LG1_2251997 G A A A A A A A G G G A G G G
LG1_2252112 C T T T T T T T C C C T C C C
LG1_2252188 C T T T T T T T C C C T C C C
LG1_2252206 T C C C C C C C T T T C T T T
LG1_2252255 C T T T T T T T C C C T C C C
LG1_2252461 C G G G G G G G C C C G C C C
LG1_2252563 T C C C C C C C T T T C T T T
LG1_2252567 T C C C C C C C T T T C T T T
LG1_2252594 C T T T T T T T C C C T C C C
LG1_2252599 C T T T T T T T C C C T C C C
LG1_2252655 G C C C C C C C G G G C G G G
LG1_2252748 A G G G G G G G A A A G A A A
LG1_2252749 A G G G G G G G A A A G A A A
LG1_2253000 G T T T T T T T G G G T G G G
LG1_2253111 G A A A A A A A G G G A G G G
LG1_2253305 T C C C C C C C T T T C T T T
LG1_2253306 G A A A A A A A G G G A G G G
LG1_2253381 A G G G G G G G A A A G A A A
LG1_2253701 T A A A A A A A T T T A T T T
LG1_2254144 T C C C C C C C T T T C T T T
LG1_2254308 A G G G G G G G A A A G A A A
LG1_2254323 C G G G G G G G C C C G C C C
LG1_2254334 G A A A A A A A G G G A G G G
LG1_2254534 T C C C C C C C T T T C T T T
LG1_2254857 C G G G G G G G C C C G C C C
LG1_2254883 A C C C C C C C A A A C A A A
LG1_2254893 G A A A A A A A G G G A G G G
LG1_2255042 C T T T T T T T C C C T C C C
LG1_2255068 C T T T T T T T C C C T C C C
LG1_2255310 A C C C C C C C A A A C A A A
LG1_2255338 C T T T T T T T C C C T C C C
LG1_2255408 G A A A A A A A G G G A G G G
LG1_2255612 C T T T T T T T C C C T C C C
LG1_2255625 A G G G G G G G A A A G A A A
LG1_2256070 A G G G G G G G A A A G A A A
LG1_2256073 A G G G G G G G A A A G A A A
LG1_2256436 A G G G G G G G A A A G A A A
LG1_2256455 A G G G G G G G A A A G A A A
LG1_2257858 C C T C T C T C C T T T C T C
LG1_2258163 C C T C T C T C C T T T C T C
LG1_2258770 C C G C G C G C C G G G C G C
LG1_2258804 C C T C T C T C C T T T C T C
LG1_2261987 G G A G A G A G G A A A G A G
LG1_2262059 T T C T C T C T T C C C T C T
LG1_2262080 G G A G A G A G G A A A G A G
LG1_2262182 C C T C T C T C C T T T C T C
LG1_2262187 C C A C A C A C C A A A C A C
LG1_2262235 T T C T C T C T T C C C T C T
LG1_2262306 G G T G T G T G G T T T G T G
LG1_2262391 C C T C T C T C C T T T C T C
LG1_2264866 A A G A G A G A A G G G A G A
LG1_2264902 T T G T G T G T T G G G T G T
LG1_2264904 T T C T C T C T T C C C T C T
LG1_2264934 T T C T C T C T T C C C T C T
LG1_2265000 C C T C T C T C C T T T C T C
LG1_2265065 T T C T C T C T T C C C T C T
LG1_2265091 T T C T C T C T T C C C T C T
LG1_2265092 A A G A G A G A A G G G A G A
LG1_2265094 C C T C T C T C C T T T C T C
LG1_2265105 G G A G A G A G G A A A G A G
LG1_2265126 C C T C T C T C C T T T C T C
LG1_2265159 A A G A G A G A A G G G A G A
LG1_2265245 T T C T C T C T T C C C T C T
LG1_2265251 C C T C T C T C C T T T C T C
LG1_2265267 G G A G A G A G G A A A G A G
LG1_2265272 G G A G A G A G G A A A G A G
LG1_2265297 T T C T C T C T T C C C T C T
LG1_2265299 T T C T C T C T T C C C T C T
LG1_2265388 T T C T C T C T T C C C T C T
LG1_2265404 T T A T A T A T T A A A T A T
LG1_2265899 T T C T C T C T T C C C T C T
LG1_2266072 A A G A G A G A A G G G A G A
LG1_2266082 G G A G A G A G G A A A G A G
LG1_2266091 A A G A G A G A A G G G A G A
LG1_2266690 G G A G A G A G G A A A G A G
LG1_2266737 T T A T A T A T T A A A T A T
LG1_2266917 C C A C A C A C C A A A C A C
LG1_2269580 T T C T C T C T T C C C T C T
LG1_2269770 A A G A G A G A A G G G A G A
LG1_2269922 A A C A C A C A A C C C A C A
LG1_2270329 T T C T C T C T T C C C T C T
LG1_2270608 T T C T C T C T T C C C T C T
LG1_2270715 G G A G A G A G G A A A G A G
LG1_2270813 T T C T C T C T T C C C T C T
LG1_2270815 A A T A T A T A A T T T A T A
LG1_2270840 A A G A G A G A A G G G A G A
LG1_2272285 T T C T C T C T T C C C T C T
LG1_2272311 A A G A G A G A A G G G A G A
LG1_2272356 A A T A T A T A A T T T A T A
LG1_2274798 G G A G A G A G G A A A G A G
LG1_2275304 T T C T C T C T T C C C T C T
LG1_2275321 G G A G A G A G G A A A G A G
LG1_2275361 G G C G C G C G G C C C G C G
LG1_2275366 C C T C T C T C C T T T C T C
LG1_2275376 G G C G C G C G G C C C G C G
LG1_2275401 G G A G A G A G G A A A G A G
LG1_2275404 G G C G C G C G G C C C G C G
LG1_2275418 A A G A G A G A A G G G A G A
LG1_2275472 C C T C T C T C C T T T C T C
LG1_2275489 A A G A G A G A A G G G A G A
LG1_2275573 A A G A G A G A A G G G A G A
LG1_2275772 T T C T C T C T T C C C T C T
LG1_2277965 T T G T G T G T T G G G T G T
LG1_2277969 G G A G A G A G G A A A G A G
LG1_2277970 C C T C T C T C C T T T C T C
LG1_2277992 T T G T G T G T T G G G T G T
LG1_2277995 A A G A G A G A A G G G A G A
LG1_2278042 T T C T C T C T T C C C T C T
LG1_2279465 C C T C T C T C C T T T C T C
LG1_2279500 C C T C T C T C C T T T C T C
LG1_2279517 A A T A T A T A A T T T A T A
LG1_2279523 G G A G A G A G G A A A G A G
LG1_2279574 C C T C T C T C C T T T C T C
LG1_2279575 G G A G A G A G G A A A G A G
LG1_2279581 C C T C T C T C C T T T C T C
LG1_2279964 C C G C G C G C C G G G C G C
LG1_2280305 C C T C T C T C C T T T C T C
LG1_2280319 T T A T A T A T T A A A T A T
LG1_2280415 A A G A G A G A A G G G A G A
LG1_2280459 A A G A G A G A A G G G A G A
LG1_2280503 A A G A G A G A A G G G A G A
LG1_2280505 G G C G C G C G G C C C G C G
LG1_2280829 T T C T C T C T T C C C T C T
LG1_2281225 C C A C A C A C C A A A C A C
LG1_2281236 A A G A G A G A A G G G A G A
LG1_2281320 T T G T G T G T T G G G T G T
LG1_2281391 C C T C T C T C C T T T C T C
LG1_2281395 A A G A G A G A A G G G A G A
LG1_2281429 A A G A G A G A A G G G A G A
LG1_2281542 T T C T C T C T T C C C T C T
LG1_2281598 T T C T C T C T T C C C T C T
LG1_2281632 T T C T C T C T T C C C T C T
LG1_2281749 C C T C T C T C C T T T C T C
LG1_2283182 C C T C T C T C C T T T C T C
LG1_2283186 A A G A G A G A A G G G A G A
LG1_2284068 T T C T C T C T T C C C T C T
LG1_2284206 T T C T C T C T T C C C T C T
LG1_2284292 T T C T C T C T T C C C T C T
LG1_2284342 T T C T C T C T T C C C T C T
LG1_2284350 T T C T C T C T T C C C T C T
LG1_2284417 A A G A G A G A A G G G A G A
LG1_2284629 C C T C T C T C C T T T C T C
LG1_2287894 C C T C T C T C C T T T C T C
LG1_2288301 T T C T C T C T T C C C T C T
LG1_2288521 A A G A G A G A A G G G A G A
LG1_2288630 A A G A G A G A A G G G A G A
LG1_2288657 G G A G A G A G G A A A G A G
LG1_2290015 G G T G T G T G G T T T G T G
LG1_2291474 T T C T C T C T T C C C T C T
LG1_2291675 T T C T C T C T T C C C T C T
LG1_2291679 C C T C T C T C C T T T C T C
LG1_2291706 A A G A G A G A A G G G A G A
LG1_2291845 A A G A G A G A A G G G A G A
LG1_2291854 C C T C T C T C C T T T C T C
LG1_2291883 G G A G A G A G G A A A G A G
LG1_2291935 G G T G T G T G G T T T G T G
LG1_2293037 C C T C T C T C C T T T C T C
LG1_2293491 A A G A G A G A A G G G A G A
LG1_2294564 C C T C T C T C C T T T C T C
LG1_2294782 G G C G C G C G G C C C G C G
LG1_2294886 G G A G A G A G G A A A G A G
LG1_2294889 G G A G A G A G G A A A G A G
LG1_2295111 C C G C G C G C C G G G C G C
LG1_2295326 A A G A G A G A A G G G A G A
LG1_2295411 T T C T C T C T T C C C T C T
LG1_2295474 C C T C T C T C C T T T C T C
LG1_2295478 C C T C T C T C C T T T C T C
LG1_2295579 C C T C T C T C C T T T C T C
LG1_2296134 A A G A G A G A A G G G A G A
LG1_2296200 G G A G A G A G G A A A G A G
LG1_2296338 C C T C T C T C C T T T C T C
LG1_2296361 G G A G A G A G G A A A G A G
LG1_2296372 C C A C A C A C C A A A C A C
LG1_2296404 T T C T C T C T T C C C T C T
LG1_2296466 C C A C A C A C C A A A C A C
LG1_2296551 T T C T C T C T T C C C T C T
LG1_2296569 A A G A G A G A A G G G A G A
LG1_2296589 G G A G A G A G G A A A G A G
LG1_2296911 G G A G A G A G G A A A G A G
LG1_2297008 C C G C G C G C C G G G C G C
LG1_2297009 A A G A G A G A A G G G A G A
LG1_2297084 T T G T G T G T T G G G T G T
LG1_2297127 C C A C A C A C C A A A C A C
LG1_2297233 C C T C T C T C C T T T C T C
LG1_2297234 G G A G A G A G G A A A G A G
LG1_2297481 C C T C T C T C C T T T C T C
LG1_2297493 A A G A G A G A A G G G A G A
LG1_2297494 A A G A G A G A A G G G A G A
LG1_2298266 A A G A G A G A A G G G A G A
LG1_2298560 A A G A G A G A A G G G A G A
LG1_2298577 T T A T A T A T T A A A T A T
LG1_2299068 G G A G A G A G G A A A G A G
LG1_2299211 C C T C T C T C C T T T C T C
LG1_2299242 A A G A G A G A A G G G A G A
LG1_2299346 T T C T C T C T T C C C T C T
LG1_2301878 T T C T C T C T T C C C T C T
LG1_2302111 C C T C T C T C C T T T C T C
LG1_2302112 G G A G A G A G G A A A G A G
LG1_2302219 C C G C G C G C C G G G C G C
LG1_2302264 T T C T C T C T T C C C T C T
LG1_2302320 C C T C T C T C C T T T C T C
LG1_2302447 A A G A G A G A A G G G A G A
LG1_2302459 T T C T C T C T T C C C T C T
LG1_2303675 C C T C T C T C C T T T C T C
LG1_2304766 G G A G A G A G G A A A G A G
LG1_2304862 G G A G A G A G G A A A G A G
LG1_2304900 C C T C T C T C C T T T C T C
LG1_2304957 A A G A G A G A A G G G A G A
LG1_2305116 T T C T C T C T T C C C T C T
LG1_2305137 G G A G A G A G G A A A G A G
LG1_2305218 C C T C T C T C C T T T C T C
LG1_2305240 A A C A C A C A A C C C A C A
LG1_2305258 A A G A G A G A A G G G A G A
LG1_2305298 C C T C T C T C C T T T C T C
LG1_2305468 T T C T C T C T T C C C T C T
LG1_2305598 G G A G A G A G G A A A G A G
LG1_2305732 T T C T C T C T T C C C T C T
LG1_2305741 A A T A T A T A A T T T A T A
LG1_2305808 T T G T G T G T T G G G T G T
LG1_2305846 C C T C T C T C C T T T C T C
LG1_2306293 A A G A G A G A A G G G A G A
LG1_2306331 A A T A T A T A A T T T A T A
LG1_2306350 A A G A G A G A A G G G A G A
LG1_2306365 G G A G A G A G G A A A G A G
LG1_2306374 T T C T C T C T T C C C T C T
LG1_2306390 G G A G A G A G G A A A G A G
LG1_2306391 G G A G A G A G G A A A G A G
LG1_2306477 C C T C T C T C C T T T C T C
LG1_2306800 G G A G A G A G G A A A G A G
LG1_2306941 G G A G A G A G G A A A G A G
LG1_2307362 A A G A G A G A A G G G A G A
LG1_2307363 A A G A G A G A A G G G A G A
LG1_2307388 C C T C T C T C C T T T C T C
LG1_2307419 T T G T G T G T T G G G T G T
LG1_2307437 G G A G A G A G G A A A G A G
LG1_2307450 G G C G C G C G G C C C G C G
LG1_2307492 T T C T C T C T T C C C T C T
LG1_2307542 A A G A G A G A A G G G A G A
LG1_2307755 C C T C T C T C C T T T C T C
LG1_2307905 G G C G C G C G G C C C G C G
LG1_2307932 A A G A G A G A A G G G A G A
LG1_2308012 A A G A G A G A A G G G A G A
LG1_2308019 T T G T G T G T T G G G T G T
LG1_2308117 A A G A G A G A A G G G A G A
LG1_2308141 A A G A G A G A A G G G A G A
LG1_2308151 G G T G T G T G G T T T G T G
LG1_2308164 G G A G A G A G G A A A G A G
LG1_2308178 C C T C T C T C C T T T C T C
LG1_2308194 G G A G A G A G G A A A G A G
LG1_2308209 G G T G T G T G G T T T G T G
LG1_2308219 T T G T G T G T T G G G T G T
LG1_2308261 A A T A T A T A A T T T A T A
LG1_2308286 C C T C T C T C C T T T C T C
LG1_2308339 A A T A T A T A A T T T A T A
LG1_2308413 A A T A T A T A A T T T A T A
LG1_2308419 C C T C T C T C C T T T C T C
LG1_2308427 G G A G A G A G G A A A G A G
LG1_2308445 G G A G A G A G G A A A G A G
LG1_2308701 A A T A T A T A A T T T A T A
LG1_2308715 G G A G A G A G G A A A G A G
LG1_2308722 T T C T C T C T T C C C T C T
LG1_2308726 A A G A G A G A A G G G A G A
LG1_2308749 A A T A T A T A A T T T A T A
LG1_2308856 T T C T C T C T T C C C T C T
LG1_2308873 T T C T C T C T T C C C T C T
LG1_2308964 G G A G A G A G G A A A G A G
LG1_2308965 A A G A G A G A A G G G A G A
LG1_2309052 A A G A G A G A A G G G A G A
LG1_2309058 T T A T A T A T T A A A T A T
LG1_2309120 A A G A G A G A A G G G A G A
LG1_2309211 A A G A G A G A A G G G A G A
LG1_2309213 C C T C T C T C C T T T C T C
LG1_2310897 G G A G A G A G G A A A G A G
LG1_2310992 T T A T A T A T T A A A T A T
LG1_2311435 T T C T C T C T T C C C T C T
LG1_2311436 C C G C G C G C C G G G C G C
LG1_2311462 C C T C T C T C C T T T C T C
LG1_2311569 G G A G A G A G G A A A G A G
LG1_2311624 A A G A G A G A A G G G A G A
LG1_2311744 T T C T C T C T T C C C T C T
LG1_2311868 C C T C T C T C C T T T C T C
LG1_2312134 T T A T A T A T T A A A T A T
LG1_2312135 C C T C T C T C C T T T C T C
LG1_2312140 G G A G A G A G G A A A G A G
LG1_2312164 A A G A G A G A A G G G A G A
LG1_2312268 G G A G A G A G G A A A G A G
LG1_2312286 A A G A G A G A A G G G A G A
LG1_2312320 C C T C T C T C C T T T C T C
LG1_2312737 C C T C T C T C C T T T C T C
LG1_2312754 A A G A G A G A A G G G A G A
LG1_2312759 G G A G A G A G G A A A G A G
LG1_2312849 C C G C G C G C C G G G C G C
LG1_2312874 C C T C T C T C C T T T C T C
LG1_2312910 G G A G A G A G G A A A G A G
LG1_2313126 A A G A G A G A A G G G A G A
LG1_2313127 C C T C T C T C C T T T C T C
LG1_2313128 A A G A G A G A A G G G A G A
LG1_2313139 C C A C A C A C C A A A C A C
LG1_2313385 G G A G A G A G G A A A G A G
LG1_2313410 C C A C A C A C C A A A C A C
LG1_2313421 A A C A C A C A A C C C A C A
LG1_2313423 G G A G A G A G G A A A G A G
LG1_2313457 T T G T G T G T T G G G T G T
LG1_2313495 A A T A T A T A A T T T A T A
LG1_2313496 G G T G T G T G G T T T G T G
LG1_2313535 A A G A G A G A A G G G A G A
LG1_2313619 G G A G A G A G G A A A G A G
LG1_2313622 C C T C T C T C C T T T C T C
LG1_2313695 T T C T C T C T T C C C T C T
LG1_2313748 G G A G A G A G G A A A G A G
LG1_2313812 A A G A G A G A A G G G A G A
LG1_2314111 C C T C T C T C C T T T C T C
LG1_2314112 C C T C T C T C C T T T C T C
LG1_2314121 T T C T C T C T T C C C T C T
LG1_2314141 G G A G A G A G G A A A G A G
LG1_2314154 C C T C T C T C C T T T C T C
LG1_2314157 G G A G A G A G G A A A G A G
LG1_2314176 C C T C T C T C C T T T C T C
LG1_2314180 C C T C T C T C C T T T C T C
LG1_2314190 C C T C T C T C C T T T C T C
LG1_2314227 C C T C T C T C C T T T C T C
LG1_2314255 T T C T C T C T T C C C T C T
LG1_2314305 T T C T C T C T T C C C T C T
LG1_2314349 T T A T A T A T T A A A T A T
LG1_2314350 C C T C T C T C C T T T C T C
LG1_2314357 T T G T G T G T T G G G T G T
LG1_2314395 C C A C A C A C C A A A C A C
LG1_2314399 T T C T C T C T T C C C T C T
LG1_2314416 C C T C T C T C C T T T C T C
LG1_2314475 C C T C T C T C C T T T C T C
LG1_2314752 C C T C T C T C C T T T C T C
LG1_2314856 G G T G T G T G G T T T G T G
LG1_2314899 A A G A G A G A A G G G A G A
LG1_2315010 G G A G A G A G G A A A G A G
LG1_2315089 A A G A G A G A A G G G A G A
LG1_2315152 A A G A G A G A A G G G A G A
LG1_2315154 A A G A G A G A A G G G A G A
LG1_2315173 A A G A G A G A A G G G A G A
LG1_2315265 G G A G A G A G G A A A G A G
LG1_2315325 G G A G A G A G G A A A G A G
LG1_2315360 T T C T C T C T T C C C T C T
LG1_2315495 C C T C T C T C C T T T C T C
LG1_2315496 A A G A G A G A A G G G A G A
LG1_2315498 C C T C T C T C C T T T C T C
LG1_2315512 G G A G A G A G G A A A G A G
LG1_2315546 T T C T C T C T T C C C T C T
LG1_2315585 T T G T G T G T T G G G T G T
LG1_2315805 A A G A G A G A A G G G A G A
LG1_2315900 C C T C T C T C C T T T C T C
LG1_2315905 T T A T A T A T T A A A T A T
LG1_2315918 T T G T G T G T T G G G T G T
LG1_2315945 A A G A G A G A A G G G A G A
LG1_2315989 G G A G A G A G G A A A G A G
LG1_2315990 A A G A G A G A A G G G A G A
LG1_2316004 A A G A G A G A A G G G A G A
LG1_2316064 A A G A G A G A A G G G A G A
LG1_2316241 C C T C T C T C C T T T C T C
LG1_2316476 G G A G A G A G G A A A G A G
LG1_2316671 G G T G T G T G G T T T G T G
LG1_2316772 C C T C T C T C C T T T C T C
LG1_2316775 C C T C T C T C C T T T C T C
LG1_2316867 A A T A T A T A A T T T A T A
LG1_2316884 T T C T C T C T T C C C T C T
LG1_2316927 G G A G A G A G G A A A G A G
LG1_2316972 T T C T C T C T T C C C T C T
LG1_2316991 A A G A G A G A A G G G A G A
LG1_2316995 C C T C T C T C C T T T C T C
LG1_2317008 G G A G A G A G G A A A G A G
LG1_2317061 A A G A G A G A A G G G A G A
LG1_2317067 C C G C G C G C C G G G C G C
LG1_2317076 G G A G A G A G G A A A G A G
LG1_2317082 T T C T C T C T T C C C T C T
LG1_2317095 T T A T A T A T T A A A T A T
LG1_2317138 G G A G A G A G G A A A G A G
LG1_2317195 A A G A G A G A A G G G A G A
LG1_2317206 C C T C T C T C C T T T C T C
LG1_2317277 T T C T C T C T T C C C T C T
LG1_2317340 C C T C T C T C C T T T C T C
LG1_2317385 T T C T C T C T T C C C T C T
LG1_2317502 G G A G A G A G G A A A G A G
LG1_2317605 A A G A G A G A A G G G A G A
LG1_2317677 T T C T C T C T T C C C T C T
LG1_2317687 A A G A G A G A A G G G A G A
LG1_2317706 T T C T C T C T T C C C T C T
LG1_2318005 G G A G A G A G G A A A G A G
LG1_2318182 A A G A G A G A A G G G A G A
LG1_2318299 G G A G A G A G G A A A G A G
LG1_2318344 G G T G T G T G G T T T G T G
LG1_2318662 A A G A G A G A A G G G A G A
LG1_2318663 T T C T C T C T T C C C T C T
LG1_2318667 T T C T C T C T T C C C T C T
LG1_2318929 C C T C T C T C C T T T C T C
LG1_2318946 A A C A C A C A A C C C A C A
LG1_2318954 C C T C T C T C C T T T C T C
LG1_2319023 G G A G A G A G G A A A G A G
LG1_2319101 G G A G A G A G G A A A G A G
LG1_2319132 G G A G A G A G G A A A G A G
LG1_2319197 T T C T C T C T T C C C T C T
LG1_2319222 G G C G C G C G G C C C G C G
LG1_2319354 T T C T C T C T T C C C T C T
LG1_2319458 G G C G C G C G G C C C G C G
LG1_2319539 G G C G C G C G G C C C G C G
LG1_2319739 A A G A G A G A A G G G A G A
LG1_2319793 G G A G A G A G G A A A G A G
LG1_2319890 C C T C T C T C C T T T C T C
LG1_2319973 G G A G A G A G G A A A G A G
LG1_2320031 G G A G A G A G G A A A G A G
LG1_2320120 T T C T C T C T T C C C T C T
LG1_2320136 C C T C T C T C C T T T C T C
LG1_2320289 C C T C T C T C C T T T C T C
LG1_2320393 C C T C T C T C C T T T C T C
LG1_2320394 A A G A G A G A A G G G A G A
LG1_2320435 C C T C T C T C C T T T C T C
LG1_2320460 G G A G A G A G G A A A G A G
LG1_2320486 G G T G T G T G G T T T G T G
LG1_2320495 A A G A G A G A A G G G A G A
LG1_2320523 T T C T C T C T T C C C T C T
LG1_2320717 C C T C T C T C C T T T C T C
LG1_2320967 C C T C T C T C C T T T C T C
LG1_2320968 A A G A G A G A A G G G A G A
LG1_2320975 C C T C T C T C C T T T C T C
LG1_2320979 G G A G A G A G G A A A G A G
LG1_2320991 T T G T G T G T T G G G T G T
LG1_2320996 A A G A G A G A A G G G A G A
LG1_2321024 G G A G A G A G G A A A G A G
LG1_2321035 A A G A G A G A A G G G A G A
LG1_2321076 C C G C G C G C C G G G C G C
LG1_2321927 A A G A G A G A A G G G A G A
LG1_2321936 A A T A T A T A A T T T A T A
LG1_2321948 A A G A G A G A A G G G A G A
LG1_2321964 G G A G A G A G G A A A G A G
LG1_2321980 G G A G A G A G G A A A G A G
LG1_2322014 G G A G A G A G G A A A G A G
LG1_2322026 T T C T C T C T T C C C T C T
LG1_2322188 G G C G C G C G G C C C G C G
LG1_2322208 C C T C T C T C C T T T C T C
LG1_2322240 T T C T C T C T T C C C T C T
LG1_2322246 C C T C T C T C C T T T C T C
LG1_2322327 T T C T C T C T T C C C T C T
LG1_2322358 C C T C T C T C C T T T C T C
LG1_2322376 C C T C T C T C C T T T C T C
LG1_2322614 A A C A C A C A A C C C A C A
LG1_2373224 A A G G A A G A A A A G A A A
LG1_2379442 C C G G C G G C C C C G C C C
LG1_2379463 G G A A G G A G G G G A G G G
LG1_2379530 T T C C T C C T T T T C T T T
LG1_2379570 T T C C T C C T T T T C T T T
LG1_2379572 T T C C T C C T T T T C T T T
LG1_2384491 T T C C T C C T T T T C T T T
LG1_2384610 C C T T C T T C C C C T C C C
LG1_2384656 A A C C A C C A A A A C A A A
LG1_2384657 T T G G T G G T T T T G T T T
LG1_2384680 A A G G A G G A A A A G A A A
LG1_2384715 T T C C T C C T T T T C T T T
LG1_2384731 T T C C T C C T T T T C T T T
LG1_2384796 C C T T C T T C C C C T C C C
LG1_2384803 A A C C A C C A A A A C A A A
LG1_2387363 T T C C T C C T T T T C T T T
LG1_2387367 C C T T C T T C C C C T C C C
LG1_2387450 C C T T C T T C C C C T C C C
LG1_2387484 G G A A G A A G G G G A G G G
LG1_2387818 C C T T C T T C C C C T C C C
LG1_2387833 C C T T C T T C C C C T C C C
LG1_2387867 C C T T C T T C C C C T C C C
LG1_2387929 C C T T C T T C C C C T C C C
LG1_2389344 C C T T C T T C C C C T C C C
LG1_2389885 C C T T C T T C C C C T C C C
LG1_2390155 C C T T C T T C C C C T C C C
LG1_2390196 C C T T C T T C C C C T C C C
LG1_2390205 C C T T C T T C C C C T C C C
LG1_2390210 G G C C G C C G G G G C G G G
LG1_2391418 T T C C T C C T T T T C T T T
LG1_2391507 C C T T C T T C C C C T C C C
LG1_2391511 T T C C T C C T T T T C T T T
LG1_2391515 C C T T C T T C C C C T C C C
LG1_2392051 A A G G A G G A A A A G A A A
LG1_2392063 G G A A G A A G G G G A G G G
LG1_2392141 G G C C G C C G G G G C G G G
LG1_2392157 A A G G A G G A A A A G A A A
LG1_2392303 C C G G C G G C C C C G C C C
LG1_2392318 T T C C T C C T T T T C T T T
LG1_2392322 A A C C A C C A A A A C A A A
LG1_2392334 A A T T A T T A A A A T A A A
LG1_2392354 T T A A T A A T T T T A T T T
LG1_2392429 T T A A T A A T T T T A T T T
LG1_2392431 C C T T C T T C C C C T C C C
LG1_2392523 C C T T C T T C C C C T C C C
LG1_2392538 G G A A G A A G G G G A G G G
LG1_2392554 C C T T C T T C C C C T C C C
LG1_2392557 G G A A G A A G G G G A G G G
LG1_2392563 A A G G A G G A A A A G A A A
LG1_2392569 G G A A G A A G G G G A G G G
LG1_2392647 C C T T C T T C C C C T C C C
LG1_2392653 G G A A G A A G G G G A G G G
LG1_2392666 T T C C T C C T T T T C T T T
LG1_2392668 G G A A G A A G G G G A G G G
LG1_2392670 T T C C T C C T T T T C T T T
LG1_2392695 A A G G A G G A A A A G A A A
LG1_2392755 T T C C T C C T T T T C T T T
LG1_2392784 G G A A G A A G G G G A G G G
LG1_2392790 G G A A G A A G G G G A G G G
LG1_2392819 A A G G A G G A A A A G A A A
LG1_2392856 T T C C T C C T T T T C T T T
LG1_2392876 A A G G A G G A A A A G A A A
LG1_2392883 C C T T C T T C C C C T C C C
LG1_2392884 G G A A G A A G G G G A G G G
LG1_2392898 G G C C G C C G G G G C G G G
LG1_2392902 T T C C T C C T T T T C T T T
LG1_2392903 C C T T C T T C C C C T C C C
LG1_2392923 A A G G A G G A A A A G A A A
LG1_2392973 A A G G A G G A A A A G A A A
LG1_2392984 G G A A G A A G G G G A G G G
LG1_2393011 G G A A G A A G G G G A G G G
LG1_2393016 T T C C T C C T T T T C T T T
LG1_2393037 C C T T C T T C C C C T C C C
LG1_2393071 T T C C T C C T T T T C T T T
LG1_2393073 T T C C T C C T T T T C T T T
LG1_2393110 C C T T C T T C C C C T C C C
LG1_2393328 C C T T C T T C C C C T C C C
LG1_2393338 G G A A G A A G G G G A G G G
LG1_2393442 A A G G A G G A A A A G A A A
LG1_2393864 G G A A G A A G G G G A G G G
LG1_2393972 G G A A G A A G G G G A G G G
LG1_2394122 G G A A G A A G G G G A G G G
LG1_2394533 T T C C T C C T T T T C T T T
LG1_2394693 T T C C T C C T T T T C T T T
LG1_2394919 T T C C T C C T T T T C T T T
LG1_2394948 G G C C G C C G G G G C G G G
LG1_2395042 G G A A G A A G G G G A G G G
LG1_2395138 C C T T C T T C C C C T C C C
LG1_2395207 G G A A G A A G G G G A G G G
LG1_2395250 C C T T C T T C C C C T C C C
LG1_2395270 G G A A G A A G G G G A G G G
LG1_2395798 T T A A T A A T T T T A T T T
LG1_2396184 G G T T G T T G G G G T G G G
LG1_2396218 A A G G A G G A A A A G A A A
LG1_2396276 G G A A G A A G G G G A G G G
LG1_2396758 C C T T C T T C C C C T C C C
LG1_2397692 C C G G C G G C C C C G C C C
LG1_2397729 A A G G A G G A A A A G A A A
LG1_2397907 C C T T C T T C C C C T C C C
LG1_2397919 G G A A G A A G G G G A G G G
LG1_2398111 T T C C T C C T T T T C T T T
LG1_2398113 A A G G A G G A A A A G A A A
LG1_2398114 A A G G A G G A A A A G A A A
LG1_2398116 A A G G A G G A A A A G A A A
LG1_2398197 A A G G A G G A A A A G A A A
LG1_2398568 T T C C T C C T T T T C T T T
LG1_2398732 G G A A G A A G G G G A G G G
LG1_2398788 C C T T C T T C C C C T C C C
LG1_2398959 A A G G A G G A A A A G A A A
LG1_2398978 C C T T C T T C C C C T C C C
LG1_2399014 A A G G A G G A A A A G A A A
LG1_2399034 T T C C T C C T T T T C T T T
LG1_2399051 G G A A G A A G G G G A G G G
LG1_2399074 T T C C T C C T T T T C T T T
LG1_2399163 G G A A G A A G G G G A G G G
LG1_2399168 T T G G T G G T T T T G T T T
LG1_2399171 A A G G A G G A A A A G A A A
LG1_2399179 G G A A G A A G G G G A G G G
LG1_2399190 G G A A G A A G G G G A G G G
LG1_2399245 A A G G A G G A A A A G A A A
LG1_2399607 T T C C T C C T T T T C T T T
LG1_2399621 G G A A G A A G G G G A G G G
LG1_2399654 C C T T C T T C C C C T C C C
LG1_2399782 T T A A T A A T T T T A T T T
LG1_2399853 A A G G A G G A A A A G A A A
LG1_2399908 A A G G A G G A A A A G A A A
LG1_2400082 A A G G A G G A A A A G A A A
LG1_2400146 T T C C T C C T T T T C T T T
LG1_2400197 G G A A G A A G G G G A G G G
LG1_2400206 G G A A G A A G G G G A G G G
LG1_2400217 A A G G A G G A A A A G A A A
LG1_2400556 G G A A G A A G G G G A G G G
LG1_2400636 T T C C T C C T T T T C T T T
LG1_2400745 C C G G C G G C C C C G C C C
LG1_2400878 T T G G T G G T T T T G T T T
LG1_2400883 A A G G A G G A A A A G A A A
LG1_2400900 A A G G A G G A A A A G A A A
LG1_2400924 T T C C T C C T T T T C T T T
LG1_2401106 C C T T C T T C C C C T C C C
LG1_2401396 A A G G A G G A A A A G A A A
LG1_2401398 A A G G A G G A A A A G A A A
LG1_2401403 G G C C G C C G G G G C G G G
LG1_2401411 A A G G A G G A A A A G A A A
LG1_2401453 C C A A C A A C C C C A C C C
LG1_2401476 G G A A G A A G G G G A G G G
LG1_2401484 A A G G A G G A A A A G A A A
LG1_2401519 T T C C T C C T T T T C T T T
LG1_2401627 C C T T C T T C C C C T C C C
LG1_2401632 A A G G A G G A A A A G A A A
LG1_2401762 C C A A C A A C C C C A C C C
LG1_2401763 C C T T C T T C C C C T C C C
LG1_2401828 G G A A G A A G G G G A G G G
LG1_2401905 T T C C T C C T T T T C T T T
LG1_2401924 G G A A G A A G G G G A G G G
LG1_2401993 C C T T C T T C C C C T C C C
LG1_2402054 G G A A G A A G G G G A G G G
LG1_2402058 A A C C A C C A A A A C A A A
LG1_2402059 A A G G A G G A A A A G A A A
LG1_2402073 G G A A G A A G G G G A G G G
LG1_2402085 G G A A G A A G G G G A G G G
LG1_2402086 A A G G A G G A A A A G A A A
LG1_2402123 G G A A G A A G G G G A G G G
LG1_2402130 C C T T C T T C C C C T C C C
LG1_2402182 A A T T A T T A A A A T A A A
LG1_2402193 A A G G A G G A A A A G A A A
LG1_2402227 T T C C T C C T T T T C T T T
LG1_2402265 G G A A G A A G G G G A G G G
LG1_2402314 A A G G A G G A A A A G A A A
LG1_2402615 C C T T C T T C C C C T C C C
LG1_2402625 A A T T A T T A A A A T A A A
LG1_2402724 C C T T C T T C C C C T C C C
LG1_2402725 T T C C T C C T T T T C T T T
LG1_2403007 G G T T G T T G G G G T G G G
LG1_2403045 A A G G A G G A A A A G A A A
LG1_2403063 T T C C T C C T T T T C T T T
LG1_2403418 A A G G A G G A A A A G A A A
LG1_2403473 A A G G A G G A A A A G A A A
LG1_2403535 G G A A G A A G G G G A G G G
LG1_2403620 C C T T C T T C C C C T C C C
LG1_2403718 T T G G T G G T T T T G T T T
LG1_2403831 A A G G A G G A A A A G A A A
LG1_2403866 C C T T C T T C C C C T C C C
LG1_2403869 C C A A C A A C C C C A C C C
LG1_2403954 C C T T C T T C C C C T C C C
LG1_2403964 C C T T C T T C C C C T C C C
LG1_2404289 T T C C T C C T T T T C T T T
LG1_2404580 C C T T C T T C C C C T C C C
LG1_2404700 A A G G A G G A A A A G A A A
LG1_2404897 T T C C T C C T T T T C T T T
LG1_2404919 A A T T A T T A A A A T A A A
LG1_2405178 G G C C G C C G G G G C G G G
LG1_2405184 C C T T C T T C C C C T C C C
LG1_2405238 G G A A G A A G G G G A G G G
LG1_2405271 G G A A G A A G G G G A G G G
LG1_2405292 C C T T C T T C C C C T C C C
LG1_2405370 G G T T G T T G G G G T G G G
LG1_2405438 A A G G A G G A A A A G A A A
LG1_2405558 C C T T C T T C C C C T C C C
LG1_2405814 G G A A G A A G G G G A G G G
LG1_2406255 T T C C T C C T T T T C T T T
LG1_2406291 A A G G A G G A A A A G A A A
LG1_2406339 A A G G A G G A A A A G A A A
LG1_2406342 G G C C G C C G G G G C G G G
LG1_2406345 C C G G C G G C C C C G C C C
LG1_2406462 C C T T C T T C C C C T C C C
LG1_2406465 C C T T C T T C C C C T C C C
LG1_2406639 A A G G A G G A A A A G A A A
LG1_2406676 G G A A G A A G G G G A G G G
LG1_2406732 T T C C T C C T T T T C T T T
LG1_2406763 A A C C A C C A A A A C A A A
LG1_2406772 G G A A G A A G G G G A G G G
LG1_2406798 A A C C A C C A A A A C A A A
LG1_2406801 T T A A T A A T T T T A T T T
LG1_2406848 T T C C T C C T T T T C T T T
LG1_2406902 C C T T C T T C C C C T C C C
LG1_2406918 T T G G T G G T T T T G T T T
LG1_2407005 T T C C T C C T T T T C T T T
LG1_2407036 A A G G A G G A A A A G A A A
LG1_2408736 C C A A C A A C C C C A C C C
LG1_2408977 A A G G A G G A A A A G A A A
LG1_2408985 A A G G A G G A A A A G A A A
LG1_2408996 G G A A G A A G G G G A G G G
LG1_2409211 A A G G A G G A A A A G A A A
LG1_2409286 T T C C T C C T T T T C T T T
LG1_2409310 T T C C T C C T T T T C T T T
LG1_2409385 A A G G A G G A A A A G A A A
LG1_2409428 G G C C G C C G G G G C G G G
LG1_2409431 A A G G A G G A A A A G A A A
LG1_2409433 A A G G A G G A A A A G A A A
LG1_2409438 G G A A G A A G G G G A G G G
LG1_2409455 G G A A G A A G G G G A G G G
LG1_2409477 A A G G A G G A A A A G A A A
LG1_2409524 G G T T G T T G G G G T G G G
LG1_2409570 G G A A G A A G G G G A G G G
LG1_2409618 G G A A G A A G G G G A G G G
LG1_2409620 C C T T C T T C C C C T C C C
LG1_2409663 C C T T C T T C C C C T C C C
LG1_2409668 T T C C T C C T T T T C T T T
LG1_2409679 A A G G A G G A A A A G A A A
LG1_2410292 A A G G A G G A A A A G A A A
LG1_2410417 C C T T C T T C C C C T C C C
LG1_2410481 A A G G A G G A A A A G A A A
LG1_2410483 G G C C G C C G G G G C G G G
LG1_2410495 T T C C T C C T T T T C T T T
LG1_2410501 C C T T C T T C C C C T C C C
LG1_2410658 A A G G A G G A A A A G A A A
LG1_2410803 C C T T C T T C C C C T C C C
LG1_2411394 T T C C T C C T T T T C T T T
LG1_2411406 T T C C T C C T T T T C T T T
LG1_2411425 G G A A G A A G G G G A G G G
LG1_2411482 T T C C T C C T T T T C T T T
LG1_2411510 A A G G A G G A A A A G A A A
LG1_2411525 A A G G A G G A A A A G A A A
LG1_2411642 G G A A G A A G G G G A G G G
LG1_2411718 G G A A G A A G G G G A G G G
LG1_2411723 A A G G A G G A A A A G A A A
LG1_2411834 A A G G A G G A A A A G A A A
LG1_2411836 G G C C G C C G G G G C G G G
LG1_2411907 A A G G A G G A A A A G A A A
LG1_2412007 T T C C T C C T T T T C T T T
LG1_2412026 T T C C T C C T T T T C T T T
LG1_2412029 G G T T G T T G G G G T G G G
LG1_2412033 G G T T G T T G G G G T G G G
LG1_2412034 G G A A G A A G G G G A G G G
LG1_2412115 C C T T C T T C C C C T C C C
LG1_2412260 C C G G C G G C C C C G C C C
LG1_2412297 C C T T C T T C C C C T C C C
LG1_2412363 T T C C T C C T T T T C T T T
LG1_2412417 A A T T A T T A A A A T A A A
LG1_2412843 C C T T C T T C C C C T C C C
LG1_2412972 C C A A C A A C C C C A C C C
LG1_2412973 A A G G A G G A A A A G A A A
LG1_2412996 T T C C T C C T T T T C T T T
LG1_2413003 A A G G A G G A A A A G A A A
LG1_2413013 G G T T G T T G G G G T G G G
LG1_2413029 G G A A G A A G G G G A G G G
LG1_2413033 T T C C T C C T T T T C T T T
LG1_2413059 C C T T C T T C C C C T C C C
LG1_2413060 G G C C G C C G G G G C G G G
LG1_2413066 C C T T C T T C C C C T C C C
LG1_2413073 G G T T G T T G G G G T G G G
LG1_2413138 C C T T C T T C C C C T C C C
LG1_2413150 T T C C T C C T T T T C T T T
LG1_2413188 C C T T C T T C C C C T C C C
LG1_2413210 C C T T C T T C C C C T C C C
LG1_2413218 A A T T A T T A A A A T A A A
LG1_2413406 C C T T C T T C C C C T C C C
LG1_2413424 A A G G A G G A A A A G A A A
LG1_2413520 A A G G A G G A A A A G A A A
LG1_2413636 C C T T C T T C C C C T C C C
LG1_2413668 C C A A C A A C C C C A C C C
LG1_2413698 A A G G A G G A A A A G A A A
LG1_2413977 T T C C T C C T T T T C T T T
LG1_2414719 A A G G A G G A A A A G A A A
LG1_2414809 C C T T C T T C C C C T C C C
LG1_2415032 G G A A G A A G G G G A G G G
LG1_2415406 A A G G A G G A A A A G A A A
LG1_2416030 C C T T C T T C C C C T C C C
LG1_2416249 G G A A G A A G G G G A G G G
LG1_2416269 A A G G A G G A A A A G A A A
LG1_2416338 C C T T C T T C C C C T C C C
LG1_2416496 C C T T C T T C C C C T C C C
LG1_2416819 G G A A G A A G G G G A G G G
LG1_2417040 A A G G A G G A A A A G A A A
LG1_2417071 G G A A G A A G G G G A G G G
LG1_2417137 T T G G T G G T T T T G T T T
LG1_2417157 C C T T C T T C C C C T C C C
LG1_2417243 C C G G C G G C C C C G C C C
LG1_2417627 G G A A G A A G G G G A G G G
LG1_2417874 C C T T C T T C C C C T C C C
LG1_2417984 A A G G A G G A A A A G A A A
LG1_2418033 T T C C T C C T T T T C T T T
LG1_2418051 A A G G A G G A A A A G A A A
LG1_2418086 C C T T C T T C C C C T C C C
LG1_2418145 C C T T C T T C C C C T C C C
LG1_2418808 C C T T C T T C C C C T C C C
LG1_2418958 T T A A T A A T T T T A T T T
LG1_2418995 A A G G A G G A A A A G A A A
LG1_2419082 G G C C G C C G G G G C G G G
LG1_2419475 A A G G A G G A A A A G A A A
LG1_2419532 T T C C T C C T T T T C T T T
LG1_2419568 A A G G A G G A A A A G A A A
LG1_2419619 A A T T A T T A A A A T A A A
LG1_2419698 A A G G A G G A A A A G A A A
LG1_2419703 A A G G A G G A A A A G A A A
LG1_2419829 C C T T C T T C C C C T C C C
LG1_2435598 G G A A G A A G G G G A G G G
LG1_2435613 G G A A G A A G G G G A G G G
LG1_2435682 C C T T C T T C C C C T C C C
LG1_2435711 T T C C T C C T T T T C T T T
LG1_2435712 A A G G A G G A A A A G A A A
LG1_2435726 T T C C T C C T T T T C T T T
LG1_2435754 T T C C T C C T T T T C T T T
LG1_2435851 G G A A G A A G G G G A G G G
LG1_2436160 A A G G A G G A A A A G A A A
LG1_2436187 C C T T C T T C C C C T C C C
LG1_2436313 T T C C T C C T T T T C T T T
LG1_2436389 G G A A G A A G G G G A G G G
LG1_2436394 T T C C T C C T T T T C T T T
LG1_2436447 C C T T C T T C C C C T C C C
LG1_2436506 A A G G A G G A A A A G A A A
LG1_2436507 A A G G A G G A A A A G A A A
LG1_2436509 A A G G A G G A A A A G A A A
LG1_2436588 C C T T C T T C C C C T C C C
LG1_2436749 G G C C G C C G G G G C G G G
LG1_2436784 T T C C T C C T T T T C T T T
LG1_2436816 C C T T C T T C C C C T C C C
LG1_2436849 T T C C T C C T T T T C T T T
LG1_2436862 G G A A G A A G G G G A G G G
LG1_2436864 C C T T C T T C C C C T C C C
LG1_2436882 C C T T C T T C C C C T C C C
LG1_2436911 G G A A G A A G G G G A G G G
LG1_2436977 C C G G C G G C C C C G C C C
LG1_2437024 A A G G A G G A A A A G A A A
LG1_2437060 C C T T C T T C C C C T C C C
LG1_2437072 C C T T C T T C C C C T C C C
LG1_2437084 C C T T C T T C C C C T C C C
LG1_2437102 G G A A G A A G G G G A G G G
LG1_2437118 A A G G A G G A A A A G A A A
LG1_2437135 C C T T C T T C C C C T C C C
LG1_2437138 C C A A C A A C C C C A C C C
LG1_2437496 T T C C T C C T T T T C T T T
LG1_2437512 C C T T C T T C C C C T C C C
LG1_2437518 A A G G A G G A A A A G A A A
LG1_2437536 T T C C T C C T T T T C T T T
LG1_2437552 T T C C T C C T T T T C T T T
LG1_2437988 G G A A G A A G G G G A G G G
LG1_2438290 T T C C T C C T T T T C T T T
LG1_2438319 G G A A G A A G G G G A G G G
LG1_2438847 A A G G A G G A A A A G A A A
LG1_2439383 G G A A G A A G G G G A G G G
LG1_2439643 T T C C T C C T T T T C T T T
LG1_2439810 T T C C T C C T T T T C T T T
LG1_2439934 C C T T C T T C C C C T C C C
LG1_2440416 C C T T C T T C C C C T C C C
LG1_2440426 C C T T C T T C C C C T C C C
LG1_2440457 G G T T G T T G G G G T G G G
LG1_2441040 G G A A G A A G G G G A G G G
LG1_2441383 A A G G A G G A A A A G A A A
LG1_2441385 C C A A C A A C C C C A C C C
LG1_2441431 T T C C T C C T T T T C T T T
LG1_2441451 T T A A T A A T T T T A T T T
LG1_2441452 A A G G A G G A A A A G A A A
LG1_2441523 C C T T C T T C C C C T C C C
LG1_2441579 A A G G A G G A A A A G A A A
LG1_2441746 C C T T C T T C C C C T C C C
LG1_2441964 C C T T C T T C C C C T C C C
LG1_2442025 G G C C G C C G G G G C G G G
LG1_2442165 G G A A G A A G G G G A G G G
LG1_2442387 C C G G C G G C C C C G C C C
LG1_2442688 G G A A G A A G G G G A G G G
LG1_2442793 T T C C T C C T T T T C T T T
LG1_2442916 G G A A G A A G G G G A G G G
LG1_2443261 C C T T C T T C C C C T C C C
LG1_2443391 C C T T C T T C C C C T C C C
LG1_2443392 G G A A G A A G G G G A G G G
LG1_2443457 G G C C G C C G G G G C G G G
LG1_2443619 C C A A C A A C C C C A C C C
LG1_2443697 G G A A G A A G G G G A G G G
LG1_2443804 C C T T C T T C C C C T C C C
LG1_2443877 T T C C T C C T T T T C T T T
LG1_2443894 C C T T C T T C C C C T C C C
LG1_2443941 G G A A G A A G G G G A G G G
LG1_2444146 G G C C G C C G G G G C G G G
LG1_2444364 A A G G A G G A A A A G A A A
LG1_2444475 T T C C T C C T T T T C T T T
LG1_2444664 C C G G C G G C C C C G C C C
LG1_2444736 T T C C T C C T T T T C T T T
LG1_2444866 G G A A G A A G G G G A G G G
LG1_2444878 G G A A G A A G G G G A G G G
LG1_2444989 A A C C A C C A A A A C A A A
LG1_2445100 C C T T C T T C C C C T C C C
LG1_2445133 A A G G A G G A A A A G A A A
LG1_2446301 G G A A G A A G G G G A G G G
LG1_2446719 A A G G A G G A A A A G A A A
LG1_2446880 T T C C T C C T T T T C T T T
LG1_2447067 G G A A G A A G G G G A G G G
LG1_2447194 T T C C T C C T T T T C T T T
LG1_2447220 G G C C G C C G G G G C G G G
LG1_2447349 A A C C A C C A A A A C A A A
LG1_2447354 G G A A G A A G G G G A G G G
LG1_2447833 A A G G A G G A A A A G A A A
LG1_2447839 C C A A C A A C C C C A C C C
LG1_2447844 T T C C T C C T T T T C T T T
LG1_2448450 C C T T C T T C C C C T C C C
LG1_2448621 C C G G C G G C C C C G C C C
LG1_2448807 A A G G A G G A A A A G A A A
LG1_2448819 G G C C G C C G G G G C G G G
LG1_2448828 C C T T C T T C C C C T C C C
LG1_2449038 C C T T C T T C C C C T C C C
LG1_2449122 C C T T C T T C C C C T C C C
LG1_2449348 G G T T G T T G G G G T G G G
LG1_2449352 T T C C T C C T T T T C T T T
LG1_2449411 G G T T G T T G G G G T G G G
LG1_2449483 T T C C T C C T T T T C T T T
LG1_2449531 A A G G A G G A A A A G A A A
LG1_2449535 G G T T G T T G G G G T G G G
LG1_2449544 A A G G A G G A A A A G A A A
LG1_2449632 G G A A G A A G G G G A G G G
LG1_2449711 C C T T C T T C C C C T C C C
LG1_2449930 A A G G A G G A A A A G A A A
LG1_2450130 G G C C G C C G G G G C G G G
LG1_2450357 T T C C T C C T T T T C T T T
LG1_2450424 A A G G A G G A A A A G A A A
LG1_2450432 A A G G A G G A A A A G A A A
LG1_2450451 C C T T C T T C C C C T C C C
LG1_2450458 T T C C T C C T T T T C T T T
LG1_2450505 T T C C T C C T T T T C T T T
LG1_2450508 C C T T C T T C C C C T C C C
LG1_2450518 T T C C T C C T T T T C T T T
LG1_2450565 T T C C T C C T T T T C T T T
LG1_2450570 G G A A G A A G G G G A G G G
LG1_2450575 A A G G A G G A A A A G A A A
LG1_2450636 C C T T C T T C C C C T C C C
LG1_2450655 C C A A C A A C C C C A C C C
LG1_2450673 G G A A G A A G G G G A G G G
LG1_2450675 C C T T C T T C C C C T C C C
LG1_2450775 A A G G A G G A A A A G A A A
LG1_2450777 G G C C G C C G G G G C G G G
LG1_2450842 G G A A G A A G G G G A G G G
LG1_2450845 T T C C T C C T T T T C T T T
LG1_2450851 G G A A G A A G G G G A G G G
LG1_2451153 G G A A G A A G G G G A G G G
LG1_2451158 G G A A G A A G G G G A G G G
LG1_2451264 G G T T G T T G G G G T G G G
LG1_2451315 C C T T C T T C C C C T C C C
LG1_2451370 T T A A T A A T T T T A T T T
LG1_2451387 T T C C T C C T T T T C T T T
LG1_2451388 C C T T C T T C C C C T C C C
LG1_2451505 G G A A G A A G G G G A G G G
LG1_2451526 C C T T C T T C C C C T C C C
LG1_2451564 T T C C T C C T T T T C T T T
LG1_2451565 C C T T C T T C C C C T C C C
LG1_2451628 A A G G A G G A A A A G A A A
LG1_2451649 G G T T G T T G G G G T G G G
LG1_2451656 G G A A G A A G G G G A G G G
LG1_2451790 T T C C T C C T T T T C T T T
LG1_2451837 G G A A G A A G G G G A G G G
LG1_2452096 G G A A G A A G G G G A G G G
LG1_2452243 C C T T C T T C C C C T C C C
LG1_2452246 C C T T C T T C C C C T C C C
LG1_2452249 A A G G A G G A A A A G A A A
LG1_2452252 C C A A C A A C C C C A C C C
LG1_2452471 C C A A C A A C C C C A C C C
LG1_2452494 C C T T C T T C C C C T C C C
LG1_2452508 G G A A G A A G G G G A G G G
LG1_2452520 A A G G A G G A A A A G A A A
LG1_2452731 A A G G A G G A A A A G A A A
LG1_2452862 A A G G A G G A A A A G A A A
LG1_2452913 A A G G A G G A A A A G A A A
LG1_2452975 A A G G A G G A A A A G A A A
LG1_2453142 G G C C G C C G G G G C G G G
LG1_2453203 A A T T A T T A A A A T A A A
LG1_2453306 C C T T C T T C C C C T C C C
LG1_2453784 T T C C T C C T T T T C T T T
LG1_2454329 G G A A G A A G G G G A G G G
LG1_2454355 A A G G A G G A A A A G A A A
LG1_2454393 C C T T C T T C C C C T C C C
LG1_2454404 C C T T C T T C C C C T C C C
LG1_2455233 A A G G A G G A A A A G A A A
LG1_2455393 T T C C T C C T T T T C T T T
LG1_2455539 G G T T G T T G G G G T G G G
LG1_2462681 T T C C T C C T T T T C T T T
LG1_2462716 A A G G A G G A A A A G A A A
LG1_2464936 C C G G C G G C C C C G C C C
LG1_2465171 T T C C T C C T T T T C T T T
LG1_2466712 A A G G A G G A A A A G A A A
LG1_2467992 G G A A G A A G G G G A G G G
LG1_2468334 T T C C T C C T T T T C T T T
LG1_2468890 A A G G A G G A A A A G A A A
LG1_2468957 A A G G A G G A A A A G A A A
LG1_2469396 T T C C T C C T T T T C T T T
LG1_2469691 C C T T C T T C C C C T C C C
LG1_2470743 G G A A G A A G G G G A G G G
LG1_2470747 C C T T C T T C C C C T C C C
LG1_2471081 A A G G A G G A A A A G A A A
LG1_2471374 G G A A G A A G G G G A G G G
LG1_2471484 A A G G A G G A A A A G A A A
LG1_2471622 G G A A G A A G G G G A G G G
LG1_2472047 C C T T C T T C C C C T C C C
LG1_2472399 C C T T C T T C C C C T C C C
LG1_2472425 T T G G T G G T T T T G T T T
LG1_2472468 A A G G A G G A A A A G A A A
LG1_2472769 T T A A T A A T T T T A T T T
LG1_2472803 G G A A G A A G G G G A G G G
LG1_2472834 A A G G A G G A A A A G A A A
LG1_2472938 G G A A G A A G G G G A G G G
LG1_2472970 C C T T C T T C C C C T C C C
LG1_2473026 A A G G A G G A A A A G A A A
LG1_2473123 T T A A T A A T T T T A T T T
LG1_2473143 T T C C T C C T T T T C T T T
LG1_2473147 A A G G A G G A A A A G A A A
LG1_2473155 A A G G A G G A A A A G A A A
LG1_2473170 T T C C T C C T T T T C T T T
LG1_2473309 A A G G A G G A A A A G A A A
LG1_2473313 T T C C T C C T T T T C T T T
LG1_2473341 C C G G C G G C C C C G C C C
LG1_2473408 T T A A T A A T T T T A T T T
LG1_2473668 A A G G A G G A A A A G A A A
LG1_2473763 G G A A G A A G G G G A G G G
LG1_2473773 G G A A G A A G G G G A G G G
LG1_2474225 A A G G A G G A A A A G A A A
LG1_2474239 T T C C T C C T T T T C T T T
LG1_2475360 A A G G A G G A A A A G A A A
LG1_2475364 A A G G A G G A A A A G A A A
LG1_2475365 T T C C T C C T T T T C T T T
LG1_2475383 G G C C G C C G G G G C G G G
LG1_2475407 C C T T C T T C C C C T C C C
LG1_2475423 T T C C T C C T T T T C T T T
LG1_2475444 A A G G A G G A A A A G A A A
LG1_2475463 C C T T C T T C C C C T C C C
LG1_2475613 C C A A C A A C C C C A C C C
LG1_2475924 C C T T C T T C C C C T C C C
LG1_2475985 T T C C T C C T T T T C T T T
LG1_2479180 C C T T C T T C C C C T C C C
LG1_2479301 A A G G A G G A A A A G A A A
LG1_2479450 C C T T C T T C C C C T C C C
LG1_2479490 C C G G C G G C C C C G C C C
LG1_2479495 C C G G C G G C C C C G C C C
LG1_2479510 T T C C T C C T T T T C T T T
LG1_2479570 C C T T C T T C C C C T C C C
LG1_2479616 C C T T C T T C C C C T C C C
LG1_2480983 G G A A G A A G G G G A G G G
LG1_2481885 A A C C A C C A A A A C A A A
LG1_2486562 G G A A G A A G G G G A G G G
LG1_2486755 T T C C T C C T T T T C T T T
LG1_2486994 G G A A G A A G G G G A G G G
LG1_2487028 T T C C T C C T T T T C T T T
LG1_2487039 A A G G A G G A A A A G A A A
LG1_2487117 G G A A G A A G G G G A G G G
LG1_2487889 G G A A G A A G G G G A G G G
LG1_2488086 C C T T C T T C C C C T C C C
LG1_2488124 C C G G C G G C C C C G C C C
LG1_2488126 T T C C T C C T T T T C T T T
LG1_2488295 C C T T C T T C C C C T C C C
LG1_2488409 C C T T C T T C C C C T C C C
LG1_2488422 T T C C T C C T T T T C T T T
LG1_2488429 C C T T C T T C C C C T C C C
LG1_2488515 C C T T C T T C C C C T C C C
LG1_2488760 A A G G A G G A A A A G A A A
LG1_2489003 G G A A G A A G G G G A G G G
LG1_2489078 C C T T C T T C C C C T C C C
LG1_2493888 A A G G A G G A A A A G A A A
LG1_2495569 A A T T A T T A A A A T A A A
LG1_2495611 C C G G C G G C C C C G C C C
LG1_2495626 G G A A G A A G G G G A G G G
LG1_2495791 G G A A G A A G G G G A G G G
LG1_2497820 C C T T C T T C C C C T C C C
LG1_2497933 T T A A T A A T T T T A T T T
LG1_2497936 T T C C T C C T T T T C T T T
LG1_2498011 G G A A G A A G G G G A G G G
LG1_2498994 C C A A C A A C C C C A C C C
LG1_2499050 C C A A C A A C C C C A C C C
LG1_2499642 T T C C T C C T T T T C T T T
LG1_2500498 G G A A G A A G G G G A G G G
LG1_2502239 C C T T C T T C C C C T C C C
LG1_2502477 A A T T A T T A A A A T A A A
LG1_2502518 C C T T C T T C C C C T C C C
LG1_2502527 A A T T A T T A A A A T A A A
LG1_2502558 C C T T C T T C C C C T C C C
LG1_2502953 T T C C T C C T T T T C T T T
LG1_2502996 C C T T C T T C C C C T C C C
LG1_2503013 C C A A C A A C C C C A C C C
LG1_2503116 G G A A G A A G G G G A G G G
LG1_2503485 G G A A G A A G G G G A G G G
LG1_2503551 C C T T C T T C C C C T C C C
LG1_2503558 G G A A G A A G G G G A G G G
LG1_2503632 C C T T C T T C C C C T C C C
LG1_2503669 T T G G T G G T T T T G T T T
LG1_2503678 T T G G T G G T T T T G T T T
LG1_2503833 T T C C T C C T T T T C T T T
LG1_2503940 G G A A G A A G G G G A G G G
LG1_2504060 A A G G A G G A A A A G A A A
LG1_2504104 T T A A T A A T T T T A T T T
LG1_2504237 C C T T C T T C C C C T C C C
LG1_2504333 G G A A G A A G G G G A G G G
LG1_2504346 T T C C T C C T T T T C T T T
LG1_2504354 T T C C T C C T T T T C T T T
LG1_2504362 A A C C A C C A A A A C A A A
LG1_2504369 A A G G A G G A A A A G A A A
LG1_2504376 A A G G A G G A A A A G A A A
LG1_2505899 A A G G A G G A A A A G A A A
LG1_2506207 T T C C T C C T T T T C T T T
LG1_2507990 C C T T C T T C C C C T C C C
LG1_2509559 T T C C T C C T T T T C T T T
LG1_2510186 C C G G C G G C C C C G C C C
LG1_2510215 G G A A G A A G G G G A G G G
LG1_2510282 T T C C T C C T T T T C T T T
LG1_2510324 C C T T C T T C C C C T C C C
LG1_2510333 A A G G A G G A A A A G A A A
LG1_2510354 A A G G A G G A A A A G A A A
LG1_2510390 T T C C T C C T T T T C T T T
LG1_2510409 C C T T C T T C C C C T C C C
LG1_2511629 A A G G A G G A A A A G A A A
LG1_2511959 C C T T C T T C C C C T C C C
LG1_2511978 G G C C G C C G G G G C G G G
LG1_2511988 A A G G A G G A A A A G A A A
LG1_2511991 A A G G A G G A A A A G A A A
LG1_2511995 G G A A G A A G G G G A G G G
LG1_2513572 T T G G T G G T T T T G T T T
LG1_2513646 C C T T C T T C C C C T C C C
LG1_2513683 T T C C T C C T T T T C T T T
LG1_2514548 G G A A G A A G G G G A G G G
LG1_2514823 A A G G A G G A A A A G A A A
LG1_2514824 C C A A C A A C C C C A C C C
LG1_2514837 C C G G C G G C C C C G C C C
LG1_2514857 T T A A T A A T T T T A T T T
LG1_2514875 C C T T C T T C C C C T C C C
LG1_2514876 G G A A G A A G G G G A G G G
LG1_2514883 G G A A G A A G G G G A G G G
LG1_2514920 T T C C T C C T T T T C T T T
LG1_2514975 A A G G A G G A A A A G A A A
LG1_2515132 G G C C G C C G G G G C G G G
LG1_2515577 C C T T C T T C C C C T C C C
LG1_2516261 C C G G C G G C C C C G C C C
LG1_2517103 T T C C T C C T T T T C T T T
LG1_2517810 G G C C G C C G G G G C G G G
LG1_2519701 T T C C T C C T T T T C T T T
LG1_2519815 G G C C G C C G G G G C G G G
LG1_2519954 G G A A G A A G G G G A G G G
LG1_2519969 A A G G A G G A A A A G A A A
LG1_2521590 C C T T C T T C C C C T C C C
LG1_2521593 T T C C T C C T T T T C T T T
LG1_2521594 C C T T C T T C C C C T C C C
LG1_2524811 C A A A C A A C C C C A C C C
LG1_2524949 C G G G C G G C C C C G C C C
LG1_2524966 T C C C T C C T T T T C T T T
LG1_2524999 C G G G C G G C C C C G C C C
LG1_2525026 G A A A G A A G G G G A G G G
LG1_2525059 T C C C T C C T T T T C T T T
LG1_2525138 A G G G A G G A A A A G A A A
LG1_2525200 G A A A G A A G G G G A G G G
LG1_2525277 C T T T C T T C C C C T C C C
LG1_2525380 C G G G C G G C C C C G C C C
LG1_2525409 A G G G A G G A A A A G A A A
LG1_2525413 A G G G A G G A A A A G A A A
LG1_2525424 A C C C A C C A A A A C A A A
LG1_2525426 A G G G A G G A A A A G A A A
LG1_2525443 T C C C T C C T T T T C T T T
LG1_2525448 A T T T A T T A A A A T A A A
LG1_2525450 A G G G A G G A A A A G A A A
LG1_2525463 C T T T C T T C C C C T C C C
LG1_2525485 G A A A G A A G G G G A G G G
LG1_2525577 C T T T C T T C C C C T C C C
LG1_2525580 G A A A G A A G G G G A G G G
LG1_2525586 T C C C T C C T T T T C T T T
LG1_2525596 C T T T C T T C C C C T C C C
LG1_2525604 T G G G T G G T T T T G T T T
LG1_2525616 T C C C T C C T T T T C T T T
LG1_2525626 G C C C G C C G G G G C G G G
LG1_2525675 A G G G A G G A A A A G A A A
LG1_2525726 G T T T G T T G G G G T G G G
LG1_2525746 C T T T C T T C C C C T C C C
LG1_2525766 C T T T C T T C C C C T C C C
LG1_2525784 G A A A G A A G G G G A G G G
LG1_2525870 A G G G A G G A A A A G A A A
LG1_2525878 G T T T G T T G G G G T G G G
LG1_2525937 C T T T C T T C C C C T C C C
LG1_2526127 A T T T A T T A A A A T A A A
LG1_2526131 A G G G A G G A A A A G A A A
LG1_2526194 C T T T C T T C C C C T C C C
LG1_2526250 G A A A G A A G G G G A G G G
LG1_2526423 G A A A G A A G G G G A G G G
LG1_2526529 C T T T C T T C C C C T C C C
LG1_2526584 C T T T C T T C C C C T C C C
LG1_2526832 A G G G A G G A A A A G A A A
LG1_2526836 A G G G A G G A A A A G A A A
LG1_2526843 G A A A G A A G G G G A G G G
LG1_2527627 G A A A G A A G G G G A G G G
LG1_2527734 T C C C T C C T T T T C T T T
LG1_2527770 C G G G C G G C C C C G C C C
LG1_2530856 C T T T C T T C C C C T C C C
LG1_2531043 T C C C T C C T T T T C T T T
LG1_2531078 C G G G C G G C C C C G C C C
LG1_2531081 G A A A G A A G G G G A G G G
LG1_2531148 G A A A G A A G G G G A G G G
LG1_2531182 C T T T C T T C C C C T C C C
LG1_2531381 C A A A C A A C C C C A C C C
LG1_2531477 C A A A C A A C C C C A C C C
LG1_2531502 A T T T A T T A A A A T A A A
LG1_2531589 G A A A G A A G G G G A G G G
LG1_2531848 C T T T C T T C C C C T C C C
LG1_2534690 T C C C T C C T T T T C T T T
LG1_2534740 G A A A G A A G G G G A G G G
LG1_2534808 C T T T C T T C C C C T C C C
LG1_2534889 G A A A G A A G G G G A G G G
LG1_2534891 C G G G C G G C C C C G C C C
LG1_2534894 T G G G T G G T T T T G T T T
LG1_2535008 C G G G C G G C C C C G C C C
LG1_2535058 A G G G A G G A A A A G A A A
LG1_2535062 T C C C T C C T T T T C T T T
LG1_2535119 T C C C T C C T T T T C T T T
LG1_2535226 G A A A G A A G G G G A G G G
LG1_2536195 G A A A G A A G G G G A G G G
LG1_2536917 C T T T C T T C C C C T C C C
LG1_2537328 A G G G A G G A A A A G A A A
LG1_2537347 T C C C T C C T T T T C T T T
LG1_2537352 C T T T C T T C C C C T C C C
LG1_2537368 T G G G T G G T T T T G T T T
LG1_2537374 A T T T A T T A A A A T A A A
LG1_2537387 T C C C T C C T T T T C T T T
LG1_2537394 G A A A G A A G G G G A G G G
LG1_2537401 A G G G A G G A A A A G A A A
LG1_2537408 C T T T C T T C C C C T C C C
LG1_2537611 T C C C T C C T T T T C T T T
LG1_2538694 C T T T C T T C C C C T C C C
LG1_2538726 T C C C T C C T T T T C T T T
LG1_2538738 G A A A G A A G G G G A G G G
LG1_2538776 G A A A G A A G G G G A G G G
LG1_2539770 G A A A G A A G G G G A G G G
LG1_2540052 A T T T A T T A A A A T A A A
LG1_2540226 C T T T C T T C C C C T C C C
LG1_2540445 A G G G A G G A A A A G A A A
LG1_2540515 T C C C T C C T T T T C T T T
LG1_2540643 T A A A T A A T T T T A T T T
LG1_2540659 C T T T C T T C C C C T C C C
LG1_2540668 C T T T C T T C C C C T C C C
LG1_2540670 G A A A G A A G G G G A G G G
LG1_2540827 C T T T C T T C C C C T C C C
LG1_2540921 T C C C T C C T T T T C T T T
LG1_2540928 A G G G A G G A A A A G A A A
LG1_2541055 A G G G A G G A A A A G A A A
LG1_2541083 C T T T C T T C C C C T C C C
LG1_2541335 A T T T A T T A A A A T A A A
LG1_2541364 T C C C T C C T T T T C T T T
LG1_2541383 A G G G A G G A A A A G A A A
LG1_2541385 T G G G T G G T T T T G T T T
LG1_2541388 T C C C T C C T T T T C T T T
LG1_2541521 G A A A G A A G G G G A G G G
LG1_2541525 T C C C T C C T T T T C T T T
LG1_2541552 G A A A G A A G G G G A G G G
LG1_2541564 A G G G A G G A A A A G A A A
LG1_2541579 A G G G A G G A A A A G A A A
LG1_2542161 C G G G C G G C C C C G C C C
LG1_2542164 A T T T A T T A A A A T A A A
LG1_2542213 A G G G A G G A A A A G A A A
LG1_2542309 A G G G A G G A A A A G A A A
LG1_2542783 G T T T G T T G G G G T G G G
LG1_2542994 G A A A G A A G G G G A G G G
LG1_2543049 A G G G A G G A A A A G A A A
LG1_2543064 A G G G A G G A A A A G A A A
LG1_2543089 T C C C T C C T T T T C T T T
LG1_2543107 A G G G A G G A A A A G A A A
LG1_2543111 C A A A C A A C C C C A C C C
LG1_2543128 T C C C T C C T T T T C T T T
LG1_2543146 G C C C G C C G G G G C G G G
LG1_2543174 T G G G T G G T T T T G T T T
LG1_2543217 A G G G A G G A A A A G A A A
LG1_2543220 G A A A G A A G G G G A G G G
LG1_2543229 A T T T A T T A A A A T A A A
LG1_2543238 C T T T C T T C C C C T C C C
LG1_2543239 T C C C T C C T T T T C T T T
LG1_2543244 T C C C T C C T T T T C T T T
LG1_2543342 G A A A G A A G G G G A G G G
LG1_2543377 G C C C G C C G G G G C G G G
LG1_2543486 T C C C T C C T T T T C T T T
LG1_2543488 G A A A G A A G G G G A G G G
LG1_2543862 G A A A G A A G G G G A G G G
LG1_2544103 A T T T A T T A A A A T A A A
LG1_2544235 G C C C G C C G G G G C G G G
LG1_2544343 T C C C T C C T T T T C T T T
LG1_2544490 A G G G A G G A A A A G A A A
LG1_2544611 C T T T C T T C C C C T C C C
LG1_2544616 C A A A C A A C C C C A C C C
LG1_2544618 C T T T C T T C C C C T C C C
LG1_2544736 G A A A G A A G G G G A G G G
LG1_2544759 T C C C T C C T T T T C T T T
LG1_2544797 T A A A T A A T T T T A T T T
LG1_2544801 A G G G A G G A A A A G A A A
LG1_2544842 C T T T C T T C C C C T C C C
LG1_2544845 C T T T C T T C C C C T C C C
LG1_2544847 A G G G A G G A A A A G A A A
LG1_2544849 A G G G A G G A A A A G A A A
LG1_2545116 C T T T C T T C C C C T C C C
LG1_2545128 T A A A T A A T T T T A T T T
LG1_2545244 T C C C T C C T T T T C T T T
LG1_2545667 G A A A G A A G G G G A G G G
LG1_2545958 T C C C T C C T T T T C T T T
LG1_2545985 T C C C T C C T T T T C T T T
LG1_2546057 T C C C T C C T T T T C T T T
LG1_2546138 C T T T C T T C C C C T C C C
LG1_2546150 G A A A G A A G G G G A G G G
LG1_2546181 A G G G A G G A A A A G A A A
LG1_2546305 T C C C T C C T T T T C T T T
LG1_2546417 G A A A G A A G G G G A G G G
LG1_2546687 A G G G A G G A A A A G A A A
LG1_2547172 A G G G A G G A A A A G A A A
LG1_2547533 A T T T A T T A A A A T A A A
LG1_2547574 G A A A G A A G G G G A G G G
LG1_2547766 A G G G A G G A A A A G A A A
LG1_2548150 G A A A G A A G G G G A G G G
LG1_2549082 A G G G A G G A A A A G A A A
LG1_2549109 T A A A T A A T T T T A T T T
LG1_2549170 A G G G A G G A A A A G A A A
LG1_2549567 T C C C T C C T T T T C T T T
LG1_2549756 G A A A G A A G G G G A G G G
LG1_2549832 G C C C G C C G G G G C G G G
LG1_2549861 T C C C T C C T T T T C T T T
LG1_2549942 C T T T C T T C C C C T C C C
LG1_2549958 T C C C T C C T T T T C T T T
LG1_2549992 G A A A G A A G G G G A G G G
LG1_2550155 G C C C G C C G G G G C G G G
LG1_2550326 G A A A G A A G G G G A G G G
LG1_2550328 C T T T C T T C C C C T C C C
LG1_2550578 G A A A G A A G G G G A G G G
LG1_2550635 A G G G A G G A A A A G A A A
LG1_2550638 C G G G C G G C C C C G C C C
LG1_2550852 G A A A G A A G G G G A G G G
LG1_2551040 A C C C A C C A A A A C A A A
LG1_2551081 G A A A G A A G G G G A G G G
LG1_2551331 C G G G C G G C C C C G C C C
LG1_2551457 G A A A G A A G G G G A G G G
LG1_2551459 A G G G A G G A A A A G A A A
LG1_2551549 A G G G A G G A A A A G A A A
LG1_2551576 T C C C T C C T T T T C T T T
LG1_2551577 A C C C A C C A A A A C A A A
LG1_2551586 G A A A G A A G G G G A G G G
LG1_2551623 C G G G C G G C C C C G C C C
LG1_2551628 G A A A G A A G G G G A G G G
LG1_2551645 C T T T C T T C C C C T C C C
LG1_2551678 G T T T G T T G G G G T G G G
LG1_2551764 G A A A G A A G G G G A G G G
LG1_2551887 T C C C T C C T T T T C T T T
LG1_2552025 G A A A G A A G G G G A G G G
LG1_2552143 A G G G A G G A A A A G A A A
LG1_2552642 A C C C A C C A A A A C A A A
LG1_2552779 A G G G A G G A A A A G A A A
LG1_2552853 G T T T G T T G G G G T G G G
LG1_2552867 G A A A G A A G G G G A G G G
LG1_2552871 G A A A G A A G G G G A G G G
LG1_2552879 T C C C T C C T T T T C T T T
LG1_2552985 T C C C T C C T T T T C T T T
LG1_2553072 A C C C A C C A A A A C A A A
LG1_2553156 A G G G A G G A A A A G A A A
LG1_2553535 G A A A G A A G G G G A G G G
LG1_2553553 C T T T C T T C C C C T C C C
LG1_2553571 C T T T C T T C C C C T C C C
LG1_2553592 C T T T C T T C C C C T C C C
LG1_2553628 T G G G T G G T T T T G T T T
LG1_2553637 C T T T C T T C C C C T C C C
LG1_2553640 C G G G C G G C C C C G C C C
LG1_2553803 T A A A T A A T T T T A T T T
LG1_2554184 A G G G A G G A A A A G A A A
LG1_2554279 C T T T C T T C C C C T C C C
LG1_2554284 C T T T C T T C C C C T C C C
LG1_2554367 G A A A G A A G G G G A G G G
LG1_2554449 A G G G A G G A A A A G A A A
LG1_2554603 G A A A G A A G G G G A G G G
LG1_2554738 A G G G A G G A A A A G A A A
LG1_2554749 T C C C T C C T T T T C T T T
LG1_2554754 T C C C T C C T T T T C T T T
LG1_2554781 C T T T C T T C C C C T C C C
LG1_2554788 A G G G A G G A A A A G A A A
LG1_2554792 A G G G A G G A A A A G A A A
LG1_2555129 G A A A G A A G G G G A G G G
LG1_2555359 C T T T C T T C C C C T C C C
LG1_2555362 C T T T C T T C C C C T C C C
LG1_2556461 A G G G A G G A A A A G A A A
LG1_2556495 T C C C T C C T T T T C T T T
LG1_2556500 A G G G A G G A A A A G A A A
LG1_2556675 A T T T A T T A A A A T A A A
LG1_2556845 A G G G A G G A A A A G A A A
LG1_2557285 A G G G A G G A A A A G A A A
LG1_2557299 A G G G A G G A A A A G A A A
LG1_2557369 G A A A G A A G G G G A G G G
LG1_2557551 C T T T C T T C C C C T C C C
LG1_2557648 C T T T C T T C C C C T C C C
LG1_2557669 C T T T C T T C C C C T C C C
LG1_2557773 C A A A C A A C C C C A C C C
LG1_2558242 A G G G A G G A A A A G A A A
LG1_2558296 T A A A T A A T T T T A T T T
LG1_2558300 C A A A C A A C C C C A C C C
LG1_2558332 G A A A G A A G G G G A G G G
LG1_2558414 C T T T C T T C C C C T C C C
LG1_2558514 G T T T G T T G G G G T G G G
LG1_2558630 T C C C T C C T T T T C T T T
LG1_2558693 G A A A G A A G G G G A G G G
LG1_2558709 T C C C T C C T T T T C T T T
LG1_2558779 A G G G A G G A A A A G A A A
LG1_2558832 C T T T C T T C C C C T C C C
LG1_2558838 T C C C T C C T T T T C T T T
LG1_2558877 C T T T C T T C C C C T C C C
LG1_2558895 A T T T A T T A A A A T A A A
LG1_2559061 C G G G C G G C C C C G C C C
LG1_2559222 T C C C T C C T T T T C T T T
LG1_2559262 A G G G A G G A A A A G A A A
LG1_2559269 T C C C T C C T T T T C T T T
LG1_2559295 A G G G A G G A A A A G A A A
LG1_2559796 C T T T C T T C C C C T C C C
LG1_2559802 C T T T C T T C C C C T C C C
LG1_2559808 T C C C T C C T T T T C T T T
LG1_2559925 G A A A G A A G G G G A G G G
LG1_2560041 G A A A G A A G G G G A G G G
LG1_2560105 A G G G A G G A A A A G A A A
LG1_2560198 G A A A G A A G G G G A G G G
LG1_2560239 A G G G A G G A A A A G A A A
LG1_2560277 C A A A C A A C C C C A C C C
LG1_2560289 T C C C T C C T T T T C T T T
LG1_2560297 A T T T A T T A A A A T A A A
LG1_2560300 G T T T G T T G G G G T G G G
LG1_2560371 C T T T C T T C C C C T C C C
LG1_2560388 G C C C G C C G G G G C G G G
LG1_2560389 G A A A G A A G G G G A G G G
LG1_2560566 T C C C T C C T T T T C T T T
LG1_2560591 G A A A G A A G G G G A G G G
LG1_2560725 A G G G A G G A A A A G A A A
LG1_2560813 A G G G A G G A A A A G A A A
LG1_2560976 C G G G C G G C C C C G C C C
LG1_2561017 C T T T C T T C C C C T C C C
LG1_2561177 G A A A G A A G G G G A G G G
LG1_2561178 A T T T A T T A A A A T A A A
LG1_2561241 C T T T C T T C C C C T C C C
LG1_2561417 C T T T C T T C C C C T C C C
LG1_2561548 G A A A G A A G G G G A G G G
LG1_2561605 C T T T C T T C C C C T C C C
LG1_2561637 G C C C G C C G G G G C G G G
LG1_2561651 C A A A C A A C C C C A C C C
LG1_2561693 T C C C T C C T T T T C T T T
LG1_2561810 T C C C T C C T T T T C T T T
LG1_2561879 T C C C T C C T T T T C T T T
LG1_2561998 T C C C T C C T T T T C T T T
LG1_2562176 A G G G A G G A A A A G A A A
LG1_2563586 T G G G T G G T T T T G T T T
LG1_2563662 T C C C T C C T T T T C T T T
LG1_2564104 C T T T C T T C C C C T C C C
LG1_2564137 G A A A G A A G G G G A G G G
LG1_2564200 C T T T C T T C C C C T C C C
LG1_2564305 C T T T C T T C C C C T C C C
LG1_2564383 G A A A G A A G G G G A G G G
LG1_2564433 A T T T A T T A A A A T A A A
LG1_2564438 A G G G A G G A A A A G A A A
LG1_2564441 A G G G A G G A A A A G A A A
LG1_2564458 C T T T C T T C C C C T C C C
LG1_2564475 G A A A G A A G G G G A G G G
LG1_2564607 C T T T C T T C C C C T C C C
LG1_2564626 A G G G A G G A A A A G A A A
LG1_2564693 G A A A G A A G G G G A G G G
LG1_2564952 C T T T C T T C C C C T C C C
LG1_2564971 C T T T C T T C C C C T C C C
LG1_2565480 A G G G A G G A A A A G A A A
LG1_2565542 C G G G C G G C C C C G C C C
LG1_2566251 T C C C T C C T T T T C T T T
LG1_2566264 C T T T C T T C C C C T C C C
LG1_2566282 T C C C T C C T T T T C T T T
LG1_2566299 G A A A G A A G G G G A G G G
LG1_2566328 T C C C T C C T T T T C T T T
LG1_2566334 C T T T C T T C C C C T C C C
LG1_2566340 A G G G A G G A A A A G A A A
LG1_2566344 T C C C T C C T T T T C T T T
LG1_2566476 C T T T C T T C C C C T C C C
LG1_2566479 T C C C T C C T T T T C T T T
LG1_2566739 C T T T C T T C C C C T C C C
LG1_2567000 T C C C T C C T T T T C T T T
LG1_2567043 T C C C T C C T T T T C T T T
LG1_2567090 G A A A G A A G G G G A G G G
LG1_2567265 A G G G A G G A A A A G A A A
LG1_2567278 C T T T C T T C C C C T C C C
LG1_2567609 G A A A G A A G G G G A G G G
LG1_2567625 A G G G A G G A A A A G A A A
LG1_2567744 G A A A G A A G G G G A G G G
LG1_2567794 T C C C T C C T T T T C T T T
LG1_2567796 T G G G T G G T T T T G T T T
LG1_2567901 T C C C T C C T T T T C T T T
LG1_2567902 C G G G C G G C C C C G C C C
LG1_2567908 A G G G A G G A A A A G A A A
LG1_2567909 T C C C T C C T T T T C T T T
LG1_2567950 T C C C T C C T T T T C T T T
LG1_2567952 A G G G A G G A A A A G A A A
LG1_2567957 T C C C T C C T T T T C T T T
LG1_2567966 T C C C T C C T T T T C T T T
LG1_2567994 A G G G A G G A A A A G A A A
LG1_2568043 T C C C T C C T T T T C T T T
LG1_2568183 G A A A G A A G G G G A G G G
LG1_2568277 G A A A G A A G G G G A G G G
LG1_2568317 A G G G A G G A A A A G A A A
LG1_2568517 G A A A G A A G G G G A G G G
LG1_2568525 T C C C T C C T T T T C T T T
LG1_2568532 A G G G A G G A A A A G A A A
LG1_2568583 G A A A G A A G G G G A G G G
LG1_2568617 T C C C T C C T T T T C T T T
LG1_2568703 A T T T A T T A A A A T A A A
LG1_2568948 G A A A G A A G G G G A G G G
LG1_2569367 C T T T C T T C C C C T C C C
LG1_2569378 A G G G A G G A A A A G A A A
LG1_2569400 C T T T C T T C C C C T C C C
LG1_2569613 A G G G A G G A A A A G A A A
LG1_2569638 C A A A C A A C C C C A C C C
LG1_2569690 G A A A G A A G G G G A G G G
LG1_2569717 A G G G A G G A A A A G A A A
LG1_2569727 C T T T C T T C C C C T C C C
LG1_2569733 A G G G A G G A A A A G A A A
LG1_2569751 G A A A G A A G G G G A G G G
LG1_2569991 A T T T A T T A A A A T A A A
LG1_2569998 A G G G A G G A A A A G A A A
LG1_2570023 C A A A C A A C C C C A C C C
LG1_2570063 A G G G A G G A A A A G A A A
LG1_2570089 C T T T C T T C C C C T C C C
LG1_2570092 G A A A G A A G G G G A G G G
LG1_2570096 T C C C T C C T T T T C T T T
LG1_2570210 C G G G C G G C C C C G C C C
LG1_2570438 A G G G A G G A A A A G A A A
LG1_2570488 T C C C T C C T T T T C T T T
LG1_2570584 C G G G C G G C C C C G C C C
LG1_2570930 A G G G A G G A A A A G A A A
LG1_2571019 C T T T C T T C C C C T C C C
LG1_2571104 C T T T C T T C C C C T C C C
LG1_2571109 A G G G A G G A A A A G A A A
LG1_2571146 A G G G A G G A A A A G A A A
LG1_2571178 G A A A G A A G G G G A G G G
LG1_2571207 T C C C T C C T T T T C T T T
LG1_2571589 A G G G A G G A A A A G A A A
LG1_2571645 T C C C T C C T T T T C T T T
LG1_2573870 T C C C T C C T T T T C T T T
LG1_2573926 C T T T C T T C C C C T C C C
LG1_2573958 C T T T C T T C C C C T C C C
LG1_2574024 T C C C T C C T T T T C T T T
LG1_2574026 T C C C T C C T T T T C T T T
LG1_2574048 T C C C T C C T T T T C T T T
LG1_2574099 A G G G A G G A A A A G A A A
LG1_2574325 G C C C G C C G G G G C G G G
LG1_2574801 A G G G A G G A A A A G A A A
LG1_2574825 A G G G A G G A A A A G A A A
LG1_2577892 C G G G C G G C C C C G C C C
LG1_2577944 G A A A G A A G G G G A G G G
LG1_2577951 T G G G T G G T T T T G T T T
LG1_2578052 C T T T C T T C C C C T C C C
LG1_2578061 C T T T C T T C C C C T C C C
LG1_2578063 C T T T C T T C C C C T C C C
LG1_2578074 C G G G C G G C C C C G C C C
LG1_2578075 A G G G A G G A A A A G A A A
LG1_2578095 G A A A G A A G G G G A G G G
LG1_2578097 G C C C G C C G G G G C G G G
LG1_2581315 T C C C T C C T T T T C T T T
LG1_2583551 C T T T C T T C C C C T C C C
LG1_2584198 C T T T C T T C C C C T C C C
LG1_2584407 C G G G C G G C C C C G C C C
LG1_2584448 G T T T G T T G G G G T G G G
LG1_2584493 G A A A G A A G G G G A G G G
LG1_2587581 A G G G A G G A A A A G A A A
LG1_2591481 G A A A G A A G G G G A G G G
LG1_2592483 A G G G A G G A A A A G A A A
LG1_2592544 T C C C T C C T T T T C T T T
LG1_2592834 C G G G C G G C C C C G C C C
LG1_2592905 G T T T G T T G G G G T G G G
LG1_2593008 A G G G A G G A A A A G A A A
LG1_2593009 T C C C T C C T T T T C T T T
LG1_2593069 T C C C T C C T T T T C T T T
LG1_2593836 A G G G A G G A A A A G A A A
LG1_2597623 A T T T A T T A A A A T A A A
LG1_2598487 G A A A G A A G G G G A G G G
LG1_2598567 G A A A G A A G G G G A G G G
LG1_2601053 G C C C G C C G G G G C G G G
LG1_2601112 G A A A G A A G G G G A G G G
LG1_2601115 T C C C T C C T T T T C T T T
LG1_2601134 A G G G A G G A A A A G A A A
LG1_2601382 T C C C T C C T T T T C T T T
LG1_2601466 C T T T C T T C C C C T C C C
LG1_2601650 C T T T C T T C C C C T C C C
LG1_2601954 G C C C G C C G G G G C G G G
LG1_2601956 C T T T C T T C C C C T C C C
LG1_2601986 A G G G A G G A A A A G A A A
LG1_2602115 G A A A G A A G G G G A G G G
LG1_2602116 C A A A C A A C C C C A C C C
LG1_2602425 G A A A G A A G G G G A G G G
LG1_2602456 A G G G A G G A A A A G A A A
LG1_2602475 G A A A G A A G G G G A G G G
LG1_2602541 C T T T C T T C C C C T C C C
LG1_2602611 A G G G A G G A A A A G A A A
LG1_2602764 T C C C T C C T T T T C T T T
LG1_2602843 C T T T C T T C C C C T C C C
LG1_2602844 G A A A G A A G G G G A G G G
LG1_2602986 A C C C A C C A A A A C A A A
LG1_2603001 T C C C T C C T T T T C T T T
LG1_2603007 A T T T A T T A A A A T A A A
LG1_2603387 T C C C T C C T T T T C T T T
LG1_2603663 G A A A G A A G G G G A G G G
LG1_2603849 T C C C T C C T T T T C T T T
LG1_2604034 T C C C T C C T T T T C T T T
LG1_2604316 T G G G T G G T T T T G T T T
LG1_2605259 G A A A G A A G G G G A G G G
LG1_2605344 C A A A C A A C C C C A C C C
LG1_2605646 A G G G A G G A A A A G A A A
LG1_2605727 G C C C G C C G G G G C G G G
LG1_2606248 A T T T A T T A A A A T A A A
LG1_2606992 G A A A G A A G G G G A G G G
LG1_2607006 A G G G A G G A A A A G A A A
LG1_2607055 A G G G A G G A A A A G A A A
LG1_2607141 G A A A G A A G G G G A G G G
LG1_2607178 T C C C T C C T T T T C T T T
LG1_2607208 G A A A G A A G G G G A G G G
LG1_2608468 T C C C T C C T T T T C T T T
LG1_2608482 T C C C T C C T T T T C T T T
LG1_2608510 G C C C G C C G G G G C G G G
LG1_2608528 A G G G A G G A A A A G A A A
LG1_2608541 A G G G A G G A A A A G A A A
LG1_2608557 T C C C T C C T T T T C T T T
LG1_2608576 T C C C T C C T T T T C T T T
LG1_2608660 C T T T C T T C C C C T C C C
LG1_2610090 T C C C T C C C T T T C T T T
LG1_2610135 G A A A G A A A G G G A G G G
LG1_2610597 A T T T A T T T A A A T A A A
LG1_2610603 T C C C T C C C T T T C T T T
LG1_2610638 A G G G A G G G A A A G A A A
LG1_2610810 C T T T C T T T C C C T C C C
LG1_2610855 G A A A G A A A G G G A G G G
LG1_2610862 C T T T C T T T C C C T C C C
LG1_2610901 G A A A G A A A G G G A G G G
LG1_2610927 G A A A G A A A G G G A G G G
LG1_2610928 A T T T A T T T A A A T A A A
LG1_2610945 A G G G A G G G A A A G A A A
LG1_2610951 C T T T C T T T C C C T C C C
LG1_2611013 A G G G A G G G A A A G A A A
LG1_2611058 A G G G A G G G A A A G A A A
LG1_2611133 G A A A G A A A G G G A G G G
LG1_2611362 T C C C T C C C T T T C T T T
LG1_2611404 C T T T C T T T C C C T C C C
LG1_2611407 T C C C T C C C T T T C T T T
LG1_2611412 C T T T C T T T C C C T C C C
LG1_2611413 A G G G A G G G A A A G A A A
LG1_2611421 G A A A G A A A G G G A G G G
LG1_2611486 C T T T C T T T C C C T C C C
LG1_2611494 G C C C G C C C G G G C G G G
LG1_2611518 T C C C T C C C T T T C T T T
LG1_2611544 T C C C T C C C T T T C T T T
LG1_2611572 T C C C T C C C T T T C T T T
LG1_2611573 C T T T C T T T C C C T C C C
LG1_2611582 T C C C T C C C T T T C T T T
LG1_2611705 G A A A G A A A G G G A G G G
LG1_2611722 T C C C T C C C T T T C T T T
LG1_2611751 T C C C T C C C T T T C T T T
LG1_2611779 G C C C G C C C G G G C G G G
LG1_2611788 G A A A G A A A G G G A G G G
LG1_2611914 A G G G A G G G A A A G A A A
LG1_2612847 T G G G T G G G T T T G T T T
LG1_2613309 A G G G A G G G A A A G A A A
LG1_2613319 C T T T C T T T C C C T C C C
LG1_2613428 T A A A T A A A T T T A T T T
LG1_2613429 C G G G C G G G C C C G C C C
LG1_2613455 C T T T C T T T C C C T C C C
LG1_2613472 G A A A G A A A G G G A G G G
LG1_2613474 A T T T A T T T A A A T A A A
LG1_2613500 T G G G T G G G T T T G T T T
LG1_2613640 G A A A G A A A G G G A G G G
LG1_2613663 A G G G A G G G A A A G A A A
LG1_2613666 G C C C G C C C G G G C G G G
LG1_2613712 G A A A G A A A G G G A G G G
LG1_2613714 A G G G A G G G A A A G A A A
LG1_2613905 G A A A G A A A G G G A G G G
LG1_2614134 T C C C T C C C T T T C T T T
LG1_2614152 T C C C T C C C T T T C T T T
LG1_2614298 G A A A G A A A G G G A G G G
LG1_2614492 T C C C T C C C T T T C T T T
LG1_2614521 G A A A G A A A G G G A G G G
LG1_2614563 A G G G A G G G A A A G A A A
LG1_2614652 G A A A G A A A G G G A G G G
LG1_2614657 T C C C T C C C T T T C T T T
LG1_2614665 C T T T C T T T C C C T C C C
LG1_2614833 G A A A G A A A G G G A G G G
LG1_2615273 T C C C T C C C T T T C T T T
LG1_2615283 A C C C A C C C A A A C A A A
LG1_2615872 C T T T C T T T C C C T C C C
LG1_2616698 A T T T A T T T A A A T A A A
LG1_2616768 T C C C T C C C T T T C T T T
LG1_2616828 T C C C T C C C T T T C T T T
LG1_2616831 A G G G A G G G A A A G A A A
LG1_2616854 A T T T A T T T A A A T A A A
LG1_2616993 G A A A G A A A G G G A G G G
LG1_2616998 G A A A G A A A G G G A G G G
LG1_2617003 G A A A G A A A G G G A G G G
LG1_2617016 G A A A G A A A G G G A G G G
LG1_2617018 T A A A T A A A T T T A T T T
LG1_2617032 G A A A G A A A G G G A G G G
LG1_2617045 G A A A G A A A G G G A G G G
LG1_2617053 C T T T C T T T C C C T C C C
LG1_2617062 T C C C T C C C T T T C T T T
LG1_2617071 G A A A G A A A G G G A G G G
LG1_2617099 C T T T C T T T C C C T C C C
LG1_2617104 C T T T C T T T C C C T C C C
LG1_2617126 A G G G A G G G A A A G A A A
LG1_2617144 T C C C T C C C T T T C T T T
LG1_2617188 G A A A G A A A G G G A G G G
LG1_2617210 C T T T C T T T C C C T C C C
LG1_2617243 A C C C A C C C A A A C A A A
LG1_2617248 T C C C T C C C T T T C T T T
LG1_2617709 A G G G A G G G A A A G A A A
LG1_2617802 G A A A G A A A G G G A G G G
LG1_2618085 G A A A G A A A G G G A G G G
LG1_2618098 A G G G A G G G A A A G A A A
LG1_2618121 G A A A G A A A G G G A G G G
LG1_2618153 G A A A G A A A G G G A G G G
LG1_2618154 A G G G A G G G A A A G A A A
LG1_2618343 A G G G A G G G A A A G A A A
LG1_2618394 A G G G A G G G A A A G A A A
LG1_2618483 C T T T C T T T C C C T C C C
LG1_2618496 A G G G A G G G A A A G A A A
LG1_2618499 G C C C G C C C G G G C G G G
LG1_2618500 T C C C T C C C T T T C T T T
LG1_2618533 C T T T C T T T C C C T C C C
LG1_2618635 T C C C T C C C T T T C T T T
LG1_2618663 G A A A G A A A G G G A G G G
LG1_2618667 A G G G A G G G A A A G A A A
LG1_2618670 T C C C T C C C T T T C T T T
LG1_2618732 A G G G A G G G A A A G A A A
LG1_2618733 A C C C A C C C A A A C A A A
LG1_2618741 A C C C A C C C A A A C A A A
LG1_2618789 A G G G A G G G A A A G A A A
LG1_2618803 T A A A T A A A T T T A T T T
LG1_2618878 A C C C A C C C A A A C A A A
LG1_2619291 A G G G A G G G A A A G A A A
LG1_2619371 C T T T C T T T C C C T C C C
LG1_2619417 C A A A C A A A C C C A C C C
LG1_2619616 C T T T C T T T C C C T C C C
LG1_2619845 G A A A G A A A G G G A G G G
LG1_2619930 G A A A G A A A G G G A G G G
LG1_2620585 G A A A G A A A G G G A G G G
LG1_2620626 A C C C A C C C A A A C A A A
LG1_2620676 A G G G A G G G A A A G A A A
LG1_2620728 T G G G T G G G T T T G T T T
LG1_2620735 C T T T C T T T C C C T C C C
LG1_2620863 C T T T C T T T C C C T C C C
LG1_2621147 C T T T C T T T C C C T C C C
LG1_2621159 A G G G A G G G A A A G A A A
LG1_2621169 C T T T C T T T C C C T C C C
LG1_2621267 A G G G A G G G A A A G A A A
LG1_2621281 C T T T C T T T C C C T C C C
LG1_2621456 G C C C G C C C G G G C G G G
LG1_2621628 C T T T C T T T C C C T C C C
LG1_2621637 T C C C T C C C T T T C T T T
LG1_2621644 A C C C A C C C A A A C A A A
LG1_2621659 G A A A G A A A G G G A G G G
LG1_2621715 T G G G T G G G T T T G T T T
LG1_2621716 T C C C T C C C T T T C T T T
LG1_2622211 G T T T G T T T G G G T G G G
LG1_2622219 C T T T C T T T C C C T C C C
LG1_2622222 C T T T C T T T C C C T C C C
LG1_2622242 C T T T C T T T C C C T C C C
LG1_2622266 C A A A C A A A C C C A C C C
LG1_2622275 G A A A G A A A G G G A G G G
LG1_2622287 C T T T C T T T C C C T C C C
LG1_2622786 A G G G A G G G A A A G A A A
LG1_2622847 A G G G A G G G A A A G A A A
LG1_2623043 C A A A C A A A C C C A C C C
LG1_2623577 T C C C T C C C T T T C T T T
LG1_2623659 G A A A G A A A G G G A G G G
LG1_2623673 G A A A G A A A G G G A G G G
LG1_2623679 A G G G A G G G A A A G A A A
LG1_2623692 T C C C T C C C T T T C T T T
LG1_2623731 A G G G A G G G A A A G A A A
LG1_2623823 A G G G A G G G A A A G A A A
LG1_2623891 C T T T C T T T C C C T C C C
LG1_2623899 C G G G C G G G C C C G C C C
LG1_2624712 G A A A G A A A G G G A G G G
LG1_2624726 A G G G A G G G A A A G A A A
LG1_2624742 C A A A C A A A C C C A C C C
LG1_2624902 C T T T C T T T C C C T C C C
LG1_2624995 C T T T C T T T C C C T C C C
LG1_2625195 G C C C G C C C G G G C G G G
LG1_2625329 G A A A G A A A G G G A G G G
LG1_2625400 G A A A G A A A G G G A G G G
LG1_2625495 A G G G A G G G A A A G A A A
LG1_2625496 G A A A G A A A G G G A G G G
LG1_2625531 A G G G A G G G A A A G A A A
LG1_2625535 T G G G T G G G T T T G T T T
LG1_2625543 A G G G A G G G A A A G A A A
LG1_2625572 T C C C T C C C T T T C T T T
LG1_2625655 C T T T C T T T C C C T C C C
LG1_2625741 C T T T C T T T C C C T C C C
LG1_2625751 T C C C T C C C T T T C T T T
LG1_2625753 C T T T C T T T C C C T C C C
LG1_2626268 C G G G C G G G C C C G C C C
LG1_2626417 A G G G A G G G A A A G A A A
LG1_2626452 C T T T C T T T C C C T C C C
LG1_2626514 A T T T A T T T A A A T A A A
LG1_2626515 G A A A G A A A G G G A G G G
LG1_2626520 G A A A G A A A G G G A G G G
LG1_2626572 C T T T C T T T C C C T C C C
LG1_2626580 T C C C T C C C T T T C T T T
LG1_2626617 A G G G A G G G A A A G A A A
LG1_2626644 T C C C T C C C T T T C T T T
LG1_2626708 C T T T C T T T C C C T C C C
LG1_2626712 T C C C T C C C T T T C T T T
LG1_2626722 G A A A G A A A G G G A G G G
LG1_2626779 G A A A G A A A G G G A G G G
LG1_2626845 A G G G A G G G A A A G A A A
LG1_2627551 A G G G A G G G A A A G A A A
LG1_2628828 T C C C T C C C T T T C T T T
LG1_2629065 T A A A T A A A T T T A T T T
LG1_2629161 T C C C T C C C T T T C T T T
LG1_2629484 G A A A G A A A G G G A G G G
LG1_2629493 C T T T C T T T C C C T C C C
LG1_2629495 C T T T C T T T C C C T C C C
LG1_2629518 C G G G C G G G C C C G C C C
LG1_2629557 A G G G A G G G A A A G A A A
LG1_2629559 C T T T C T T T C C C T C C C
LG1_2629605 T C C C T C C C T T T C T T T
LG1_2629621 C T T T C T T T C C C T C C C
LG1_2629656 C A A A C A A A C C C A C C C
LG1_2629665 A G G G A G G G A A A G A A A
LG1_2629686 C T T T C T T T C C C T C C C
LG1_2629689 T C C C T C C C T T T C T T T
LG1_2629708 T C C C T C C C T T T C T T T
LG1_2629719 T C C C T C C C T T T C T T T
LG1_2629728 T C C C T C C C T T T C T T T
LG1_2629729 G A A A G A A A G G G A G G G
LG1_2629779 C A A A C A A A C C C A C C C
LG1_2629780 C T T T C T T T C C C T C C C
LG1_2629782 C T T T C T T T C C C T C C C
LG1_2629831 C T T T C T T T C C C T C C C
LG1_2629847 G A A A G A A A G G G A G G G
LG1_2629888 C T T T C T T T C C C T C C C
LG1_2629941 C T T T C T T T C C C T C C C
LG1_2629968 T C C C T C C C T T T C T T T
LG1_2629985 C T T T C T T T C C C T C C C
LG1_2629999 G A A A G A A A G G G A G G G
LG1_2630005 G A A A G A A A G G G A G G G
LG1_2630016 A G G G A G G G A A A G A A A
LG1_2630085 C G G G C G G G C C C G C C C
LG1_2630105 A G G G A G G G A A A G A A A
LG1_2631299 C T T T C T T T C C C T C C C
LG1_2632513 G C C C G C C C G G G C G G G
LG1_2633257 C T T T C T T T C C C T C C C
LG1_2633308 C T T T C T T T C C C T C C C
LG1_2633552 A G G G A G G G A A A G A A A
LG1_2635673 C T T T C T T T C C C T C C C
LG1_2635716 C T T T C T T T C C C T C C C
LG1_2637031 G A A A G A A A G G G A G G G
LG1_2637108 A G G G A G G G A A A G A A A
LG1_2637113 A G G G A G G G A A A G A A A
LG1_2637141 G A A A G A A A G G G A G G G
LG1_2637145 A G G G A G G G A A A G A A A
LG1_2637152 T C C C T C C C T T T C T T T
LG1_2637153 C T T T C T T T C C C T C C C
LG1_2637155 A T T T A T T T A A A T A A A
LG1_2638331 G A A A G A A A G G G A G G G
LG1_2639048 A G G G A G G G A A A G A A A
LG1_2639128 C T T T C T T T C C C T C C C
LG1_2641812 G C C C G C C C G G G C G G G
LG1_2642544 C T T T C T T T C C C T C C C
LG1_2642552 C T T T C T T T C C C T C C C
LG1_2642553 G A A A G A A A G G G A G G G
LG1_2642564 T G G G T G G G T T T G T T T
LG1_2642610 T C C C T C C C T T T C T T T
LG1_2642668 A C C C A C C C A A A C A A A
LG1_2642803 C T T T C T T T C C C T C C C
LG1_2642804 A G G G A G G G A A A G A A A
LG1_2642906 A G G G A G G G A A A G A A A
LG1_2643041 C T T T C T T T C C C T C C C
LG1_2643060 G A A A G A A A G G G A G G G
LG1_2643094 T C C C T C C C T T T C T T T
LG1_2643095 C T T T C T T T C C C T C C C
LG1_2643133 C T T T C T T T C C C T C C C
LG1_2643157 G A A A G A A A G G G A G G G
LG1_2643193 A G G G A G G G A A A G A A A
LG1_2643295 C T T T C T T T C C C T C C C
LG1_2643480 C G G G C G G G C C C G C C C
LG1_2643826 A G G G A G G G A A A G A A A
LG1_2643927 C T T T C T T T C C C T C C C
LG1_2644224 G A A A G A A A G G G A G G G
LG1_2645103 A G G G A G G G A A A G A A A
LG1_2645641 C T T T C T T T C C C T C C C
LG1_2645833 G A A A G A A A G G G A G G G
LG1_2646035 C T T T C T T T C C C T C C C
LG1_2646239 C T T T C T T T C C C T C C C
LG1_2646267 T C C C T C C C T T T C T T T
LG1_2646369 C T T T C T T T C C C T C C C
LG1_2646567 G A A A G A A A G G G A G G G
LG1_2646569 A G G G A G G G A A A G A A A
LG1_2646588 A G G G A G G G A A A G A A A
LG1_2646656 A G G G A G G G A A A G A A A
LG1_2646659 G A A A G A A A G G G A G G G
LG1_2646678 G C C C G C C C G G G C G G G
LG1_2646727 C T T T C T T T C C C T C C C
LG1_2646989 C T T T C T T T C C C T C C C
LG1_2648534 G C C C G C C C G G G C G G G
LG1_2648590 A G G G A G G G A A A G A A A
LG1_2648636 A G G G A G G G A A A G A A A
LG1_2649278 G A A A G A A A G G G A G G G
LG1_2649766 C T T T C T T T C C C T C C C
LG1_2650452 G A A A G A A A G G G A G G G
LG1_2650678 A G G G A G G G A A A G A A A
LG1_2651316 G A A A G A A A G G G A G G G
LG1_2651324 G A A A G A A A G G G A G G G
LG1_2651563 A G G G A G G G A A A G A A A
LG1_2651576 T C C C T C C C T T T C T T T
LG1_2651620 G A A A G A A A G G G A G G G
LG1_2651818 A G G G A G G G A A A G A A A
LG1_2651819 G A A A G A A A G G G A G G G
LG1_2651851 A T T T A T T T A A A T A A A
LG1_2651865 G A A A G A A A G G G A G G G
LG1_2651868 T C C C T C C C T T T C T T T
LG1_2654498 A G G G A G G G A A A G A A A
LG1_2654519 C T T T C T T T C C C T C C C
LG1_2656540 T C C C T C C C T T T C T T T
LG1_2656686 C T T T C T T T C C C T C C C
LG1_2656720 G A A A G A A A G G G A G G G
LG1_2656936 A G G G A G G G A A A G A A A
LG1_2657014 T C C C T C C C T T T C T T T
LG1_2657033 A G G G A G G G A A A G A A A
LG1_2657085 A G G G A G G G A A A G A A A
LG1_2657097 T C C C T C C C T T T C T T T
LG1_2657156 C T T T C T T T C C C T C C C
LG1_2657163 G A A A G A A A G G G A G G G
LG1_2657166 C T T T C T T T C C C T C C C
LG1_2657184 C T T T C T T T C C C T C C C
LG1_2657233 A G G G A G G G A A A G A A A
LG1_2657234 G A A A G A A A G G G A G G G
LG1_2658081 G A A A G A A A G G G A G G G
LG1_2658115 G A A A G A A A G G G A G G G
LG1_2658120 A G G G A G G G A A A G A A A
LG1_2658124 T A A A T A A A T T T A T T T
LG1_2658133 A T T T A T T T A A A T A A A
LG1_2658155 G A A A G A A A G G G A G G G
LG1_2658160 T C C C T C C C T T T C T T T
LG1_2658169 C T T T C T T T C C C T C C C
LG1_2658184 G A A A G A A A G G G A G G G
LG1_2658459 G A A A G A A A G G G A G G G
LG1_2660898 C T T T C T T T C C C T C C C
LG1_2661953 G A A A G A A A G G G A G G G
LG1_2661984 G C C C G C C C G G G C G G G
LG1_2662023 A G G G A G G G A A A G A A A
LG1_2662035 C T T T C T T T C C C T C C C
LG1_2662091 G A A A G A A A G G G A G G G
LG1_2662616 T C C C T C C C T T T C T T T
LG1_2662709 G A A A G A A A G G G A G G G
LG1_2662722 G A A A G A A A G G G A G G G
LG1_2665311 C T T T C T T T C C C T C C C
LG1_2665586 T C C C T C C C T T T C T T T
LG1_2665594 C T T T C T T T C C C T C C C
LG1_2665870 G A A A G A A A G G G A G G G
LG1_2667160 C T T T C T T T C C C T C C C
LG1_2667875 A T T T A T T T A A A T A A A
LG1_2675947 G A A A G A A A G G G A G G G
LG1_2676806 T C C C T C C C T T T C T T T
LG1_2677129 A T T T A T T T A A A T A A A
LG1_2677173 A T T T A T T T A A A T A A A
LG1_2677253 C T T T C T T T C C C T C C C
LG1_2677338 T C C C T C C C T T T C T T T
LG1_2677398 T G G G T G G G T T T G T T T
LG1_2677684 A G G G A G G G A A A G A A A
LG1_2677697 G A A A G A A A G G G A G G G
LG1_2677775 A G G G A G G G A A A G A A A
LG1_2677985 G A A A G A A A G G G A G G G
LG1_2677993 T C C C T C C C T T T C T T T
LG1_2679111 T C C C T C C C T T T C T T T
LG1_2680976 T C C C T C C C T T T C T T T
LG1_2680983 T G G G T G G G T T T G T T T
LG1_2681909 G C C C G C C C G G G C G G G
LG1_2681930 C T T T C T T T C C C T C C C
LG1_2683461 C T T T C T T T C C C T C C C
LG1_2684201 G A A A G A A A G G G A G G G
LG1_2685259 T C C C T C C C T T T C T T T
LG1_2687868 T G G G T G G G T T T G T T T
LG1_2687891 T G G G T G G G T T T G T T T
LG1_2688467 G T T T G T T T G G G T G G G
LG1_2688468 A C C C A C C C A A A C A A A
LG1_2688772 T C C C T C C C T T T C T T T
LG1_2689750 A G G G A G G G A A A G A A A
LG1_2689816 G A A A G A A A G G G A G G G
LG1_2689817 T C C C T C C C T T T C T T T
LG1_2689822 C T T T C T T T C C C T C C C
LG1_2691946 T C C C T C C C T T T C T T T
LG1_2692476 G A A A G A A A G G G A G G G
LG1_2692523 G A A A G A A A G G G A G G G
LG1_2692554 C T T T C T T T C C C T C C C
LG1_2692608 A G G G A G G G A A A G A A A
LG1_2692709 T C C C T C C C T T T C T T T
LG1_2692794 T C C C T C C C T T T C T T T
LG1_2693201 T C C C T C C C T T T C T T T
LG1_2693235 C T T T C T T T C C C T C C C
LG1_2693304 C T T T C T T T C C C T C C C
LG1_2693406 G A A A G A A A G G G A G G G
LG1_2693410 T C C C T C C C T T T C T T T
LG1_2693504 C T T T C T T T C C C T C C C
LG1_2693600 T C C C T C C C T T T C T T T
LG1_2693612 A G G G A G G G A A A G A A A
LG1_2693644 C T T T C T T T C C C T C C C
LG1_2695154 C T T T C T T T C C C T C C C
LG1_2695719 A G G G A G G G A A A G A A A
LG1_2696024 G A A A G A A A G G G A G G G
LG1_2696095 T C C C T C C C T T T C T T T
LG1_2696258 G A A A G A A A G G G A G G G
LG1_2696439 G A A A G A A A G G G A G G G
LG1_2696469 G A A A G A A A G G G A G G G
LG1_2696489 A G G G A G G G A A A G A A A
LG1_2696572 T C C C T C C C T T T C T T T
LG1_2696585 C T T T C T T T C C C T C C C
LG1_2696589 C T T T C T T T C C C T C C C
LG1_2696643 T A A A T A A A T T T A T T T
LG1_2696647 T C C C T C C C T T T C T T T
LG1_2696648 G A A A G A A A G G G A G G G
LG1_2696652 C T T T C T T T C C C T C C C
LG1_2696662 T C C C T C C C T T T C T T T
LG1_2696692 A G G G A G G G A A A G A A A
LG1_2696693 T C C C T C C C T T T C T T T
LG1_2696943 G A A A G A A A G G G A G G G
LG1_2704817 A G G G A G G G A A A G A A A
LG1_2705908 C T T T C T T T C C C T C C C
LG1_2705948 A G G G A G G G A A A G A A A
LG1_2705954 A G G G A G G G A A A G A A A
LG1_2706294 A G G G A G G G A A A G A A A
LG1_2706389 A G G G A G G G A A A G A A A
LG1_2706390 C T T T C T T T C C C T C C C
LG1_2709719 A G G G A G G G A A A G A A A
LG1_2709724 T A A A T A A A T T T A T T T
LG1_2709799 G A A A G A A A G G G A G G G
LG1_2709846 C T T T C T T T C C C T C C C
LG1_2709851 T C C C T C C C T T T C T T T
LG1_2709854 T C C C T C C C T T T C T T T
LG1_2709880 G A A A G A A A G G G A G G G
LG1_2709920 T C C C T C C C T T T C T T T
LG1_2709955 C T T T C T T T C C C T C C C
LG1_2709974 C T T T C T T T C C C T C C C
LG1_2709981 G A A A G A A A G G G A G G G
LG1_2709986 A G G G A G G G A A A G A A A
LG1_2710050 G A A A G A A A G G G A G G G
LG1_2710086 G A A A G A A A G G G A G G G
LG1_2710158 C T T T C T T T C C C T C C C
LG1_2710161 T C C C T C C C T T T C T T T
LG1_2710212 T G G G T G G G T T T G T T T
LG1_2710299 A G G G A G G G A A A G A A A
LG1_2710309 A G G G A G G G A A A G A A A
LG1_2710312 A G G G A G G G A A A G A A A
LG1_2710399 A G G G A G G G A A A G A A A
LG1_2710403 C G G G C G G G C C C G C C C
LG1_2710414 A G G G A G G G A A A G A A A
LG1_2710423 G A A A G A A A G G G A G G G
LG1_2710427 C T T T C T T T C C C T C C C
LG1_2710430 A G G G A G G G A A A G A A A
LG1_2710807 C T T T C T T T C C C T C C C
LG1_2712450 C T T T C T T T C C C T C C C
LG1_2712526 C G G G C G G G C C C G C C C
LG1_2712537 G A A A G A A A G G G A G G G
LG1_2712670 A G G G A G G G A A A G A A A
LG1_2712808 T G G G T G G G T T T G T T T
LG1_2713022 G A A A G A A A G G G A G G G
LG1_2713024 A G G G A G G G A A A G A A A
LG1_2713161 A G G G A G G G A A A G A A A
LG1_2713484 T C C C T C C C T T T C T T T
LG1_2713956 C T T T C T T T C C C T C C C
LG1_2713966 G A A A G A A A G G G A G G G
LG1_2714007 A G G G A G G G A A A G A A A
LG1_2714090 G T T T G T T T G G G T G G G
LG1_2714128 A G G G A G G G A A A G A A A
LG1_2714220 G C C C G C C C G G G C G G G
LG1_2714292 T C C C T C C C T T T C T T T
LG1_2714435 G A A A G A A A G G G A G G G
LG1_2714472 T C C C T C C C T T T C T T T
LG1_2714480 C T T T C T T T C C C T C C C
LG1_2715073 A G G G A G G G A A A G A A A
LG1_2716527 A G G G A G G G A A A G A A A
LG1_2716529 G A A A G A A A G G G A G G G
LG1_2716537 G A A A G A A A G G G A G G G
LG1_2717012 A G G G A G G G A A A G A A A
LG1_2717143 T C C C T C C C T T T C T T T
LG1_2717180 T C C C T C C C T T T C T T T
LG1_2717246 C T T T C T T T C C C T C C C
LG1_2717249 A G G G A G G G A A A G A A A
LG1_2717341 T G G G T G G G T T T G T T T
LG1_2717414 G A A A G A A A G G G A G G G
LG1_2717427 G A A A G A A A G G G A G G G
LG1_2717438 C T T T C T T T C C C T C C C
LG1_2717441 A G G G A G G G A A A G A A A
LG1_2717552 C T T T C T T T C C C T C C C
LG1_2717556 C T T T C T T T C C C T C C C
LG1_2717574 A G G G A G G G A A A G A A A
LG1_2717613 A T T T A T T T A A A T A A A
LG1_2717666 G A A A G A A A G G G A G G G
LG1_2717667 A G G G A G G G A A A G A A A
LG1_2717711 C T T T C T T T C C C T C C C
LG1_2717904 A G G G A G G G A A A G A A A
LG1_2718094 T C C C T C C C T T T C T T T
LG1_2718100 C T T T C T T T C C C T C C C
LG1_2718113 T C C C T C C C T T T C T T T
LG1_2718135 T C C C T C C C T T T C T T T
LG1_2718140 A G G G A G G G A A A G A A A
LG1_2718148 T G G G T G G G T T T G T T T
LG1_2718437 G C C C G C C C G G G C G G G
LG1_2718440 G A A A G A A A G G G A G G G
LG1_2718577 A G G G A G G G A A A G A A A
LG1_2718591 T C C C T C C C T T T C T T T
LG1_2718615 T G G G T G G G T T T G T T T
LG1_2718634 A G G G A G G G A A A G A A A
LG1_2718670 C T T T C T T T C C C T C C C
LG1_2718679 G T T T G T T T G G G T G G G
LG1_2718716 C T T T C T T T C C C T C C C
LG1_2718794 T C C C T C C C T T T C T T T
LG1_2718847 T C C C T C C C T T T C T T T
LG1_2718862 T C C C T C C C T T T C T T T
LG1_2718864 A G G G A G G G A A A G A A A
LG1_2718866 G A A A G A A A G G G A G G G
LG1_2718920 C T T T C T T T C C C T C C C
LG1_2718955 C T T T C T T T C C C T C C C
LG1_2719357 C T T T C T T T C C C T C C C
LG1_2719367 T C C C T C C C T T T C T T T
LG1_2719388 C A A A C A A A C C C A C C C
LG1_2719416 G A A A G A A A G G G A G G G
LG1_2719444 C T T T C T T T C C C T C C C
LG1_2719517 T C C C T C C C T T T C T T T
LG1_2719554 G A A A G A A A G G G A G G G
LG1_2719719 G A A A G A A A G G G A G G G
LG1_2719799 G A A A G A A A G G G A G G G
LG1_2719813 A G G G A G G G A A A G A A A
LG1_2719824 T C C C T C C C T T T C T T T
LG1_2719825 A G G G A G G G A A A G A A A
LG1_2719845 T C C C T C C C T T T C T T T
LG1_2720476 C T T T C T T T C C C T C C C
LG1_2720629 G T T T G T T T G G G T G G G
LG1_2720830 A G G G A G G G A A A G A A A
LG1_2720833 T C C C T C C C T T T C T T T
LG1_2720870 A G G G A G G G A A A G A A A
LG1_2720872 C T T T C T T T C C C T C C C
LG1_2720908 G A A A G A A A G G G A G G G
LG1_2720926 C T T T C T T T C C C T C C C
LG1_2720989 T C C C T C C C T T T C T T T
LG1_2720992 C T T T C T T T C C C T C C C
LG1_2721299 T G G G T G G G T T T G T T T
LG1_2721321 A G G G A G G G A A A G A A A
LG1_2721356 C T T T C T T T C C C T C C C
LG1_2721411 C T T T C T T T C C C T C C C
LG1_2721508 T C C C T C C C T T T C T T T
LG1_2721632 C T T T C T T T C C C T C C C
LG1_2721640 C T T T C T T T C C C T C C C
LG1_2721919 G A A A G A A A G G G A G G G
LG1_2721979 C T T T C T T T C C C T C C C
LG1_2721993 C G G G C G G G C C C G C C C
LG1_2722032 C T T T C T T T C C C T C C C
LG1_2722079 T C C C T C C C T T T C T T T
LG1_2722126 G A A A G A A A G G G A G G G
LG1_2722299 A G G G A G G G A A A G A A A
LG1_2722363 A G G G A G G G A A A G A A A
LG1_2722407 G A A A G A A A G G G A G G G
LG1_2722478 T C C C T C C C T T T C T T T
LG1_2723066 G A A A G A A A G G G A G G G
LG1_2723228 T C C C T C C C T T T C T T T
LG1_2723230 G C C C G C C C G G G C G G G
LG1_2723526 T C C C T C C C T T T C T T T
LG1_2723652 T G G G T G G G T T T G T T T
LG1_2723671 C G G G C G G G C C C G C C C
LG1_2723838 T C C C T C C C T T T C T T T
LG1_2723887 G C C C G C C C G G G C G G G
LG1_2723912 A G G G A G G G A A A G A A A
LG1_2723913 G A A A G A A A G G G A G G G
LG1_2723919 C T T T C T T T C C C T C C C
LG1_2723921 C T T T C T T T C C C T C C C
LG1_2724163 G C C C G C C C G G G C G G G
LG1_2725009 T C C C T C C C T T T C T T T
LG1_2725081 C T T T C T T T C C C T C C C
LG1_2725087 C T T T C T T T C C C T C C C
LG1_2725093 A G G G A G G G A A A G A A A
LG1_2725112 T C C C T C C C T T T C T T T
LG1_2725119 A G G G A G G G A A A G A A A
LG1_2725467 C T T T C T T T C C C T C C C
LG1_2726000 T C C C T C C C T T T C T T T
LG1_2726170 A G G G A G G G A A A G A A A
LG1_2726402 A G G G A G G G A A A G A A A
LG1_2726449 T C C C T C C C T T T C T T T
LG1_2726471 C A A A C A A A C C C A C C C
LG1_2726535 C T T T C T T T C C C T C C C
LG1_2726576 T C C C T C C C T T T C T T T
LG1_2727092 T C C C T C C C T T T C T T T
LG1_2727154 A G G G A G G G A A A G A A A
LG1_2727175 A G G G A G G G A A A G A A A
LG1_2727177 A G G G A G G G A A A G A A A
LG1_2727209 G A A A G A A A G G G A G G G
LG1_2727214 A G G G A G G G A A A G A A A
LG1_2727225 C T T T C T T T C C C T C C C
LG1_2727226 T C C C T C C C T T T C T T T
LG1_2727487 A G G G A G G G A A A G A A A
LG1_2727501 T C C C T C C C T T T C T T T
LG1_2727560 A G G G A G G G A A A G A A A
LG1_2727575 G A A A G A A A G G G A G G G
LG1_2728002 G A A A G A A A G G G A G G G
LG1_2728006 G A A A G A A A G G G A G G G
LG1_2728011 C G G G C G G G C C C G C C C
LG1_2728014 T A A A T A A A T T T A T T T
LG1_2728096 C T T T C T T T C C C T C C C
LG1_2728131 C A A A C A A A C C C A C C C
LG1_2728235 C T T T C T T T C C C T C C C
LG1_2728474 T C C C T C C C T T T C T T T
LG1_2728527 A G G G A G G G A A A G A A A
LG1_2728614 A C C C A C C C A A A C A A A
LG1_2729450 T C C C T C C C T T T C T T T
LG1_2729663 G C C C G C C C G G G C G G G
LG1_2729670 G A A A G A A A G G G A G G G
LG1_2729828 A G G G A G G G A A A G A A A
LG1_2729933 T C C C T C C C T T T C T T T
LG1_2730117 G A A A G A A A G G G A G G G
LG1_2730148 G A A A G A A A G G G A G G G
LG1_2730167 A G G G A G G G A A A G A A A
LG1_2730191 G C C C G C C C G G G C G G G
LG1_2730486 G A A A G A A A G G G A G G G
LG1_2730497 G A A A G A A A G G G A G G G
LG1_2730499 A G G G A G G G A A A G A A A
LG1_2730982 A G G G A G G G A A A G A A A
LG1_2731410 A G G G A G G G A A A G A A A
LG1_2731413 A G G G A G G G A A A G A A A
LG1_2731415 A G G G A G G G A A A G A A A
LG1_2731439 C G G G C G G G C C C G C C C
LG1_2731587 A G G G A G G G A A A G A A A
LG1_2731590 C G G G C G G G C C C G C C C
LG1_2732043 T C C C T C C C T T T C T T T
LG1_2732068 A G G G A G G G A A A G A A A
LG1_2732073 G A A A G A A A G G G A G G G
LG1_2732150 A G G G A G G G A A A G A A A
LG1_2732376 T C C C T C C C T T T C T T T
LG1_2732528 C A A A C A A A C C C A C C C
LG1_2732537 C T T T C T T T C C C T C C C
LG1_2732564 T C C C T C C C T T T C T T T
LG1_2732592 G A A A G A A A G G G A G G G
LG1_2732605 T A A A T A A A T T T A T T T
LG1_2733030 C T T T C T T T C C C T C C C
LG1_2733294 T A A A T A A A T T T A T T T
LG1_2733314 G A A A G A A A G G G A G G G
LG1_2733333 G A A A G A A A G G G A G G G
LG1_2733415 T C C C T C C C T T T C T T T
LG1_2733771 G C C C G C C C G G G C G G G
LG1_2733996 T A A A T A A A T T T A T T T
LG1_2733998 A T T T A T T T A A A T A A A
LG1_2734000 C T T T C T T T C C C T C C C
LG1_2734009 G A A A G A A A G G G A G G G
LG1_2734033 A G G G A G G G A A A G A A A
LG1_2734063 G C C C G C C C G G G C G G G
LG1_2734379 C T T T C T T T C C C T C C C
LG1_2734380 A G G G A G G G A A A G A A A
LG1_2735487 G T T T G T T T G G G T G G G
LG1_2735575 G A A A G A A A G G G A G G G
LG1_2735599 G C C C G C C C G G G C G G G
LG1_2735949 T C C C T C C C T T T C T T T
LG1_2736024 G A A A G A A A G G G A G G G
LG1_2736077 T C C C T C C C T T T C T T T
LG1_2736153 G A A A G A A A G G G A G G G
LG1_2736238 G T T T G T T T G G G T G G G
LG1_2736288 C T T T C T T T C C C T C C C
LG1_2736310 G C C C G C C C G G G C G G G
LG1_2736613 G A A A G A A A G G G A G G G
LG1_2736615 T C C C T C C C T T T C T T T
LG1_2737550 C T T T C T T T C C C T C C C
LG1_2737554 T C C C T C C C T T T C T T T
LG1_2737564 G A A A G A A A G G G A G G G
LG1_2737587 T A A A T A A A T T T A T T T
LG1_2737589 C T T T C T T T C C C T C C C
LG1_2737593 C A A A C A A A C C C A C C C
LG1_2737604 A G G G A G G G A A A G A A A
LG1_2737668 T C C C T C C C T T T C T T T
LG1_2737709 C A A A C A A A C C C A C C C
LG1_2737711 C G G G C G G G C C C G C C C
LG1_2737717 G C C C G C C C G G G C G G G
LG1_2737737 A C C C A C C C A A A C A A A
LG1_2737746 T C C C T C C C T T T C T T T
LG1_2737755 C T T T C T T T C C C T C C C
LG1_2737778 G A A A G A A A G G G A G G G
LG1_2737788 C T T T C T T T C C C T C C C
LG1_2737798 G A A A G A A A G G G A G G G
LG1_2738036 G A A A G A A A G G G A G G G
LG1_2738941 T C C C T C C C T T T C T T T
LG1_2739826 A G G G A G G G A A A G A A A
LG1_2739886 T C C C T C C C T T T C T T T
LG1_2739889 C A A A C A A A C C C A C C C
LG1_2739907 G A A A G A A A G G G A G G G
LG1_2740486 C T T T C T T T C C C T C C C
LG1_2740501 C T T T C T T T C C C T C C C
LG1_2740560 G A A A G A A A G G G A G G G
LG1_2740565 A G G G A G G G A A A G A A A
LG1_2740581 C T T T C T T T C C C T C C C
LG1_2740611 C T T T C T T T C C C T C C C
LG1_2740633 T C C C T C C C T T T C T T T
LG1_2740636 G A A A G A A A G G G A G G G
LG1_2740898 G A A A G A A A G G G A G G G
LG1_2740966 C T T T C T T T C C C T C C C
LG1_2740968 C T T T C T T T C C C T C C C
LG1_2740973 C T T T C T T T C C C T C C C
LG1_2740984 C T T T C T T T C C C T C C C
LG1_2741063 A G G G A G G G A A A G A A A
LG1_2741065 G A A A G A A A G G G A G G G
LG1_2741069 G A A A G A A A G G G A G G G
LG1_2741204 A T T T A T T T A A A T A A A
LG1_2741205 T C C C T C C C T T T C T T T
LG1_2741262 T C C C T C C C T T T C T T T
LG1_2741272 C G G G C G G G C C C G C C C
LG1_2741274 C T T T C T T T C C C T C C C
LG1_2741282 G A A A G A A A G G G A G G G
LG1_2741295 A G G G A G G G A A A G A A A
LG1_2741399 T C C C T C C C T T T C T T T
LG1_2741401 G A A A G A A A G G G A G G G
LG1_2741405 C T T T C T T T C C C T C C C
LG1_2741448 A T T T A T T T A A A T A A A
LG1_2742095 A T T T A T T T A A A T A A A
LG1_2742107 C T T T C T T T C C C T C C C
LG1_2742193 G T T T G T T T G G G T G G G
LG1_2742225 C T T T C T T T C C C T C C C
LG1_2742283 A G G G A G G G A A A G A A A
LG1_2742290 C T T T C T T T C C C T C C C
LG1_2742329 G A A A G A A A G G G A G G G
LG1_2742464 A G G G A G G G A A A G A A A
LG1_2742650 T C C C T C C C T T T C T T T
LG1_2743076 C T T T C T T T C C C T C C C
LG1_2743096 T C C C T C C C T T T C T T T
LG1_2743106 T C C C T C C C T T T C T T T
LG1_2743112 T C C C T C C C T T T C T T T
LG1_2743114 G A A A G A A A G G G A G G G
LG1_2743148 A T T T A T T T A A A T A A A
LG1_2743246 C T T T C T T T C C C T C C C
LG1_2743534 G T T T G T T T G G G T G G G
LG1_2743654 C T T T C T T T C C C T C C C
LG1_2743702 C T T T C T T T C C C T C C C
LG1_2743811 T C C C T C C C T T T C T T T
LG1_2743921 C T T T C T T T C C C T C C C
LG1_2743927 G A A A G A A A G G G A G G G
LG1_2743949 G C C C G C C C G G G C G G G
LG1_2744021 G A A A G A A A G G G A G G G
LG1_2744056 T C C C T C C C T T T C T T T
LG1_2744105 C A A A C A A A C C C A C C C
LG1_2744117 C A A A C A A A C C C A C C C
LG1_2744124 A G G G A G G G A A A G A A A
LG1_2744145 G A A A G A A A G G G A G G G
LG1_2744199 C T T T C T T T C C C T C C C
LG1_2744276 G A A A G A A A G G G A G G G
LG1_2744414 G A A A G A A A G G G A G G G
LG1_2744632 T G G G T G G G T T T G T T T
LG1_2744646 A G G G A G G G A A A G A A A
LG1_2744870 T C C C T C C C T T T C T T T
LG1_2744875 T C C C T C C C T T T C T T T
LG1_2745199 T C C C T C C C T T T C T T T
LG1_2745208 C T T T C T T T C C C T C C C
LG1_2745258 C T T T C T T T C C C T C C C
LG1_2745267 A G G G A G G G A A A G A A A
LG1_2745329 G A A A G A A A G G G A G G G
LG1_2745338 G C C C G C C C G G G C G G G
LG1_2745538 A G G G A G G G A A A G A A A
LG1_2745595 C G G G C G G G C C C G C C C
LG1_2745737 G A A A G A A A G G G A G G G
LG1_2746011 G A A A G A A A G G G A G G G
LG1_2746324 T C C C T C C C T T T C T T T
LG1_2746361 A G G G A G G G A A A G A A A
LG1_2746522 G A A A G A A A G G G A G G G
LG1_2747431 C T T T C T T T C C C T C C C
LG1_2747434 C G G G C G G G C C C G C C C
LG1_2747446 G A A A G A A A G G G A G G G
LG1_2747569 G C C C G C C C G G G C G G G
LG1_2747911 A G G G A G G G A A A G A A A
LG1_2747980 G C C C G C C C G G G C G G G
LG1_2748115 C T T T C T T T C C C T C C C
LG1_2748259 T C C C T C C C T T T C T T T
LG1_2748916 T C C C T C C C T T T C T T T
LG1_2749016 A T T T A T T T A A A T A A A
LG1_2749130 T C C C T C C C T T T C T T T
LG1_2750054 G C C C G C C C G G G C G G G
LG1_2750110 G C C C G C C C G G G C G G G
LG1_2750356 A G G G A G G G A A A G A A A
LG1_2750673 C G G G C G G G C C C G C C C
LG1_2750767 A G G G A G G G A A A G A A A
LG1_2750813 G A A A G A A A G G G A G G G
LG1_2751170 C T T T C T T T C C C T C C C
LG1_2751263 G A A A G A A A G G G A G G G
LG1_2751264 C T T T C T T T C C C T C C C
LG1_2751432 A G G G A G G G A A A G A A A
LG1_2751440 A G G G A G G G A A A G A A A
LG1_2751444 A G G G A G G G A A A G A A A
LG1_2751457 G A A A G A A A G G G A G G G
LG1_2751496 A G G G A G G G A A A G A A A
LG1_2751498 A G G G A G G G A A A G A A A
LG1_2751499 T C C C T C C C T T T C T T T
LG1_2751503 A G G G A G G G A A A G A A A
LG1_2751516 T C C C T C C C T T T C T T T
LG1_2751523 C T T T C T T T C C C T C C C
LG1_2751553 C G G G C G G G C C C G C C C
LG1_2751681 C T T T C T T T C C C T C C C
LG1_2751817 G A A A G A A A G G G A G G G
LG1_2752223 A G G G A G G G A A A G A A A
LG1_2752478 C T T T C T T T C C C T C C C
LG1_2753129 G A A A G A A A G G G A G G G
LG1_2753130 C T T T C T T T C C C T C C C
LG1_2753761 G A A A G A A A G G G A G G G
LG1_2753778 G A A A G A A A G G G A G G G
LG1_2753811 G A A A G A A A G G G A G G G
LG1_2753863 A G G G A G G G A A A G A A A
LG1_2753872 C T T T C T T T C C C T C C C
LG1_2753984 A G G G A G G G A A A G A A A
LG1_2755712 A G G G A G G G A A A G A A A
LG1_2755733 T C C C T C C C T T T C T T T
LG1_2755764 A T T T A T T T A A A T A A A
LG1_2755784 T C C C T C C C T T T C T T T
LG1_2755864 A G G G A G G G A A A G A A A
LG1_2755893 G A A A G A A A G G G A G G G
LG1_2756378 T C C C T C C C T T T C T T T
LG1_2756389 C T T T C T T T C C C T C C C
LG1_2756413 G A A A G A A A G G G A G G G
LG1_2756484 A G G G A G G G A A A G A A A
LG1_2756597 C T T T C T T T C C C T C C C
LG1_2756598 T C C C T C C C T T T C T T T
LG1_2756600 A G G G A G G G A A A G A A A
LG1_2757529 T C C C T C C C T T T C T T T
LG1_2758617 T C C C T C C C T T T C T T T
LG1_2758653 C A A A C A A A C C C A C C C
LG1_2758737 A G G G A G G G A A A G A A A
LG1_2758748 A T T T A T T T A A A T A A A
LG1_2758769 C T T T C T T T C C C T C C C
LG1_2758772 C T T T C T T T C C C T C C C
LG1_2758775 G A A A G A A A G G G A G G G
LG1_2759107 A G G G A G G G A A A G A A A
LG1_2759112 A G G G A G G G A A A G A A A
LG1_2759359 A G G G A G G G A A A G A A A
LG1_2759369 C T T T C T T T C C C T C C C
LG1_2759378 C T T T C T T T C C C T C C C
LG1_2759480 A G G G A G G G A A A G A A A
LG1_2759488 A G G G A G G G A A A G A A A
LG1_2759820 T C C C T C C C T T T C T T T
LG1_2759837 C T T T C T T T C C C T C C C
LG1_2759962 G A A A G A A A G G G A G G G
LG1_2760476 C T T T C T T T C C C T C C C
LG1_2760611 A G G G A G G G A A A G A A A
LG1_2760708 C T T T C T T T C C C T C C C
LG1_2760731 A G G G A G G G A A A G A A A
LG1_2760766 G A A A G A A A G G G A G G G
LG1_2761060 G A A A G A A A G G G A G G G
LG1_2761796 G A A A G A A A G G G A G G G
LG1_2761821 G A A A G A A A G G G A G G G
LG1_2762215 A G G G A G G G A A A G A A A
LG1_2762225 A G G G A G G G A A A G A A A
LG1_2762228 A G G G A G G G A A A G A A A
LG1_2762229 C G G G C G G G C C C G C C C
LG1_2762276 T C C C T C C C T T T C T T T
LG1_2762334 A G G G A G G G A A A G A A A
LG1_2762398 C T T T C T T T C C C T C C C
LG1_2762449 A G G G A G G G A A A G A A A
LG1_2762502 G A A A G A A A G G G A G G G
LG1_2762507 C A A A C A A A C C C A C C C
LG1_2762508 G T T T G T T T G G G T G G G
LG1_2763183 A G G G A G G G A A A G A A A
LG1_2763496 G A A A G A A A G G G A G G G
LG1_2763512 A G G G A G G G A A A G A A A
LG1_2763596 C T T T C T T T C C C T C C C
LG1_2764215 T A A A T A A A T T T A T T T
LG1_2764218 C T T T C T T T C C C T C C C
LG1_2764232 C T T T C T T T C C C T C C C
LG1_2766918 A G G G A G G G A A A G A A A
LG1_2767334 A G G G A G G G A A A G A A A
LG1_2767492 G A A A G A A A G G G A G G G
LG1_2767498 A G G G A G G G A A A G A A A
LG1_2767534 A G G G A G G G A A A G A A A
LG1_2767553 A G G G A G G G A A A G A A A
LG1_2767595 C T T T C T T T C C C T C C C
LG1_2767605 C T T T C T T T C C C T C C C
LG1_2767606 A G G G A G G G A A A G A A A
LG1_2767621 A C C C A C C C A A A C A A A
LG1_2767653 A G G G A G G G A A A G A A A
LG1_2767681 C T T T C T T T C C C T C C C
LG1_2767694 T C C C T C C C T T T C T T T
LG1_2767698 T C C C T C C C T T T C T T T
LG1_2767702 A G G G A G G G A A A G A A A
LG1_2767721 C T T T C T T T C C C T C C C
LG1_2767724 T C C C T C C C T T T C T T T
LG1_2767912 G A A A G A A A G G G A G G G
LG1_2767915 A G G G A G G G A A A G A A A
LG1_2767918 A G G G A G G G A A A G A A A
LG1_2767961 C T T T C T T T C C C T C C C
LG1_2767975 G A A A G A A A G G G A G G G
LG1_2768052 A G G G A G G G A A A G A A A
LG1_2768055 G C C C G C C C G G G C G G G
LG1_2768170 T G G G T G G G T T T G T T T
LG1_2768335 T C C C T C C C T T T C T T T
LG1_2768360 G C C C G C C C G G G C G G G
LG1_2768393 C T T T C T T T C C C T C C C
LG1_2768628 C T T T C T T T C C C T C C C
LG1_2768756 C T T T C T T T C C C T C C C
LG1_2768795 G A A A G A A A G G G A G G G
LG1_2768804 G A A A G A A A G G G A G G G
LG1_2770612 A T T T A T T T A A A T A A A
LG1_2770725 C T T T C T T T C C C T C C C
LG1_2770733 C T T T C T T T C C C T C C C
LG1_2770757 C T T T C T T T C C C T C C C
LG1_2770760 T C C C T C C C T T T C T T T
LG1_2770773 T A A A T A A A T T T A T T T
LG1_2770805 C T T T C T T T C C C T C C C
LG1_2770863 A G G G A G G G A A A G A A A
LG1_2771097 G A A A G A A A G G G A G G G
LG1_2771191 A G G G A G G G A A A G A A A
LG1_2771433 T C C C T C C C T T T C T T T
LG1_2771452 C T T T C T T T C C C T C C C
LG1_2771522 T G G G T G G G T T T G T T T
LG1_2771523 T A A A T A A A T T T A T T T
LG1_2771556 C T T T C T T T C C C T C C C
LG1_2771704 T C C C T C C C T T T C T T T
LG1_2771901 T G G G T G G G T T T G T T T
LG1_2773933 G A A A G A A A G G G A G G G
LG1_2774028 A G G G A G G G A A A G A A A
LG1_2774159 G A A A G A A A G G G A G G G
LG1_2774328 T C C C T C C C T T T C T T T
LG1_2774885 C T T T C T T T C C C T C C C
LG1_2774898 A G G G A G G G A A A G A A A
LG1_2774927 C T T T C T T T C C C T C C C
LG1_2774958 G A A A G A A A G G G A G G G
LG1_2774960 G C C C G C C C G G G C G G G
LG1_2774995 G T T T G T T T G G G T G G G
LG1_2775033 G A A A G A A A G G G A G G G
LG1_2775057 T C C C T C C C T T T C T T T
LG1_2775058 C A A A C A A A C C C A C C C
LG1_2775096 G A A A G A A A G G G A G G G
LG1_2775594 T C C C T C C C T T T C T T T
LG1_2776367 G A A A G A A A G G G A G G G
LG1_2778794 G A A A G A A A G G G A G G G
LG1_2780783 G A A A G A A A G G G A G G G
LG1_2785661 T G G G T G G G T T T G T T T
LG1_2785747 T C C C T C C C T T T C T T T
LG1_2785791 G A A A G A A A G G G A G G G
LG1_2786004 C A A A C A A A C C C A C C C
LG1_2786005 G A A A G A A A G G G A G G G
LG1_2786011 A G G G A G G G A A A G A A A
LG1_2786019 G A A A G A A A G G G A G G G
LG1_2786025 A G G G A G G G A A A G A A A
LG1_2786035 C G G G C G G G C C C G C C C
LG1_2786074 A G G G A G G G A A A G A A A
LG1_2786180 G A A A G A A A G G G A G G G
LG1_2786198 A G G G A G G G A A A G A A A
LG1_2786219 A G G G A G G G A A A G A A A
LG1_2786574 G C C C G C C C G G G C G G G
LG1_2787043 G A A A G A A A G G G A G G G
LG1_2787066 A G G G A G G G A A A G A A A
LG1_2787778 T C C C T C C C T T T C T T T
LG1_2787818 G A A A G A A A G G G A G G G
LG1_2788627 T C C C T C C C T T T C T T T
LG1_2788696 A G G G A G G G A A A G A A A
LG1_2788704 G A A A G A A A G G G A G G G
LG1_2788890 C T T T C T T T C C C T C C C
LG1_2789281 T C C C T C C C T T T C T T T
LG1_2789290 G A A A G A A A G G G A G G G
LG1_2789312 A G G G A G G G A A A G A A A
LG1_2789324 G A A A G A A A G G G A G G G
LG1_2789501 T G G G T G G G T T T G T T T
LG1_2789544 G A A A G A A A G G G A G G G
LG1_2792542 G A A A G A A A G G G A G G G
LG1_2792570 G A A A G A A A G G G A G G G
LG1_2792702 C T T T C T T T C C C T C C C
LG1_2792735 A G G G A G G G A A A G A A A
LG1_2792758 C T T T C T T T C C C T C C C
LG1_2792924 C T T T C T T T C C C T C C C
LG1_2793046 T C C C T C C C T T T C T T T
LG1_2793118 T C C C T C C C T T T C T T T
LG1_2793147 T C C C T C C C T T T C T T T
LG1_2793165 G T T T G T T T G G G T G G G
LG1_2793327 G A A A G A A A G G G A G G G
LG1_2793823 T C C C T C C C T T T C T T T
LG1_2794682 T C C C T C C C T T T C T T T
LG1_2795233 C T T T C T T T C C C T C C C
LG1_2795300 T C C C T C C C T T T C T T T
LG1_2795366 C T T T C T T T C C C T C C C
LG1_2797226 C T T T C T T T C C C T C C C
LG1_2797396 G T T T G T T T G G G T G G G
LG1_2797410 T A A A T A A A T T T A T T T
LG1_2797413 G A A A G A A A G G G A G G G
LG1_2797456 T G G G T G G G T T T G T T T
LG1_2797477 A G G G A G G G A A A G A A A
LG1_2797533 A G G G A G G G A A A G A A A
LG1_2797599 G A A A G A A A G G G A G G G
LG1_2797622 C G G G C G G G C C C G C C C
LG1_2797681 A G G G A G G G A A A G A A A
LG1_2797686 C T T T C T T T C C C T C C C
LG1_2797690 T C C C T C C C T T T C T T T
LG1_2797700 T C C C T C C C T T T C T T T
LG1_2797827 T C C C T C C C T T T C T T T
LG1_2797836 C T T T C T T T C C C T C C C
LG1_2797859 C T T T C T T T C C C T C C C
LG1_2797925 G A A A G A A A G G G A G G G
LG1_2798014 C T T T C T T T C C C T C C C
LG1_2798024 G A A A G A A A G G G A G G G
LG1_2798045 C T T T C T T T C C C T C C C
LG1_2798182 G A A A G A A A G G G A G G G
LG1_2798219 T C C C T C C C T T T C T T T
LG1_2798512 A C C C A C C C A A A C A A A
LG1_2798797 C T T T C T T T C C C T C C C
LG1_2798885 G A A A G A A A G G G A G G G
LG1_2799018 C T T T C T T T C C C T C C C
LG1_2799098 G A A A G A A A G G G A G G G
LG1_2799187 T C C C T C C C T T T C T T T
LG1_2799226 C T T T C T T T C C C T C C C
LG1_2799377 C T T T C T T T C C C T C C C
LG1_2799568 T C C C T C C C T T T C T T T
LG1_2800260 C T T T C T T T C C C T C C C
LG1_2800262 G A A A G A A A G G G A G G G
LG1_2800266 A G G G A G G G A A A G A A A
LG1_2800413 A C C C A C C C A A A C A A A
LG1_2800460 G A A A G A A A G G G A G G G
LG1_2802664 G A A A G A A A G G G A G G G
LG1_2802666 T A A A T A A A T T T A T T T
LG1_2802667 T C C C T C C C T T T C T T T
LG1_2802679 A C C C A C C C A A A C A A A
LG1_2802720 T C C C T C C C T T T C T T T
LG1_2802744 C T T T C T T T C C C T C C C
LG1_2802745 C T T T C T T T C C C T C C C
LG1_2802844 G A A A G A A A G G G A G G G
LG1_2802962 G A A A G A A A G G G A G G G
LG1_2802999 G A A A G A A A G G G A G G G
LG1_2803310 G A A A G A A A G G G A G G G
LG1_2803487 G A A A G A A A G G G A G G G
LG1_2803712 C T T T C T T T C C C T C C C
LG1_2803972 T C C C T C C C T T T C T T T
LG1_2805002 G A A A G A A A G G G A G G G
LG1_2805545 C T T T C T T T C C C T C C C
LG1_2805566 T C C C T C C C T T T C T T T
LG1_2807479 G A A A G A A A G G G A G G G
LG1_2808134 C G G G C G G G C C C G C C C
LG1_2808363 A G G G A G G G A A A G A A A
LG1_2808417 G A A A G A A A G G G A G G G
LG1_2808514 A G G G A G G G A A A G A A A
LG1_2808667 A G G G A G G G A A A G A A A
LG1_2809049 T C C C T C C C T T T C T T T
LG1_2811422 C T T T C T T T C C C T C C C
LG1_2811466 G A A A G A A A G G G A G G G
LG1_2811623 C T T T C T T T C C C T C C C
LG1_2811624 C T T T C T T T C C C T C C C
LG1_2811792 A G G G A G G G A A A G A A A
LG1_2811862 G A A A G A A A G G G A G G G
LG1_2811896 T C C C T C C C T T T C T T T
LG1_2812323 A G G G A G G G A A A G A A A
LG1_2812393 T C C C T C C C T T T C T T T
LG1_2812454 A G G G A G G G A A A G A A A
LG1_2813570 A G G G A G G G A A A G A A A
LG1_2813578 A G G G A G G G A A A G A A A
LG1_2813596 A G G G A G G G A A A G A A A
LG1_2813671 G A A A G A A A G G G A G G G
LG1_2813971 T C C C T C C C T T T C T T T
LG1_2814110 T A A A T A A A T T T A T T T
LG1_2814248 A G G G A G G G A A A G A A A
LG1_2814284 C A A A C A A A C C C A C C C
LG1_2814356 T C C C T C C C T T T C T T T
LG1_2816540 G A A A G A A A G G G A G G G
LG1_2818118 C T T T C T T T C C C T C C C
LG1_2818344 A G G G A G G G A A A G A A A
LG1_2819232 G A A A G A A A G G G A G G G
LG1_2819306 A C C C A C C C A A A C A A A
LG1_2819360 G A A A G A A A G G G A G G G
LG1_2819441 G A A A G A A A G G G A G G G
LG1_2819557 A G G G A G G G A A A G A A A
LG1_2819970 A G G G A G G G A A A G A A A
LG1_2820064 G A A A G A A A G G G A G G G
LG1_2820083 A C C C A C C C A A A C A A A
LG1_2820087 A G G G A G G G A A A G A A A
LG1_2820095 C G G G C G G G C C C G C C C
LG1_2820105 C T T T C T T T C C C T C C C
LG1_2820147 C A A A C A A A C C C A C C C
LG1_2820172 A G G G A G G G A A A G A A A
LG1_2824346 T C C C T C C C T T T C T T T
LG1_2826070 T C C C T C C C T T T C T T T
LG1_2826554 G C C C G C C C G G G C G G G
LG1_2828976 G C C C G C C C G G G C G G G
LG1_2829419 A G G G A G G G A A A G A A A
LG1_2831141 C T T T C T T T C C C T C C C
LG1_2831528 A G G G A G G G A A A G A A A
LG1_2839301 T C C C T C C C T T T C T T T
LG1_2844853 C T T T C T T T C C C T C C C
LG1_2846445 A G G G A G G G A A A G A A A
LG1_2850230 G A A A G A A A G G G A G G G
LG1_2850563 T A A A T A A A T T T A T T T
LG1_2852128 C T T T C T T T C C C T C C C
LG1_2853785 T C C C T C C C T T T C T T T
LG1_2864939 A T T T A T T T A A A T A A A
LG1_2879665 G A A A G A A A G G G A G G G
LG1_2882757 G A A A G A A A G G G A G G G
LG1_2885583 C T T T C T T T C C C T C C C
LG1_2886388 T C C C T C C C T T T C T T T
LG1_2886637 C T T T C T T T C C C T C C C
LG1_2887320 A G G G A G G G A A A G A A A
LG1_2887354 G A A A G A A A G G G A G G G
LG1_2889385 C T T T C T T T C C C T C C C
LG1_2889686 G A A A G A A A G G G A G G G
LG1_2889982 G A A A G A A A G G G A G G G
LG1_2890411 C A A A C A A A C C C A C C C
LG1_2890708 T C C C T C C C T T T C T T T
LG1_2891438 T C C C T C C C T T T C T T T
LG1_2891443 T C C C T C C C T T T C T T T
LG1_2891609 C T T T C T T T C C C T C C C
LG1_2891636 G A A A G A A A G G G A G G G
LG1_2893409 A G G G A G G G A A A G A A A
LG1_2894127 G A A A G A A A G G G A G G G
LG1_2894172 A G G G A G G G A A A G A A A
LG1_2894572 A G G G A G G G A A A G A A A
LG1_2895349 G A A A G A A A G G G A G G G
LG1_2895351 A G G G A G G G A A A G A A A
LG1_2895613 A G G G A G G G A A A G A A A
LG1_2895763 C T T T C T T T C C C T C C C
LG1_2896461 C T T T C T T T C C C T C C C
LG1_2896811 A T T T A T T T A A A T A A A
LG1_2897046 G C C C G C C C G G G C G G G
LG1_2897058 G A A A G A A A G G G A G G G
LG1_2897067 G A A A G A A A G G G A G G G
LG1_2897121 C G G G C G G G C C C G C C C
LG1_2897138 C T T T C T T T C C C T C C C
LG1_2897478 T C C C T C C C T T T C T T T
LG1_2897507 C T T T C T T T C C C T C C C
LG1_2898002 A G G G A G G G A A A G A A A
LG1_2898255 G A A A G A A A G G G A G G G
LG1_2898386 G A A A G A A A G G G A G G G
LG1_2898450 G A A A G A A A G G G A G G G
LG1_2901221 C G G G C G G G C C C G C C C
LG1_2901265 G A A A G A A A G G G A G G G
LG1_2901274 T C C C T C C C T T T C T T T
LG1_2901485 A G G G A G G G A A A G A A A
LG1_2901567 G T T T G T T T G G G T G G G
LG1_2905032 A T T T A T T T A A A T A A A
LG1_2905066 G A A A G A A A G G G A G G G
LG1_2905480 T C C C T C C C T T T C T T T
LG1_2905594 C T T T C T T T C C C T C C C
LG1_2905617 A G G G A G G G A A A G A A A
LG1_2905659 G A A A G A A A G G G A G G G
LG1_2905662 C T T T C T T T C C C T C C C
LG1_2905663 G A A A G A A A G G G A G G G
LG1_2905709 C T T T C T T T C C C T C C C
LG1_2905710 A G G G A G G G A A A G A A A
LG1_2905714 T C C C T C C C T T T C T T T
LG1_2905749 T C C C T C C C T T T C T T T
LG1_2905751 G T T T G T T T G G G T G G G
LG1_2905810 C T T T C T T T C C C T C C C
LG1_2906196 C T T T C T T T C C C T C C C
LG1_2907130 A G G G A G G G A A A G A A A
LG1_2908219 G A A A G A A A G G G A G G G
LG1_2908242 G A A A G A A A G G G A G G G
LG1_2908249 A G G G A G G G A A A G A A A
LG1_2908271 G A A A G A A A G G G A G G G
LG1_2908274 A T T T A T T T A A A T A A A
LG1_2908302 A G G G A G G G A A A G A A A
LG1_2909468 T C C C T C C C T T T C T T T
LG1_2909781 G C C C G C C C G G G C G G G
LG1_2909786 A G G G A G G G A A A G A A A
LG1_2909798 C T T T C T T T C C C T C C C
LG1_2909865 A G G G A G G G A A A G A A A
LG1_2909916 C A A A C A A A C C C A C C C
LG1_2910001 C T T T C T T T C C C T C C C
LG1_2910014 A G G G A G G G A A A G A A A
LG1_2910027 A G G G A G G G A A A G A A A
LG1_2910029 T C C C T C C C T T T C T T T
LG1_2910053 A G G G A G G G A A A G A A A
LG1_2910357 T C C C T C C C T T T C T T T
LG1_2911421 G C C C G C C C G G G C G G G
LG1_2911423 C T T T C T T T C C C T C C C
LG1_2911435 T C C C T C C C T T T C T T T
LG1_2912620 T C C C T C C C T T T C T T T
LG1_2912631 A G G G A G G G A A A G A A A
LG1_2919156 C T T T C T T T C C C T C C C
LG1_2919157 G A A A G A A A G G G A G G G
LG1_2922496 G A A A G A A A G G G A G G G
LG1_2922619 C T T T C T T T C C C T C C C
LG1_2925919 G A A A G A A A G G G A G G G
LG1_2927069 A C C C A C C C A A A C A A A
LG1_2927139 A T T T A T T T A A A T A A A
LG1_2927575 G A A A G A A A G G G A G G G
LG1_2928733 C T T T C T T T C C C T C C C
LG1_2929060 A G G G A G G G A A A G A A A
LG1_2931275 C T T T C T T T C C C T C C C
LG1_2931428 C T T T C T T T C C C T C C C
LG1_2931517 T C C C T C C C T T T C T T T
LG1_2931564 C A A A C A A A C C C A C C C
LG1_2931636 A C C C A C C C A A A C A A A
LG1_2931651 C A A A C A A A C C C A C C C
LG1_2931673 C T T T C T T T C C C T C C C
LG1_2931680 A G G G A G G G A A A G A A A
LG1_2931698 A G G G A G G G A A A G A A A
LG1_2931741 T C C C T C C C T T T C T T T
LG1_2931743 T C C C T C C C T T T C T T T
LG1_2931761 T A A A T A A A T T T A T T T
LG1_2932182 A T T T A T T T A A A T A A A
LG1_2932187 T C C C T C C C T T T C T T T
LG1_2932282 C A A A C A A A C C C A C C C
LG1_2932387 C T T T C T T T C C C T C C C
LG1_2932398 C T T T C T T T C C C T C C C
LG1_2934153 G A A A G A A A G G G A G G G
LG1_2934187 C T T T C T T T C C C T C C C
LG1_2934227 C T T T C T T T C C C T C C C
LG1_2934301 T C C C T C C C T T T C T T T
LG1_2934313 T C C C T C C C T T T C T T T
LG1_2934319 A G G G A G G G A A A G A A A
LG1_2934373 G A A A G A A A G G G A G G G
LG1_2934386 T C C C T C C C T T T C T T T
LG1_2934409 A G G G A G G G A A A G A A A
LG1_2934456 C T T T C T T T C C C T C C C
LG1_2934552 G A A A G A A A G G G A G G G
LG1_2934597 C T T T C T T T C C C T C C C
LG1_2934608 T C C C T C C C T T T C T T T
LG1_2934647 C T T T C T T T C C C T C C C
LG1_2934768 G A A A G A A A G G G A G G G
LG1_2935041 C T T T C T T T C C C T C C C
LG1_2935057 G T T T G T T T G G G T G G G
LG1_2935094 G A A A G A A A G G G A G G G
LG1_2935135 T A A A T A A A T T T A T T T
LG1_2935143 T C C C T C C C T T T C T T T
LG1_2935256 T A A A T A A A T T T A T T T
LG1_2935268 T C C C T C C C T T T C T T T
LG1_2935421 T C C C T C C C T T T C T T T
LG1_2935436 T A A A T A A A T T T A T T T
LG1_2935666 A C C C A C C C A A A C A A A
LG1_2935688 G A A A G A A A G G G A G G G
LG1_2935753 A G G G A G G G A A A G A A A
LG1_2935794 A G G G A G G G A A A G A A A
LG1_2935898 C T T T C T T T C C C T C C C
LG1_2935979 C T T T C T T T C C C T C C C
LG1_2936141 A G G G A G G G A A A G A A A
LG1_2936236 A G G G A G G G A A A G A A A
LG1_2936259 T C C C T C C C T T T C T T T
LG1_2936279 T A A A T A A A T T T A T T T
LG1_2936359 C T T T C T T T C C C T C C C
LG1_2936384 A G G G A G G G A A A G A A A
LG1_2936386 A G G G A G G G A A A G A A A
LG1_2936479 C T T T C T T T C C C T C C C
LG1_2936480 G C C C G C C C G G G C G G G
LG1_2936711 T C C C T C C C T T T C T T T
LG1_2936851 T C C C T C C C T T T C T T T
LG1_2936861 G A A A G A A A G G G A G G G
LG1_2937043 T C C C T C C C T T T C T T T
LG1_2937157 T C C C T C C C T T T C T T T
LG1_2937229 A G G G A G G G A A A G A A A
LG1_2937304 T C C C T C C C T T T C T T T
LG1_2937307 T C C C T C C C T T T C T T T
LG1_2937312 T C C C T C C C T T T C T T T
LG1_2938723 C T T T C T T T C C C T C C C
LG1_2938864 A G G G A G G G A A A G A A A
LG1_2938865 A C C C A C C C A A A C A A A
LG1_2938871 T C C C T C C C T T T C T T T
LG1_2939036 T G G G T G G G T T T G T T T
LG1_2939037 C A A A C A A A C C C A C C C
LG1_2939040 A G G G A G G G A A A G A A A
LG1_2939097 C T T T C T T T C C C T C C C
LG1_2939118 T C C C T C C C T T T C T T T
LG1_2939121 T C C C T C C C T T T C T T T
LG1_2939124 A G G G A G G G A A A G A A A
LG1_2939131 G A A A G A A A G G G A G G G
LG1_2939161 C T T T C T T T C C C T C C C
LG1_2939503 G A A A G A A A G G G A G G G
LG1_2939772 T A A A T A A A T T T A T T T
LG1_2939918 T C C C T C C C T T T C T T T
LG1_2940784 T C C C T C C C T T T C T T T
LG1_2940933 C T T T C T T T C C C T C C C
LG1_2940950 A G G G A G G G A A A G A A A
LG1_2940951 A G G G A G G G A A A G A A A
LG1_2941003 T C C C T C C C T T T C T T T
LG1_2941102 G A A A G A A A G G G A G G G
LG1_2941151 T C C C T C C C T T T C T T T
LG1_2941255 T G G G T G G G T T T G T T T
LG1_2941283 C T T T C T T T C C C T C C C
LG1_2941284 G T T T G T T T G G G T G G G
LG1_2941328 T A A A T A A A T T T A T T T
LG1_2941373 C G G G C G G G C C C G C C C
LG1_2941402 C A A A C A A A C C C A C C C
LG1_2941434 T C C C T C C C T T T C T T T
LG1_2942213 C T T T C T T T C C C T C C C
LG1_2942319 A G G G A G G G A A A G A A A
LG1_2942324 C T T T C T T T C C C T C C C
LG1_2942345 T C C C T C C C T T T C T T T
LG1_2942351 A G G G A G G G A A A G A A A
LG1_2942488 G A A A G A A A G G G A G G G
LG1_2942536 T C C C T C C C T T T C T T T
LG1_2943017 G A A A G A A A G G G A G G G
LG1_2943025 G A A A G A A A G G G A G G G
LG1_2943027 C T T T C T T T C C C T C C C
LG1_2943051 C T T T C T T T C C C T C C C
LG1_2943922 C T T T C T T T C C C T C C C
LG1_2944675 T C C C T C C C T T T C T T T
LG1_2945143 A G G G A G G G A A A G A A A
LG1_2945157 T C C C T C C C T T T C T T T
LG1_2945331 G A A A G A A A G G G A G G G
LG1_2947210 G A A A G A A A G G G A G G G
LG1_2947532 C T T T C T T T C C C T C C C
LG1_2947630 T C C C T C C C T T T C T T T
LG1_2948244 T C C C T C C C T T T C T T T
LG1_2948315 C G G G C G G G C C C G C C C
LG1_2948317 G T T T G T T T G G G T G G G
LG1_2948346 G A A A G A A A G G G A G G G
LG1_2948377 A G G G A G G G A A A G A A A
LG1_2948437 G A A A G A A A G G G A G G G
LG1_2948447 T C C C T C C C T T T C T T T
LG1_2948485 C T T T C T T T C C C T C C C
LG1_2948509 G A A A G A A A G G G A G G G
LG1_2948576 T A A A T A A A T T T A T T T
LG1_2948631 G A A A G A A A G G G A G G G
LG1_2948647 T C C C T C C C T T T C T T T
LG1_2948667 A G G G A G G G A A A G A A A
LG1_2948781 T C C C T C C C T T T C T T T
LG1_2948929 C T T T C T T T C C C T C C C
LG1_2949414 C T T T C T T T C C C T C C C
LG1_2949436 C T T T C T T T C C C T C C C
LG1_2949468 A G G G A G G G A A A G A A A
LG1_2949588 T C C C T C C C T T T C T T T
LG1_2949635 C T T T C T T T C C C T C C C
LG1_2949671 T C C C T C C C T T T C T T T
LG1_2949679 G A A A G A A A G G G A G G G
LG1_2949710 T G G G T G G G T T T G T T T
LG1_2949719 C T T T C T T T C C C T C C C
LG1_2950097 T C C C T C C C T T T C T T T
LG1_2950421 C T T T C T T T C C C T C C C
LG1_2950908 C T T T C T T T C C C T C C C
LG1_2950988 A G G G A G G G A A A G A A A
LG1_2951073 G A A A G A A A G G G A G G G
LG1_2951894 C G G G C G G G C C C G C C C
LG1_2952063 A G G G A G G G A A A G A A A
LG1_2952461 A C C C A C C C A A A C A A A
LG1_2952499 A G G G A G G G A A A G A A A
LG1_2958640 C T T T C T T T C C C T C C C
LG1_2958657 C T T T C T T T C C C T C C C
LG1_2958662 C T T T C T T T C C C T C C C
LG1_2958719 G A A A G A A A G G G A G G G
LG1_2958909 C T T T C T T T C C C T C C C
LG1_2958948 A G G G A G G G A A A G A A A
LG1_2958964 G A A A G A A A G G G A G G G
LG1_2959904 C T T T C T T T C C C T C C C
LG1_2960001 C T T T C T T T C C C T C C C
LG1_2960485 C G G G C G G G C C C G C C C
LG1_2961110 T A A A T A A A T T T A T T T
LG1_2961133 T C C C T C C C T T T C T T T
LG1_2961192 C T T T C T T T C C C T C C C
LG1_2961279 C T T T C T T T C C C T C C C
LG1_2961301 C T T T C T T T C C C T C C C
LG1_2961395 A G G G A G G G A A A G A A A
LG1_2962392 C G G G C G G G C C C G C C C
LG1_2962437 C T T T C T T T C C C T C C C
LG1_2962704 A G G G A G G G A A A G A A A
LG1_2962777 C T T T C T T T C C C T C C C
LG1_2962789 A C C C A C C C A A A C A A A
LG1_2962795 G A A A G A A A G G G A G G G
LG1_2962809 C T T T C T T T C C C T C C C
LG1_2962810 G A A A G A A A G G G A G G G
LG1_2962824 G A A A G A A A G G G A G G G
LG1_2963056 C T T T C T T T C C C T C C C
LG1_2963072 T C C C T C C C T T T C T T T
LG1_2963292 G A A A G A A A G G G A G G G
LG1_2963594 C G G G C G G G C C C G C C C
LG1_2964315 A T T T A T T T A A A T A A A
LG1_2964381 A G G G A G G G A A A G A A A
LG1_2964406 C A A A C A A A C C C A C C C
LG1_2964451 G A A A G A A A G G G A G G G
LG1_2964540 C A A A C A A A C C C A C C C
LG1_2964551 A G G G A G G G A A A G A A A
LG1_2964723 A G G G A G G G A A A G A A A
LG1_2964749 T C C C T C C C T T T C T T T
LG1_2965471 T C C C T C C C T T T C T T T
LG1_2965490 G A A A G A A A G G G A G G G
LG1_2965493 G C C C G C C C G G G C G G G
LG1_2965513 C T T T C T T T C C C T C C C
LG1_2965545 G A A A G A A A G G G A G G G
LG1_2965906 T C C C T C C C T T T C T T T
LG1_2966080 T C C C T C C C T T T C T T T
LG1_2966085 C T T T C T T T C C C T C C C
LG1_2966142 T C C C T C C C T T T C T T T
LG1_2966447 T C C C T C C C T T T C T T T
LG1_2966488 A G G G A G G G A A A G A A A
LG1_2966491 C T T T C T T T C C C T C C C
LG1_2966494 A G G G A G G G A A A G A A A
LG1_2966500 A G G G A G G G A A A G A A A
LG1_2966529 G T T T G T T T G G G T G G G
LG1_2966534 T A A A T A A A T T T A T T T
LG1_2966541 T A A A T A A A T T T A T T T
LG1_2966558 T C C C T C C C T T T C T T T
LG1_2966564 T C C C T C C C T T T C T T T
LG1_2967193 C T T T C T T T C C C T C C C
LG1_2967207 C T T T C T T T C C C T C C C
LG1_2967209 G A A A G A A A G G G A G G G
LG1_2967215 T C C C T C C C T T T C T T T
LG1_2967304 G A A A G A A A G G G A G G G
LG1_2967331 T C C C T C C C T T T C T T T
LG1_2967467 C A A A C A A A C C C A C C C
LG1_2970814 A G G G A G G G A A A G A A A
LG1_2970846 T C C C T C C C T T T C T T T
LG1_2970872 A G G G A G G G A A A G A A A
LG1_2971129 T C C C T C C C T T T C T T T
LG1_2971160 G A A A G A A A G G G A G G G
LG1_2971304 G A A A G A A A G G G A G G G
LG1_2971390 G A A A G A A A G G G A G G G
LG1_2971793 C T T T C T T T C C C T C C C
LG1_2971953 G A A A G A A A G G G A G G G
LG1_2971959 G A A A G A A A G G G A G G G
LG1_2972075 A G G G A G G G A A A G A A A
LG1_2972087 G A A A G A A A G G G A G G G
LG1_2973067 A G G G A G G G A A A G A A A
LG1_2973118 A G G G A G G G A A A G A A A
LG1_2973185 G A A A G A A A G G G A G G G
LG1_2973316 T C C C T C C C T T T C T T T
LG1_2973351 T C C C T C C C T T T C T T T
LG1_2973362 G C C C G C C C G G G C G G G
LG1_2973442 A G G G A G G G A A A G A A A
LG1_2973458 G A A A G A A A G G G A G G G
LG1_2973534 C T T T C T T T C C C T C C C
LG1_2973626 C T T T C T T T C C C T C C C
LG1_2973634 C T T T C T T T C C C T C C C
LG1_2973660 G A A A G A A A G G G A G G G
LG1_2973687 C T T T C T T T C C C T C C C
LG1_2974137 G A A A G A A A G G G A G G G
LG1_2974161 G A A A G A A A G G G A G G G
LG1_2974216 T C C C T C C C T T T C T T T
LG1_2974686 A G G G A G G G A A A G A A A
LG1_2974845 A G G G A G G G A A A G A A A
LG1_2977921 G A A A G A A A G G G A G G G
LG1_2980327 A G G G A G G G A A A G A A A
LG1_2980366 C T T T C T T T C C C T C C C
LG1_2980401 T A A A T A A A T T T A T T T
LG1_2980410 G A A A G A A A G G G A G G G
LG1_2980416 A C C C A C C C A A A C A A A
LG1_2980505 A G G G A G G G A A A G A A A
LG1_2980559 A T T T A T T T A A A T A A A
LG1_2980646 C T T T C T T T C C C T C C C
LG1_2980729 T C C C T C C C T T T C T T T
LG1_2980742 A C C C A C C C A A A C A A A
LG1_2980792 T G G G T G G G T T T G T T T
LG1_2980814 G A A A G A A A G G G A G G G
LG1_2980902 C T T T C T T T C C C T C C C
LG1_2984672 T C C C T C C C T T T C T T T
LG1_2985073 A G G G A G G G A A A G A A A
LG1_2985410 C G G G C G G G C C C G C C C
LG1_2985411 A G G G A G G G A A A G A A A
LG1_2985419 T C C C T C C C T T T C T T T
LG1_2985462 T C C C T C C C T T T C T T T
LG1_2987362 T C C C T C C C T T T C T T T
LG1_2987380 G T T T G T T T G G G T G G G
LG1_2988116 G A A A G A A A G G G A G G G
LG1_2988120 C T T T C T T T C C C T C C C
LG1_2988124 T C C C T C C C T T T C T T T
LG1_2988268 A G G G A G G G A A A G A A A
LG1_2988296 T C C C T C C C T T T C T T T
LG1_2988310 A G G G A G G G A A A G A A A
LG1_2988318 T A A A T A A A T T T A T T T
LG1_2988348 C T T T C T T T C C C T C C C
LG1_2993569 T C C C T C C C T T T C T T T
LG1_2995100 G A A A G A A A G G G A G G G
LG1_2995126 A G G G A G G G A A A G A A A
LG1_2995142 A G G G A G G G A A A G A A A
LG1_2995185 G A A A G A A A G G G A G G G
LG1_2995189 C T T T C T T T C C C T C C C
LG1_2995201 C T T T C T T T C C C T C C C
LG1_2995217 G A A A G A A A G G G A G G G
LG1_2995286 A T T T A T T T A A A T A A A
LG1_2995292 C T T T C T T T C C C T C C C
LG1_2995293 G A A A G A A A G G G A G G G
LG1_2995316 A G G G A G G G A A A G A A A
LG1_2995370 C T T T C T T T C C C T C C C
LG1_2995380 C T T T C T T T C C C T C C C
LG1_2995385 T C C C T C C C T T T C T T T
LG1_2995422 T C C C T C C C T T T C T T T
LG1_2995427 C T T T C T T T C C C T C C C
LG1_2996134 A G G G A G G G A A A G A A A
LG1_2996137 A T T T A T T T A A A T A A A
LG1_2996713 C T T T C T T T C C C T C C C
LG1_2997216 G A A A G A A A G G G A G G G
LG1_2997267 C T T T C T T T C C C T C C C
LG1_2997268 G A A A G A A A G G G A G G G
LG1_2997274 C T T T C T T T C C C T C C C
LG1_2997343 T A A A T A A A T T T A T T T
LG1_2997356 C T T T C T T T C C C T C C C
LG1_2997366 C A A A C A A A C C C A C C C
LG1_2997407 C T T T C T T T C C C T C C C
LG1_3001717 C T T T C T T T C C C T C C C
LG1_3002019 G A A A G A A A G G G A G G G
LG1_3003010 C T T T C T T T C C C T C C C
LG1_3003152 G A A A G A A A G G G A G G G
LG1_3004720 G A A A G A A A G G G A G G G
LG1_3004944 C T T T C T T T C C C T C C C
LG1_3005497 T C C C T C C C T T T C T T T
LG1_3005556 G A A A G A A A G G G A G G G
LG1_3005560 G A A A G A A A G G G A G G G
LG1_3005582 G A A A G A A A G G G A G G G
LG1_3005587 G A A A G A A A G G G A G G G
LG1_3005599 T C C C T C C C T T T C T T T
LG1_3006041 G A A A G A A A G G G A G G G
LG1_3006102 T C C C T C C C T T T C T T T
LG1_3006503 C T T T C T T T C C C T C C C
LG1_3006613 C T T T C T T T C C C T C C C
LG1_3006629 T C C C T C C C T T T C T T T
LG1_3006631 T C C C T C C C T T T C T T T
LG1_3024505 C G G G C G G G C C C G C C C
LG1_3024524 T C C C T C C C T T T C T T T
LG1_3024722 G A A A G A A A G G G A G G G
LG1_3024864 T G G G T G G G T T T G T T T
LG1_3024913 C A A A C A A A C C C A C C C
LG1_3025531 C T T T C T T T C C C T C C C
LG1_3025664 C T T T C T T T C C C T C C C
LG1_3025700 C G G G C G G G C C C G C C C
LG1_3025838 C T T T C T T T C C C T C C C
LG1_3025972 T G G G T G G G T T T G T T T
LG1_3026033 T C C C T C C C T T T C T T T
LG1_3026159 C T T T C T T T C C C T C C C
LG1_3026193 C T T T C T T T C C C T C C C
LG1_3026213 G A A A G A A A G G G A G G G
LG1_3026237 T C C C T C C C T T T C T T T
LG1_3026261 A G G G A G G G A A A G A A A
LG1_3026262 G C C C G C C C G G G C G G G
LG1_3026437 G A A A G A A A G G G A G G G
LG1_3026578 C T T T C T T T C C C T C C C
LG1_3026629 A C C C A C C C A A A C A A A
LG1_3026641 C T T T C T T T C C C T C C C
LG1_3027393 A T T T A T T T A A A T A A A
LG1_3027442 C A A A C A A A C C C A C C C
LG1_3027449 A G G G A G G G A A A G A A A
LG1_3027471 A G G G A G G G A A A G A A A
LG1_3027480 A G G G A G G G A A A G A A A
LG1_3027532 T C C C T C C C T T T C T T T
LG1_3027544 T C C C T C C C T T T C T T T
LG1_3028053 C T T T C T T T C C C T C C C
LG1_3028080 C T T T C T T T C C C T C C C
LG1_3028174 G A A A G A A A G G G A G G G
LG1_3028184 T C C C T C C C T T T C T T T
LG1_3028269 T G G G T G G G T T T G T T T
LG1_3028563 C T T T C T T T C C C T C C C
LG1_3028584 A C C C A C C C A A A C A A A
LG1_3028609 G A A A G A A A G G G A G G G
LG1_3028653 G A A A G A A A G G G A G G G
LG1_3028833 A G G G A G G G A A A G A A A
LG1_3029074 C T T T C T T T C C C T C C C
LG1_3029084 A G G G A G G G A A A G A A A
LG1_3029309 G A A A G A A A G G G A G G G
LG1_3029324 A G G G A G G G A A A G A A A
LG1_3029344 G A A A G A A A G G G A G G G
LG1_3029405 C T T T C T T T C C C T C C C
LG1_3029454 T A A A T A A A T T T A T T T
LG1_3030251 T C C C T C C C T T T C T T T
LG1_3031724 T C C C C C C C T T T C T T T
LG1_3031796 G C C C C C C C G G G C G G G
LG1_3031799 C T T T T T T T C C C T C C C
LG1_3031812 A C C C C C C C A A A C A A A
LG1_3031815 G A A A A A A A G G G A G G G
LG1_3031881 T C C C C C C C T T T C T T T
LG1_3031916 T C C C C C C C T T T C T T T
LG1_3031981 C T T T T T T T C C C T C C C
LG1_3032035 C T T T T T T T C C C T C C C
LG1_3033262 C T T T T T T T C C C T C C C
LG1_3033264 T C C C C C C C T T T C T T T
LG1_3033276 T C C C C C C C T T T C T T T
LG1_3033291 C T T T T T T T C C C T C C C
LG1_3038076 A C C C C C C C A A A C A A A
LG1_3038309 C T T T T T T T C C C T C C C
LG1_3039696 T G G G G G G G T T T G T T T
LG1_3043799 G C C C C C C C G G G C G G G
LG1_3044046 A G G G G G G G A A A G A A A
LG1_3044064 A G G G G G G G A A A G A A A
LG1_3044081 T C C C C C C C T T T C T T T
LG1_3044108 T C C C C C C C T T T C T T T
LG1_3044144 G A A A A A A A G G G A G G G
LG1_3044154 T A A A A A A A T T T A T T T
LG1_3044169 A G G G G G G G A A A G A A A
LG1_3044234 A C C C C C C C A A A C A A A
LG1_3044251 T C C C C C C C T T T C T T T
LG1_3044270 G A A A A A A A G G G A G G G
LG1_3044296 T C C C C C C C T T T C T T T
LG1_3044434 G C C C C C C C G G G C G G G
LG1_3044476 C G G G G G G G C C C G C C C
LG1_3044702 T C C C C C C C T T T C T T T
LG1_3044937 G A A A A A A A G G G A G G G
LG1_3045282 G C C C C C C C G G G C G G G
LG1_3045313 G C C C C C C C G G G C G G G
LG1_3045314 G A A A A A A A G G G A G G G
LG1_3045380 T A A A A A A A T T T A T T T
LG1_3045381 T C C C C C C C T T T C T T T
LG1_3045392 G T T T T T T T G G G T G G G
LG1_3045393 A G G G G G G G A A A G A A A
LG1_3045456 C T T T T T T T C C C T C C C
LG1_3045481 A G G G G G G G A A A G A A A
LG1_3045491 A G G G G G G G A A A G A A A
LG1_3046363 G A A A A A A A G G G A G G G
LG1_3050042 C T T T T T T T C C C T C C C
LG1_3051244 A G G G G G G G A A A G A A A
LG1_3051303 C T T T T T T T C C C T C C C
LG1_3052624 T G G G G G G G T T T G T T T
LG1_3052636 G A A A A A A A G G G A G G G
LG1_3052642 T C C C C C C C T T T C T T T
LG1_3052680 A G G G G G G G A A A G A A A
LG1_3052697 G A A A A A A A G G G A G G G
LG1_3052708 T C C C C C C C T T T C T T T
LG1_3052738 T C C C C C C C T T T C T T T
LG1_3052758 A G G G G G G G A A A G A A A
LG1_3052794 T G G G G G G G T T T G T T T
LG1_3052798 T C C C C C C C T T T C T T T
LG1_3052873 T C C C C C C C T T T C T T T
LG1_3052876 G A A A A A A A G G G A G G G
LG1_3052877 T C C C C C C C T T T C T T T
LG1_3052887 G A A A A A A A G G G A G G G
LG1_3052949 G A A A A A A A G G G A G G G
LG1_3052954 G A A A A A A A G G G A G G G
LG1_3052962 A C C C C C C C A A A C A A A
LG1_3052965 G A A A A A A A G G G A G G G
LG1_3052977 A C C C C C C C A A A C A A A
LG1_3052983 G A A A A A A A G G G A G G G
LG1_3052987 A G G G G G G G A A A G A A A
LG1_3053009 T C C C C C C C T T T C T T T
LG1_3053018 A G G G G G G G A A A G A A A
LG1_3053082 C T T T T T T T C C C T C C C
LG1_3053093 A G G G G G G G A A A G A A A
LG1_3053096 G C C C C C C C G G G C G G G
LG1_3053112 G A A A A A A A G G G A G G G
LG1_3053114 A G G G G G G G A A A G A A A
LG1_3053134 A G G G G G G G A A A G A A A
LG1_3053314 T C C C C C C C T T T C T T T
LG1_3053361 A G G G G G G G A A A G A A A
LG1_3053462 A G G G G G G G A A A G A A A
LG1_3053920 T C C C C C C C T T T C T T T
LG1_3053945 G A A A A A A A G G G A G G G
LG1_3053959 T G G G G G G G T T T G T T T
LG1_3054030 G A A A A A A A G G G A G G G
LG1_3054100 A G G G G G G G A A A G A A A
LG1_3054274 T C C C C C C C T T T C T T T
LG1_3054624 T C C C C C C C T T T C T T T
LG1_3054782 G A A A A A A A G G G A G G G
LG1_3054818 C T T T T T T T C C C T C C C
LG1_3055183 T A A A A A A A T T T A T T T
LG1_3055213 A G G G G G G G A A A G A A A
LG1_3056292 G A A A A A A A G G G A G G G
LG1_3056300 G A A A A A A A G G G A G G G
LG1_3056324 A G G G G G G G A A A G A A A
LG1_3056436 A G G G G G G G A A A G A A A
LG1_3056615 G A A A A A A A G G G A G G G
LG1_3056817 T C C C C C C C T T T C T T T
LG1_3056831 T C C C C C C C T T T C T T T
LG1_3057553 C T T T T T T T C C C T C C C
LG1_3057831 G A A A A A A A G G G A G G G
LG1_3057898 C T T T T T T T C C C T C C C
LG1_3059722 A C C C C C C C A A A C A A A
LG1_3059901 C G G G G G G G C C C G C C C
LG1_3060404 A G G G G G G G A A A G A A A
LG1_3060418 G A A A A A A A G G G A G G G
LG1_3060419 T A A A A A A A T T T A T T T
LG1_3060464 C T T T T T T T C C C T C C C
LG1_3060638 A T T T T T T T A A A T A A A
LG1_3060639 T G G G G G G G T T T G T T T
LG1_3061813 T C C C C C C C T T T C T T T
LG1_3063461 A G G G G G G G A A A G A A A
LG1_3063530 A G G G G G G G A A A G A A A
LG1_3064498 C T T T T T T T C C C T C C C
LG1_3064527 G A A A A A A A G G G A G G G
LG1_3064539 C T T T T T T T C C C T C C C
LG1_3064544 A G G G G G G G A A A G A A A
LG1_3064627 C T T T T T T T C C C T C C C
LG1_3064649 A G G G G G G G A A A G A A A
LG1_3064662 G A A A A A A A G G G A G G G
LG1_3065799 G A A A A A A A G G G A G G G
LG1_3066360 G C C C C C C C G G G C G G G
LG1_3066614 C T T T T T T T C C C T C C C
LG1_3067165 G A A A A A A A G G G A G G G
LG1_3067267 T A A A A A A A T T T A T T T
LG1_3067295 A G G G G G G G A A A G A A A
LG1_3067322 G A A A A A A A G G G A G G G
LG1_3067350 C G G G G G G G C C C G C C C
LG1_3067523 A G G G G G G G A A A G A A A
LG1_3067557 G A A A A A A A G G G A G G G
LG1_3067615 T C C C C C C C T T T C T T T
LG1_3067931 A G G G G G G G A A A G A A A
LG1_3068022 G C C C C C C C G G G C G G G
LG1_3068836 T C C C C C C C T T T C T T T
LG1_3069014 A T T T T T T T A A A T A A A
LG1_3069098 C T T T T T T T C C C T C C C
LG1_3069104 T A A A A A A A T T T A T T T
LG1_3069258 C G G G G G G G C C C G C C C
LG1_3069367 T C C C C C C C T T T C T T T
LG1_3069455 T A A A A A A A T T T A T T T
LG1_3069515 A G G G G G G G A A A G A A A
LG1_3069568 A G G G G G G G A A A G A A A
LG1_3069691 T C C C C C C C T T T C T T T
LG1_3069693 C T T T T T T T C C C T C C C
LG1_3069749 A G G G G G G G A A A G A A A
LG1_3069848 G A A A A A A A G G G A G G G
LG1_3069850 G A A A A A A A G G G A G G G
LG1_3069936 A G G G G G G G A A A G A A A
LG1_3069975 C G G G G G G G C C C G C C C
LG1_3070020 G A A A A A A A G G G A G G G
LG1_3070071 G A A A A A A A G G G A G G G
LG1_3070177 G A A A A A A A G G G A G G G
LG1_3070312 A G G G G G G G A A A G A A A
LG1_3070327 C G G G G G G G C C C G C C C
LG1_3070593 G A A A A A A A G G G A G G G
LG1_3071202 A G G G G G G G A A A G A A A
LG1_3071209 G A A A A A A A G G G A G G G
LG1_3071839 G A A A A A A A G G G A G G G
LG1_3072062 G A A A A A A A G G G A G G G
LG1_3072096 T C C C C C C C T T T C T T T
LG1_3072169 G A A A A A A A G G G A G G G
LG1_3072192 G A A A A A A A G G G A G G G
LG1_3072223 G A A A A A A A G G G A G G G
LG1_3072243 G A A A A A A A G G G A G G G
LG1_3072335 T C C C C C C C T T T C T T T
LG1_3072358 G A A A A A A A G G G A G G G
LG1_3072378 C T T T T T T T C C C T C C C
LG1_3072382 G A A A A A A A G G G A G G G
LG1_3072766 T C C C C C C C T T T C T T T
LG1_3074136 A G G G G G G G A A A G A A A
LG1_3075448 C T T T T T T T C C C T C C C
LG1_3075883 A G G G G G G G A A A G A A A
LG1_3077081 A G G G G G G G A A A G A A A
LG1_3081204 C T T T T T T T C C C T C C C
LG1_3081455 T C C C C C C C T T T C T T T
LG1_3106918 T C C C C C C C T T T C T T T
LG1_3126955 G A A A A A A A G G G A G G G
LG1_3164176 A G G G G G G G A A A G A A A
LG1_3164303 G A A A A A A A G G G A G G G
LG1_3165942 A G G G G G G G A A A G A A A
LG1_3169259 C T T T T T T T C C C T C C C
LG1_3225435 A G A A G G A G G G G A G G G
LG1_3225497 G C G G C C G C C C C G C C C
LG1_3225574 G A G G A A G A A A A G A A A
LG1_3225651 G A G G A A G A A A A G A A A
LG1_3225718 A G A A G G A G G G G A G G G
LG1_3225739 T A T T A A T A A A A T A A A
LG1_3225842 A C A A C C A C C C C A C C C
LG1_3225961 A G A A G G A G G G G A G G G
LG1_3226019 C T C C T T C T T T T C T T T
LG1_3233924 G C G G C C G C C C C G C C C
LG1_3239213 G A G G A A G A A A A G A A A
LG1_3242076 G A G G A A G A A A A G A A A
LG1_3247856 A T A A T T A T T T T A T T T
LG1_3247980 T C T T C C T C C C C T C C C
LG1_3247995 A G A A G G A G G G G A G G G
LG1_3248071 G A G G A A G A A A A G A A A
LG1_3248076 G A G G A A G A A A A G A A A
LG1_3248095 G A G G A A G A A A A G A A A
LG1_3248145 G A G G A A G A A A A G A A A
LG1_3248155 A G A A G G A G G G G A G G G
LG1_3248300 C G C C G G C G G G G C G G G
LG1_3248403 T C T T C C T C C C C T C C C
LG1_3248405 G A G G A A G A A A A G A A A
LG1_3248536 T C T T C C T C C C C T C C C
LG1_3248610 T C T T C C T C C C C T C C C
LG1_3248624 G A G G A A G A A A A G A A A
LG1_3256150 A T A A T T A T T T T A T T T
LG1_3256154 C T C C T T C T T T T C T T T
LG1_3256185 G A G G A A G A A A A G A A A
LG1_3256630 G C G G C C G C C C C G C C C
LG1_3258405 A T A A T T A T T T T A T T T
LG1_3258976 G A G G A A G A A A A G A A A
LG1_3259250 A G A A G G A G G G G A G G G
LG1_3259337 C T C C T T C T T T T C T T T
LG1_3259589 G A G G A A G A A A A G A A A
LG1_3259639 C T C C T T C T T T T C T T T
LG1_3259745 T C T T C C T C C C C T C C C
LG1_3259940 C A C C A A C A A A A C A A A
LG1_3262839 T C T T C C T C C C C T C C C
LG1_3262900 A G A A G G A G G G G A G G G
LG1_3262959 C T C C T T C T T T T C T T T
LG1_3262986 G A G G A A G A A A A G A A A
LG1_3263026 A G A A G G A G G G G A G G G
LG1_3263041 T C T T C C T C C C C T C C C
LG1_3263055 G A G G A A G A A A A G A A A
LG1_3263090 C T C C T T C T T T T C T T T
LG1_3263092 A G A A G G A G G G G A G G G
LG1_3263094 A G A A G G A G G G G A G G G
LG1_3263135 G A G G A A G A A A A G A A A
LG1_3263217 A G A A G G A G G G G A G G G
LG1_3263689 C T C C T T C T T T T C T T T
LG1_3264880 C T C C T T C T T T T C T T T
LG1_3264885 G T G G T T G T T T T G T T T
LG1_3264887 A G A A G G A G G G G A G G G
LG1_3264944 T A T T A A T A A A A T A A A
LG1_3264968 T C T T C C T C C C C T C C C
LG1_3264994 A G A A G G A G G G G A G G G
LG1_3265134 C T C C T T C T T T T C T T T
LG1_3265207 A G A A G G A G G G G A G G G
LG1_3265386 G C G G C C G C C C C G C C C
LG1_3265607 C T C C T T C T T T T C T T T
LG1_3265631 T C T T C C T C C C C T C C C
LG1_3265740 A G A A G G A G G G G A G G G
LG1_3265798 T C T T C C T C C C C T C C C
LG1_3265803 G T G G T T G T T T T G T T T
LG1_3265881 A G A A G G A G G G G A G G G
LG1_3265929 T C T T C C T C C C C T C C C
LG1_3266254 G A G G A A G A A A A G A A A
LG1_3267237 G A G G A A G A A A A G A A A
LG1_3267309 A G A A G G A G G G G A G G G
LG1_3267412 T C T T C C T C C C C T C C C
LG1_3267511 A G A A G G A G G G G A G G G
LG1_3267563 C A C C A A C A A A A C A A A
LG1_3267589 T C T T C C T C C C C T C C C
LG1_3267602 T A T T A A T A A A A T A A A
LG1_3267605 A G A A G G A G G G G A G G G
LG1_3267784 G A G G A A G A A A A G A A A
LG1_3267803 A T A A T T A T T T T A T T T
LG1_3272557 G A G G A A G A A A A G A A A
LG1_3276111 T C T T C C T C C C C T C C C
LG1_3276311 A G A A G G A G G G G A G G G
LG1_3276436 T C T T C C T C C C C T C C C
LG1_3276453 C T C C T T C T T T T C T T T
LG1_3276482 C G C C G G C G G G G C G G G
LG1_3276821 G C G G C C G C C C C G C C C
LG1_3276822 A G A A G G A G G G G A G G G
LG1_3277000 T C T T C C T C C C C T C C C
LG1_3277026 T C T T C C T C C C C T C C C
LG1_3278291 G C G G C C G C C C C G C C C
LG1_3278620 G A G G A A G A A A A G A A A
LG1_3278707 A G A A G G A G G G G A G G G
LG1_3278716 T C T T C C T C C C C T C C C
LG1_3278717 T C T T C C T C C C C T C C C
LG1_3278725 T C T T C C T C C C C T C C C
LG1_3278868 G A G G A A G A A A A G A A A
LG1_3278891 G A G G A A G A A A A G A A A
LG1_3279097 C T C C T T C T T T T C T T T
LG1_3279133 G A G G A A G A A A A G A A A
LG1_3280153 T C T T C C T C C C C T C C C
LG1_3280331 G A G G A A G A A A A G A A A
LG1_3280332 C T C C T T C T T T T C T T T
LG1_3280379 C T C C T T C T T T T C T T T
LG1_3280403 C T C C T T C T T T T C T T T
LG1_3280482 T C T T C C T C C C C T C C C
LG1_3280746 G A G G A A G A A A A G A A A
LG1_3281034 T C T T C C T C C C C T C C C
LG1_3281239 G A G G A A G A A A A G A A A
LG1_3281597 C T C C T T C T T T T C T T T
LG1_3281626 G C G G C C G C C C C G C C C
LG1_3281725 C T C C T T C T T T T C T T T
LG1_3281726 C T C C T T C T T T T C T T T
LG1_3281772 C T C C T T C T T T T C T T T
LG1_3299403 A G A A G G A G G G G A G G G
LG1_3299409 G A G G A A G A A A A G A A A
LG1_3299416 T C T T C C T C C C C T C C C
LG1_3299710 G A G G A A G A A A A G A A A
LG1_3299716 G C G G C C G C C C C G C C C
LG1_3300586 C G C C G G C G G G G C G G G
LG1_3300646 A C A A C C A C C C C A C C C
LG1_3300647 A G A A G G A G G G G A G G G
LG1_3300722 T C T T C C T C C C C T C C C
LG1_3300937 A T A A T T A T T T T A T T T
LG1_3300974 T C T T C C T C C C C T C C C
LG1_3301396 C T C C T T C T T T T C T T T
LG1_3301422 A G A A G G A G G G G A G G G
LG1_3301843 T C T T C C T C C C C T C C C
LG1_3301992 G A G G A A G A A A A G A A A
LG1_3302085 A G A A G G A G G G G A G G G
LG1_3302252 C T C C T T C T T T T C T T T
LG1_3302276 C T C C T T C T T T T C T T T
LG1_3302407 C T C C T T C T T T T C T T T
LG1_3302412 A G A A G G A G G G G A G G G
LG1_3302418 T A T T A A T A A A A T A A A
LG1_3302421 G A G G A A G A A A A G A A A
LG1_3303270 G A G G A A G A A A A G A A A
LG1_3303362 T G T T G G T G G G G T G G G
LG1_3303373 G A G G A A G A A A A G A A A
LG1_3303574 A T A A T T A T T T T A T T T
LG1_3303584 T C T T C C T C C C C T C C C
LG1_3303585 T C T T C C T C C C C T C C C
LG1_3303985 G A G G A A G A A A A G A A A
LG1_3303988 A G A A G G A G G G G A G G G
LG1_3304480 A G A A G G A G G G G A G G G
LG1_3304481 C T C C T T C T T T T C T T T
LG1_3304535 C T C C T T C T T T T C T T T
LG1_3305567 A G A A G G A G G G G A G G G
LG1_3305603 A G A A G G A G G G G A G G G
LG1_3305612 T C T T C C T C C C C T C C C
LG1_3305773 T C T T C C T C C C C T C C C
LG1_3305939 A G A A G G A G G G G A G G G
LG1_3306269 T C T T C C T C C C C T C C C
LG1_3306328 T A T T A A T A A A A T A A A
LG1_3306335 A G A A G G A G G G G A G G G
LG1_3306344 A G A A G G A G G G G A G G G
LG1_3306345 G A G G A A G A A A A G A A A
LG1_3306485 G A G G A A G A A A A G A A A
LG1_3307342 G A G G A A G A A A A G A A A
LG1_3307732 T A T T A A T A A A A T A A A
LG1_3307755 G A G G A A G A A A A G A A A
LG1_3307855 T C T T C C T C C C C T C C C
LG1_3307932 T C T T C C T C C C C T C C C
LG1_3308194 C G C C G G C G G G G C G G G
LG1_3308199 T C T T C C T C C C C T C C C
LG1_3308254 T G T T G G T G G G G T G G G
LG1_3308291 G T G G T T G T T T T G T T T
LG1_3308374 A G A A G G A G G G G A G G G
LG1_3308462 C T C C T T C T T T T C T T T
LG1_3308467 A G A A G G A G G G G A G G G
LG1_3308489 G A G G A A G A A A A G A A A
LG1_3308494 A G A A G G A G G G G A G G G
LG1_3308669 T C T T C C T C C C C T C C C
LG1_3308670 C T C C T T C T T T T C T T T
LG1_3309059 T C T T C C T C C C C T C C C
LG1_3311164 G A G G A A G A A A A G A A A
LG1_3312434 C T C C T T C T T T T C T T T
LG1_3312452 A G A A G G A G G G G A G G G
LG1_3315168 T C T T C C T C C C C T C C C
LG1_3315273 A G A A G G A G G G G A G G G
LG1_3317491 A G A A G G A G G G G A G G G
LG1_3318083 G A G G A A G A A A A G A A A
LG1_3320306 T C T T C C T C C C C T C C C
LG1_3323112 A G A A G G A G G G G A G G G
LG1_3323504 A G A A G G A G G G G A G G G
LG1_3324224 A C A A C C A C C C C A C C C
LG1_3324711 A G A A G G A G G G G A G G G
LG1_3324747 G A G G A A G A A A A G A A A
LG1_3324767 G A G G A A G A A A A G A A A
LG1_3324774 G A G G A A G A A A A G A A A
LG1_3324793 T G T T G G T G G G G T G G G
LG1_3324796 T C T T C C T C C C C T C C C
LG1_3324843 T G T T G G T G G G G T G G G
LG1_3324850 T C T T C C T C C C C T C C C
LG1_3324852 G A G G A A G A A A A G A A A
LG1_3324858 A G A A G G A G G G G A G G G
LG1_3325179 A G A A G G A G G G G A G G G
LG1_3325269 A G A A G G A G G G G A G G G
LG1_3325329 A T A A T T A T T T T A T T T
LG1_3325519 C T C C T T C T T T T C T T T
LG1_3325630 A T A A T T A T T T T A T T T
LG1_3325641 G A G G A A G A A A A G A A A
LG1_3325648 A C A A C C A C C C C A C C C
LG1_3325843 A G A A G G A G G G G A G G G
LG1_3325875 C T C C T T C T T T T C T T T
LG1_3325910 G T G G T T G T T T T G T T T
LG1_3325917 A G A A G G A G G G G A G G G
LG1_3325987 C T C C T T C T T T T C T T T
LG1_3325990 G A G G A A G A A A A G A A A
LG1_3326293 A G A A G G A G G G G A G G G
LG1_3326329 C G C C G G C G G G G C G G G
LG1_3326472 A G A A G G A G G G G A G G G
LG1_3326486 A T A A T T A T T T T A T T T
LG1_3326562 C T C C T T C T T T T C T T T
LG1_3326603 G C G G C C G C C C C G C C C
LG1_3326605 T C T T C C T C C C C T C C C
LG1_3326622 C T C C T T C T T T T C T T T
LG1_3326655 C G C C G G C G G G G C G G G
LG1_3326673 A G A A G G A G G G G A G G G
LG1_3326681 C T C C T T C T T T T C T T T
LG1_3326688 C T C C T T C T T T T C T T T
LG1_3327045 T C T T C C T C C C C T C C C
LG1_3327360 T C T T C C T C C C C T C C C
LG1_3327624 A G A A G G A G G G G A G G G
LG1_3327860 C T C C T T C T T T T C T T T
LG1_3328098 G A G G A A G A A A A G A A A
LG1_3328102 A T A A T T A T T T T A T T T
LG1_3328466 C T C C T T C T T T T C T T T
LG1_3328530 A G A A G G A G G G G A G G G
LG1_3329138 C T C C T T C T T T T C T T T
LG1_3332669 T C T T C C T C C C C T C C C
LG1_3332856 G A G G A A G A A A A G A A A
LG1_3333243 C T C C T T C T T T T C T T T
LG1_3333534 T C T T C C T C C C C T C C C
LG1_3333961 G A G G A A G A A A A G A A A
LG1_3334332 C C A A C C A C C C C A C C C
LG1_3334503 T T C C T T C T T T T C T T T
LG1_3334646 T T C C T T C T T T T C T T T
LG1_3335488 C C A A C C A C C C C A C C C
LG1_3336465 C C T T C C T C C C C T C C C
LG1_3336503 C C G G C C G C C C C G C C C
LG1_3336558 G G A A G G A G G G G A G G G
LG1_3336820 A A G G A A G A A A A G A A A
LG1_3336857 A A G G A A G A A A A G A A A
LG1_3336862 A A G G A A G A A A A G A A A
LG1_3336881 G G A A G G A G G G G A G G G
LG1_3336897 T T C C T T C T T T T C T T T
LG1_3336938 T T C C T T C T T T T C T T T
LG1_3337599 A A G G A A G A A A A G A A A
LG1_3338249 T T C C T T C T T T T C T T T
LG1_3338318 C C T T C C T C C C C T C C C
LG1_3338478 G G A A G G A G G G G A G G G
LG1_3338502 T T A A T T A T T T T A T T T
LG1_3338503 T T C C T T C T T T T C T T T
LG1_3338511 T T A A T T A T T T T A T T T
LG1_3338594 C C T T C C T C C C C T C C C
LG1_3338778 A A G G A A G A A A A G A A A
LG1_3338790 T T C C T T C T T T T C T T T
LG1_3338795 G G C C G G C G G G G C G G G
LG1_3338881 C C T T C C T C C C C T C C C
LG1_3339013 A A T T A A T A A A A T A A A
LG1_3339550 C C T T C C T C C C C T C C C
LG1_3339815 C C T T C C T C C C C T C C C
LG1_3339845 A A G G A A G A A A A G A A A
LG1_3339847 G G A A G G A G G G G A G G G
LG1_3340344 C C T T C C T C C C C T C C C
LG1_3340351 C C T T C C T C C C C T C C C
LG1_3340400 A A G G A A G A A A A G A A A
LG1_3340749 A A C C A A C A A A A C A A A
LG1_3340771 C C T T C C T C C C C T C C C
LG1_3340843 A A G G A A G A A A A G A A A
LG1_3340884 A A G G A A G A A A A G A A A
LG1_3341496 C C T T C C T C C C C T C C C
LG1_3341504 G G A A G G A G G G G A G G G
LG1_3341522 A A G G A A G A A A A G A A A
LG1_3341535 G G A A G G A G G G G A G G G
LG1_3341566 C C A A C C A C C C C A C C C
LG1_3341568 G G A A G G A G G G G A G G G
LG1_3341588 T T C C T T C T T T T C T T T
LG1_3341840 G G T T G G T G G G G T G G G
LG1_3341973 G G A A G G A G G G G A G G G
LG1_3342981 G G A A G G A G G G G A G G G
LG1_3343749 C C G G C C G C C C C G C C C
LG1_3344352 G G A A G G A G G G G A G G G
LG1_3344469 C C T T C C T C C C C T C C C
LG1_3347764 G G A A G G A G G G G A G G G
LG1_3347811 C C T T C C T C C C C T C C C
LG1_3347825 T T C C T T C T T T T C T T T
LG1_3347911 G G A A G G A G G G G A G G G
LG1_3348480 C C T T C C T C C C C T C C C
LG1_3349312 T T C C T T C T T T T C T T T
LG1_3349329 C C A A C C A C C C C A C C C
LG1_3349473 C C T T C C T C C C C T C C C
LG1_3349554 T T C C T T C T T T T C T T T
LG1_3349776 A A G G A A G A A A A G A A A
LG1_3350059 T T C C T T C T T T T C T T T
LG1_3350171 T T C C T T C T T T T C T T T
LG1_3350210 C C T T C C T C C C C T C C C
LG1_3350713 C C T T C C T C C C C T C C C
LG1_3350719 T T C C T T C T T T T C T T T
LG1_3350805 T T C C T T C T T T T C T T T
LG1_3351482 G G A A G G A G G G G A G G G
LG1_3351483 T T A A T T A T T T T A T T T
LG1_3351623 C C T T C C T C C C C T C C C
LG1_3351636 T T A A T T A T T T T A T T T
LG1_3351657 G G A A G G A G G G G A G G G
LG1_3351677 C C G G C C G C C C C G C C C
LG1_3351697 A A G G A A G A A A A G A A A
LG1_3351767 G G A A G G A G G G G A G G G
LG1_3351790 A A G G A A G A A A A G A A A
LG1_3351797 A A G G A A G A A A A G A A A
LG1_3351839 C C T T C C T C C C C T C C C
LG1_3351952 A A G G A A G A A A A G A A A
LG1_3352085 T T C C T T C T T T T C T T T
LG1_3352111 G G A A G G A G G G G A G G G
LG1_3352120 G G A A G G A G G G G A G G G
LG1_3352148 G G A A G G A G G G G A G G G
LG1_3352184 C C T T C C T C C C C T C C C
LG1_3352233 A A G G A A G A A A A G A A A
LG1_3352306 A A G G A A G A A A A G A A A
LG1_3352374 G G A A G G A G G G G A G G G
LG1_3352388 T T C C T T C T T T T C T T T
LG1_3352448 T T C C T T C T T T T C T T T
LG1_3352624 C C T T C C T C C C C T C C C
LG1_3352683 C C T T C C T C C C C T C C C
LG1_3352817 A A G G A A G A A A A G A A A
LG1_3352820 T T C C T T C T T T T C T T T
LG1_3352865 C C T T C C T C C C C T C C C
LG1_3352867 G G A A G G A G G G G A G G G
LG1_3352946 T T C C T T C T T T T C T T T
LG1_3352964 C C T T C C T C C C C T C C C
LG1_3352968 T T C C T T C T T T T C T T T
LG1_3353188 A A G G A A G A A A A G A A A
LG1_3353290 T T G G T T G T T T T G T T T
LG1_3353691 T T C C T T C T T T T C T T T
LG1_3353753 C C T T C C T C C C C T C C C
LG1_3353880 T T C C T T C T T T T C T T T
LG1_3354284 G G A A G G A G G G G A G G G
LG1_3355177 T T G G T T G T T T T G T T T
LG1_3357460 T T C C T T C T T T T C T T T
LG1_3357941 C C T T C C T C C C C T C C C
LG1_3357945 A A G G A A G A A A A G A A A
LG1_3358438 C C T T C C T C C C C T C C C
LG1_3358551 T T C C T T C T T T T C T T T
LG1_3358618 G G A A G G A G G G G A G G G
LG1_3358877 C C T T C C T C C C C T C C C
LG1_3359188 C C T T C C T C C C C T C C C
LG1_3359413 A A G G A A G A A A A G A A A
LG1_3359681 C C T T C C T C C C C T C C C
LG1_3360095 T T A A T T A T T T T A T T T
LG1_3360112 G G A A G G A G G G G A G G G
LG1_3360527 G G A A G G A G G G G A G G G
LG1_3360665 A A G G A A G A A A A G A A A
LG1_3360790 C C T T C C T C C C C T C C C
LG1_3360880 T T C C T T C T T T T C T T T
LG1_3361067 T T C C T T C T T T T C T T T
LG1_3361081 C C T T C C T C C C C T C C C
LG1_3361109 T T C C T T C T T T T C T T T
LG1_3361736 G G A A G G A G G G G A G G G
LG1_3362912 A A G G A A G A A A A G A A A
LG1_3362996 A A G G A A G A A A A G A A A
LG1_3363013 G G A A G G A G G G G A G G G
LG1_3364197 C C T T C C T C C C C T C C C
LG1_3365195 G G A A G G A G G G G A G G G
LG1_3365237 A A G G A A G A A A A G A A A
LG1_3365375 T T C C T T C T T T T C T T T
LG1_3365403 T T G G T T G T T T T G T T T
LG1_3365513 C C T T C C T C C C C T C C C
LG1_3365520 A A G G A A G A A A A G A A A
LG1_3365659 G G A A G G A G G G G A G G G
LG1_3365693 G G A A G G A G G G G A G G G
LG1_3365699 T T C C T T C T T T T C T T T
LG1_3365703 T T C C T T C T T T T C T T T
LG1_3368353 G G A A G G A G G G G A G G G
LG1_3368395 T T C C T T C T T T T C T T T
LG1_3368422 A A G G A A G A A A A G A A A
LG1_3368589 C C G G C C G C C C C G C C C
LG1_3368896 T T C C T T C T T T T C T T T
LG1_3368926 C C T T C C T C C C C T C C C
LG1_3368982 T T C C T T C T T T T C T T T
LG1_3369051 C C T T C C T C C C C T C C C
LG1_3369574 C C T T C C T C C C C T C C C
LG1_3370279 C C T T C C T C C C C T C C C
LG1_3370422 C C A A C C A C C C C A C C C
LG1_3371234 C C T T C C T C C C C T C C C
LG1_3371979 G G C C G G C G G G G C G G G
LG1_3372023 T T C C T T C T T T T C T T T
LG1_3372025 C C T T C C T C C C C T C C C
LG1_3372412 C C T T C C T C C C C T C C C
LG1_3372519 A A C C A A C A A A A C A A A
LG1_3372590 A A G G A A G A A A A G A A A
LG1_3372616 C C T T C C T C C C C T C C C
LG1_3373437 C C A A C C A C C C C A C C C
LG1_3373575 T T C C T T C T T T T C T T T
LG1_3373656 C C T T C C T C C C C T C C C
LG1_3373657 G G A A G G A G G G G A G G G
LG1_3373663 G G A A G G A G G G G A G G G
LG1_3373788 C C G G C C G C C C C G C C C
LG1_3374035 T T C C T T C T T T T C T T T
LG1_3374230 G G A A G G A G G G G A G G G
LG1_3374241 T T C C T T C T T T T C T T T
LG1_3374249 T T C C T T C T T T T C T T T
LG1_3374351 A A G G A A G A A A A G A A A
LG1_3374701 A A G G A A G A A A A G A A A
LG1_3374752 T T C C T T C T T T T C T T T
LG1_3375156 A A G G A A G A A A A G A A A
LG1_3376410 C C T T C C T C C C C T C C C
LG1_3376709 G G A A G G A G G G G A G G G
LG1_3376733 T T G G T T G T T T T G T T T
LG1_3377058 T T A A T T A T T T T A T T T
LG1_3377279 C C T T C C T C C C C T C C C
LG1_3378470 A A C C A A C A A A A C A A A
LG1_3378802 T T C C T T C T T T T C T T T
LG1_3378825 A A G G A A G A A A A G A A A
LG1_3378903 G G A A G G A G G G G A G G G
LG1_3380196 A A G G A A G A A A A G A A A
LG1_3380280 G G A A G G A G G G G A G G G
LG1_3380528 A A T T A A T A A A A T A A A
LG1_3381734 A A G G A A G A A A A G A A A
LG1_3381751 G G A A G G A G G G G A G G G
LG1_3381911 A A G G A A G A A A A G A A A
LG1_3383579 A A T T A A T A A A A T A A A
LG1_3383973 A A G G A A G A A A A G A A A
LG1_3384467 T T C C T T C T T T T C T T T
LG1_3385373 T T C C T T C T T T T C T T T
LG1_3385874 C C A A C C A C C C C A C C C
LG1_3385878 C C T T C C T C C C C T C C C
LG1_3385938 T T C C T T C T T T T C T T T
LG1_3386150 C C T T C C T C C C C T C C C
LG1_3386798 C C T T C C T C C C C T C C C
LG1_3390286 T T C C T T C T T T T C T T T
LG1_3390312 A A G G A A G A A A A G A A A
LG1_3395207 C C T T C C T C C C C T C C C
LG1_3399682 T T C C T T C T T T T C T T T
LG1_3399863 C C T T C C T C C C C T C C C
LG1_3399888 G G A A G G A G G G G A G G G
LG1_3401380 G G A A G G A G G G G A G G G
LG1_3401460 A A C C A A C A A A A C A A A
LG1_3404705 T T A A T T A T T T T A T T T
LG1_3405822 T T C C T T C T T T T C T T T
LG1_3405838 C C T T C C T C C C C T C C C
LG1_3407887 C C T T C C T C C C C T C C C
LG1_3407916 A A G G A A G A A A A G A A A
LG1_3410155 G G A A G G A G G G G A G G G
LG1_3412439 G G A A G G A G G G G A G G G
LG1_3412873 A A G G A A G A A A A G A A A
LG1_3413029 A A G G A A G A A A A G A A A
LG1_3413602 T T C C T T C T T T T C T T T
LG1_3413778 G G A A G G A G G G G A G G G
LG1_3413852 A A G G A A G A A A A G A A A
LG1_3414492 C C T T C C T C C C C T C C C
LG1_3414625 T T C C T T C T T T T C T T T
LG1_3414630 T T C C T T C T T T T C T T T
LG1_3422174 G G A A G G A G G G G A G G G
LG1_3423228 A A T T A A T A A A A T A A A
LG1_3423462 T T C C T T C T T T T C T T T
LG1_3425401 T T C C T T C T T T T C T T T
LG1_3425438 G G A A G G A G G G G A G G G
LG1_3425509 G G A A G G A G G G G A G G G
LG1_3425580 C C A A C C A C C C C A C C C
LG1_3425604 T T C C T T C T T T T C T T T
LG1_3425666 G G A A G G A G G G G A G G G
LG1_3425747 C C T T C C T C C C C T C C C
LG1_3425807 G G A A G G A G G G G A G G G
LG1_3425886 G G A A G G A G G G G A G G G
LG1_3427311 C C T T C C T C C C C T C C C
LG1_3427323 G G A A G G A G G G G A G G G
LG1_3427327 C C T T C C T C C C C T C C C
LG1_3427867 G G A A G G A G G G G A G G G
LG1_3427920 A A G G A A G A A A A G A A A
LG1_3434850 T T C C T T C T T T T C T T T
LG1_3435129 C C G G C C G C C C C G C C C
LG1_3435278 C C T T C C T C C C C T C C C
LG1_3435321 T T C C T T C T T T T C T T T
LG1_3435340 T T G G T T G T T T T G T T T
LG1_3435375 G G A A G G A G G G G A G G G
LG1_3435376 A A G G A A G A A A A G A A A
LG1_3435464 T T C C T T C T T T T C T T T
LG1_3435470 T T C C T T C T T T T C T T T
LG1_3435496 G G A A G G A G G G G A G G G
LG1_3435516 A A G G A A G A A A A G A A A
LG1_3435537 G G A A G G A G G G G A G G G
LG1_3435539 G G A A G G A G G G G A G G G
LG1_3435540 G G A A G G A G G G G A G G G
LG1_3435561 T T C C T T C T T T T C T T T
LG1_3435732 C C T T C C T C C C C T C C C
LG1_3435740 A A G G A A G A A A A G A A A
LG1_3435742 A A G G A A G A A A A G A A A
LG1_3436010 T T C C T T C T T T T C T T T
LG1_3436021 T T C C T T C T T T T C T T T
LG1_3436036 C C T T C C T C C C C T C C C
LG1_3436043 G G A A G G A G G G G A G G G
LG1_3436054 A A C C A A C A A A A C A A A
LG1_3436072 A A C C A A C A A A A C A A A
LG1_3436123 C C G G C C G C C C C G C C C
LG1_3436130 C C T T C C T C C C C T C C C
LG1_3436146 A A G G A A G A A A A G A A A
LG1_3436150 A A G G A A G A A A A G A A A
LG1_3436226 G G C C G G C G G G G C G G G
LG1_3436312 T T C C T T C T T T T C T T T
LG1_3436772 C C A A C C A C C C C A C C C
LG1_3436993 T T C C T T C T T T T C T T T
LG1_3437053 T T C C T T C T T T T C T T T
LG1_3437059 A A G G A A G A A A A G A A A
LG1_3437092 C C T T C C T C C C C T C C C
LG1_3437106 C C T T C C T C C C C T C C C
LG1_3437109 C C T T C C T C C C C T C C C
LG1_3437227 G G A A G G A G G G G A G G G
LG1_3437409 C C T T C C T C C C C T C C C
LG1_3437764 T T C C T T C T T T T C T T T
LG1_3437778 A A G G A A G A A A A G A A A
LG1_3437859 T T C C T T C T T T T C T T T
LG1_3438464 A A C C A A C A A A A C A A A
LG1_3438514 G G A A G G A G G G G A G G G
LG1_3438786 A A G G A A G A A A A G A A A
LG1_3438882 A A C C A A C A A A A C A A A
LG1_3438904 T T C C T T C T T T T C T T T
LG1_3438948 A A G G A A G A A A A G A A A
LG1_3439124 A A G G A A G A A A A G A A A
LG1_3439139 T T C C T T C T T T T C T T T
LG1_3439298 A A C C A A C A A A A C A A A
LG1_3440189 T T C C T T C T T T T C T T T
LG1_3440227 G G A A G G A G G G G A G G G
LG1_3440283 C C T T C C T C C C C T C C C
LG1_3441550 G G A A G G A G G G G A G G G
LG1_3441804 C C T T C C T C C C C T C C C
LG1_3441837 G G C C G G C G G G G C G G G
LG1_3441956 C C T T C C T C C C C T C C C
LG1_3441970 G G A A G G A G G G G A G G G
LG1_3441978 C C T T C C T C C C C T C C C
LG1_3441980 T T C C T T C T T T T C T T T
LG1_3442063 T T C C T T C T T T T C T T T
LG1_3442071 G G C C G G C G G G G C G G G
LG1_3442382 A A G G A A G A A A A G A A A
LG1_3442422 G G A A G G A G G G G A G G G
LG1_3442455 C C T T C C T C C C C T C C C
LG1_3442457 G G C C G G C G G G G C G G G
LG1_3442463 G G A A G G A G G G G A G G G
LG1_3442514 C C T T C C T C C C C T C C C
LG1_3442516 A A G G A A G A A A A G A A A
LG1_3442530 T T C C T T C T T T T C T T T
LG1_3442759 T T C C T T C T T T T C T T T
LG1_3442877 C C T T C C T C C C C T C C C
LG1_3442882 T T C C T T C T T T T C T T T
LG1_3442901 T T C C T T C T T T T C T T T
LG1_3442907 A A G G A A G A A A A G A A A
LG1_3442913 C C T T C C T C C C C T C C C
LG1_3442937 T T C C T T C T T T T C T T T
LG1_3442994 T T C C T T C T T T T C T T T
LG1_3443211 A A G G A A G A A A A G A A A
LG1_3443255 T T C C T T C T T T T C T T T
LG1_3443302 A A G G A A G A A A A G A A A
LG1_3443354 T T C C T T C T T T T C T T T
LG1_3443627 T T C C T T C T T T T C T T T
LG1_3443718 T T C C T T C T T T T C T T T
LG1_3443818 C C T T C C T C C C C T C C C
LG1_3443820 C C T T C C T C C C C T C C C
LG1_3443823 G G A A G G A G G G G A G G G
LG1_3443945 T T C C T T C T T T T C T T T
[truncated: 28,177,576 more chars]
