# Supplementary material for: Causes and consequences of crossing-over evidenced via a high-resolution recombinational landscape of the honey bee
Source: Genome Biol. 2015 Jan 2;16(1):15. doi: 10.1186/s13059-014-0566-0 (PMC4305242; doi:10.1186/s13059-014-0566-0)
Supplement: Additional file 3: — Genotype calls at marker sites of bees sequenced in this study. [file 13059_2014_566_MOESM3_ESM.zip › Genotypes/Colony II.genotype]

Position II-5 II-6 II-7 II-8 II-16 II-17 II-23 II-24 II-26 II-27 II-28 II-32 II-35 II-36 II-38
LG1_642 T C T C T T C C C C T C C C C 
LG1_1809 G A G A G G A A A A G A A A A 
LG1_1834 T C T C T T C C C C T C C C C 
LG1_1891 A G A G A A G G G G A G G G G 
LG1_1933 T C T C T T C C C C T C C C C 
LG1_1964 G A G A G G A A A A G A A A A 
LG1_1973 T C T C T T C C C C T C C C C 
LG1_2083 A G A G A A G G G G A G G G G 
LG1_2110 G A G A G G A A A A G A A A A 
LG1_2120 A C A C A A C C C C A C C C C 
LG1_2144 A G A G A A G G G G A G G G G 
LG1_2157 T A T A T T A A A A T A A A A 
LG1_2714 T C T C T T C C C C T C C C C 
LG1_2748 A G A G A A G G G G A G G G G 
LG1_2772 T C T C T T C C C C T C C C C 
LG1_2784 A G A G A A G G G G A G G G G 
LG1_2785 T C T C T T C C C C T C C C C 
LG1_2926 T C T C T T C C C C T C C C C 
LG1_3011 A G A G A A G G G G A G G G G 
LG1_3184 C T C T C C T T T T C T T T T 
LG1_3192 A G A G A A G G G G A G G G G 
LG1_3492 A G A G A A G G G G A G G G G 
LG1_3514 A T A T A A T T T T A T T T T 
LG1_3590 G A G A G G A A A A G A A A A 
LG1_3610 A G A G A A G G G G A G G G G 
LG1_3726 C T C T C C T T T T C T T T T 
LG1_3790 A G A G A A G G G G A G G G G 
LG1_4050 A C A C A A C C C C A C C C C 
LG1_4345 T C T C T T C C C C T C C C C 
LG1_7008 C A C A C C A A A A C A A A A 
LG1_7023 T C T C T T C C C C T C C C C 
LG1_7027 T C T C T T C C C C T C C C C 
LG1_7183 G A G A G G A A A A G A A A A 
LG1_7190 A G A G A A G G G G A G G G G 
LG1_7194 T A T A T T A A A A T A A A A 
LG1_7221 C T C T C C T T T T C T T T T 
LG1_7300 A G A G A A G G G G A G G G G 
LG1_7315 G A G A G G A A A A G A A A A 
LG1_7321 A G A G A A G G G G A G G G G 
LG1_7331 A G A G A A G G G G A G G G G 
LG1_7335 A G A G A A G G G G A G G G G 
LG1_7397 G A G A G G A A A A G A A A A 
LG1_7399 G A G A G G A A A A G A A A A 
LG1_7401 T C T C T T C C C C T C C C C 
LG1_7831 C T C T C C T T T T C T T T T 
LG1_7833 T C T C T T C C C C T C C C C 
LG1_7859 C G C G C C G G G G C G G G G 
LG1_7860 G A G A G G A A A A G A A A A 
LG1_8177 G A G A G G A A A A G A A A A 
LG1_8226 A G A G A A G G G G A G G G G 
LG1_8229 C T C T C C T T T T C T T T T 
LG1_8307 T C T C T T C C C C T C C C C 
LG1_8320 C T C T C C T T T T C T T T T 
LG1_8392 A G A G A A G G G G A G G G G 
LG1_8411 C T C T C C T T T T C T T T T 
LG1_8654 C G C G C C G G G G C G G G G 
LG1_8655 T C T C T T C C C C T C C C C 
LG1_9601 G A G A G G A A A A G A A A A 
LG1_9752 A G A G A A G G G G A G G G G 
LG1_10233 T C T C T T C C C C T C C C C 
LG1_10295 G A G A G G A A A A G A A A A 
LG1_10305 T C T C T T C C C C T C C C C 
LG1_13847 T C T C T T C C C C T C C C C 
LG1_14918 C T C T C C T T T T C T T T T 
LG1_14956 T C T C T T C C C C T C C C C 
LG1_15107 C G C G C C G G G G C G G G G 
LG1_17331 A G A G A A G G G G A G G G G 
LG1_17586 G A G A G G A A A A G A A A A 
LG1_17610 G C G C G G C C C C G C C C C 
LG1_17614 T C T C T T C C C C T C C C C 
LG1_17633 A T A T A A T T T T A T T T T 
LG1_17649 G A G A G G A A A A G A A A A 
LG1_17652 G A G A G G A A A A G A A A A 
LG1_17809 C T C T C C T T T T C T T T T 
LG1_17811 C T C T C C T T T T C T T T T 
LG1_17826 G C G C G G C C C C G C C C C 
LG1_17852 C T C T C C T T T T C T T T T 
LG1_17863 C G C G C C G G G G C G G G G 
LG1_17870 T C T C T T C C C C T C C C C 
LG1_17937 T C T C T T C C C C T C C C C 
LG1_17947 A G A G A A G G G G A G G G G 
LG1_17951 A G A G A A G G G G A G G G G 
LG1_17957 A G A G A A G G G G A G G G G 
LG1_18018 T C T C T T C C C C T C C C C 
LG1_18041 C A C A C C A A A A C A A A A 
LG1_18066 A G A G A A G G G G A G G G G 
LG1_18108 C T C T C C T T T T C T T T T 
LG1_18125 A G A G A A G G G G A G G G G 
LG1_18153 C T C T C C T T T T C T T T T 
LG1_18184 A G A G A A G G G G A G G G G 
LG1_18190 T G T G T T G G G G T G G G G 
LG1_18266 G T G T G G T T T T G T T T T 
LG1_18276 G A G A G G A A A A G A A A A 
LG1_18300 G A G A G G A A A A G A A A A 
LG1_18329 G A G A G G A A A A G A A A A 
LG1_18333 G C G C G G C C C C G C C C C 
LG1_18520 A G A G A A G G G G A G G G G 
LG1_18556 C T C T C C T T T T C T T T T 
LG1_18669 C T C T C C T T T T C T T T T 
LG1_18873 G A G A G G A A A A G A A A A 
LG1_18961 C T C T C C T T T T C T T T T 
LG1_18989 C A C A C C A A A A C A A A A 
LG1_19022 G A G A G G A A A A G A A A A 
LG1_19026 C G C G C C G G G G C G G G G 
LG1_19116 A G A G A A G G G G A G G G G 
LG1_19221 G A G A G G A A A A G A A A A 
LG1_19476 G A G A G G A A A A G A A A A 
LG1_19621 T A T A T T A A A A T A A A A 
LG1_23371 T G T G T T G G G G T G G G G 
LG1_23386 T C T C T T C C C C T C C C C 
LG1_23402 C T C T C C T T T T C T T T T 
LG1_23405 G A G A G G A A A A G A A A A 
LG1_23484 A G A G A A G G G G A G G G G 
LG1_23508 T G T G T T G G G G T G G G G 
LG1_23588 T C T C T T C C C C T C C C C 
LG1_23654 A G A G A A G G G G A G G G G 
LG1_23756 G A G A G G A A A A G A A A A 
LG1_23770 G A G A G G A A A A G A A A A 
LG1_23867 C T C T C C T T T T C T T T T 
LG1_24869 A G A G A A G G G G A G G G G 
LG1_26189 A G A G A A G G G G A G G G G 
LG1_26203 C T C T C C T T T T C T T T T 
LG1_26208 C T C T C C T T T T C T T T T 
LG1_26209 C T C T C C T T T T C T T T T 
LG1_26237 T C T C T T C C C C T C C C C 
LG1_26249 T C T C T T C C C C T C C C C 
LG1_26253 C T C T C C T T T T C T T T T 
LG1_26311 A G A G A A G G G G A G G G G 
LG1_26346 T C T C T T C C C C T C C C C 
LG1_26388 C G C G C C G G G G C G G G G 
LG1_26397 A G A G A A G G G G A G G G G 
LG1_26403 A G A G A A G G G G A G G G G 
LG1_26414 G C G C G G C C C C G C C C C 
LG1_26682 G A G A G G A A A A G A A A A 
LG1_28715 A G A G A A G G G G A G G G G 
LG1_28879 T C T C T T C C C C T C C C C 
LG1_30690 C T C T C C T T T T C T T T T 
LG1_33987 A G A G A A G G G G A G G G G 
LG1_34029 T C T C T T C C C C T C C C C 
LG1_34080 G A G A G G A A A A G A A A A 
LG1_34107 C A C A C C A A A A C A A A A 
LG1_34109 T C T C T T C C C C T C C C C 
LG1_34111 A G A G A A G G G G A G G G G 
LG1_34124 A C A C A A C C C C A C C C C 
LG1_34185 A T A T A A T T T T A T T T T 
LG1_34192 A T A T A A T T T T A T T T T 
LG1_34203 T G T G T T G G G G T G G G G 
LG1_34224 A G A G A A G G G G A G G G G 
LG1_34272 C T C T C C T T T T C T T T T 
LG1_34389 C T C T C C T T T T C T T T T 
LG1_34403 T C T C T T C C C C T C C C C 
LG1_34412 G T G T G G T T T T G T T T T 
LG1_34436 G A G A G G A A A A G A A A A 
LG1_34444 T C T C T T C C C C T C C C C 
LG1_34635 T C T C T T C C C C T C C C C 
LG1_35674 T C T C T T C C C C T C C C C 
LG1_35721 C G C G C C G G G G C G G G G 
LG1_35725 G A G A G G A A A A G A A A A 
LG1_35741 A T A T A A T T T T A T T T T 
LG1_35799 C T C T C C T T T T C T T T T 
LG1_35934 T C T C T T C C C C T C C C C 
LG1_35948 C T C T C C T T T T C T T T T 
LG1_36019 A G A G A A G G G G A G G G G 
LG1_36248 C T C T C C T T T T C T T T T 
LG1_36391 C T C T C C T T T T C T T T T 
LG1_36403 T C T C T T C C C C T C C C C 
LG1_36452 G A G A G G A A A A G A A A A 
LG1_36497 C T C T C C T T T T C T T T T 
LG1_36522 G C G C G G C C C C G C C C C 
LG1_36617 G T G T G G T T T T G T T T T 
LG1_38156 C T C T C C T T T T C T T T T 
LG1_38172 T C T C T T C C C C T C C C C 
LG1_38955 G A G A G G A A A A G A A A A 
LG1_38957 G A G A G G A A A A G A A A A 
LG1_39405 T C T C T T C C C C T C C C C 
LG1_39544 A G A G A A G G G G A G G G G 
LG1_39857 T C T C T T C C C C T C C C C 
LG1_39905 C T C T C C T T T T C T T T T 
LG1_39908 C A C A C C A A A A C A A A A 
LG1_39992 A G A G A A G G G G A G G G G 
LG1_39994 A G A G A A G G G G A G G G G 
LG1_40073 A G A G A A G G G G A G G G G 
LG1_40104 G A G A G G A A A A G A A A A 
LG1_40118 G A G A G G A A A A G A A A A 
LG1_40202 G A G A G G A A A A G A A A A 
LG1_40409 T C T C T T C C C C T C C C C 
LG1_41487 G A G A G G A A A A G A A A A 
LG1_41561 T C T C T T C C C C T C C C C 
LG1_41647 G A G A G G A A A A G A A A A 
LG1_41650 T A T A T T A A A A T A A A A 
LG1_41717 C T C T C C T T T T C T T T T 
LG1_41783 A G A G A A G G G G A G G G G 
LG1_41853 A G A G A A G G G G A G G G G 
LG1_41859 A G A G A A G G G G A G G G G 
LG1_41887 T C T C T T C C C C T C C C C 
LG1_41916 A G A G A A G G G G A G G G G 
LG1_41953 G A G A G G A A A A G A A A A 
LG1_41986 G A G A G G A A A A G A A A A 
LG1_44522 G A G A G G A A A A G A A A A 
LG1_45605 A G A G A A G G G G A G G G G 
LG1_48928 G A G A G G A A A A G A A A A 
LG1_49695 T C T C T T C C C C T C C C C 
LG1_50124 A G A G A A G G G G A G G G G 
LG1_51225 A G A G A A G G G G A G G G G 
LG1_51226 C G C G C C G G G G C G G G G 
LG1_51717 T C T C T T C C C C T C C C C 
LG1_51810 A G A G A A G G G G A G G G G 
LG1_51830 T C T C T T C C C C T C C C C 
LG1_52744 G A G A G G A A A A G A A A A 
LG1_54992 A G A G A A G G G G A G G G G 
LG1_54996 A G A G A A G G G G A G G G G 
LG1_55155 A G A G A A G G G G A G G G G 
LG1_55320 A G A G A A G G G G A G G G G 
LG1_55439 C T C T C C T T T T C T T T T 
LG1_55523 T C T C T T C C C C T C C C C 
LG1_55532 A G A G A A G G G G A G G G G 
LG1_55549 T C T C T T C C C C T C C C C 
LG1_55578 T C T C T T C C C C T C C C C 
LG1_55802 G A G A G G A A A A G A A A A 
LG1_55835 A G A G A A G G G G A G G G G 
LG1_55873 A G A G A A G G G G A G G G G 
LG1_55947 C T C T C C T T T T C T T T T 
LG1_55950 T C T C T T C C C C T C C C C 
LG1_55992 A G A G A A G G G G A G G G G 
LG1_57191 C T C T C C T T T T C T T T T 
LG1_57210 C T C T C C T T T T C T T T T 
LG1_57214 A C A C A A C C C C A C C C C 
LG1_57249 T C T C T T C C C C T C C C C 
LG1_57262 C G C G C C G G G G C G G G G 
LG1_57308 A G A G A A G G G G A G G G G 
LG1_57318 A G A G A A G G G G A G G G G 
LG1_57325 C T C T C C T T T T C T T T T 
LG1_57332 T C T C T T C C C C T C C C C 
LG1_57337 C T C T C C T T T T C T T T T 
LG1_57355 T C T C T T C C C C T C C C C 
LG1_57389 T C T C T T C C C C T C C C C 
LG1_57438 A G A G A A G G G G A G G G G 
LG1_57440 G A G A G G A A A A G A A A A 
LG1_57551 A G A G A A G G G G A G G G G 
LG1_57638 T C T C T T C C C C T C C C C 
LG1_57977 G A G A G G A A A A G A A A A 
LG1_58009 T G T G T T G G G G T G G G G 
LG1_58019 T C T C T T C C C C T C C C C 
LG1_58444 G A G A G G A A A A G A A A A 
LG1_58531 A G A G A A G G G G A G G G G 
LG1_58874 G A G A G G A A A A G A A A A 
LG1_59005 T C T C T T C C C C T C C C C 
LG1_59062 G A G A G G A A A A G A A A A 
LG1_59088 C T C T C C T T T T C T T T T 
LG1_59116 A G A G A A G G G G A G G G G 
LG1_59254 G A G A G G A A A A G A A A A 
LG1_59261 C G C G C C G G G G C G G G G 
LG1_59374 A G A G A A G G G G A G G G G 
LG1_59406 C T C T C C T T T T C T T T T 
LG1_62056 G A G G G G A A A A G A A A A 
LG1_62086 A G A A A A G G G G A G G G G 
LG1_62117 A G A A A A G G G G A G G G G 
LG1_62618 C T C C C C T T T T C T T T T 
LG1_62823 T C T T T T C C C C T C C C C 
LG1_62837 G C G G G G C C C C G C C C C 
LG1_65600 C T C C C C T T T T C T T T T 
LG1_65641 C T C C C C T T T T C T T T T 
LG1_65964 G A G G G G A A A A G A A A A 
LG1_65995 C T C C C C T T T T C T T T T 
LG1_66051 G C G G G G C C C C G C C C C 
LG1_66056 C A C C C C A A A A C A A A A 
LG1_66073 A T A A A A T T T T A T T T T 
LG1_66163 A G A A A A G G G G A G G G G 
LG1_66298 C G C C C C G G G G C G G G G 
LG1_66320 T C T T T T C C C C T C C C C 
LG1_66326 A G A A A A G G G G A G G G G 
LG1_66327 A T A A A A T T T T A T T T T 
LG1_67186 G A G G G G A A A A G A A A A 
LG1_67435 T C T T T T C C C C T C C C C 
LG1_67441 C T C C C C T T T T C T T T T 
LG1_67606 G A G G G G A A A A G A A A A 
LG1_68167 T A T T T T A A A A T A A A A 
LG1_69374 G A G G G G A A A A G A A A A 
LG1_69393 C T C C C C T T T T C T T T T 
LG1_70052 C T C C C C T T T T C T T T T 
LG1_70194 C T C C C C T T T T C T T T T 
LG1_70200 G A G G G G A A A A G A A A A 
LG1_70208 T C T T T T C C C C T C C C C 
LG1_71855 A G A A A A G G G G A G G G G 
LG1_73694 A G A A A A G G G G A G G G G 
LG1_74079 C T C C C C T T T T C T T T T 
LG1_77618 T C T T T T C C C C T C C C C 
LG1_77779 G C G G G G C C C C G C C C C 
LG1_78948 G A G G G G A A A A G A A A A 
LG1_80475 C T C C C C T T T T C T T T T 
LG1_82284 T A T T T T A A A A T A A A A 
LG1_88472 T C T T T T C C C C T C C C C 
LG1_88598 A G A A A A G G G G A G G G G 
LG1_88643 T C T T T T C C C C T C C C C 
LG1_88644 C T C C C C T T T T C T T T T 
LG1_88822 T C T T T T C C C C T C C C C 
LG1_88833 T C T T T T C C C C T C C C C 
LG1_90563 A G A A A A G G G G A G G G G 
LG1_91305 G A G G G G A A A A G A A A A 
LG1_92654 G A G G G G A A A A G A A A A 
LG1_92661 G A G G G G A A A A G A A A A 
LG1_92916 C A C C C C A A A A C A A A A 
LG1_93209 G A G G G G A A A A G A A A A 
LG1_93748 T C T T T T C C C C T C C C C 
LG1_93759 C T C C C C T T T T C T T T T 
LG1_93856 T A T T T T A A A A T A A A A 
LG1_94169 G A G G G G A A A A G A A A A 
LG1_94826 C A C C C C A A A A C A A A A 
LG1_94918 C T C C C C T T T T C T T T T 
LG1_96179 T C T T T T C C C C T C C C C 
LG1_96938 T C T T T T C C C C T C C C C 
LG1_96955 C A C C C C A A A A C A A A A 
LG1_97013 A G A A A A G G G G A G G G G 
LG1_98034 T C T T T T C C C C T C C C C 
LG1_98125 G C G G G G C C C C G C C C C 
LG1_98453 G A G G G G A A A A G A A A A 
LG1_98463 A G A A A A G G G G A G G G G 
LG1_98502 T C T T T T C C C C T C C C C 
LG1_98536 G A G G G G A A A A G A A A A 
LG1_98540 C T C C C C T T T T C T T T T 
LG1_98541 A C A A A A C C C C A C C C C 
LG1_98549 G A G G G G A A A A G A A A A 
LG1_98583 T C T T T T C C C C T C C C C 
LG1_98584 C T C C C C T T T T C T T T T 
LG1_99115 T C T T T T C C C C T C C C C 
LG1_99291 C T C C C C T T T T C T T T T 
LG1_99362 A G A A A A G G G G A G G G G 
LG1_99363 G A G G G G A A A A G A A A A 
LG1_99383 A G A A A A G G G G A G G G G 
LG1_99469 C T C C C C T T T T C T T T T 
LG1_99904 T C T T T T C C C C T C C C C 
LG1_100305 G A G G G G A A A A G A A A A 
LG1_100374 G A G G G G A A A A G A A A A 
LG1_100416 G A G G G G A A A A G A A A A 
LG1_100461 T C T T T T C C C C T C C C C 
LG1_100536 C T C C C C T T T T C T T T T 
LG1_100561 G A G G G G A A A A G A A A A 
LG1_100568 C T C C C C T T T T C T T T T 
LG1_100762 A T A A A A T T T T A T T T T 
LG1_112965 T C T T T T C C C C T C C C C 
LG1_113066 A G A A A A G G G G A G G G G 
LG1_113100 G A G G G G A A A A G A A A A 
LG1_113177 G A G G G G A A A A G A A A A 
LG1_113505 G C G G G G C C C C G C C C C 
LG1_113717 A G A A A A G G G G A G G G G 
LG1_113837 A G A A A A G G G G A G G G G 
LG1_113845 G A G G G G A A A A G A A A A 
LG1_113934 G A G G G G A A A A G A A A A 
LG1_114502 C T C C C C T T T T C T T T T 
LG1_114506 A G A A A A G G G G A G G G G 
LG1_114534 A G A A A A G G G G A G G G G 
LG1_114559 T C T T T T C C C C T C C C C 
LG1_114565 T C T T T T C C C C T C C C C 
LG1_114653 T C T T T T C C C C T C C C C 
LG1_114678 G A G G G G A A A A G A A A A 
LG1_114680 A T A A A A T T T T A T T T T 
LG1_114708 C T C C C C T T T T C T T T T 
LG1_114831 A T A A A A T T T T A T T T T 
LG1_114854 T C T T T T C C C C T C C C C 
LG1_117570 T C T T T T C C C C T C C C C 
LG1_119268 A G A A A A G G G G A G G G G 
LG1_119341 T C T T T T C C C C T C C C C 
LG1_119397 C T C C C C T T T T C T T T T 
LG1_119436 G C G G G G C C C C G C C C C 
LG1_119464 G A G G G G A A A A G A A A A 
LG1_119557 C T C C C C T T T T C T T T T 
LG1_120415 T C T T T T C C C C T C C C C 
LG1_120430 A G A A A A G G G G A G G G G 
LG1_120708 T C T T T T C C C C T C C C C 
LG1_120727 G T G G G G T T T T G T T T T 
LG1_120755 T C T T T T C C C C T C C C C 
LG1_120906 A T A A A A T T T T A T T T T 
LG1_120990 T C T T T T C C C C T C C C C 
LG1_120997 A G A A A A G G G G A G G G G 
LG1_121042 T C T T T T C C C C T C C C C 
LG1_121062 C T C C C C T T T T C T T T T 
LG1_121111 G A G G G G A A A A G A A A A 
LG1_121286 T C T T T T C C C C T C C C C 
LG1_122391 G C G G G G C C C C G C C C C 
LG1_122644 T C T T T T C C C C T C C C C 
LG1_122767 G A G G G G A A A A G A A A A 
LG1_122780 A T A A A A T T T T A T T T T 
LG1_122798 T C T T T T C C C C T C C C C 
LG1_122978 C T C C C C T T T T C T T T T 
LG1_123682 C T C C C C T T T T C T T T T 
LG1_123810 G A G G G G A A A A G A A A A 
LG1_123869 G A G G G G A A A A G A A A A 
LG1_123874 A G A A A A G G G G A G G G G 
LG1_123974 A C A A A A C C C C A C C C C 
LG1_124301 C T C C C C T T T T C T T T T 
LG1_124649 T C T T T T C C C C T C C C C 
LG1_124667 T C T T T T C C C C T C C C C 
LG1_124678 G A G G G G A A A A G A A A A 
LG1_124687 C T C C C C T T T T C T T T T 
LG1_124710 T C T T T T C C C C T C C C C 
LG1_124909 T C T T T T C C C C T C C C C 
LG1_124918 A T A A A A T T T T A T T T T 
LG1_124919 G A G G G G A A A A G A A A A 
LG1_125009 T C T T T T C C C C T C C C C 
LG1_125014 G A G G G G A A A A G A A A A 
LG1_127264 T A T T T T A A A A T A A A A 
LG1_127267 T C T T T T C C C C T C C C C 
LG1_127275 T C T T T T C C C C T C C C C 
LG1_127310 C G C C C C G G G G C G G G G 
LG1_127351 C T C C C C T T T T C T T T T 
LG1_127388 A G A A A A G G G G A G G G G 
LG1_127448 G C G G G G C C C C G C C C C 
LG1_127615 A C A A A A C C C C A C C C C 
LG1_128023 C T C C C C T T T T C T T T T 
LG1_128051 T G T T T T G G G G T G G G G 
LG1_128063 G A G G G G A A A A G A A A A 
LG1_128257 T C T T T T C C C C T C C C C 
LG1_128294 C T C C C C T T T T C T T T T 
LG1_128358 T C T T T T C C C C T C C C C 
LG1_129774 C G C C C C G G G G C G G G G 
LG1_130680 T C T T T T C C C C T C C C C 
LG1_130690 T C T T T T C C C C T C C C C 
LG1_130707 A C A A A A C C C C A C C C C 
LG1_130823 G T G G G G T T T T G T T T T 
LG1_130828 G C G G G G C C C C G C C C C 
LG1_130833 G T G G G G T T T T G T T T T 
LG1_130863 T C T T T T C C C C T C C C C 
LG1_130896 C T C C C C T T T T C T T T T 
LG1_131496 C T C C C C T T T T C T T T T 
LG1_131933 T C T T T T C C C C T C C C C 
LG1_131965 T C T T T T C C C C T C C C C 
LG1_132026 T C T T T T C C C C T C C C C 
LG1_132027 T C T T T T C C C C T C C C C 
LG1_133875 C T C C C C T T T T C T T T T 
LG1_133901 A G A A A A G G G G A G G G G 
LG1_134215 C T C C C C T T T T C T T T T 
LG1_134323 G A G G G G A A A A G A A A A 
LG1_134333 G A G G G G A A A A G A A A A 
LG1_134337 C T C C C C T T T T C T T T T 
LG1_134403 C T C C C C T T T T C T T T T 
LG1_136559 T C T T T T C C C C T C C C C 
LG1_136566 C T C C C C T T T T C T T T T 
LG1_136568 A G A A A A G G G G A G G G G 
LG1_136583 A G A A A A G G G G A G G G G 
LG1_136585 G C G G G G C C C C G C C C C 
LG1_136752 C T C C C C T T T T C T T T T 
LG1_136762 C T C C C C T T T T C T T T T 
LG1_136935 T C T T T T C C C C T C C C C 
LG1_137126 C T C C C C T T T T C T T T T 
LG1_143656 G C G G G G C C C C G C C C C 
LG1_143677 A G A A A A G G G G A G G G G 
LG1_143709 T C T T T T C C C C T C C C C 
LG1_144712 A G A A A A G G G G A G G G G 
LG1_144881 C T C C C C T T T T C T T T T 
LG1_145093 G A G G G G A A A A G A A A A 
LG1_145385 C T C C C C T T T T C T T T T 
LG1_146017 C T C C C C T T T T C T T T T 
LG1_146365 A G A A A A G G G G A G G G G 
LG1_146378 T C T T T T C C C C T C C C C 
LG1_146915 C T C C C C T T T T C T T T T 
LG1_147076 A G A A A A G G G G A G G G G 
LG1_147203 A G A A A A G G G G A G G G G 
LG1_147204 A G A A A A G G G G A G G G G 
LG1_147264 T C T T T T C C C C T C C C C 
LG1_147303 T C T T T T C C C C T C C C C 
LG1_147311 C T C C C C T T T T C T T T T 
LG1_147342 A G A A A A G G G G A G G G G 
LG1_147348 C T C C C C T T T T C T T T T 
LG1_147370 T C T T T T C C C C T C C C C 
LG1_147375 G A G G G G A A A A G A A A A 
LG1_148224 G A G G G G A A A A G A A A A 
LG1_148315 T C T T T T C C C C T C C C C 
LG1_151021 C T C C C C T T T T C T T T T 
LG1_151030 G A G G G G A A A A G A A A A 
LG1_151165 A C A A A A C C C C A C C C C 
LG1_151166 G C G G G G C C C C G C C C C 
LG1_152067 C T C C C C T T T T C T T T T 
LG1_152102 C T C C C C T T T T C T T T T 
LG1_152104 A T A A A A T T T T A T T T T 
LG1_152132 A G A A A A G G G G A G G G G 
LG1_152212 C T C C C C T T T T C T T T T 
LG1_152322 C G C C C C G G G G C G G G G 
LG1_152499 T C T T T T C C C C T C C C C 
LG1_152536 G A G G G G A A A A G A A A A 
LG1_152538 C G C C C C G G G G C G G G G 
LG1_152554 G C G G G G C C C C G C C C C 
LG1_152575 G A G G G G A A A A G A A A A 
LG1_152714 C T C C C C T T T T C T T T T 
LG1_153791 A G A A A A G G G G A G G G G 
LG1_154305 A G A A A A G G G G A G G G G 
LG1_154398 C T C C C C T T T T C T T T T 
LG1_154515 A G A A A A G G G G A G G G G 
LG1_154598 G A G G G G A A A A G A A A A 
LG1_154634 T A T T T T A A A A T A A A A 
LG1_154645 G T G G G G T T T T G T T T T 
LG1_154740 C G C C C C G G G G C G G G G 
LG1_154777 C T C C C C T T T T C T T T T 
LG1_154820 C T C C C C T T T T C T T T T 
LG1_154842 G A G G G G A A A A G A A A A 
LG1_154857 G A G G G G A A A A G A A A A 
LG1_154895 T C T T T T C C C C T C C C C 
LG1_154900 C T C C C C T T T T C T T T T 
LG1_154907 T C T T T T C C C C T C C C C 
LG1_154925 A G A A A A G G G G A G G G G 
LG1_154943 A G A A A A G G G G A G G G G 
LG1_154974 C T C C C C T T T T C T T T T 
LG1_154982 A C A A A A C C C C A C C C C 
LG1_154984 T C T T T T C C C C T C C C C 
LG1_154998 T C T T T T C C C C T C C C C 
LG1_155509 G A G G G G A A A A G A A A A 
LG1_155636 T C T T T T C C C C T C C C C 
LG1_156181 T C T T T T C C C C T C C C C 
LG1_156724 C T C C C C T T T T C T T T T 
LG1_157302 A G A A A A G G G G A G G G G 
LG1_157531 G A G G G G A A A A G A A A A 
LG1_158500 A C A A A A C C C C A C C C C 
LG1_160405 C T C C C C T T T T C T T T T 
LG1_160720 G A G G G G A A A A G A A A A 
LG1_160734 A G A A A A G G G G A G G G G 
LG1_163614 G A G G G G A A A A G A A A A 
LG1_167249 A G A A A A G G G G A G G G G 
LG1_167513 G A G G G G A A A A G A A A A 
LG1_168660 C A C C C C A A A A C A A A A 
LG1_168769 A G A A A A G G G G A G G G G 
LG1_168798 G A G G G G A A A A G A A A A 
LG1_168809 A G A A A A G G G G A G G G G 
LG1_170154 T C T T T T C C C C T C C C C 
LG1_170200 T C T T T T C C C C T C C C C 
LG1_170493 T C T T T T C C C C T C C C C 
LG1_170496 A G A A A A G G G G A G G G G 
LG1_170497 A C A A A A C C C C A C C C C 
LG1_170543 G A G G G G A A A A G A A A A 
LG1_170575 G A G G G G A A A A G A A A A 
LG1_170624 T C T T T T C C C C T C C C C 
LG1_170812 A G A A A A G G G G A G G G G 
LG1_170829 A G A A A A G G G G A G G G G 
LG1_170830 T C T T T T C C C C T C C C C 
LG1_170843 T A T T T T A A A A T A A A A 
LG1_170881 T C T T T T C C C C T C C C C 
LG1_170931 C A C C C C A A A A C A A A A 
LG1_170944 G A G G G G A A A A G A A A A 
LG1_170960 A C A A A A C C C C A C C C C 
LG1_170962 A G A A A A G G G G A G G G G 
LG1_171603 C T C C C C T T T T C T T T T 
LG1_171634 A G A A A A G G G G A G G G G 
LG1_171681 G A G G G G A A A A G A A A A 
LG1_173865 G A G G G G A A A A G A A A A 
LG1_174561 G A G G G G A A A A G A A A A 
LG1_174597 G A G G G G A A A A G A A A A 
LG1_174607 G A G G G G A A A A G A A A A 
LG1_174639 G A G G G G A A A A G A A A A 
LG1_174652 G A G G G G A A A A G A A A A 
LG1_174725 A G A A A A G G G G A G G G G 
LG1_174753 G A G G G G A A A A G A A A A 
LG1_174782 C A C C C C A A A A C A A A A 
LG1_174795 C T C C C C T T T T C T T T T 
LG1_174896 C T C C C C T T T T C T T T T 
LG1_174971 G A G G G G A A A A G A A A A 
LG1_174986 G A G G G G A A A A G A A A A 
LG1_175023 C T C C C C T T T T C T T T T 
LG1_175036 T C T T T T C C C C T C C C C 
LG1_175060 G A G G G G A A A A G A A A A 
LG1_175080 G A G G G G A A A A G A A A A 
LG1_175110 C T C C C C T T T T C T T T T 
LG1_175134 G A G G G G A A A A G A A A A 
LG1_175148 G A G G G G A A A A G A A A A 
LG1_175189 C T C C C C T T T T C T T T T 
LG1_175228 C T C C C C T T T T C T T T T 
LG1_175270 A G A A A A G G G G A G G G G 
LG1_175276 G A G G G G A A A A G A A A A 
LG1_175283 T C T T T T C C C C T C C C C 
LG1_175287 A T A A A A T T T T A T T T T 
LG1_175344 A G A A A A G G G G A G G G G 
LG1_175519 G A G G G G A A A A G A A A A 
LG1_175551 A G A A A A G G G G A G G G G 
LG1_175678 C A C C C C A A A A C A A A A 
LG1_175690 G A G G G G A A A A G A A A A 
LG1_175709 A G A A A A G G G G A G G G G 
LG1_175711 A G A A A A G G G G A G G G G 
LG1_175723 A G A A A A G G G G A G G G G 
LG1_175740 T C T T T T C C C C T C C C C 
LG1_176049 C T C C C C T T T T C T T T T 
LG1_176059 C T C C C C T T T T C T T T T 
LG1_176076 G T G G G G T T T T G T T T T 
LG1_176118 G A G G G G A A A A G A A A A 
LG1_176133 G A G G G G A A A A G A A A A 
LG1_176178 A G A A A A G G G G A G G G G 
LG1_176186 C T C C C C T T T T C T T T T 
LG1_176229 C T C C C C T T T T C T T T T 
LG1_176314 A G A A A A G G G G A G G G G 
LG1_176378 C A C C C C A A A A C A A A A 
LG1_176389 A G A A A A G G G G A G G G G 
LG1_176442 A C A A A A C C C C A C C C C 
LG1_176452 A G A A A A G G G G A G G G G 
LG1_176467 C A C C C C A A A A C A A A A 
LG1_176482 C T C C C C T T T T C T T T T 
LG1_176506 C G C C C C G G G G C G G G G 
LG1_176507 C T C C C C T T T T C T T T T 
LG1_176517 C G C C C C G G G G C G G G G 
LG1_176535 C T C C C C T T T T C T T T T 
LG1_176559 T C T T T T C C C C T C C C C 
LG1_176581 A G A A A A G G G G A G G G G 
LG1_176601 G A G G G G A A A A G A A A A 
LG1_176647 C T C C C C T T T T C T T T T 
LG1_176789 T A T T T T A A A A T A A A A 
LG1_176809 G A G G G G A A A A G A A A A 
LG1_176810 G A G G G G A A A A G A A A A 
LG1_176872 A G A A A A G G G G A G G G G 
LG1_176941 T C T T T T C C C C T C C C C 
LG1_177009 G A G G G G A A A A G A A A A 
LG1_177041 C T C C C C T T T T C T T T T 
LG1_177115 A G A A A A G G G G A G G G G 
LG1_177140 C T C C C C T T T T C T T T T 
LG1_177251 A G A A A A G G G G A G G G G 
LG1_177279 T C T T T T C C C C T C C C C 
LG1_177417 C T C C C C T T T T C T T T T 
LG1_177522 T C T T T T C C C C T C C C C 
LG1_177567 T C T T T T C C C C T C C C C 
LG1_177570 C T C C C C T T T T C T T T T 
LG1_177571 A G A A A A G G G G A G G G G 
LG1_177576 G A G G G G A A A A G A A A A 
LG1_177628 C T C C C C T T T T C T T T T 
LG1_177630 T C T T T T C C C C T C C C C 
LG1_177858 A T A A A A T T T T A T T T T 
LG1_177908 T C T T T T C C C C T C C C C 
LG1_177969 T C T T T T C C C C T C C C C 
LG1_178153 A G A A A A G G G G A G G G G 
LG1_180251 C T C C C C T T T T C T T T T 
LG1_182982 C T C C C C T T T T C C T T T 
LG1_182996 A G A A A A G G G G A A G G G 
LG1_185116 C A C C C C A A A A C A A A A 
LG1_185150 T G T T T T G G G G T G G G G 
LG1_188295 T C T T T T C C C C T C C C C 
LG1_188355 C A C C C C A A A A C A A A A 
LG1_188389 C T C C C C T T T T C T T T T 
LG1_188408 T A T T T T A A A A T A A A A 
LG1_188872 C T C C C C T T T T C T T T T 
LG1_189558 C T C C C C T T T T C T T T T 
LG1_189564 T C T T T T C C C C T C C C C 
LG1_189704 C T C C C C T T T T C T T T T 
LG1_189844 T C T T T T C C C C T C C C C 
LG1_190050 T C T T T T C C C C T C C C C 
LG1_190169 C T C C C C T T T T C T T T T 
LG1_191019 A G A A A A G G G G A G G G G 
LG1_191027 C T C C C C T T T T C T T T T 
LG1_191048 G A G G G G A A A A G A A A A 
LG1_191094 C T C C C C T T T T C T T T T 
LG1_191250 A G A A A A G G G G A G G G G 
LG1_194582 T C T T T T C C C C T C C C C 
LG1_194603 A G A A A A G G G G A G G G G 
LG1_194619 G A G G G G A A A A G A A A A 
LG1_200539 T A T T T T A A A A T A A A A 
LG1_201656 A G A A A A G G G G A G G G G 
LG1_204168 G A G G G G A A A A G A A A A 
LG1_204181 C T C C C C T T T T C T T T T 
LG1_204189 C G C C C C G G G G C G G G G 
LG1_204242 A G A A A A G G G G A G G G G 
LG1_204332 T C T T T T C C C C T C C C C 
LG1_204395 A G A A A A G G G G A G G G G 
LG1_204425 A G A A A A G G G G A G G G G 
LG1_204815 G A G G G G A A A A G A A A A 
LG1_205274 C G C C C C G G G G C G G G G 
LG1_205285 C T C C C C T T T T C T T T T 
LG1_205508 G A G G G G A A A A G A A A A 
LG1_205598 G C G G G G C C C C G C C C C 
LG1_205889 A T A A A A T T T T A T T T T 
LG1_205913 G A G G G G A A A A G A A A A 
LG1_205921 A G A A A A G G G G A G G G G 
LG1_206032 C T C C C C T T T T C T T T T 
LG1_206096 T C T T T T C C C C T C C C C 
LG1_206189 G A G G G G A A A A G A A A A 
LG1_206236 G A G G G G A A A A G A A A A 
LG1_206336 A G A A A A G G G G A G G G G 
LG1_206373 A G A A A A G G G G A G G G G 
LG1_206816 G A G G G G A A A A G A A A A 
LG1_206825 G A G G G G A A A A G A A A A 
LG1_206872 A G A A A A G G G G A G G G G 
LG1_206901 G A G G G G A A A A G A A A A 
LG1_208074 T C T T T T C C C C T C C C C 
LG1_208094 G A G G G G A A A A G A A A A 
LG1_208133 G C G G G G C C C C G C C C C 
LG1_208153 G A G G G G A A A A G A A A A 
LG1_208154 C T C C C C T T T T C T T T T 
LG1_208180 G A G G G G A A A A G A A A A 
LG1_208181 C T C C C C T T T T C T T T T 
LG1_208192 C T C C C C T T T T C T T T T 
LG1_208195 T G T T T T G G G G T G G G G 
LG1_208324 C T C C C C T T T T C T T T T 
LG1_209577 G C G G G G C C C C G C C C C 
LG1_209722 C T C C C C T T T T C T T T T 
LG1_209836 T A T T T T A A A A T A A A A 
LG1_209929 C T C C C C T T T T C T T T T 
LG1_210119 A T A A A A T T T T A T T T T 
LG1_211523 C T C C C C T T T T C T T T T 
LG1_211621 T C T T T T C C C C T C C C C 
LG1_211712 G A G G G G A A A A G A A A A 
LG1_212399 G A G G G G A A A A G A A A A 
LG1_212402 C T C C C C T T T T C T T T T 
LG1_212507 G A G G G G A A A A G A A A A 
LG1_212576 T C T T T T C C C C T C C C C 
LG1_212746 G A G G G G A A A A G A A A A 
LG1_214673 A G A A A A G G G G A G G G G 
LG1_214707 G A G G G G A A A A G A A A A 
LG1_214911 T C T T T T C C C C T C C C C 
LG1_214913 C T C C C C T T T T C T T T T 
LG1_214955 A G A A A A G G G G A G G G G 
LG1_215735 T C T T T T C C C C T C C C C 
LG1_215744 T C T T T T C C C C T C C C C 
LG1_218208 G A G G G G A A A A G A A A A 
LG1_218396 T C T T T T C C C C T C C C C 
LG1_219047 A G A A A A G G G G A G G G G 
LG1_219055 G A G G G G A A A A G A A A A 
LG1_219305 G A G G G G A A A A G A A A A 
LG1_219437 A G A A A A G G G G A G G G G 
LG1_220054 T A T T T T A A A A T A A A A 
LG1_220116 T C T T T T C C C C T C C C C 
LG1_220127 A G A A A A G G G G A G G G G 
LG1_220142 C G C C C C G G G G C G G G G 
LG1_220192 T C T T T T C C C C T C C C C 
LG1_220724 A G A A A A G G G G A G G G G 
LG1_220733 G A G G G G A A A A G A A A A 
LG1_220999 C T C C C C T T T T C T T T T 
LG1_221033 C G C C C C G G G G C G G G G 
LG1_221036 G A G G G G A A A A G A A A A 
LG1_221045 A G A A A A G G G G A G G G G 
LG1_221085 G A G G G G A A A A G A A A A 
LG1_221125 T C T T T T C C C C T C C C C 
LG1_221133 T C T T T T C C C C T C C C C 
LG1_221197 G A G G G G A A A A G A A A A 
LG1_221266 T C T T T T C C C C T C C C C 
LG1_221335 A G A A A A G G G G A G G G G 
LG1_221422 C T C C C C T T T T C T T T T 
LG1_221424 G A G G G G A A A A G A A A A 
LG1_221437 A G A A A A G G G G A G G G G 
LG1_221488 G A G G G G A A A A G A A A A 
LG1_221525 C T C C C C T T T T C T T T T 
LG1_221534 G A G G G G A A A A G A A A A 
LG1_221592 A C A A A A C C C C A C C C C 
LG1_221612 A G A A A A G G G G A G G G G 
LG1_221632 C T C C C C T T T T C T T T T 
LG1_221751 A G A A A A G G G G A G G G G 
LG1_221833 A G A A A A G G G G A G G G G 
LG1_221959 G A G G G G A A A A G A A A A 
LG1_221962 G A G G G G A A A A G A A A A 
LG1_222334 G A G G G G A A A A G A A A A 
LG1_222449 T C T T T T C C C C T C C C C 
LG1_222494 C T C C C C T T T T C T T T T 
LG1_223093 A G A A A A G G G G A G G G G 
LG1_223388 G A G G G G A A A A G A A A A 
LG1_223437 A G A A A A G G G G A G G G G 
LG1_223525 T C T T T T C C C C T C C C C 
LG1_223598 C T C C C C T T T T C T T T T 
LG1_223997 T C T T T T C C C C T C C C C 
LG1_224148 C T C C C C T T T T C T T T T 
LG1_224169 C A C C C C A A A A C A A A A 
LG1_224683 T C T T T T C C C C T C C C C 
LG1_225122 G A G G G G A A A A G A A A A 
LG1_225189 T C T T T T C C C C T C C C C 
LG1_225654 T G T T T T G G G G T G G G G 
LG1_230879 G A G G G G A A A A G A A A A 
LG1_230996 G A G G G G A A A A G A A A A 
LG1_231066 G A G G G G A A A A G A A A A 
LG1_231069 A G A A A A G G G G A G G G G 
LG1_231386 C T C C C C T T T T C T T T T 
LG1_231677 T C T T T T C C C C T C C C C 
LG1_231792 G C G G G G C C C C G C C C C 
LG1_232060 A G A A A A G G G G A G G G G 
LG1_232111 A G A A A A G G G G A G G G G 
LG1_232272 C T C C C C T T T T C T T T T 
LG1_232279 T C T T T T C C C C T C C C C 
LG1_232500 C G C C C C G G G G C G G G G 
LG1_232509 A G A A A A G G G G A G G G G 
LG1_232742 G A G G G G A A A A G A A A A 
LG1_232743 A G A A A A G G G G A G G G G 
LG1_232746 G C G G G G C C C C G C C C C 
LG1_233165 C A C C C C A A A A C A A A A 
LG1_233182 C G C C C C G G G G C G G G G 
LG1_233197 G A G G G G A A A A G A A A A 
LG1_233323 A G A A A A G G G G A G G G G 
LG1_233334 G A G G G G A A A A G A A A A 
LG1_233336 C T C C C C T T T T C T T T T 
LG1_233345 G A G G G G A A A A G A A A A 
LG1_233352 G A G G G G A A A A G A A A A 
LG1_233354 G A G G G G A A A A G A A A A 
LG1_233399 C T C C C C T T T T C T T T T 
LG1_233469 T C T T T T C C C C T C C C C 
LG1_233472 C T C C C C T T T T C T T T T 
LG1_233484 T C T T T T C C C C T C C C C 
LG1_233494 C T C C C C T T T T C T T T T 
LG1_233501 G A G G G G A A A A G A A A A 
LG1_233684 T C T T T T C C C C T C C C C 
LG1_234333 C T C C C C T T T T C T T T T 
LG1_236733 C T C C C C T T T T C T T T T 
LG1_236770 T C T T T T C C C C T C C C C 
LG1_236784 G A G G G G A A A A G A A A A 
LG1_237843 C T C C C C T T T T C T T T T 
LG1_237937 G T G G G G T T T T G T T T T 
LG1_237984 G A G G G G A A A A G A A A A 
LG1_238850 G A G G G G A A A A G A A A A 
LG1_238916 C T C C C C T T T T C T T T T 
LG1_239449 T C T T T T C C C C T C C C C 
LG1_239663 A T A A A A T T T T A T T T T 
LG1_239784 T C T T T T C C C C T C C C C 
LG1_239843 C T C C C C T T T T C T T T T 
LG1_239889 C T C C C C T T T T C T T T T 
LG1_239915 T C T T T T C C C C T C C C C 
LG1_239920 C T C C C C T T T T C T T T T 
LG1_239935 T C T T T T C C C C T C C C C 
LG1_240014 G T G G G G T T T T G T T T T 
LG1_240120 T C T T T T C C C C T C C C C 
LG1_240237 A G A A A A G G G G A G G G G 
LG1_240267 C T C C C C T T T T C T T T T 
LG1_240283 G A G G G G A A A A G A A A A 
LG1_240345 A G A A A A G G G G A G G G G 
LG1_240386 A G A A A A G G G G A G G G G 
LG1_240442 T C T T T T C C C C T C C C C 
LG1_240619 T C T T T T C C C C T C C C C 
LG1_240625 T C T T T T C C C C T C C C C 
LG1_240916 C A C C C C A A A A C A A A A 
LG1_241811 G A G G G G A A A A G A A A A 
LG1_242252 C T C C C C T T T T C T T T T 
LG1_242253 G A G G G G A A A A G A A A A 
LG1_242840 A G A A A A G G G G A G G G G 
LG1_243536 T C T T T T C C C C T C C C C 
LG1_244349 G A G G G G A A A A G A A A A 
LG1_245150 G A G G G G A A A A G A A A A 
LG1_245169 A G A A A A G G G G A G G G G 
LG1_245409 C A C C C C A A A A C A A A A 
LG1_245902 T C T T T T C C C C T C C C C 
LG1_245914 T A T T T T A A A A T A A A A 
LG1_245928 G A G G G G A A A A G A A A A 
LG1_246056 A G A A A A G G G G A G G G G 
LG1_246817 T C T T T T C C C C T C C C C 
LG1_247016 T C T T T T C C C C T C C C C 
LG1_249185 G T G G G G T T T T G T T T T 
LG1_249918 G T G G G G T T T T G T T T T 
LG1_250012 T C T T T T C C C C T C C C C 
LG1_250301 T C T T T T C C C C T C C C C 
LG1_250360 A G A A A A G G G G A G G G G 
LG1_250870 G C G G G G C C C C G C C C C 
LG1_250941 C A C C C C A A A A C A A A A 
LG1_250963 A T A A A A T T T T A T T T T 
LG1_250977 A G A A A A G G G G A G G G G 
LG1_251048 A G A A A A G G G G A G G G G 
LG1_251088 C T C C C C T T T T C T T T T 
LG1_251255 C T C C C C T T T T C T T T T 
LG1_252299 G A G G G G A A A A G A A A A 
LG1_252359 T G T T T T G G G G T G G G G 
LG1_253640 G C G G G G C C C C G C C C C 
LG1_253682 C T C C C C T T T T C T T T T 
LG1_253780 G T G G G G T T T T G T T T T 
LG1_253936 C T C C C C T T T T C T T T T 
LG1_254058 T C T T T T C C C C T C C C C 
LG1_254082 A G A A A A G G G G A G G G G 
LG1_254108 T C T T T T C C C C T C C C C 
LG1_254116 A G A A A A G G G G A G G G G 
LG1_254135 C T C C C C T T T T C T T T T 
LG1_254141 C T C C C C T T T T C T T T T 
LG1_254142 T C T T T T C C C C T C C C C 
LG1_254146 C T C C C C T T T T C T T T T 
LG1_254220 T C T T T T C C C C T C C C C 
LG1_254258 C T C C C C T T T T C T T T T 
LG1_254293 T C T T T T C C C C T C C C C 
LG1_254317 C T C C C C T T T T C T T T T 
LG1_254326 G A G G G G A A A A G A A A A 
LG1_254334 A G A A A A G G G G A G G G G 
LG1_254338 C T C C C C T T T T C T T T T 
LG1_254377 T C T T T T C C C C T C C C C 
LG1_254379 T C T T T T C C C C T C C C C 
LG1_254393 T C T T T T C C C C T C C C C 
LG1_254410 T C T T T T C C C C T C C C C 
LG1_254412 A G A A A A G G G G A G G G G 
LG1_254416 A C A A A A C C C C A C C C C 
LG1_254427 G A G G G G A A A A G A A A A 
LG1_254693 G A G G G G A A A A G A A A A 
LG1_254694 A G A A A A G G G G A G G G G 
LG1_254699 T C T T T T C C C C T C C C C 
LG1_254963 G A G G G G A A A A G A A A A 
LG1_255397 T C T T T T C C C C T C C C C 
LG1_255503 G A G G G G A A A A G A A A A 
LG1_255602 A G A A A A G G G G A G G G G 
LG1_256171 T C T T T T C C C C T C C C C 
LG1_256265 T C T T T T C C C C T C C C C 
LG1_256598 T G T T T T G G G G T G G G G 
LG1_256613 C T C C C C T T T T C T T T T 
LG1_256629 G A G G G G A A A A G A A A A 
LG1_256737 C T C C C C T T T T C T T T T 
LG1_256890 T C T T T T C C C C T C C C C 
LG1_256938 A G A A A A G G G G A G G G G 
LG1_257224 C T C C C C T T T T C T T T T 
LG1_257256 T C T T T T C C C C T C C C C 
LG1_257267 A G A A A A G G G G A G G G G 
LG1_257305 C T C C C C T T T T C T T T T 
LG1_257328 C T C C C C T T T T C T T T T 
LG1_257357 A G A A A A G G G G A G G G G 
LG1_257406 T C T T T T C C C C T C C C C 
LG1_257755 A G A A A A G G G G A G G G G 
LG1_257787 A C A A A A C C C C A C C C C 
LG1_257803 A G A A A A G G G G A G G G G 
LG1_257806 T A T T T T A A A A T A A A A 
LG1_257829 A G A A A A G G G G A G G G G 
LG1_258114 C T C C C C T T T T C T T T T 
LG1_258135 T C T T T T C C C C T C C C C 
LG1_258211 T C T T T T C C C C T C C C C 
LG1_258437 T A T T T T A A A A T A A A A 
LG1_258501 G C G G G G C C C C G C C C C 
LG1_258541 A G A A A A G G G G A G G G G 
LG1_258545 T C T T T T C C C C T C C C C 
LG1_258564 T C T T T T C C C C T C C C C 
LG1_258582 T G T T T T G G G G T G G G G 
LG1_258667 G A G G G G A A A A G A A A A 
LG1_258715 G C G G G G C C C C G C C C C 
LG1_258738 C T C C C C T T T T C T T T T 
LG1_258845 G A G G G G A A A A G A A A A 
LG1_258995 A G A A A A G G G G A G G G G 
LG1_259793 G A G G G G A A A A G A A A A 
LG1_259841 G A G G G G A A A A G A A A A 
LG1_259885 T C T T T T C C C C T C C C C 
LG1_259990 G A G G G G A A A A G A A A A 
LG1_260151 G A G G G G A A A A G A A A A 
LG1_260186 A G A A A A G G G G A G G G G 
LG1_260357 G C G G G G C C C C G C C C C 
LG1_260483 A G A A A A G G G G A G G G G 
LG1_260495 C T C C C C T T T T C T T T T 
LG1_260501 G A G G G G A A A A G A A A A 
LG1_260561 C T C C C C T T T T C T T T T 
LG1_260569 A G A A A A G G G G A G G G G 
LG1_260594 G A G G G G A A A A G A A A A 
LG1_260598 A G A A A A G G G G A G G G G 
LG1_260705 G A G G G G A A A A G A A A A 
LG1_260784 C G C C C C G G G G C G G G G 
LG1_260805 C T C C C C T T T T C T T T T 
LG1_260815 T C T T T T C C C C T C C C C 
LG1_260825 A G A A A A G G G G A G G G G 
LG1_260860 T C T T T T C C C C T C C C C 
LG1_260863 C T C C C C T T T T C T T T T 
LG1_260988 T G T T T T G G G G T G G G G 
LG1_261606 G A G G G G A A A A G A A A A 
LG1_261704 A C A A A A C C C C A C C C C 
LG1_262622 C T C C C C T T T T C T T T T 
LG1_262623 T C T T T T C C C C T C C C C 
LG1_263241 A G A A A A G G G G A G G G G 
LG1_264361 T C T T T T C C C C T C C C C 
LG1_264953 A G A A A A G G G G A G G G G 
LG1_266071 A G A A A A G G G G A G G G G 
LG1_266421 C A C C C C A A A A C A A A A 
LG1_266436 C T C C C C T T T T C T T T T 
LG1_268026 A G A A A A G G G G A G G G G 
LG1_268282 A G A A A A G G G G A G G G G 
LG1_268285 A G A A A A G G G G A G G G G 
LG1_269169 T C T T T T C C C C T C C C C 
LG1_269193 A G A A A A G G G G A G G G G 
LG1_269235 C G C C C C G G G G C G G G G 
LG1_269278 C T C C C C T T T T C T T T T 
LG1_269292 T C T T T T C C C C T C C C C 
LG1_269293 A G A A A A G G G G A G G G G 
LG1_269331 A G A A A A G G G G A G G G G 
LG1_269353 A G A A A A G G G G A G G G G 
LG1_269380 C T C C C C T T T T C T T T T 
LG1_269395 T C T T T T C C C C T C C C C 
LG1_269415 A G A A A A G G G G A G G G G 
LG1_269432 A G A A A A G G G G A G G G G 
LG1_269439 A C A A A A C C C C A C C C C 
LG1_269450 C T C C C C T T T T C T T T T 
LG1_269490 T C T T T T C C C C T C C C C 
LG1_269530 G A G G G G A A A A G A A A A 
LG1_269682 T C T T T T C C C C T C C C C 
LG1_269700 G A G G G G A A A A G A A A A 
LG1_269731 G T G G G G T T T T G T T T T 
LG1_269839 A G A A A A G G G G A G G G G 
LG1_269847 A G A A A A G G G G A G G G G 
LG1_269854 C T C C C C T T T T C T T T T 
LG1_270233 C T C C C C T T T T C T T T T 
LG1_270282 C G C C C C G G G G C G G G G 
LG1_270289 A G A A A A G G G G A G G G G 
LG1_270713 T A T T T T A A A A T A A A A 
LG1_270803 G A G G G G A A A A G A A A A 
LG1_270816 T C T T T T C C C C T C C C C 
LG1_270839 G A G G G G A A A A G A A A A 
LG1_271375 T A T T T T A A A A T A A A A 
LG1_275769 A G A A A A G G G G A G G G G 
LG1_275956 T C T T T T C C C C T C C C C 
LG1_276245 C G C C C C G G G G C G G G G 
LG1_276275 C T C C C C T T T T C T T T T 
LG1_276415 A G A A A A G G G G A G G G G 
LG1_276491 C T C C C C T T T T C T T T T 
LG1_276521 A G A A A A G G G G A G G G G 
LG1_276626 G A G G G G A A A A G A A A A 
LG1_276627 A G A A A A G G G G A G G G G 
LG1_276634 C T C C C C T T T T C T T T T 
LG1_276675 A G A A A A G G G G A G G G G 
LG1_276760 C T C C C C T T T T C T T T T 
LG1_276783 C T C C C C T T T T C T T T T 
LG1_276985 G T G G G G T T T T G T T T T 
LG1_276992 C T C C C C T T T T C T T T T 
LG1_277061 T C T T T T C C C C T C C C C 
LG1_277097 G A G G G G A A A A G A A A A 
LG1_277150 C A C C C C A A A A C A A A A 
LG1_277155 A T A A A A T T T T A T T T T 
LG1_277194 G A G G G G A A A A G A A A A 
LG1_277303 G A G G G G A A A A G A A A A 
LG1_277327 G T G G G G T T T T G T T T T 
LG1_277341 C A C C C C A A A A C A A A A 
LG1_277347 A G A A A A G G G G A G G G G 
LG1_277369 A G A A A A G G G G A G G G G 
LG1_277394 G A G G G G A A A A G A A A A 
LG1_277397 C G C C C C G G G G C G G G G 
LG1_277402 G A G G G G A A A A G A A A A 
LG1_277425 G A G G G G A A A A G A A A A 
LG1_277459 A G A A A A G G G G A G G G G 
LG1_277461 G A G G G G A A A A G A A A A 
LG1_277685 A G A A A A G G G G A G G G G 
LG1_277754 T C T T T T C C C C T C C C C 
LG1_277788 T C T T T T C C C C T C C C C 
LG1_277790 T C T T T T C C C C T C C C C 
LG1_277800 C G C C C C G G G G C G G G G 
LG1_277802 T A T T T T A A A A T A A A A 
LG1_277813 C T C C C C T T T T C T T T T 
LG1_277912 T C T T T T C C C C T C C C C 
LG1_278109 T C T T T T C C C C T C C C C 
LG1_278157 C G C C C C G G G G C G G G G 
LG1_278238 C T C C C C T T T T C T T T T 
LG1_278245 C T C C C C T T T T C T T T T 
LG1_278261 C T C C C C T T T T C T T T T 
LG1_278343 T C T T T T C C C C T C C C C 
LG1_278489 T C T T T T C C C C T C C C C 
LG1_278561 A G A A A A G G G G A G G G G 
LG1_278642 C T C C C C T T T T C T T T T 
LG1_278668 A G A A A A G G G G A G G G G 
LG1_278721 A G A A A A G G G G A G G G G 
LG1_278732 C T C C C C T T T T C T T T T 
LG1_278740 T A T T T T A A A A T A A A A 
LG1_278776 C T C C C C T T T T C T T T T 
LG1_278783 T C T T T T C C C C T C C C C 
LG1_281505 T C T T T T C C C C T C C C C 
LG1_281607 T C T T T T C C C C T C C C C 
LG1_281609 T C T T T T C C C C T C C C C 
LG1_281969 A G A A A A G G G G A G G G G 
LG1_282013 G A G G G G A A A A G A A A A 
LG1_282022 G A G G G G A A A A G A A A A 
LG1_282025 C G C C C C G G G G C G G G G 
LG1_282047 C T C C C C T T T T C T T T T 
LG1_282316 T A T T T T A A A A T A A A A 
LG1_282356 G A G G G G A A A A G A A A A 
LG1_282379 T C T T T T C C C C T C C C C 
LG1_282431 C T C C C C T T T T C T T T T 
LG1_282492 A G A A A A G G G G A G G G G 
LG1_282520 A G A A A A G G G G A G G G G 
LG1_282579 G A G G G G A A A A G A A A A 
LG1_282610 G T G G G G T T T T G T T T T 
LG1_282629 A G A A A A G G G G A G G G G 
LG1_282694 G A G G G G A A A A G A A A A 
LG1_283416 A G A A A A G G G G A G G G G 
LG1_285106 A G A A A A G G G G A G G G G 
LG1_285109 T C T T T T C C C C T C C C C 
LG1_285629 A G A A A A G G G G A G G G G 
LG1_285749 G A G G G G A A A A G A A A A 
LG1_285817 C T C C C C T T T T C T T T T 
LG1_285830 C T C C C C T T T T C T T T T 
LG1_285867 G A G G G G A A A A G A A A A 
LG1_285946 C T C C C C T T T T C T T T T 
LG1_285956 G A G G G G A A A A G A A A A 
LG1_286033 T C T T T T C C C C T C C C C 
LG1_286077 C G C C C C G G G G C G G G G 
LG1_286112 A T A A A A T T T T A T T T T 
LG1_286172 A T A A A A T T T T A T T T T 
LG1_286341 T C T T T T C C C C T C C C C 
LG1_286465 T C T T T T C C C C T C C C C 
LG1_286591 G A G G G G A A A A G A A A A 
LG1_286620 A T A A A A T T T T A T T T T 
LG1_286716 A G A A A A G G G G A G G G G 
LG1_286770 T G T T T T G G G G T G G G G 
LG1_286816 G A G G G G A A A A G A A A A 
LG1_286828 G A G G G G A A A A G A A A A 
LG1_286856 G T G G G G T T T T G T T T T 
LG1_286862 G A G G G G A A A A G A A A A 
LG1_286997 T C T T T T C C C C T C C C C 
LG1_287013 C T C C C C T T T T C T T T T 
LG1_287108 C T C C C C T T T T C T T T T 
LG1_287109 G A G G G G A A A A G A A A A 
LG1_287154 T C T T T T C C C C T C C C C 
LG1_287203 A G A A A A G G G G A G G G G 
LG1_287252 C T C C C C T T T T C T T T T 
LG1_287261 T C T T T T C C C C T C C C C 
LG1_288292 G A G G G G A A A A G A A A A 
LG1_288350 C T C C C C T T T T C T T T T 
LG1_288369 A G A A A A G G G G A G G G G 
LG1_288412 C T C C C C T T T T C T T T T 
LG1_288422 A T A A A A T T T T A T T T T 
LG1_288423 G A G G G G A A A A G A A A A 
LG1_288459 C T C C C C T T T T C T T T T 
LG1_288465 T C T T T T C C C C T C C C C 
LG1_288627 A G A A A A G G G G A G G G G 
LG1_288650 T A T T T T A A A A T A A A A 
LG1_289011 C T C C C C T T T T C T T T T 
LG1_289065 C T C C C C T T T T C T T T T 
LG1_289145 G A G G G G A A A A G A A A A 
LG1_289155 A G A A A A G G G G A G G G G 
LG1_289288 C G C C C C G G G G C G G G G 
LG1_289335 C T C C C C T T T T C T T T T 
LG1_289347 G A G G G G A A A A G A A A A 
LG1_289440 G A G G G G A A A A G A A A A 
LG1_289505 A G A A A A G G G G A G G G G 
LG1_289534 A G A A A A G G G G A G G G G 
LG1_289540 C T C C C C T T T T C T T T T 
LG1_289548 G A G G G G A A A A G A A A A 
LG1_289619 A G A A A A G G G G A G G G G 
LG1_289626 G A G G G G A A A A G A A A A 
LG1_289629 A G A A A A G G G G A G G G G 
LG1_289642 G A G G G G A A A A G A A A A 
LG1_292981 A T A A A A T T T T A T T T T 
LG1_293005 T C T T T T C C C C T C C C C 
LG1_293169 T C T T T T C C C C T C C C C 
LG1_293189 T C T T T T C C C C T C C C C 
LG1_293226 T C T T T T C C C C T C C C C 
LG1_293265 T C T T T T C C C C T C C C C 
LG1_293270 G A G G G G A A A A G A A A A 
LG1_293301 G A G G G G A A A A G A A A A 
LG1_294872 G T G G G G T T T T G T T T T 
LG1_294875 C T C C C C T T T T C T T T T 
LG1_295418 T C T T T T C C C C T C C C C 
LG1_295436 G A G G G G A A A A G A A A A 
LG1_295490 T C T T T T C C C C T C C C C 
LG1_295638 T G T T T T G G G G T G G G G 
LG1_295656 G A G G G G A A A A G A A A A 
LG1_295814 A G A A A A G G G G A G G G G 
LG1_295816 C T C C C C T T T T C T T T T 
LG1_295865 G A G G G G A A A A G A A A A 
LG1_296228 C T C C C C T T T T C T T T T 
LG1_296233 G A G G G G A A A A G A A A A 
LG1_296234 T A T T T T A A A A T A A A A 
LG1_296242 T C T T T T C C C C T C C C C 
LG1_296261 A G A A A A G G G G A G G G G 
LG1_296293 T C T T T T C C C C T C C C C 
LG1_296340 G A G G G G A A A A G A A A A 
LG1_296414 A T A A A A T T T T A T T T T 
LG1_296436 T C T T T T C C C C T C C C C 
LG1_296456 T C T T T T C C C C T C C C C 
LG1_296617 C T C C C C T T T T C T T T T 
LG1_296641 C T C C C C T T T T C T T T T 
LG1_296783 C T C C C C T T T T C T T T T 
LG1_296789 C T C C C C T T T T C T T T T 
LG1_297203 T C T T T T C C C C T C C C C 
LG1_297433 C T C C C C T T T T C T T T T 
LG1_297589 G C G G G G C C C C G C C C C 
LG1_297713 A G A A A A G G G G A G G G G 
LG1_297737 A G A A A A G G G G A G G G G 
LG1_298265 G A G G G G A A A A G A A A A 
LG1_298345 G A G G G G A A A A G A A A A 
LG1_298467 A C A A A A C C C C A C C C C 
LG1_298639 C T C C C C T T T T C T T T T 
LG1_300483 A C A A A A C C C C A C C C C 
LG1_303787 T A T T T T A A A A T A A A A 
LG1_303828 G A G G G G A A A A G A A A A 
LG1_305802 A G A A A A G G G G A G G G G 
LG1_305992 G A G G G G A A A A G A A A A 
LG1_306021 T C T T T T C C C C T C C C C 
LG1_306029 T A T T T T A A A A T A A A A 
LG1_306121 G A G G G G A A A A G A A A A 
LG1_306127 C T C C C C T T T T C T T T T 
LG1_306128 T C T T T T C C C C T C C C C 
LG1_306247 T C T T T T C C C C T C C C C 
LG1_306253 T C T T T T C C C C T C C C C 
LG1_306254 C T C C C C T T T T C T T T T 
LG1_306263 C T C C C C T T T T C T T T T 
LG1_306304 T A T T T T A A A A T A A A A 
LG1_306383 G A G G G G A A A A G A A A A 
LG1_306815 C T C C C C T T T T C T T T T 
LG1_306899 T C T T T T C C C C T C C C C 
LG1_306922 G A G G G G A A A A G A A A A 
LG1_306982 T C T T T T C C C C T C C C C 
LG1_307153 C G C C C C G G G G C G G G G 
LG1_307321 C G C C C C G G G G C G G G G 
LG1_307629 A G A A A A G G G G A G G G G 
LG1_307635 A G A A A A G G G G A G G G G 
LG1_307902 C T C C C C T T T T C T T T T 
LG1_308906 G A G G G G A A A A G A A A A 
LG1_308961 G A G G G G A A A A G A A A A 
LG1_309252 G A G G G G A A A A G A A A A 
LG1_309645 T C T T T T C C C C T C C C C 
LG1_309730 A G A A A A G G G G A G G G G 
LG1_310076 T C T T T T C C C C T C C C C 
LG1_310291 T C T T T T C C C C T C C C C 
LG1_310343 G A G G G G A A A A G A A A A 
LG1_310480 C T C C C C T T T T C T T T T 
LG1_310572 C T C C C C T T T T C T T T T 
LG1_310586 A G A A A A G G G G A G G G G 
LG1_310599 G A G G G G A A A A G A A A A 
LG1_310626 G A G G G G A A A A G A A A A 
LG1_310645 C T C C C C T T T T C T T T T 
LG1_310670 C G C C C C G G G G C G G G G 
LG1_311719 A G A A A A G G G G A G G G G 
LG1_311725 T C T T T T C C C C T C C C C 
LG1_311737 C G C C C C G G G G C G G G G 
LG1_311760 A G A A A A G G G G A G G G G 
LG1_311776 T C T T T T C C C C T C C C C 
LG1_311779 T C T T T T C C C C T C C C C 
LG1_311780 T C T T T T C C C C T C C C C 
LG1_311813 G A G G G G A A A A G A A A A 
LG1_311896 A G A A A A G G G G A G G G G 
LG1_312268 G T G G G G T T T T G T T T T 
LG1_312864 G A G G G G A A A A G A A A A 
LG1_313299 G A G G G G A A A A G A A A A 
LG1_313308 C T C C C C T T T T C T T T T 
LG1_313537 G A G G G G A A A A G A A A A 
LG1_313690 C T C C C C T T T T C T T T T 
LG1_313695 C T C C C C T T T T C T T T T 
LG1_314429 A G A A A A G G G G A G G G G 
LG1_314443 T C T T T T C C C C T C C C C 
LG1_314467 A G A A A A G G G G A G G G G 
LG1_314478 A G A A A A G G G G A G G G G 
LG1_314498 G A G G G G A A A A G A A A A 
LG1_314567 A G A A A A G G G G A G G G G 
LG1_316812 T C T T T T C C C C T C C C C 
LG1_318065 A G A A A A G G G G A G G G G 
LG1_318076 G A G G G G A A A A G A A A A 
LG1_318100 C A C C C C A A A A C A A A A 
LG1_318102 A T A A A A T T T T A T T T T 
LG1_318107 A G A A A A G G G G A G G G G 
LG1_318140 G A G G G G A A A A G A A A A 
LG1_318189 G A G G G G A A A A G A A A A 
LG1_318243 T C T T T T C C C C T C C C C 
LG1_318383 A G A A A A G G G G A G G G G 
LG1_318412 G A G G G G A A A A G A A A A 
LG1_318423 C T C C C C T T T T C T T T T 
LG1_318429 G A G G G G A A A A G A A A A 
LG1_318438 A G A A A A G G G G A G G G G 
LG1_318450 C T C C C C T T T T C T T T T 
LG1_318458 C T C C C C T T T T C T T T T 
LG1_318474 C G C C C C G G G G C G G G G 
LG1_318619 A G A A A A G G G G A G G G G 
LG1_318798 A G A A A A G G G G A G G G G 
LG1_318800 A G A A A A G G G G A G G G G 
LG1_318888 C T C C C C T T T T C T T T T 
LG1_318920 T C T T T T C C C C T C C C C 
LG1_318972 A G A A A A G G G G A G G G G 
LG1_318974 A G A A A A G G G G A G G G G 
LG1_319003 A G A A A A G G G G A G G G G 
LG1_319111 A G A A A A G G G G A G G G G 
LG1_319227 C T C C C C T T T T C T T T T 
LG1_319272 C T C C C C T T T T C T T T T 
LG1_319580 A G A A A A G G G G A G G G G 
LG1_319722 T C T T T T C C C C T C C C C 
LG1_319767 T A T T T T A A A A T A A A A 
LG1_319774 T C T T T T C C C C T C C C C 
LG1_319788 A G A A A A G G G G A G G G G 
LG1_319824 T C T T T T C C C C T C C C C 
LG1_319866 A G A A A A G G G G A G G G G 
LG1_319959 G A G G G G A A A A G A A A A 
LG1_320002 C T C C C C T T T T C T T T T 
LG1_320058 C T C C C C T T T T C T T T T 
LG1_320133 A G A A A A G G G G A G G G G 
LG1_320150 A G A A A A G G G G A G G G G 
LG1_320156 A G A A A A G G G G A G G G G 
LG1_320300 T C T T T T C C C C T C C C C 
LG1_320435 C T C C C C T T T T C T T T T 
LG1_320450 T G T T T T G G G G T G G G G 
LG1_320483 T C T T T T C C C C T C C C C 
LG1_320486 C T C C C C T T T T C T T T T 
LG1_320723 A G A A A A G G G G A G G G G 
LG1_320889 G A G G G G A A A A G A A A A 
LG1_320921 C T C C C C T T T T C T T T T 
LG1_320969 G A G G G G A A A A G A A A A 
LG1_323100 C G C C C C G G G G C G G G G 
LG1_323103 G T G G G G T T T T G T T T T 
LG1_323118 T C T T T T C C C C T C C C C 
LG1_323120 G A G G G G A A A A G A A A A 
LG1_323141 G A G G G G A A A A G A A A A 
LG1_323170 C T C C C C T T T T C T T T T 
LG1_323232 T C T T T T C C C C T C C C C 
LG1_323271 G A G G G G A A A A G A A A A 
LG1_323335 C T C C C C T T T T C T T T T 
LG1_323491 G C G G G G C C C C G C C C C 
LG1_323519 T C T T T T C C C C T C C C C 
LG1_323617 A G A A A A G G G G A G G G G 
LG1_323626 A G A A A A G G G G A G G G G 
LG1_323641 A G A A A A G G G G A G G G G 
LG1_323974 T C T T T T C C C C T C C C C 
LG1_324046 A G A A A A G G G G A G G G G 
LG1_325530 A C A A A A C C C C A C C C C 
LG1_325591 G C G G G G C C C C G C C C C 
LG1_325701 A C A A A A C C C C A C C C C 
LG1_327572 G A G G G G A A A A G A A A A 
LG1_328432 C T C C C C T T T T C T T T T 
LG1_328624 G A G G G G A A A A G A A A A 
LG1_329204 A T A A A A T T T T A T T T T 
LG1_329612 C T C C C C T T T T C T T T T 
LG1_329789 A G A A A A G G G G A G G G G 
LG1_329790 A G A A A A G G G G A G G G G 
LG1_331184 C T C C C C T T T T C T T T T 
LG1_331246 A T A A A A T T T T A T T T T 
LG1_331547 T A T T T T A A A A T A A A A 
LG1_331767 G A G G G G A A A A G A A A A 
LG1_332867 A G A A A A G G G G A G G G G 
LG1_333110 A G A A A A G G G G A G G G G 
LG1_333113 A G A A A A G G G G A G G G G 
LG1_333640 C T C C C C T T T T C T T T T 
LG1_334076 G A G G G G A A A A G A A A A 
LG1_334460 T C T T T T C C C C T C C C C 
LG1_334506 A G A A A A G G G G A G G G G 
LG1_334649 G A G G G G A A A A G A A A A 
LG1_334739 A G A A A A G G G G A G G G G 
LG1_334759 G A G G G G A A A A G A A A A 
LG1_334868 A G A A A A G G G G A G G G G 
LG1_335158 C T C C C C T T T T C T T T T 
LG1_335189 C T C C C C T T T T C T T T T 
LG1_336305 G A G G G G A A A A G A A A A 
LG1_336780 A G A A A A G G G G A G G G G 
LG1_337324 G A G G G G A A A A G A A A A 
LG1_337480 C T C C C C T T T T C T T T T 
LG1_337828 C A C C C C A A A A C A A A A 
LG1_337896 C T C C C C T T T T C T T T T 
LG1_337897 A G A A A A G G G G A G G G G 
LG1_338218 A G A A A A G G G G A G G G G 
LG1_338265 C T C C C C T T T T C T T T T 
LG1_338981 A G A A A A G G G G A G G G G 
LG1_339529 C T C C C C T T T T C T T T T 
LG1_339841 A G A A A A G G G G A G G G G 
LG1_340016 A G A A A A G G G G A G G G G 
LG1_340242 G A G G G G A A A A G A A A A 
LG1_340341 G A G G G G A A A A G A A A A 
LG1_340471 A G A A A A G G G G A G G G G 
LG1_341403 T C T T T T C C C C T C C C C 
LG1_342075 T C T T T T C C C C T C C C C 
LG1_342132 G A G G G G A A A A G A A A A 
LG1_342634 T C T T T T C C C C T C C C C 
LG1_343104 G A G G G G A A A A G A A A A 
LG1_343583 C T C C C C T T T T C T T T T 
LG1_343628 A G A A A A G G G G A G G G G 
LG1_343660 T C T T T T C C C C T C C C C 
LG1_344122 A G A A A A G G G G A G G G G 
LG1_344141 A G A A A A G G G G A G G G G 
LG1_344821 G A G G G G A A A A G A A A A 
LG1_344827 A G A A A A G G G G A G G G G 
LG1_344858 A G A A A A G G G G A G G G G 
LG1_346294 A G A A A A G G G G A G G G G 
LG1_346452 C A C C C C A A A A C A A A A 
LG1_347147 C T C C C C T T T T C T T T T 
LG1_348068 G A G G G G A A A A G A A A A 
LG1_348716 G T G G G G T T T T G T T T T 
LG1_349504 G C G G G G C C C C G C C C C 
LG1_349527 T C T T T T C C C C T C C C C 
LG1_349895 T C T T T T C C C C T C C C C 
LG1_350724 A G A A A A G G G G A G G G G 
LG1_350751 C A C C C C A A A A C A A A A 
LG1_350856 T C T T T T C C C C T C C C C 
LG1_350886 G T G G G G T T T T G T T T T 
LG1_350895 T C T T T T C C C C T C C C C 
LG1_351021 T C T T T T C C C C T C C C C 
LG1_351049 A G A A A A G G G G A G G G G 
LG1_351531 A G A A A A G G G G A G G G G 
LG1_351793 C T C C C C T T T T C T T T T 
LG1_351856 G A G G G G A A A A G A A A A 
LG1_351977 A G A A A A G G G G A G G G G 
LG1_351999 A G A A A A G G G G A G G G G 
LG1_352385 A T A A A A T T T T A T T T T 
LG1_352484 A G A A A A G G G G A G G G G 
LG1_353952 C T C C C C T T T T C T T T T 
LG1_354014 T C T T T T C C C C T C C C C 
LG1_354025 G T G G G G T T T T G T T T T 
LG1_354034 T G T T T T G G G G T G G G G 
LG1_355424 C T C C C C T T T T C T T T T 
LG1_355620 C T C C C C T T T T C T T T T 
LG1_355621 C T C C C C T T T T C T T T T 
LG1_356030 G A G G G G A A A A G A A A A 
LG1_356093 T A T T T T A A A A T A A A A 
LG1_356143 G C G G G G C C C C G C C C C 
LG1_356176 G A G G G G A A A A G A A A A 
LG1_356285 C T C C C C T T T T C T T T T 
LG1_356293 G A G G G G A A A A G A A A A 
LG1_356294 T C T T T T C C C C T C C C C 
LG1_356297 G A G G G G A A A A G A A A A 
LG1_356311 A G A A A A G G G G A G G G G 
LG1_356314 C T C C C C T T T T C T T T T 
LG1_356376 T C T T T T C C C C T C C C C 
LG1_357866 T C T T T T C C C C T C C C C 
LG1_358101 G A G G G G A A A A G A A A A 
LG1_358127 G A G G G G A A A A G A A A A 
LG1_358144 C T C C C C T T T T C T T T T 
LG1_358635 A G A A A A G G G G A G G G G 
LG1_358709 C T C C C C T T T T C T T T T 
LG1_358765 C T C C C C T T T T C T T T T 
LG1_358801 C A C C C C A A A A C A A A A 
LG1_359096 A G A A A A G G G G A G G G G 
LG1_359189 A G A A A A G G G G A G G G G 
LG1_359300 G A G G G G A A A A G A A A A 
LG1_359303 G A G G G G A A A A G A A A A 
LG1_359333 T C T T T T C C C C T C C C C 
LG1_359359 G T G G G G T T T T G T T T T 
LG1_360324 A G A A A A G G G G A G G G G 
LG1_360688 T A T T T T A A A A T A A A A 
LG1_360972 C T C C C C T T T T C T T T T 
LG1_361001 C T C C C C T T T T C T T T T 
LG1_361005 C G C C C C G G G G C G G G G 
LG1_361007 C G C C C C G G G G C G G G G 
LG1_361078 G A G G G G A A A A G A A A A 
LG1_361079 T A T T T T A A A A T A A A A 
LG1_361107 T C T T T T C C C C T C C C C 
LG1_361288 T C T T T T C C C C T C C C C 
LG1_361319 C T C C C C T T T T C T T T T 
LG1_361427 G A G G G G A A A A G A A A A 
LG1_361461 G A G G G G A A A A G A A A A 
LG1_361492 G A G G G G A A A A G A A A A 
LG1_361593 G A G G G G A A A A G A A A A 
LG1_361616 T G T T T T G G G G T G G G G 
LG1_361627 G A G G G G A A A A G A A A A 
LG1_362171 C G C C C C G G G G C G G G G 
LG1_362212 C A C C C C A A A A C A A A A 
LG1_362240 G A G G G G A A A A G A A A A 
LG1_362360 T C T T T T C C C C T C C C C 
LG1_362369 T C T T T T C C C C T C C C C 
LG1_362506 A G A A A A G G G G A G G G G 
LG1_362510 T C T T T T C C C C T C C C C 
LG1_362573 A G A A A A G G G G A G G G G 
LG1_362841 G C G G G G C C C C G C C C C 
LG1_363224 C T C C C C T T T T C T T T T 
LG1_363278 C T C C C C T T T T C T T T T 
LG1_363287 A T A A A A T T T T A T T T T 
LG1_363753 A G A A A A G G G G A G G G G 
LG1_363856 T C T T T T C C C C T C C C C 
LG1_363956 C T C C C C T T T T C T T T T 
LG1_364949 C T C C C C T T T T C T T T T 
LG1_365117 C G C C C C G G G G C G G G G 
LG1_365141 G A G G G G A A A A G A A A A 
LG1_365173 T C T T T T C C C C T C C C C 
LG1_365870 G A G G G G A A A A G A A A A 
LG1_366006 C T C C C C T T T T C T T T T 
LG1_366078 G A G G G G A A A A G A A A A 
LG1_366307 A G A A A A G G G G A G G G G 
LG1_366344 T C T T T T C C C C T C C C C 
LG1_366383 T C T T T T C C C C T C C C C 
LG1_366392 G C G G G G C C C C G C C C C 
LG1_366409 T A T T T T A A A A T A A A A 
LG1_366411 G A G G G G A A A A G A A A A 
LG1_366473 T C T T T T C C C C T C C C C 
LG1_367341 C T C C C C T T T T C T T T T 
LG1_367359 T C T T T T C C C C T C C C C 
LG1_367365 A G A A A A G G G G A G G G G 
LG1_367380 G A G G G G A A A A G A A A A 
LG1_367407 A G A A A A G G G G A G G G G 
LG1_367409 A G A A A A G G G G A G G G G 
LG1_367761 C T C C C C T T T T C T T T T 
LG1_367812 G C G G G G C C C C G C C C C 
LG1_367838 T C T T T T C C C C T C C C C 
LG1_367839 C T C C C C T T T T C T T T T 
LG1_367874 C T C C C C T T T T C T T T T 
LG1_368056 C T C C C C T T T T C T T T T 
LG1_368145 G A G G G G A A A A G A A A A 
LG1_368208 A G A A A A G G G G A G G G G 
LG1_368242 G A G G G G A A A A G A A A A 
LG1_368486 G A G G G G A A A A G A A A A 
LG1_368488 G T G G G G T T T T G T T T T 
LG1_368498 C T C C C C T T T T C T T T T 
LG1_368507 T A T T T T A A A A T A A A A 
LG1_368527 T C T T T T C C C C T C C C C 
LG1_368693 T C T T T T C C C C T C C C C 
LG1_368695 T A T T T T A A A A T A A A A 
LG1_368703 G T G G G G T T T T G T T T T 
LG1_368718 C G C C C C G G G G C G G G G 
LG1_368735 C T C C C C T T T T C T T T T 
LG1_368740 G A G G G G A A A A G A A A A 
LG1_368828 A G A A A A G G G G A G G G G 
LG1_368973 G A G G G G A A A A G A A A A 
LG1_369023 A G A A A A G G G G A G G G G 
LG1_369038 C A C C C C A A A A C A A A A 
LG1_369124 G A G G G G A A A A G A A A A 
LG1_369128 C A C C C C A A A A C A A A A 
LG1_369148 C T C C C C T T T T C T T T T 
LG1_370546 A G A A A A G G G G A G G G G 
LG1_370673 A G A A A A G G G G A G G G G 
LG1_370702 T C T T T T C C C C T C C C C 
LG1_370737 G C G G G G C C C C G C C C C 
LG1_370738 C T C C C C T T T T C T T T T 
LG1_370744 C G C C C C G G G G C G G G G 
LG1_370856 A G A A A A G G G G A G G G G 
LG1_370879 G A G G G G A A A A G A A A A 
LG1_370904 A G A A A A G G G G A G G G G 
LG1_371000 T C T T T T C C C C T C C C C 
LG1_371025 T G T T T T G G G G T G G G G 
LG1_371026 T C T T T T C C C C T C C C C 
LG1_371072 C G C C C C G G G G C G G G G 
LG1_371091 G C G G G G C C C C G C C C C 
LG1_371120 A G A A A A G G G G A G G G G 
LG1_371202 G A G G G G A A A A G A A A A 
LG1_371212 C T C C C C T T T T C T T T T 
LG1_371227 C T C C C C T T T T C T T T T 
LG1_371242 T C T T T T C C C C T C C C C 
LG1_371245 G A G G G G A A A A G A A A A 
LG1_371275 C T C C C C T T T T C T T T T 
LG1_371461 G A G G G G A A A A G A A A A 
LG1_371695 G A G G G G A A A A G A A A A 
LG1_371904 C A C C C C A A A A C A A A A 
LG1_371917 T C T T T T C C C C T C C C C 
LG1_371922 C T C C C C T T T T C T T T T 
LG1_371932 G C G G G G C C C C G C C C C 
LG1_371933 C T C C C C T T T T C T T T T 
LG1_371934 G A G G G G A A A A G A A A A 
LG1_372025 C G C C C C G G G G C G G G G 
LG1_372144 G A G G G G A A A A G A A A A 
LG1_372185 A G A A A A G G G G A G G G G 
LG1_372215 G A G G G G A A A A G A A A A 
LG1_372821 A G A A A A G G G G A G G G G 
LG1_372837 A G A A A A G G G G A G G G G 
LG1_372844 G A G G G G A A A A G A A A A 
LG1_372889 T C T T T T C C C C T C C C C 
LG1_372983 G T G G G G T T T T G T T T T 
LG1_372989 C T C C C C T T T T C T T T T 
LG1_373008 G A G G G G A A A A G A A A A 
LG1_373303 A C A A A A C C C C A C C C C 
LG1_373312 C A C C C C A A A A C A A A A 
LG1_373712 A G A A A A G G G G A G G G G 
LG1_373879 C T C C C C T T T T C T T T T 
LG1_373880 G A G G G G A A A A G A A A A 
LG1_373920 G A G G G G A A A A G A A A A 
LG1_373927 C T C C C C T T T T C T T T T 
LG1_374179 T C T T T T C C C C T C C C C 
LG1_374277 A C A A A A C C C C A C C C C 
LG1_374412 A G A A A A G G G G A G G G G 
LG1_374593 A G A A A A G G G G A G G G G 
LG1_374644 C T C C C C T T T T C T T T T 
LG1_374829 G A G G G G A A A A G A A A A 
LG1_374888 T G T T T T G G G G T G G G G 
LG1_375114 G A G G G G A A A A G A A A A 
LG1_375359 C A C C C C A A A A C A A A A 
LG1_375478 A G A A A A G G G G A G G G G 
LG1_375494 A G A A A A G G G G A G G G G 
LG1_375512 T G T T T T G G G G T G G G G 
LG1_375723 T C T T T T C C C C T C C C C 
LG1_375778 A G A A A A G G G G A G G G G 
LG1_375795 C A C C C C A A A A C A A A A 
LG1_375833 A C A A A A C C C C A C C C C 
LG1_375839 A G A A A A G G G G A G G G G 
LG1_375931 A T A A A A T T T T A T T T T 
LG1_376157 T C T T T T C C C C T C C C C 
LG1_376258 C T C C C C T T T T C T T T T 
LG1_376294 G A G G G G A A A A G A A A A 
LG1_376495 A G A A A A G G G G A G G G G 
LG1_377238 G A G G G G A A A A G A A A A 
LG1_377244 A G A A A A G G G G A G G G G 
LG1_377247 T C T T T T C C C C T C C C C 
LG1_377707 T C T T T T C C C C T C C C C 
LG1_377775 A C A A A A C C C C A C C C C 
LG1_377958 G A G G G G A A A A G A A A A 
LG1_378116 T C T T T T C C C C T C C C C 
LG1_378899 A G A A A A G G G G A G G G G 
LG1_379008 T C T T T T C C C C T C C C C 
LG1_379009 G A G G G G A A A A G A A A A 
LG1_379308 C T C C C C T T T T C T T T T 
LG1_379367 G A G G G G A A A A G A A A A 
LG1_379513 C T C C C C T T T T C T T T T 
LG1_379527 G A G G G G A A A A G A A A A 
LG1_379603 T C T T T T C C C C T C C C C 
LG1_379722 T C T T T T C C C C T C C C C 
LG1_379767 G A G G G G A A A A G A A A A 
LG1_379837 A T A A A A T T T T A T T T T 
LG1_379864 C T C C C C T T T T C T T T T 
LG1_379897 A G A A A A G G G G A G G G G 
LG1_379983 G A G G G G A A A A G A A A A 
LG1_380103 A G A A A A G G G G A G G G G 
LG1_381832 A G A A A A G G G G A G G G G 
LG1_383553 T C T T T T C C C C T C C C C 
LG1_384842 T C T T T T C C C C T C C C C 
LG1_386424 A G A A A A G G G G A G G G G 
LG1_386426 T C T T T T C C C C T C C C C 
LG1_386460 C A C C C C A A A A C A A A A 
LG1_386484 T C T T T T C C C C T C C C C 
LG1_386503 T C T T T T C C C C T C C C C 
LG1_386558 A G A A A A G G G G A G G G G 
LG1_386960 T C T T T T C C C C T C C C C 
LG1_387209 G A G G G G A A A A G A A A A 
LG1_387214 G A G G G G A A A A G A A A A 
LG1_387421 A G A A A A G G G G A G G G G 
LG1_387806 T C T T T T C C C C T C C C C 
LG1_387910 T G T T T T G G G G T G G G G 
LG1_387953 A G A A A A G G G G A G G G G 
LG1_387965 T C T T T T C C C C T C C C C 
LG1_387979 C T C C C C T T T T C T T T T 
LG1_388285 T C T T T T C C C C T C C C C 
LG1_388430 C G C C C C G G G G C G G G G 
LG1_388448 C T C C C C T T T T C T T T T 
LG1_388642 G A G G G G A A A A G A A A A 
LG1_388773 A G A A A A G G G G A G G G G 
LG1_388776 A C A A A A C C C C A C C C C 
LG1_390461 A G A A A A G G G G A G G G G 
LG1_390462 A G A A A A G G G G A G G G G 
LG1_390489 G A G G G G A A A A G A A A A 
LG1_390490 G A G G G G A A A A G A A A A 
LG1_390493 T A T T T T A A A A T A A A A 
LG1_390557 T C T T T T C C C C T C C C C 
LG1_390589 G A G G G G A A A A G A A A A 
LG1_391054 C T C C C C T T T T C T T T T 
LG1_391159 T C T T T T C C C C T C C C C 
LG1_393204 G A G G G G A A A A G A A A A 
LG1_393221 C T C C C C T T T T C T T T T 
LG1_393257 G A G G G G A A A A G A A A A 
LG1_393278 C G C C C C G G G G C G G G G 
LG1_393343 A G A A A A G G G G A G G G G 
LG1_393414 G A G G G G A A A A G A A A A 
LG1_393434 A G A A A A G G G G A G G G G 
LG1_393439 A G A A A A G G G G A G G G G 
LG1_393630 G A G G G G A A A A G A A A A 
LG1_393772 G A G G G G A A A A G A A A A 
LG1_393785 C T C C C C T T T T C T T T T 
LG1_393938 T C T T T T C C C C T C C C C 
LG1_393952 C T C C C C T T T T C T T T T 
LG1_393981 G A G G G G A A A A G A A A A 
LG1_394015 C T C C C C T T T T C T T T T 
LG1_394050 G A G G G G A A A A G A A A A 
LG1_394194 T C T T T T C C C C T C C C C 
LG1_394307 C T C C C C T T T T C T T T T 
LG1_394319 G A G G G G A A A A G A A A A 
LG1_394414 A G A A A A G G G G A G G G G 
LG1_394592 G C G G G G C C C C G C C C C 
LG1_394731 T C T T T T C C C C T C C C C 
LG1_394941 G A G G G G A A A A G A A A A 
LG1_394943 T C T T T T C C C C T C C C C 
LG1_395032 G A G G G G A A A A G A A A A 
LG1_395050 G A G G G G A A A A G A A A A 
LG1_395051 G A G G G G A A A A G A A A A 
LG1_395060 C G C C C C G G G G C G G G G 
LG1_395592 T C T T T T C C C C T C C C C 
LG1_395604 T C T T T T C C C C T C C C C 
LG1_395616 C T C C C C T T T T C T T T T 
LG1_395777 A G A A A A G G G G A G G G G 
LG1_395824 G C G G G G C C C C G C C C C 
LG1_396087 G A G G G G A A A A G A A A A 
LG1_396350 T C T T T T C C C C T C C C C 
LG1_396445 T C T T T T C C C C T C C C C 
LG1_396755 G A G G G G A A A A G A A A A 
LG1_396867 G A G G G G A A A A G A A A A 
LG1_396868 C G C C C C G G G G C G G G G 
LG1_396922 G A G G G G A A A A G A A A A 
LG1_396995 C T C C C C T T T T C T T T T 
LG1_397260 G A G G G G A A A A G A A A A 
LG1_397324 C T C C C C T T T T C T T T T 
LG1_397325 A G A A A A G G G G A G G G G 
LG1_397394 A G A A A A G G G G A G G G G 
LG1_397619 C T C C C C T T T T C T T T T 
LG1_397662 T C T T T T C C C C T C C C C 
LG1_397669 T C T T T T C C C C T C C C C 
LG1_397735 A G A A A A G G G G A G G G G 
LG1_397826 C G C C C C G G G G C G G G G 
LG1_397845 A G A A A A G G G G A G G G G 
LG1_397900 T C T T T T C C C C T C C C C 
LG1_397908 G A G G G G A A A A G A A A A 
LG1_397921 C T C C C C T T T T C T T T T 
LG1_397933 A T A A A A T T T T A T T T T 
LG1_398014 G A G G G G A A A A G A A A A 
LG1_398149 A G A A A A G G G G A G G G G 
LG1_398314 A G A A A A G G G G A G G G G 
LG1_398760 G A G G G G A A A A G A A A A 
LG1_398854 A C A A A A C C C C A C C C C 
LG1_398857 A G A A A A G G G G A G G G G 
LG1_399093 G A G G G G A A A A G A A A A 
LG1_399397 T C T T T T C C C C T C C C C 
LG1_399422 G A G G G G A A A A G A A A A 
LG1_399435 C T C C C C T T T T C T T T T 
LG1_399493 A C A A A A C C C C A C C C C 
LG1_399760 C T C C C C T T T T C T T T T 
LG1_399904 C T C C C C T T T T C T T T T 
LG1_399950 C T C C C C T T T T C T T T T 
LG1_399968 C T C C C C T T T T C T T T T 
LG1_400111 T C T T T T C C C C T C C C C 
LG1_400185 A G A A A A G G G G A G G G G 
LG1_400437 T C T T T T C C C C T C C C C 
LG1_400458 G A G G G G A A A A G A A A A 
LG1_400515 A G A A A A G G G G A G G G G 
LG1_400578 G A G G G G A A A A G A A A A 
LG1_400585 G A G G G G A A A A G A A A A 
LG1_400592 G A G G G G A A A A G A A A A 
LG1_400600 G A G G G G A A A A G A A A A 
LG1_400626 C T C C C C T T T T C T T T T 
LG1_400720 C A C C C C A A A A C A A A A 
LG1_400780 G A G G G G A A A A G A A A A 
LG1_401036 G A G G G G A A A A G A A A A 
LG1_401053 C G C C C C G G G G C G G G G 
LG1_401055 A G A A A A G G G G A G G G G 
LG1_401201 A G A A A A G G G G A G G G G 
LG1_402012 C A C C C C A A A A C A A A A 
LG1_402049 T A T T T T A A A A T A A A A 
LG1_402111 T A T T T T A A A A T A A A A 
LG1_402119 T C T T T T C C C C T C C C C 
LG1_402389 A G A A A A G G G G A G G G G 
LG1_404354 T C T T T T C C C C T C C C C 
LG1_404517 A T A A A A T T T T A T T T T 
LG1_404606 A G A A A A G G G G A G G G G 
LG1_404611 T C T T T T C C C C T C C C C 
LG1_404732 A G A A A A G G G G A G G G G 
LG1_405141 C T C C C C T T T T C T T T T 
LG1_405384 T C T T T T C C C C T C C C C 
LG1_405394 G A G G G G A A A A G A A A A 
LG1_405902 T G T T T T G G G G T G G G G 
LG1_405934 C T C C C C T T T T C T T T T 
LG1_405992 T C T T T T C C C C T C C C C 
LG1_406008 C T C C C C T T T T C T T T T 
LG1_406012 T C T T T T C C C C T C C C C 
LG1_406015 T C T T T T C C C C T C C C C 
LG1_406300 C T C C C C T T T T C T T T T 
LG1_406304 G C G G G G C C C C G C C C C 
LG1_406406 C G C C C C G G G G C G G G G 
LG1_406428 C T C C C C T T T T C T T T T 
LG1_406429 T C T T T T C C C C T C C C C 
LG1_406442 T C T T T T C C C C T C C C C 
LG1_406502 C T C C C C T T T T C T T T T 
LG1_406506 G A G G G G A A A A G A A A A 
LG1_406510 A G A A A A G G G G A G G G G 
LG1_406515 C T C C C C T T T T C T T T T 
LG1_406517 T C T T T T C C C C T C C C C 
LG1_406523 T C T T T T C C C C T C C C C 
LG1_406530 A G A A A A G G G G A G G G G 
LG1_406551 T C T T T T C C C C T C C C C 
LG1_406557 T C T T T T C C C C T C C C C 
LG1_406569 C T C C C C T T T T C T T T T 
LG1_406589 G T G G G G T T T T G T T T T 
LG1_406626 G A G G G G A A A A G A A A A 
LG1_406660 T C T T T T C C C C T C C C C 
LG1_406718 C T C C C C T T T T C T T T T 
LG1_406729 G A G G G G A A A A G A A A A 
LG1_406850 T C T T T T C C C C T C C C C 
LG1_406860 T C T T T T C C C C T C C C C 
LG1_406880 A G A A A A G G G G A G G G G 
LG1_406884 C T C C C C T T T T C T T T T 
LG1_406913 T A T T T T A A A A T A A A A 
LG1_406919 G A G G G G A A A A G A A A A 
LG1_406924 A G A A A A G G G G A G G G G 
LG1_406948 G A G G G G A A A A G A A A A 
LG1_407092 G T G G G G T T T T G T T T T 
LG1_407165 A G A A A A G G G G A G G G G 
LG1_407229 A G A A A A G G G G A G G G G 
LG1_407264 G A G G G G A A A A G A A A A 
LG1_407591 T C T T T T C C C C T C C C C 
LG1_407595 C T C C C C T T T T C T T T T 
LG1_407660 G A G G G G A A A A G A A A A 
LG1_408099 G A G G G G A A A A G A A A A 
LG1_408101 A G A A A A G G G G A G G G G 
LG1_408352 A G A A A A G G G G A G G G G 
LG1_408354 T C T T T T C C C C T C C C C 
LG1_408501 T C T T T T C C C C T C C C C 
LG1_408531 C T C C C C T T T T C T T T T 
LG1_408553 C T C C C C T T T T C T T T T 
LG1_408676 G A G G G G A A A A G A A A A 
LG1_408744 A G A A A A G G G G A G G G G 
LG1_408764 A G A A A A G G G G A G G G G 
LG1_408973 G T G G G G T T T T G T T T T 
LG1_409255 G C G G G G C C C C G C C C C 
LG1_409409 G A G G G G A A A A G A A A A 
LG1_409417 G A G G G G A A A A G A A A A 
LG1_409458 T C T T T T C C C C T C C C C 
LG1_409467 T C T T T T C C C C T C C C C 
LG1_409613 G A G G G G A A A A G A A A A 
LG1_409636 C T C C C C T T T T C T T T T 
LG1_409955 G A G G G G A A A A G A A A A 
LG1_410029 G C G G G G C C C C G C C C C 
LG1_410033 T C T T T T C C C C T C C C C 
LG1_410094 C T C C C C T T T T C T T T T 
LG1_410382 T C T T T T C C C C T C C C C 
LG1_410499 A G A A A A G G G G A G G G G 
LG1_410640 T C T T T T C C C C T C C C C 
LG1_410726 G A G G G G A A A A G A A A A 
LG1_410956 G A G G G G A A A A G A A A A 
LG1_411039 A G A A A A G G G G A G G G G 
LG1_411269 A G A A A A G G G G A G G G G 
LG1_411274 A T A A A A T T T T A T T T T 
LG1_411287 A G A A A A G G G G A G G G G 
LG1_411637 T C T T T T C C C C T C C C C 
LG1_411656 A G A A A A G G G G A G G G G 
LG1_411685 G A G G G G A A A A G A A A A 
LG1_411694 T C T T T T C C C C T C C C C 
LG1_411723 C T C C C C T T T T C T T T T 
LG1_411740 C A C C C C A A A A C A A A A 
LG1_411752 C T C C C C T T T T C T T T T 
LG1_411788 C G C C C C G G G G C G G G G 
LG1_411789 G A G G G G A A A A G A A A A 
LG1_411980 C T C C C C T T T T C T T T T 
LG1_412581 T C T T T T C C C C T C C C C 
LG1_412659 G C G G G G C C C C G C C C C 
LG1_412747 T C T T T T C C C C T C C C C 
LG1_412801 A G A A A A G G G G A G G G G 
LG1_412872 G A G G G G A A A A G A A A A 
LG1_412878 G A G G G G A A A A G A A A A 
LG1_412887 T C T T T T C C C C T C C C C 
LG1_413358 G A G G G G A A A A G A A A A 
LG1_413364 C T C C C C T T T T C T T T T 
LG1_413366 G A G G G G A A A A G A A A A 
LG1_413487 G A G G G G A A A A G A A A A 
LG1_413670 T C T T T T C C C C T C C C C 
LG1_413831 A G A A A A G G G G A G G G G 
LG1_413845 T C T T T T C C C C T C C C C 
LG1_413849 G A G G G G A A A A G A A A A 
LG1_413926 C T C C C C T T T T C T T T T 
LG1_413928 T C T T T T C C C C T C C C C 
LG1_414384 A G A A A A G G G G A G G G G 
LG1_414386 C T C C C C T T T T C T T T T 
LG1_415053 A G A A A A G G G G A G G G G 
LG1_415217 A G A A A A G G G G A G G G G 
LG1_415382 A G A A A A G G G G A G G G G 
LG1_415398 G A G G G G A A A A G A A A A 
LG1_415585 T C T T T T C C C C T C C C C 
LG1_415681 G A G G G G A A A A G A A A A 
LG1_415796 C T C C C C T T T T C T T T T 
LG1_415942 C T C C C C T T T T C T T T T 
LG1_416132 C T C C C C T T T T C T T T T 
LG1_416175 C T C C C C T T T T C T T T T 
LG1_416232 A T A A A A T T T T A T T T T 
LG1_416275 G A G G G G A A A A G A A A A 
LG1_416302 C T C C C C T T T T C T T T T 
LG1_416350 C T C C C C T T T T C T T T T 
LG1_416466 G A G G G G A A A A G A A A A 
LG1_416475 T C T T T T C C C C T C C C C 
LG1_416833 C T C C C C T T T T C T T T T 
LG1_416837 C T C C C C T T T T C T T T T 
LG1_416853 C T C C C C T T T T C T T T T 
LG1_416859 C T C C C C T T T T C T T T T 
LG1_416899 C T C C C C T T T T C T T T T 
LG1_416900 G A G G G G A A A A G A A A A 
LG1_416949 C T C C C C T T T T C T T T T 
LG1_417408 C G C C C C G G G G C G G G G 
LG1_417487 G A G G G G A A A A G A A A A 
LG1_417492 G A G G G G A A A A G A A A A 
LG1_417623 A G A A A A G G G G A G G G G 
LG1_418002 G C G G G G C C C C G C C C C 
LG1_418207 A G A A A A G G G G A G G G G 
LG1_418217 G A G G G G A A A A G A A A A 
LG1_418234 G A G G G G A A A A G A A A A 
LG1_418541 C G C C C C G G G G C G G G G 
LG1_418548 A G A A A A G G G G A G G G G 
LG1_418558 G A G G G G A A A A G A A A A 
LG1_418564 T C T T T T C C C C T C C C C 
LG1_419434 T A T T T T A A A A T A A A A 
LG1_419440 G C G G G G C C C C G C C C C 
LG1_419511 A G A A A A G G G G A G G G G 
LG1_419609 T C T T T T C C C C T C C C C 
LG1_421096 T C T T T T C C C C T C C C C 
LG1_421531 A G A A A A G G G G A G G G G 
LG1_421532 T A T T T T A A A A T A A A A 
LG1_421567 G A G G G G A A A A G A A A A 
LG1_421583 T A T T T T A A A A T A A A A 
LG1_421590 T C T T T T C C C C T C C C C 
LG1_423462 T G T T T T G G G G T G G G G 
LG1_423543 G A G G G G A A A A G A A A A 
LG1_423665 G A G G G G A A A A G A A A A 
LG1_423986 T C T T T T C C C C T C C C C 
LG1_424114 A G A A A A G G G G A G G G G 
LG1_424228 G T G G G G T T T T G T T T T 
LG1_424627 A G A A A A G G G G A G G G G 
LG1_424632 T C T T T T C C C C T C C C C 
LG1_424666 A G A A A A G G G G A G G G G 
LG1_424815 G A G G G G A A A A G A A A A 
LG1_424858 A G A A A A G G G G A G G G G 
LG1_424904 C T C C C C T T T T C T T T T 
LG1_424978 A G A A A A G G G G A G G G G 
LG1_425146 T A T T T T A A A A T A A A A 
LG1_425296 G A G G G G A A A A G A A A A 
LG1_425343 C T C C C C T T T T C T T T T 
LG1_425354 T C T T T T C C C C T C C C C 
LG1_425461 T A T T T T A A A A T A A A A 
LG1_425621 C T C C C C T T T T C T T T T 
LG1_425942 C T C C C C T T T T C T T T T 
LG1_426049 A C A A A A C C C C A C C C C 
LG1_426058 A G A A A A G G G G A G G G G 
LG1_426120 T C T T T T C C C C T C C C C 
LG1_426459 A G A A A A G G G G A G G G G 
LG1_426462 C T C C C C T T T T C T T T T 
LG1_426481 A G A A A A G G G G A G G G G 
LG1_426485 A G A A A A G G G G A G G G G 
LG1_426549 C T C C C C T T T T C T T T T 
LG1_427093 G A G G G G A A A A G A A A A 
LG1_427158 A G A A A A G G G G A G G G G 
LG1_427391 T C T T T T C C C C T C C C C 
LG1_427450 C T C C C C T T T T C T T T T 
LG1_427458 T C T T T T C C C C T C C C C 
LG1_427489 A T A A A A T T T T A T T T T 
LG1_427506 T C T T T T C C C C T C C C C 
LG1_427516 C T C C C C T T T T C T T T T 
LG1_427577 C T C C C C T T T T C T T T T 
LG1_427582 T A T T T T A A A A T A A A A 
LG1_427617 T C T T T T C C C C T C C C C 
LG1_427618 T C T T T T C C C C T C C C C 
LG1_427628 C T C C C C T T T T C T T T T 
LG1_427647 T C T T T T C C C C T C C C C 
LG1_427655 T C T T T T C C C C T C C C C 
LG1_427658 A G A A A A G G G G A G G G G 
LG1_427672 A T A A A A T T T T A T T T T 
LG1_427735 T C T T T T C C C C T C C C C 
LG1_427759 G A G G G G A A A A G A A A A 
LG1_427800 G T G G G G T T T T G T T T T 
LG1_427814 C T C C C C T T T T C T T T T 
LG1_427824 T C T T T T C C C C T C C C C 
LG1_427852 A G A A A A G G G G A G G G G 
LG1_427881 T C T T T T C C C C T C C C C 
LG1_427983 C T C C C C T T T T C T T T T 
LG1_428065 T C T T T T C C C C T C C C C 
LG1_428067 G T G G G G T T T T G T T T T 
LG1_428091 T C T T T T C C C C T C C C C 
LG1_428128 G C G G G G C C C C G C C C C 
LG1_428315 T C T T T T C C C C T C C C C 
LG1_428370 T C T T T T C C C C T C C C C 
LG1_428747 T C T T T T C C C C T C C C C 
LG1_428867 A G A A A A G G G G A G G G G 
LG1_428889 A G A A A A G G G G A G G G G 
LG1_428892 T C T T T T C C C C T C C C C 
LG1_428906 G C G G G G C C C C G C C C C 
LG1_428983 T C T T T T C C C C T C C C C 
LG1_429022 C T C C C C T T T T C T T T T 
LG1_429045 G C G G G G C C C C G C C C C 
LG1_429059 A G A A A A G G G G A G G G G 
LG1_429127 C T C C C C T T T T C T T T T 
LG1_429230 C G C C C C G G G G C G G G G 
LG1_429243 A G A A A A G G G G A G G G G 
LG1_429515 G A G G G G A A A A G A A A A 
LG1_429521 T C T T T T C C C C T C C C C 
LG1_429552 A G A A A A G G G G A G G G G 
LG1_429563 C T C C C C T T T T C T T T T 
LG1_429604 G A G G G G A A A A G A A A A 
LG1_429669 C T C C C C T T T T C T T T T 
LG1_430175 C A C C C C A A A A C A A A A 
LG1_430276 G A G G G G A A A A G A A A A 
LG1_430633 T C T T T T C C C C T C C C C 
LG1_430637 C G C C C C G G G G C G G G G 
LG1_430758 A G A A A A G G G G A G G G G 
LG1_430912 C T C C C C T T T T C T T T T 
LG1_431062 C G C C C C G G G G C G G G G 
LG1_431274 T C T T T T C C C C T C C C C 
LG1_431278 T C T T T T C C C C T C C C C 
LG1_431306 A G A A A A G G G G A G G G G 
LG1_431324 C T C C C C T T T T C T T T T 
LG1_431328 C T C C C C T T T T C T T T T 
LG1_431874 C T C C C C T T T T C T T T T 
LG1_431879 C T C C C C T T T T C T T T T 
LG1_431916 G T G G G G T T T T G T T T T 
LG1_432055 T C T T T T C C C C T C C C C 
LG1_432126 C T C C C C T T T T C T T T T 
LG1_432130 A G A A A A G G G G A G G G G 
LG1_432146 T G T T T T G G G G T G G G G 
LG1_432260 G A G G G G A A A A G A A A A 
LG1_432299 C T C C C C T T T T C T T T T 
LG1_432312 A T A A A A T T T T A T T T T 
LG1_432335 G A G G G G A A A A G A A A A 
LG1_432739 G A G G G G A A A A G A A A A 
LG1_432998 T C T T T T C C C C T C C C C 
LG1_433008 A C A A A A C C C C A C C C C 
LG1_433098 A G A A A A G G G G A G G G G 
LG1_433112 T C T T T T C C C C T C C C C 
LG1_433226 G T G G G G T T T T G T T T T 
LG1_433403 A C A A A A C C C C A C C C C 
LG1_433581 C T C C C C T T T T C T T T T 
LG1_433591 T C T T T T C C C C T C C C C 
LG1_433763 C T C C C C T T T T C T T T T 
LG1_433880 C T C C C C T T T T C T T T T 
LG1_434023 A G A A A A G G G G A G G G G 
LG1_434025 T A T T T T A A A A T A A A A 
LG1_434032 A G A A A A G G G G A G G G G 
LG1_434114 T A T T T T A A A A T A A A A 
LG1_459963 G A G G G G A A A A G A A A A 
LG1_459975 T G T T T T G G G G T G G G G 
LG1_460039 G T G G G G T T T T G T T T T 
LG1_460065 C G C C C C G G G G C G G G G 
LG1_460079 C T C C C C T T T T C T T T T 
LG1_460121 C T C C C C T T T T C T T T T 
LG1_460158 A G A A A A G G G G A G G G G 
LG1_460243 T C T T T T C C C C T C C C C 
LG1_460246 A C A A A A C C C C A C C C C 
LG1_460471 C G C C C C G G G G C G G G G 
LG1_460501 A G A A A A G G G G A G G G G 
LG1_460853 G A G G G G A A A A G A A A A 
LG1_461148 C T C C C C T T T T C T T T T 
LG1_461151 C G C C C C G G G G C G G G G 
LG1_462417 C T C C C C T T T T C T T T T 
LG1_462466 C T C C C C T T T T C T T T T 
LG1_462480 G A G G G G A A A A G A A A A 
LG1_462495 A G A A A A G G G G A G G G G 
LG1_462591 C A C C C C A A A A C A A A A 
LG1_462688 G A G G G G A A A A G A A A A 
LG1_462815 T C T T T T C C C C T C C C C 
LG1_462858 C T C C C C T T T T C T T T T 
LG1_462864 A G A A A A G G G G A G G G G 
LG1_463629 T C T T T T C C C C T C C C C 
LG1_463725 G A G G G G A A A A G A A A A 
LG1_463738 G A G G G G A A A A G A A A A 
LG1_463996 C T C C C C T T T T C T T T T 
LG1_464096 A G A A A A G G G G A G G G G 
LG1_464154 T C T T T T C C C C T C C C C 
LG1_464186 C T C C C C T T T T C T T T T 
LG1_464242 A G A A A A G G G G A G G G G 
LG1_464397 G A G G G G A A A A G A A A A 
LG1_464725 C T C C C C T T T T C T T T T 
LG1_464734 C A C C C C A A A A C A A A A 
LG1_464791 C T C C C C T T T T C T T T T 
LG1_464794 T C T T T T C C C C T C C C C 
LG1_464835 A G A A A A G G G G A G G G G 
LG1_464858 C T C C C C T T T T C T T T T 
LG1_464932 C T C C C C T T T T C T T T T 
LG1_465086 A G A A A A G G G G A G G G G 
LG1_465448 A G A A A A G G G G A G G G G 
LG1_465449 T C T T T T C C C C T C C C C 
LG1_465457 T C T T T T C C C C T C C C C 
LG1_465475 G A G G G G A A A A G A A A A 
LG1_465591 G C G G G G C C C C G C C C C 
LG1_465757 C T C C C C T T T T C T T T T 
LG1_465797 T C T T T T C C C C T C C C C 
LG1_465803 G A G G G G A A A A G A A A A 
LG1_465814 C T C C C C T T T T C T T T T 
LG1_465815 A G A A A A G G G G A G G G G 
LG1_465828 G A G G G G A A A A G A A A A 
LG1_465852 A G A A A A G G G G A G G G G 
LG1_465856 T C T T T T C C C C T C C C C 
LG1_465874 G A G G G G A A A A G A A A A 
LG1_465881 C T C C C C T T T T C T T T T 
LG1_465895 G C G G G G C C C C G C C C C 
LG1_465914 T C T T T T C C C C T C C C C 
LG1_466048 G A G G G G A A A A G A A A A 
LG1_466068 C T C C C C T T T T C T T T T 
LG1_466127 C T C C C C T T T T C T T T T 
LG1_466182 A G A A A A G G G G A G G G G 
LG1_466196 G A G G G G A A A A G A A A A 
LG1_466267 T A T T T T A A A A T A A A A 
LG1_466274 A G A A A A G G G G A G G G G 
LG1_466321 T C T T T T C C C C T C C C C 
LG1_466322 C T C C C C T T T T C T T T T 
LG1_466379 C T C C C C T T T T C T T T T 
LG1_466383 C T C C C C T T T T C T T T T 
LG1_466426 G A G G G G A A A A G A A A A 
LG1_466430 T C T T T T C C C C T C C C C 
LG1_466434 A G A A A A G G G G A G G G G 
LG1_466482 C T C C C C T T T T C T T T T 
LG1_466555 G A G G G G A A A A G A A A A 
LG1_466586 C T C C C C T T T T C T T T T 
LG1_466597 G C G G G G C C C C G C C C C 
LG1_466614 A G A A A A G G G G A G G G G 
LG1_467048 C A C C C C A A A A C A A A A 
LG1_467049 T A T T T T A A A A T A A A A 
LG1_467132 T C T T T T C C C C T C C C C 
LG1_467140 T C T T T T C C C C T C C C C 
LG1_467141 C T C C C C T T T T C T T T T 
LG1_467163 C T C C C C T T T T C T T T T 
LG1_467188 T C T T T T C C C C T C C C C 
LG1_467236 T C T T T T C C C C T C C C C 
LG1_467464 A T A A A A T T T T A T T T T 
LG1_467732 G T G G G G T T T T G T T T T 
LG1_467733 T G T T T T G G G G T G G G G 
LG1_468010 A G A A A A G G G G A G G G G 
LG1_468226 C T C C C C T T T T C T T T T 
LG1_468551 G A G G G G A A A A G A A A A 
LG1_468647 C T C C C C T T T T C T T T T 
LG1_468675 T C T T T T C C C C T C C C C 
LG1_468689 A G A A A A G G G G A G G G G 
LG1_468769 T C T T T T C C C C T C C C C 
LG1_468830 A G A A A A G G G G A G G G G 
LG1_468904 G A G G G G A A A A G A A A A 
LG1_468940 C T C C C C T T T T C T T T T 
LG1_469023 G C G G G G C C C C G C C C C 
LG1_469184 T A T T T T A A A A T A A A A 
LG1_469207 C T C C C C T T T T C T T T T 
LG1_469210 C T C C C C T T T T C T T T T 
LG1_469299 C T C C C C T T T T C T T T T 
LG1_469344 A G A A A A G G G G A G G G G 
LG1_469581 C A C C C C A A A A C A A A A 
LG1_470444 T C T T T T C C C C T C C C C 
LG1_470548 A C A A A A C C C C A C C C C 
LG1_470583 G C G G G G C C C C G C C C C 
LG1_470600 C T C C C C T T T T C T T T T 
LG1_470619 G C G G G G C C C C G C C C C 
LG1_470662 G A G G G G A A A A G A A A A 
LG1_470697 A G A A A A G G G G A G G G G 
LG1_470727 G A G G G G A A A A G A A A A 
LG1_470756 G A G G G G A A A A G A A A A 
LG1_470800 A G A A A A G G G G A G G G G 
LG1_470803 A G A A A A G G G G A G G G G 
LG1_470838 A G A A A A G G G G A G G G G 
LG1_470865 G T G G G G T T T T G T T T T 
LG1_470868 C T C C C C T T T T C T T T T 
LG1_470875 A G A A A A G G G G A G G G G 
LG1_470895 G A G G G G A A A A G A A A A 
LG1_470899 A G A A A A G G G G A G G G G 
LG1_470900 A G A A A A G G G G A G G G G 
LG1_471050 C T C C C C T T T T C T T T T 
LG1_471089 G A G G G G A A A A G A A A A 
LG1_471110 A G A A A A G G G G A G G G G 
LG1_471170 C T C C C C T T T T C T T T T 
LG1_471175 A G A A A A G G G G A G G G G 
LG1_471191 G A G G G G A A A A G A A A A 
LG1_471193 T G T T T T G G G G T G G G G 
LG1_471203 T C T T T T C C C C T C C C C 
LG1_471287 C T C C C C T T T T C T T T T 
LG1_471291 T C T T T T C C C C T C C C C 
LG1_471506 G A G G G G A A A A G A A A A 
LG1_471509 G A G G G G A A A A G A A A A 
LG1_471538 G T G G G G T T T T G T T T T 
LG1_471594 G A G G G G A A A A G A A A A 
LG1_471633 A G A A A A G G G G A G G G G 
LG1_471653 T C T T T T C C C C T C C C C 
LG1_471666 A G A A A A G G G G A G G G G 
LG1_471684 T C T T T T C C C C T C C C C 
LG1_471705 C T C C C C T T T T C T T T T 
LG1_471710 C T C C C C T T T T C T T T T 
LG1_471711 G A G G G G A A A A G A A A A 
LG1_471748 T C T T T T C C C C T C C C C 
LG1_471966 C T C C C C T T T T C T T T T 
LG1_471972 T C T T T T C C C C T C C C C 
LG1_471999 A G A A A A G G G G A G G G G 
LG1_472037 A G A A A A G G G G A G G G G 
LG1_472479 A G A A A A G G G G A G G G G 
LG1_472684 C T C C C C T T T T C T T T T 
LG1_472691 C T C C C C T T T T C T T T T 
LG1_472709 G T G G G G T T T T G T T T T 
LG1_472727 G A G G G G A A A A G A A A A 
LG1_472729 A T A A A A T T T T A T T T T 
LG1_472774 G A G G G G A A A A G A A A A 
LG1_472832 T C T T T T C C C C T C C C C 
LG1_472922 G A G G G G A A A A G A A A A 
LG1_473567 G C G G G G C C C C G C C C C 
LG1_473906 G A G G G G A A A A G A A A A 
LG1_473985 C T C C C C T T T T C T T T T 
LG1_474045 A G A A A A G G G G A G G G G 
LG1_474152 G A G G G G A A A A G A A A A 
LG1_474221 A G A A A A G G G G A G G G G 
LG1_474326 C T C C C C T T T T C T T T T 
LG1_474385 C G C C C C G G G G C G G G G 
LG1_474520 C T C C C C T T T T C T T T T 
LG1_475333 T A T T T T A A A A T A A A A 
LG1_475334 C G C C C C G G G G C G G G G 
LG1_475373 C T C C C C T T T T C T T T T 
LG1_475499 C T C C C C T T T T C T T T T 
LG1_475529 T C T T T T C C C C T C C C C 
LG1_475620 A G A A A A G G G G A G G G G 
LG1_475637 A G A A A A G G G G A G G G G 
LG1_475716 C G C C C C G G G G C G G G G 
LG1_475849 T C T T T T C C C C T C C C C 
LG1_475902 A G A A A A G G G G A G G G G 
LG1_475951 C T C C C C T T T T C T T T T 
LG1_475955 C G C C C C G G G G C G G G G 
LG1_476175 T C T T T T C C C C T C C C C 
LG1_476276 G A G G G G A A A A G A A A A 
LG1_476291 G A G G G G A A A A G A A A A 
LG1_476439 A G A A A A G G G G A G G G G 
LG1_476786 A G A A A A G G G G A G G G G 
LG1_476917 G A G G G G A A A A G A A A A 
LG1_476966 T A T T T T A A A A T A A A A 
LG1_476977 T C T T T T C C C C T C C C C 
LG1_477008 T C T T T T C C C C T C C C C 
LG1_477147 T C T T T T C C C C T C C C C 
LG1_477163 G T G G G G T T T T G T T T T 
LG1_477217 T C T T T T C C C C T C C C C 
LG1_477224 C T C C C C T T T T C T T T T 
LG1_477242 T C T T T T C C C C T C C C C 
LG1_477286 C T C C C C T T T T C T T T T 
LG1_477363 A G A A A A G G G G A G G G G 
LG1_477396 C T C C C C T T T T C T T T T 
LG1_477398 G A G G G G A A A A G A A A A 
LG1_477426 C T C C C C T T T T C T T T T 
LG1_477470 C T C C C C T T T T C T T T T 
LG1_477475 C T C C C C T T T T C T T T T 
LG1_477482 T C T T T T C C C C T C C C C 
LG1_477783 T C T T T T C C C C T C C C C 
LG1_477803 G A G G G G A A A A G A A A A 
LG1_477847 A G A A A A G G G G A G G G G 
LG1_478053 T C T T T T C C C C T C C C C 
LG1_478061 A G A A A A G G G G A G G G G 
LG1_478116 A C A A A A C C C C A C C C C 
LG1_478122 A G A A A A G G G G A G G G G 
LG1_478126 G A G G G G A A A A G A A A A 
LG1_478172 T C T T T T C C C C T C C C C 
LG1_478184 T C T T T T C C C C T C C C C 
LG1_478195 G A G G G G A A A A G A A A A 
LG1_478285 G C G G G G C C C C G C C C C 
LG1_478292 G A G G G G A A A A G A A A A 
LG1_478339 T C T T T T C C C C T C C C C 
LG1_478463 T C T T T T C C C C T C C C C 
LG1_478503 G T G G G G T T T T G T T T T 
LG1_478532 G A G G G G A A A A G A A A A 
LG1_478560 C G C C C C G G G G C G G G G 
LG1_478577 T C T T T T C C C C T C C C C 
LG1_478614 A C A A A A C C C C A C C C C 
LG1_478648 G A G G G G A A A A G A A A A 
LG1_478684 C T C C C C T T T T C T T T T 
LG1_478687 C T C C C C T T T T C T T T T 
LG1_478711 A C A A A A C C C C A C C C C 
LG1_478728 A G A A A A G G G G A G G G G 
LG1_478749 G C G G G G C C C C G C C C C 
LG1_478818 A G A A A A G G G G A G G G G 
LG1_478843 T C T T T T C C C C T C C C C 
LG1_478864 C T C C C C T T T T C T T T T 
LG1_478868 T C T T T T C C C C T C C C C 
LG1_478926 G C G G G G C C C C G C C C C 
LG1_479063 A G A A A A G G G G A G G G G 
LG1_479122 G A G G G G A A A A G A A A A 
LG1_479126 A G A A A A G G G G A G G G G 
LG1_479167 A G A A A A G G G G A G G G G 
LG1_479178 A G A A A A G G G G A G G G G 
LG1_479329 G A G G G G A A A A G A A A A 
LG1_479511 C T C C C C T T T T C T T T T 
LG1_479608 A G A A A A G G G G A G G G G 
LG1_479701 A G A A A A G G G G A G G G G 
LG1_481936 A G A A A A G G G G A G G G G 
LG1_482080 G A G G G G A A A A G A A A A 
LG1_482081 T C T T T T C C C C T C C C C 
LG1_482119 C T C C C C T T T T C T T T T 
LG1_482132 T A T T T T A A A A T A A A A 
LG1_482154 G A G G G G A A A A G A A A A 
LG1_482189 G A G G G G A A A A G A A A A 
LG1_482191 G A G G G G A A A A G A A A A 
LG1_482199 C T C C C C T T T T C T T T T 
LG1_482212 T C T T T T C C C C T C C C C 
LG1_482253 A G A A A A G G G G A G G G G 
LG1_482292 A G A A A A G G G G A G G G G 
LG1_482299 A G A A A A G G G G A G G G G 
LG1_482362 T C T T T T C C C C T C C C C 
LG1_482369 G A G G G G A A A A G A A A A 
LG1_482409 T C T T T T C C C C T C C C C 
LG1_482410 T C T T T T C C C C T C C C C 
LG1_483764 C T C C C C T T T T C T T T T 
LG1_483811 G A G G G G A A A A G A A A A 
LG1_483819 G A G G G G A A A A G A A A A 
LG1_484621 A G A A A A G G G G A G G G G 
LG1_484643 A G A A A A G G G G A G G G G 
LG1_486346 C T C C C C T T T T C T T T T 
LG1_486399 C T C C C C T T T T C T T T T 
LG1_486411 T C T T T T C C C C T C C C C 
LG1_486717 G A G G G G A A A A G A A A A 
LG1_488301 A G A A A A G G G G A G G G G 
LG1_488307 A G A A A A G G G G A G G G G 
LG1_489169 C T C C C C T T T T C T T T T 
LG1_490643 G C G G G G C C C C G C C C C 
LG1_490646 G A G G G G A A A A G A A A A 
LG1_491003 T C T T T T C C C C T C C C C 
LG1_491035 T C T T T T C C C C T C C C C 
LG1_491910 T A T T T T A A A A T A A A A 
LG1_491918 T C T T T T C C C C T C C C C 
LG1_491963 T C T T T T C C C C T C C C C 
LG1_492130 G A G G G G A A A A G A A A A 
LG1_493753 A G A A A A G G G G A G G G G 
LG1_496204 C T C C C C T C T T C T T T T 
LG1_496267 T C T T T T C T C C T C C C C 
LG1_496347 C T C C C C T C T T C T T T T 
LG1_496413 C T C C C C T C T T C T T T T 
LG1_496455 G A G G G G A G A A G A A A A 
LG1_496487 G C G G G G C G C C G C C C C 
LG1_496505 A G A A A A G A G G A G G G G 
LG1_497088 A G A A A A G A G G A G G G G 
LG1_497114 C G C C C C G C G G C G G G G 
LG1_497188 G A G G G G A G A A G A A A A 
LG1_497198 C T C C C C T C T T C T T T T 
LG1_497235 C T C C C C T C T T C T T T T 
LG1_501809 T C T T T T C T C C T C C C C 
LG1_501813 C G C C C C G C G G C G G G G 
LG1_502491 C T C C C C T C T T C T T T T 
LG1_507104 A C A A A A C A C C A A C C C 
LG1_507121 A G A A A A G A G G A A G G G 
LG1_507214 T C T T T T C T C C T T C C C 
LG1_507286 A G A A A A G A G G A A G G G 
LG1_507306 A G A A A A G A G G A A G G G 
LG1_507343 T C T T T T C T C C T T C C C 
LG1_507415 C G C C C C G C G G C C G G G 
LG1_507479 G A G G G G A G A A G G A A A 
LG1_507630 C T C C C C T C T T C C T T T 
LG1_507652 G A G G G G A G A A G G A A A 
LG1_507654 C T C C C C T C T T C C T T T 
LG1_507681 T C T T T T C T C C T T C C C 
LG1_507710 C T C C C C T C T T C C T T T 
LG1_507883 T C T T T T C T C C T T C C C 
LG1_507893 C T C C C C T C T T C C T T T 
LG1_507898 G A G G G G A G A A G G A A A 
LG1_507925 G A G G G G A G A A G G A A A 
LG1_508056 A G A A A A G A G G A A G G G 
LG1_508187 G A G G G G A G A A G G A A A 
LG1_509512 T C T T T T C T C C T T C C C 
LG1_509704 G A G G G G A G A A G G A A A 
LG1_510747 C G C C C C G C G G C C G G G 
LG1_514005 A T A A A A T A T T A A T T T 
LG1_514013 G A G G G G A G A A G G A A A 
LG1_514265 T C T T T T C T C C T T C C C 
LG1_514482 T C T T T T C T C C T T C C C 
LG1_514871 C T C C C C T C T T C C T T T 
LG1_515216 G A G G G G A G A A G G A A A 
LG1_515238 G A G G G G A G A A G G A A A 
LG1_515303 C T C C C C T C T T C C T T T 
LG1_516585 A G A A A A G A G G A A G G G 
LG1_516620 A G A A A A G A G G A A G G G 
LG1_516650 C T C C C C T C T T C C T T T 
LG1_518244 G A G G G G A G A A G G A A A 
LG1_519136 A G A A A A G A G G A A G G G 
LG1_519180 C T C C C C T C T T C C T T T 
LG1_522962 A C A A A A C A C C A A C C C 
LG1_523091 T C T T T T C T C C T T C C C 
LG1_523180 T C T T T T C T C C T T C C C 
LG1_523275 C T C C C C T C T T C C T T T 
LG1_523276 A G A A A A G A G G A A G G G 
LG1_523306 A G A A A A G A G G A A G G G 
LG1_523409 G A G G G G A G A A G G A A A 
LG1_523444 G C G G G G C G C C G G C C C 
LG1_523455 T C T T T T C T C C T T C C C 
LG1_523465 A T A A A A T A T T A A T T T 
LG1_524078 A G A A A A G A G G A A G G G 
LG1_524085 A G A A A A G A G G A A G G G 
LG1_524126 T C T T T T C T C C T T C C C 
LG1_524155 C T C C C C T C T T C C T T T 
LG1_524282 A G A A A A G A G G A A G G G 
LG1_524342 C T C C C C T C T T C C T T T 
LG1_524361 G A G G G G A G A A G G A A A 
LG1_524402 A G A A A A G A G G A A G G G 
LG1_524567 C G C C C C G C G G C C G G G 
LG1_524939 A G A A A A G A G G A A G G G 
LG1_525065 A G A A A A G A G G A A G G G 
LG1_525112 C T C C C C T C T T C C T T T 
LG1_525236 A G A A A A G A G G A A G G G 
LG1_525779 C T C C C C T C T T C C T T T 
LG1_526574 C T C C C C T C T T C C T T T 
LG1_528189 C G C C C C G C G G C C G G G 
LG1_529388 C A C C C C A C A A C C A A A 
LG1_530130 A G A A A A G A G G A A G G G 
LG1_530160 C T C C C C T C T T C C T T T 
LG1_530561 G C G G G G C G C C G G C C C 
LG1_530567 T C T T T T C T C C T T C C C 
LG1_530659 G C G G G G C G C C G G C C C 
LG1_531066 A G A A A A G A G G A A G G G 
LG1_531871 G A G G G G A G A A G G A A A 
LG1_531918 G A G G G G A G A A G G A A A 
LG1_531923 C T C C C C T C T T C C T T T 
LG1_531930 C T C C C C T C T T C C T T T 
LG1_531988 T C T T T T C T C C T T C C C 
LG1_532214 A G A A A A G A G G A A G G G 
LG1_532312 T C T T T T C T C C T T C C C 
LG1_532999 G A G G G G A G A A G G A A A 
LG1_533004 A G A A A A G A G G A A G G G 
LG1_533030 G A G G G G A G A A G G A A A 
LG1_533039 G A G G G G A G A A G G A A A 
LG1_533052 C T C C C C T C T T C C T T T 
LG1_533068 G A G G G G A G A A G G A A A 
LG1_533088 C T C C C C T C T T C C T T T 
LG1_533106 G A G G G G A G A A G G A A A 
LG1_533178 T C T T T T C T C C T T C C C 
LG1_533186 C T C C C C T C T T C C T T T 
LG1_533321 C G C C C C G C G G C C G G G 
LG1_533369 G A G G G G A G A A G G A A A 
LG1_533685 A G A A A A G A G G A A G G G 
LG1_533712 A G A A A A G A G G A A G G G 
LG1_533721 C G C C C C G C G G C C G G G 
LG1_533735 C G C C C C G C G G C C G G G 
LG1_534340 G A G G G G A G A A G G A A A 
LG1_534347 C T C C C C T C T T C C T T T 
LG1_534349 C T C C C C T C T T C C T T T 
LG1_534365 G A G G G G A G A A G G A A A 
LG1_534432 A G A A A A G A G G A A G G G 
LG1_536972 C T C C C C T C T T C C T T T 
LG1_537065 C A C C C C A C A A C C A A A 
LG1_537066 T C T T T T C T C C T T C C C 
LG1_537072 A G A A A A G A G G A A G G G 
LG1_537076 A G A A A A G A G G A A G G G 
LG1_537098 C G C C C C G C G G C C G G G 
LG1_541621 T C T T T T C T C C T T C C C 
LG1_541626 G A G G G G A G A A G G A A A 
LG1_541868 G A G G G G A G A A G G A A A 
LG1_542196 T C T T T T C T C C T T C C C 
LG1_543686 C T C C C C T C T T C C T T T 
LG1_543801 G A G G G G A G A A G G A A A 
LG1_544045 C T C C C C T C T T C C T T T 
LG1_544137 C T C C C C T C T T C C T T T 
LG1_544270 T C T T T T C T C C T T C C C 
LG1_544522 A G A A A A G A G G A A G G G 
LG1_545752 C T C C C C T C T T C C T T T 
LG1_545761 A T A A A A T A T T A A T T T 
LG1_545987 A C A A A A C A C C A A C C C 
LG1_546141 G T G G G G T G T T G G T T T 
LG1_546174 C G C C C C G C G G C C G G G 
LG1_546213 C T C C C C T C T T C C T T T 
LG1_546236 T C T T T T C T C C T T C C C 
LG1_546408 G A G G G G A G A A G G A A A 
LG1_546490 T C T T T T C T C C T T C C C 
LG1_547013 T C T T T T C T C C T T C C C 
LG1_550062 A G A A A A G A G G A A G G G 
LG1_550227 G A G G G G A G A A G G A A A 
LG1_550329 T C T T T T C T C C T T C C C 
LG1_552311 G A G G G G A G A A G G A A A 
LG1_552762 A G A A A A G A G G A A G G G 
LG1_552780 C G C C C C G C G G C C G G G 
LG1_552800 G A G G G G A G A A G G A A A 
LG1_553363 G C G G G G C G C C G G C C C 
LG1_554626 T C T T T T C T C C T T C C C 
LG1_556363 G A G G G G A G A A G G A A A 
LG1_557469 A G A A A A G A G G A A G G G 
LG1_559929 G A G G G G A G A A G G A A A 
LG1_559975 A G A A A A G A G G A A G G G 
LG1_560244 A G A A A A G A G G A A G G G 
LG1_560252 T A T T T T A T A A T T A A A 
LG1_560417 T C T T T T C T C C T T C C C 
LG1_560936 T C T T T T C T C C T T C C C 
LG1_560992 C T C C C C T C T T C C T T T 
LG1_560998 C G C C C C G C G G C C G G G 
LG1_561547 T C T T T T C T C C T T C C C 
LG1_561767 T C T T T T C T C C T T C C C 
LG1_561836 T C T T T T C T C C T T C C C 
LG1_562081 A G A A A A G A G G A A G G G 
LG1_562129 C A C C C C A C A A C C A A A 
LG1_563827 A T A A A A T A T T A A T T T 
LG1_563959 G C G G G G C G C C G G C C C 
LG1_564193 G A G G G G A G A A G G A A A 
LG1_564229 T C T T T T C T C C T T C C C 
LG1_564349 T G T T T T G T G G T T G G G 
LG1_564385 T C T T T T C T C C T T C C C 
LG1_564766 G T G G G G T G T T G G T T T 
LG1_564809 A T A A A A T A T T A A T T T 
LG1_565818 C T C C C C T C T T C C T T T 
LG1_565831 G A G G G G A G A A G G A A A 
LG1_565834 T G T T T T G T G G T T G G G 
LG1_565907 C T C C C C T C T T C C T T T 
LG1_566327 A C A A A A C A C C A A C C C 
LG1_566403 G A G G G G A G A A G G A A A 
LG1_566518 T C T T T T C T C C T T C C C 
LG1_566615 A G A A A A G A G G A A G G G 
LG1_566634 A G A A A A G A G G A A G G G 
LG1_566819 G A G G G G A G A A G G A A A 
LG1_567159 G A G G G G A G A A G G A A A 
LG1_567252 A T A A A A T A T T A A T T T 
LG1_567496 A G A A A A G A G G A A G G G 
LG1_567531 T G T T T T G T G G T T G G G 
LG1_567620 A C A A A A C A C C A A C C C 
LG1_569108 T C T T T T C T C C T T C C C 
LG1_569176 T C T T T T C T C C T T C C C 
LG1_571032 T C T T T T C T C C T T C C C 
LG1_571079 A G A A A A G A G G A A G G G 
LG1_571128 G A G G G G A G A A G G A A A 
LG1_572790 T C T T T T C T C C T T C C C 
LG1_572841 G A G G G G A G A A G G A A A 
LG1_572848 C T C C C C T C T T C C T T T 
LG1_572869 A T A A A A T A T T A A T T T 
LG1_572882 T C T T T T C T C C T T C C C 
LG1_572893 G A G G G G A G A A G G A A A 
LG1_572932 G A G G G G A G A A G G A A A 
LG1_572975 T C T T T T C T C C T T C C C 
LG1_572976 A G A A A A G A G G A A G G G 
LG1_574601 G A G G G G A G A A G G A A A 
LG1_577852 T C T T T T C T C C T T C C C 
LG1_577854 T C T T T T C T C C T T C C C 
LG1_577926 T C T T T T C T C C T T C C C 
LG1_579887 C T C C C C T C T T C C T T T 
LG1_580723 C T C C C C T C T T C C T T T 
LG1_583000 T C T T T T C T C C T T C C C 
LG1_583305 T C T T T T C T C C T T C C C 
LG1_583400 G A G G G G A G A A G G A A A 
LG1_583670 C T C C C C T C T T C C T T T 
LG1_585685 C T C C C C T C T T C C T T T 
LG1_587053 T C T T T T C T C C T T C C C 
LG1_587092 T G T T T T G T G G T T G G G 
LG1_588901 G A G G G G A G A A G G A A A 
LG1_589341 T C T T T T C T C C T T C C C 
LG1_589359 G A G G G G A G A A G G A A A 
LG1_589422 C T C C C C T C T T C C T T T 
LG1_591276 C T C C C C T C T T C C T T T 
LG1_591540 T C T T T T C T C C T T C C C 
LG1_591561 A G A A A A G A G G A A G G G 
LG1_591583 T C T T T T C T C C T T C C C 
LG1_591611 A G A A A A G A G G A A G G G 
LG1_592220 G A G G G G A G A A G G A A A 
LG1_593783 T C T T T T C T C C T T C C C 
LG1_593784 G A G G G G A G A A G G A A A 
LG1_593825 A G A A A A G A G G A A G G G 
LG1_593826 A G A A A A G A G G A A G G G 
LG1_593836 C T C C C C T C T T C C T T T 
LG1_593849 G T G G G G T G T T G G T T T 
LG1_593850 G A G G G G A G A A G G A A A 
LG1_593862 C T C C C C T C T T C C T T T 
LG1_593863 T A T T T T A T A A T T A A A 
LG1_593876 G A G G G G A G A A G G A A A 
LG1_593883 T C T T T T C T C C T T C C C 
LG1_593949 T C T T T T C T C C T T C C C 
LG1_593967 A G A A A A G A G G A A G G G 
LG1_593972 A G A A A A G A G G A A G G G 
LG1_593980 G C G G G G C G C C G G C C C 
LG1_594007 C T C C C C T C T T C C T T T 
LG1_594211 C T C C C C T C T T C C T T T 
LG1_594476 G C G G G G C G C C G G C C C 
LG1_594531 T C T T T T C T C C T T C C C 
LG1_594545 A G A A A A G A G G A A G G G 
LG1_594546 A G A A A A G A G G A A G G G 
LG1_594569 T C T T T T C T C C T T C C C 
LG1_594616 A G A A A A G A G G A A G G G 
LG1_594636 G A G G G G A G A A G G A A A 
LG1_594715 C T C C C C T C T T C C T T T 
LG1_595052 C T C C C C T C T T C C T T T 
LG1_595059 A G A A A A G A G G A A G G G 
LG1_595149 G A G G G G A G A A G G A A A 
LG1_595184 G T G G G G T G T T G G T T T 
LG1_595226 C G C C C C G C G G C C G G G 
LG1_597170 G A G G G G A G A A G G A A A 
LG1_598099 C T C C C C T C T T C C T T T 
LG1_598158 C T C C C C T C T T C C T T T 
LG1_598171 C G C C C C G C G G C C G G G 
LG1_598376 A G A A A A G A G G A A G G G 
LG1_600677 A T A A A A T A T T A A T T T 
LG1_602207 T G T T T T G T G G T T G G G 
LG1_603013 G A G G G G A G A A G G A A A 
LG1_603331 T A T T T T A T A A T T A A A 
LG1_603359 G A G G G G A G A A G G A A A 
LG1_603392 A G A A A A G A G G A A G G G 
LG1_603396 T C T T T T C T C C T T C C C 
LG1_603397 A G A A A A G A G G A A G G G 
LG1_603418 T C T T T T C T C C T T C C C 
LG1_603438 G A G G G G A G A A G G A A A 
LG1_603480 A G A A A A G A G G A A G G G 
LG1_605534 T C T T T T C T C C T T C C C 
LG1_605732 C T C C C C T C T T C C T T T 
LG1_605733 A G A A A A G A G G A A G G G 
LG1_606440 A G A A A A G A G G A A G G G 
LG1_606577 C A C C C C A C A A C C A A A 
LG1_606646 C T C C C C T C T T C C T T T 
LG1_606650 C T C C C C T C T T C C T T T 
LG1_606684 C T C C C C T C T T C C T T T 
LG1_606854 C A C C C C A C A A C C A A A 
LG1_606901 C T C C C C T C T T C C T T T 
LG1_607425 T C T T T T C T C C T T C C C 
LG1_607445 T C T T T T C T C C T T C C C 
LG1_607924 A G A A A A G A G G A A G G G 
LG1_607929 A G A A A A G A G G A A G G G 
LG1_608006 T C T T T T C T C C T T C C C 
LG1_608063 T C T T T T C T C C T T C C C 
LG1_608073 C T C C C C T C T T C C T T T 
LG1_608553 C T C C C C T C T T C C T T T 
LG1_608576 T C T T T T C T C C T T C C C 
LG1_608601 A G A A A A G A G G A A G G G 
LG1_608614 T C T T T T C T C C T T C C C 
LG1_608623 T C T T T T C T C C T T C C C 
LG1_608627 A G A A A A G A G G A A G G G 
LG1_608736 T C T T T T C T C C T T C C C 
LG1_608746 C T C C C C T C T T C C T T T 
LG1_608758 A G A A A A G A G G A A G G G 
LG1_608771 T A T T T T A T A A T T A A A 
LG1_609232 C T C C C C T C T T C C T T T 
LG1_609250 G T G G G G T G T T G G T T T 
LG1_609778 A G A A A A G A G G A A G G G 
LG1_609818 T C T T T T C T C C T T C C C 
LG1_609833 G A G G G G A G A A G G A A A 
LG1_609836 A T A A A A T A T T A A T T T 
LG1_609838 C T C C C C T C T T C C T T T 
LG1_609863 T A T T T T A T A A T T A A A 
LG1_609878 C G C C C C G C G G C C G G G 
LG1_609906 G A G G G G A G A A G G A A A 
LG1_609933 C T C C C C T C T T C C T T T 
LG1_609969 C T C C C C T C T T C C T T T 
LG1_609983 C T C C C C T C T T C C T T T 
LG1_610010 C G C C C C G C G G C C G G G 
LG1_610013 G A G G G G A G A A G G A A A 
LG1_610378 C G C C C C G C G G C C G G G 
LG1_610532 T C T T T T C T C C T T C C C 
LG1_610670 G A G G G G A G A A G G A A A 
LG1_610882 A G A A A A G A G G A A G G G 
LG1_610904 A G A A A A G A G G A A G G G 
LG1_610963 G A G G G G A G A A G G A A A 
LG1_611061 C T C C C C T C T T C C T T T 
LG1_611714 G A G G G G A G A A G G A A A 
LG1_611812 G A G G G G A G A A G G A A A 
LG1_611826 C T C C C C T C T T C C T T T 
LG1_612161 T C T T T T C T C C T T C C C 
LG1_612200 A G A A A A G A G G A A G G G 
LG1_612344 A C A A A A C A C C A A C C C 
LG1_612410 C T C C C C T C T T C C T T T 
LG1_612430 G A G G G G A G A A G G A A A 
LG1_612442 T A T T T T A T A A T T A A A 
LG1_612452 C T C C C C T C T T C C T T T 
LG1_612512 A T A A A A T A T T A A T T T 
LG1_612513 C T C C C C T C T T C C T T T 
LG1_612654 C T C C C C T C T T C C T T T 
LG1_612833 G A G G G G A G A A G G A A A 
LG1_612848 T C T T T T C T C C T T C C C 
LG1_612857 C T C C C C T C T T C C T T T 
LG1_612896 C T C C C C T C T T C C T T T 
LG1_612905 A G A A A A G A G G A A G G G 
LG1_612917 C G C C C C G C G G C C G G G 
LG1_612958 G A G G G G A G A A G G A A A 
LG1_612982 G A G G G G A G A A G G A A A 
LG1_612994 G A G G G G A G A A G G A A A 
LG1_612996 C T C C C C T C T T C C T T T 
LG1_613003 A G A A A A G A G G A A G G G 
LG1_613034 T C T T T T C T C C T T C C C 
LG1_613039 G A G G G G A G A A G G A A A 
LG1_613043 A G A A A A G A G G A A G G G 
LG1_613057 C T C C C C T C T T C C T T T 
LG1_613058 T C T T T T C T C C T T C C C 
LG1_613059 T C T T T T C T C C T T C C C 
LG1_613109 A G A A A A G A G G A A G G G 
LG1_613149 A G A A A A G A G G A A G G G 
LG1_613168 C A C C C C A C A A C C A A A 
LG1_613176 T C T T T T C T C C T T C C C 
LG1_613187 G A G G G G A G A A G G A A A 
LG1_613198 G A G G G G A G A A G G A A A 
LG1_613237 C T C C C C T C T T C C T T T 
LG1_613251 C T C C C C T C T T C C T T T 
LG1_613278 G A G G G G A G A A G G A A A 
LG1_613279 C T C C C C T C T T C C T T T 
LG1_613375 A G A A A A G A G G A A G G G 
LG1_613406 G A G G G G A G A A G G A A A 
LG1_613408 T C T T T T C T C C T T C C C 
LG1_613412 G A G G G G A G A A G G A A A 
LG1_613443 T C T T T T C T C C T T C C C 
LG1_613445 A G A A A A G A G G A A G G G 
LG1_613453 A G A A A A G A G G A A G G G 
LG1_613524 A G A A A A G A G G A A G G G 
LG1_613525 T C T T T T C T C C T T C C C 
LG1_613537 G A G G G G A G A A G G A A A 
LG1_613615 G A G G G G A G A A G G A A A 
LG1_613633 A G A A A A G A G G A A G G G 
LG1_613656 C T C C C C T C T T C C T T T 
LG1_613813 T G T T T T G T G G T T G G G 
LG1_614348 G A G G G G A G A A G G A A A 
LG1_614470 C T C C C C T C T T C C T T T 
LG1_614856 G A G G G G A G A A G G A A A 
LG1_614958 T C T T T T C T C C T T C C C 
LG1_615154 T C T T T T C T C C T T C C C 
LG1_618901 T C T T T T C T C C T T C C C 
LG1_619057 T C T T T T C T C C T T C C C 
LG1_619078 C T C C C C T C T T C C T T T 
LG1_619087 G A G G G G A G A A G G A A A 
LG1_619118 T C T T T T C T C C T T C C C 
LG1_619193 T C T T T T C T C C T T C C C 
LG1_619358 G A G G G G A G A A G G A A A 
LG1_619969 G A G G G G A G A A G G A A A 
LG1_619990 A G A A A A G A G G A A G G G 
LG1_620028 A G A A A A G A G G A A G G G 
LG1_620177 G A G G G G A G A A G G A A A 
LG1_620323 G A G G G G A G A A G G A A A 
LG1_620410 T A T T T T A T A A T T A A A 
LG1_620413 A G A A A A G A G G A A G G G 
LG1_620442 C T C C C C T C T T C C T T T 
LG1_620776 G A G G G G A G A A G G A A A 
LG1_620892 T C T T T T C T C C T T C C C 
LG1_621002 G A G G G G A G A A G G A A A 
LG1_621067 C T C C C C T C T T C C T T T 
LG1_621069 G C G G G G C G C C G G C C C 
LG1_621079 C T C C C C T C T T C C T T T 
LG1_621081 A G A A A A G A G G A A G G G 
LG1_621082 C T C C C C T C T T C C T T T 
LG1_621130 A G A A A A G A G G A A G G G 
LG1_621176 G A G G G G A G A A G G A A A 
LG1_621207 G A G G G G A G A A G G A A A 
LG1_621226 A G A A A A G A G G A A G G G 
LG1_621270 G A G G G G A G A A G G A A A 
LG1_621292 C T C C C C T C T T C C T T T 
LG1_621307 C A C C C C A C A A C C A A A 
LG1_621314 A G A A A A G A G G A A G G G 
LG1_621356 G A G G G G A G A A G G A A A 
LG1_621450 G A G G G G A G A A G G A A A 
LG1_621464 T C T T T T C T C C T T C C C 
LG1_621707 A G A A A A G A G G A A G G G 
LG1_621713 T C T T T T C T C C T T C C C 
LG1_621724 G A G G G G A G A A G G A A A 
LG1_621766 G A G G G G A G A A G G A A A 
LG1_621895 C T C C C C T C T T C C T T T 
LG1_621900 A G A A A A G A G G A A G G G 
LG1_621974 A G A A A A G A G G A A G G G 
LG1_621982 T C T T T T C T C C T T C C C 
LG1_622004 A G A A A A G A G G A A G G G 
LG1_622118 A G A A A A G A G G A A G G G 
LG1_622144 T C T T T T C T C C T T C C C 
LG1_622280 A G A A A A G A G G A A G G G 
LG1_622292 C T C C C C T C T T C C T T T 
LG1_622845 G C G G G G C G C C G G C C C 
LG1_622987 T C T T T T C T C C T T C C C 
LG1_623058 T C T T T T C T C C T T C C C 
LG1_623122 C G C C C C G C G G C C G G G 
LG1_623130 C T C C C C T C T T C C T T T 
LG1_623270 G A G G G G A G A A G G A A A 
LG1_623281 G A G G G G A G A A G G A A A 
LG1_623297 A G A A A A G A G G A A G G G 
LG1_623303 T C T T T T C T C C T T C C C 
LG1_623319 G A G G G G A G A A G G A A A 
LG1_623565 G A G G G G A G A A G G A A A 
LG1_623570 T C T T T T C T C C T T C C C 
LG1_623687 C T C C C C T C T T C C T T T 
LG1_623897 G A G G G G A G A A G G A A A 
LG1_623983 A G A A A A G A G G A A G G G 
LG1_623992 T C T T T T C T C C T T C C C 
LG1_624053 C G C C C C G C G G C C G G G 
LG1_624054 C G C C C C G C G G C C G G G 
LG1_624088 G A G G G G A G A A G G A A A 
LG1_624330 T A T T T T A T A A T T A A A 
LG1_624435 T A T T T T A T A A T T A A A 
LG1_627233 C T C C C C T C T T C C T T T 
LG1_627721 T C T T T T C T C C T T C C C 
LG1_627859 A G A A A A G A G G A A G G G 
LG1_628373 G A G G G G A G A A G G A A A 
LG1_628385 G A G G G G A G A A G G A A A 
LG1_628400 C T C C C C T C T T C C T T T 
LG1_628634 G A G G G G A G A A G G A A A 
LG1_629105 T C T T T T C T C C T T C C C 
LG1_629614 A G A A A A G A G G A A G G G 
LG1_629679 A G A A A A G A G G A A G G G 
LG1_629706 G A G G G G A G A A G G A A A 
LG1_630344 C T C C C C T C T T C C T T T 
LG1_630411 C T C C C C T C T T C C T T T 
LG1_630434 G C G G G G C G C C G G C C C 
LG1_630584 A G A A A A G A G G A A G G G 
LG1_630624 G A G G G G A G A A G G A A A 
LG1_630628 G A G G G G A G A A G G A A A 
LG1_630630 G A G G G G A G A A G G A A A 
LG1_630646 G A G G G G A G A A G G A A A 
LG1_631255 C T C C C C T C T T C C T T T 
LG1_631286 C A C C C C A C A A C C A A A 
LG1_631289 A G A A A A G A G G A A G G G 
LG1_631290 T C T T T T C T C C T T C C C 
LG1_631299 C T C C C C T C T T C C T T T 
LG1_631302 C T C C C C T C T T C C T T T 
LG1_631316 C A C C C C A C A A C C A A A 
LG1_631371 A C A A A A C A C C A A C C C 
LG1_631690 C G C C C C G C G G C C G G G 
LG1_631714 G A G G G G A G A A G G A A A 
LG1_631740 T C T T T T C T C C T T C C C 
LG1_631742 T A T T T T A T A A T T A A A 
LG1_631767 G A G G G G A G A A G G A A A 
LG1_634326 G A G G G G A G A A G G A A A 
LG1_635050 A G A A A A G A G G A A G G G 
LG1_636567 G A G G G G A G A A G G A A A 
LG1_636996 T C T T T T C T C C T T C C C 
LG1_637005 A G A A A A G A G G A A G G G 
LG1_637374 C G C C C C G C G G C C G G G 
LG1_637774 T C T T T T C T C C T T C C C 
LG1_637793 T C T T T T C T C C T T C C C 
LG1_640051 T C T T T T C T C C T T C C C 
LG1_641251 G A G G G G A G A A G G A A A 
LG1_641254 A G A A A A G A G G A A G G G 
LG1_641367 G A G G G G A G A A G G A A A 
LG1_641556 T C T T T T C T C C T T C C C 
LG1_642677 T C T T T T C T C C T T C C C 
LG1_642708 T C T T T T C T C C T T C C C 
LG1_646506 G A G G G G A G A A G G A A A 
LG1_646739 A G A A A A G A G G A A G G G 
LG1_647207 G T G G G G T G T T G G T T T 
LG1_647209 C T C C C C T C T T C C T T T 
LG1_647216 C T C C C C T C T T C C T T T 
LG1_647239 A C A A A A C A C C A A C C C 
LG1_647241 T C T T T T C T C C T T C C C 
LG1_647483 T C T T T T C T C C T T C C C 
LG1_648675 T C T T T T C T C C T T C C C 
LG1_648877 C G C C C C G C G G C C G G G 
LG1_650195 T C T T T T C T C C T T C C C 
LG1_652246 A G A A A A G A G G A A G G G 
LG1_652254 T C T T T T C T C C T T C C C 
LG1_652880 A G A A A A G A G G A A G G G 
LG1_653896 A G A A A A G A G G A A G G G 
LG1_653908 A G A A A A G A G G A A G G G 
LG1_654204 T C T T T T C T C C T T C C C 
LG1_654863 T C T T T T C T C C T T C C C 
LG1_655084 C T C C C C T C T T C C T T T 
LG1_655177 C T C C C C T C T T C C T T T 
LG1_655189 C T C C C C T C T T C C T T T 
LG1_655216 C G C C C C G C G G C C G G G 
LG1_655750 G A G G G G A G A A G G A A A 
LG1_656330 T C T T T T C T C C T T C C C 
LG1_656587 C A C C C C A C A A C C A A A 
LG1_656661 A G A A A A G A G G A A G G G 
LG1_657120 C T C C C C T C T T C C T T T 
LG1_657408 C T C C C C T C T T C C T T T 
LG1_657455 C A C C C C A C A A C C A A A 
LG1_657700 G A G G G G A G A A G G A A A 
LG1_657801 G A G G G G A G A A G G A A A 
LG1_658437 C T C C C C T C T T C C T T T 
LG1_658472 C G C C C C G C G G C C G G G 
LG1_658476 C T C C C C T C T T C C T T T 
LG1_658680 C T C C C C T C T T C C T T T 
LG1_658691 C T C C C C T C T T C C T T T 
LG1_658706 G C G G G G C G C C G G C C C 
LG1_658729 A G A A A A G A G G A A G G G 
LG1_658750 T C T T T T C T C C T T C C C 
LG1_659293 G T G G G G T G T T G G T T T 
LG1_659324 A G A A A A G A G G A A G G G 
LG1_659389 G C G G G G C G C C G G C C C 
LG1_659471 G C G G G G C G C C G G C C C 
LG1_659671 A G A A A A G A G G A A G G G 
LG1_659745 G A G G G G A G A A G G A A A 
LG1_659781 G C G G G G C G C C G G C C C 
LG1_659895 C T C C C C T C T T C C T T T 
LG1_659898 C T C C C C T C T T C C T T T 
LG1_659957 C G C C C C G C G G C C G G G 
LG1_659969 A G A A A A G A G G A A G G G 
LG1_659973 G A G G G G A G A A G G A A A 
LG1_660763 T A T T T T A T A A T T A A A 
LG1_660888 A G A A A A G A G G A A G G G 
LG1_660913 G A G G G G A G A A G G A A A 
LG1_661070 A G A A A A G A G G A A G G G 
LG1_661252 G A G G G G A G A A G G A A A 
LG1_661433 A G A A A A G A G G A A G G G 
LG1_661434 T C T T T T C T C C T T C C C 
LG1_661443 T C T T T T C T C C T T C C C 
LG1_661446 A G A A A A G A G G A A G G G 
LG1_661580 G A G G G G A G A A G G A A A 
LG1_661585 T C T T T T C T C C T T C C C 
LG1_661590 T C T T T T C T C C T T C C C 
LG1_661595 C G C C C C G C G G C C G G G 
LG1_661597 A G A A A A G A G G A A G G G 
LG1_661795 G A G G G G A G A A G G A A A 
LG1_661800 T C T T T T C T C C T T C C C 
LG1_661805 T C T T T T C T C C T T C C C 
LG1_661810 C G C C C C G C G G C C G G G 
LG1_661961 C T C C C C T C T T C C T T T 
LG1_662002 T C T T T T C T C C T T C C C 
LG1_662006 G C G G G G C G C C G G C C C 
LG1_662091 G A G G G G A G A A G G A A A 
LG1_662223 A G A A A A G A G G A A G G G 
LG1_662252 G A G G G G A G A A G G A A A 
LG1_662280 G A G G G G A G A A G G A A A 
LG1_662282 T C T T T T C T C C T T C C C 
LG1_662362 T C T T T T C T C C T T C C C 
LG1_662367 T C T T T T C T C C T T C C C 
LG1_662430 T C T T T T C T C C T T C C C 
LG1_662444 A G A A A A G A G G A A G G G 
LG1_662565 G C G G G G C G C C G G C C C 
LG1_662622 C T C C C C T C T T C C T T T 
LG1_662661 G T G G G G T G T T G G T T T 
LG1_662674 A G A A A A G A G G A A G G G 
LG1_662677 A G A A A A G A G G A A G G G 
LG1_662704 A G A A A A G A G G A A G G G 
LG1_662729 T C T T T T C T C C T T C C C 
LG1_662805 A G A A A A G A G G A A G G G 
LG1_662914 G T G G G G T G T T G G T T T 
LG1_662915 G A G G G G A G A A G G A A A 
LG1_662956 G A G G G G A G A A G G A A A 
LG1_663005 A G A A A A G A G G A A G G G 
LG1_663062 A G A A A A G A G G A A G G G 
LG1_663316 T C T T T T C T C C T T C C C 
LG1_663872 T C T T T T C T C C T T C C C 
LG1_663881 T A T T T T A T A A T T A A A 
LG1_663884 T C T T T T C T C C T T C C C 
LG1_663958 A G A A A A G A G G A A G G G 
LG1_664328 T C T T T T C T C C T T C C C 
LG1_664412 C G C C C C G C G G C C G G G 
LG1_664580 T A T T T T A T A A T T A A A 
LG1_664999 A G A A A A G A G G A A G G G 
LG1_665086 G A G G G G A G A A G G A A A 
LG1_665135 C T C C C C T C T T C C T T T 
LG1_665293 C G C C C C G C G G C C G G G 
LG1_665541 T C T T T T C T C C T T C C C 
LG1_665566 G T G G G G T G T T G G T T T 
LG1_665645 T C T T T T C T C C T T C C C 
LG1_665659 G C G G G G C G C C G G C C C 
LG1_665697 A G A A A A G A G G A A G G G 
LG1_665758 C T C C C C T C T T C C T T T 
LG1_665800 C T C C C C T C T T C C T T T 
LG1_666518 A G A A A A G A G G A A G G G 
LG1_666578 A C A A A A C A C C A A C C C 
LG1_666584 C T C C C C T C T T C C T T T 
LG1_666650 C T C C C C T C T T C C T T T 
LG1_666722 T C T T T T C T C C T T C C C 
LG1_666734 C T C C C C T C T T C C T T T 
LG1_666749 A G A A A A G A G G A A G G G 
LG1_666758 A G A A A A G A G G A A G G G 
LG1_666878 T C T T T T C T C C T T C C C 
LG1_666916 T C T T T T C T C C T T C C C 
LG1_667141 T C T T T T C T C C T T T C C 
LG1_667526 G A G G G G A G A A G G G A A 
LG1_667613 C T C C C C T C T T C C C T T 
LG1_667638 C G C C C C G C G G C C C G G 
LG1_667867 C T C C C C T C T T C C C T T 
LG1_667932 T G T T T T G T G G T T T G G 
LG1_667936 G T G G G G T G T T G G G T T 
LG1_667941 T C T T T T C T C C T T T C C 
LG1_667960 A C A A A A C A C C A A A C C 
LG1_667988 G A G G G G A G A A G G G A A 
LG1_668026 C T C C C C T C T T C C C T T 
LG1_668029 G A G G G G A G A A G G G A A 
LG1_668087 C T C C C C T C T T C C C T T 
LG1_668200 G A G G G G A G A A G G G A A 
LG1_668286 C T C C C C T C T T C C C T T 
LG1_668709 T C T T T T C T C C T T T C C 
LG1_669581 T C T T T T C T C C T T T C C 
LG1_669650 C T C C C C T C T T C C C T T 
LG1_669725 C T C C C C T C T T C C C T T 
LG1_669737 G A G G G G A G A A G G G A A 
LG1_669746 C T C C C C T C T T C C C T T 
LG1_669754 C T C C C C T C T T C C C T T 
LG1_669767 A G A A A A G A G G A A A G G 
LG1_669774 T G T T T T G T G G T T T G G 
LG1_669783 A C A A A A C A C C A A A C C 
LG1_669803 T C T T T T C T C C T T T C C 
LG1_669806 T C T T T T C T C C T T T C C 
LG1_669818 G T G G G G T G T T G G G T T 
LG1_669826 T C T T T T C T C C T T T C C 
LG1_669845 C T C C C C T C T T C C C T T 
LG1_669877 G A G G G G A G A A G G G A A 
LG1_669879 C G C C C C G C G G C C C G G 
LG1_670167 G T G G G G T G T T G G G T T 
LG1_670239 A G A A A A G A G G A A A G G 
LG1_670260 C T C C C C T C T T C C C T T 
LG1_670282 G A G G G G A G A A G G G A A 
LG1_670303 G C G G G G C G C C G G G C C 
LG1_670313 G C G G G G C G C C G G G C C 
LG1_670344 A G A A A A G A G G A A A G G 
LG1_670351 A G A A A A G A G G A A A G G 
LG1_671063 T G T T T T G T G G T T T G G 
LG1_671276 T C T T T T C T C C T T T C C 
LG1_672025 A G A A A A G A G G A A A G G 
LG1_672362 G A G G G G A G A A G G G A A 
LG1_672986 T C T T T T C T C C T T T C C 
LG1_673052 C T C C C C T C T T C C C T T 
LG1_674787 G A G G G G A G A A G G G A A 
LG1_676899 A G A A A A G A G G A A A G G 
LG1_679010 G A G G G G A G A A G G G A A 
LG1_679333 A G A A A A G A G G A A A G G 
LG1_680783 G A G G G G A G A A G G G A A 
LG1_683983 G A G G G G A G A A G G G A A 
LG1_685218 T C T T T T C T C C T T T C C 
LG1_685219 G A G G G G A G A A G G G A A 
LG1_685963 G A G G G G A G A A G G G A A 
LG1_686005 G A G G G G A G A A G G G A A 
LG1_686812 G A G G G G A G A A G G G A A 
LG1_689137 G A G G G G A G A A G G G A A 
LG1_689278 T C T T T T C T C C T T T C C 
LG1_690006 C T C C C C T C T T C C C T T 
LG1_690089 C T C C C C T C T T C C C T T 
LG1_690186 T C T T T T C T C C T T T C C 
LG1_690235 G A G G G G A G A A G G G A A 
LG1_690245 T C T T T T C T C C T T T C C 
LG1_690830 T C T T T T C T C C T T T C C 
LG1_690834 T C T T T T C T C C T T T C C 
LG1_690835 A G A A A A G A G G A A A G G 
LG1_690894 G A G G G G A G A A G G G A A 
LG1_691748 C A C C C C A C A A C C C A A 
LG1_692793 C G C C C C G C G G C C C G G 
LG1_695281 A G A A A A G A G G A A A G G 
LG1_695412 T C T T T T C T C C T T T C C 
LG1_696376 A G A A A A G A G G A A A G G 
LG1_696378 G C G G G G C G C C G G G C C 
LG1_697866 G A G G G G A G A A G G G A A 
LG1_697961 C T C C C C T C T T C C C T T 
LG1_697977 G T G G G G T G T T G G G T T 
LG1_703525 C T C C C C C C T T C C C T T 
LG1_703681 C G C C C C C C G G C C C G G 
LG1_704058 C T C C C C C C T T C C C T T 
LG1_704094 G T G G G G G G T T G G G T T 
LG1_704781 T C T T T T T T C C T T T C C 
LG1_704814 T C T T T T T T C C T T T C C 
LG1_706390 A G A A A A A A G G A A A G G 
LG1_706783 A G A A A A A A G G A A A G G 
LG1_706958 C T C C C C C C T T C C C T T 
LG1_706974 T C T T T T T T C C T T T C C 
LG1_707375 A G A A A A A A G G A A A G G 
LG1_707564 A G A A A A A A G G A A A G G 
LG1_709219 C G C C C C C C G G C C C G G 
LG1_709231 G A G G G G G G A A G G G A A 
LG1_709282 T C T T T T T T C C T T T C C 
LG1_709890 C G C C C C C C G G C C C G G 
LG1_710950 A G A A A A A A G G A A A G G 
LG1_711014 C T C C C C C C T T C C C T T 
LG1_711853 T C T T T T T T C C T T T C C 
LG1_712291 T C T T T T T T C C T T T C C 
LG1_712353 A G A A A A A A G G A A A G G 
LG1_712400 G A G G G G G G A A G G G A A 
LG1_712573 A G A A A A A A G G A A A G G 
LG1_713392 A C A A A A A A C C A A A C C 
LG1_713431 T A T T T T T T A A T T T A A 
LG1_713547 G A G G G G G G A A G G G A A 
LG1_713581 G C G G G G G G C C G G G C C 
LG1_713585 G T G G G G G G T T G G G T T 
LG1_713909 G A G G G G G G A A G G G A A 
LG1_714619 C T C C C C C C T T C C C T T 
LG1_714632 G A G G G G G G A A G G G A A 
LG1_714640 C T C C C C C C T T C C C T T 
LG1_714643 A G A A A A A A G G A A A G G 
LG1_714654 T C T T T T T T C C T T T C C 
LG1_717857 C T C C C C C C T T C C C T T 
LG1_718453 G A G G G G G G A A G G G A A 
LG1_719335 T C T T T T T T C C T T T C C 
LG1_721281 G A G G G G G G A A G G G A A 
LG1_721299 G A G G G G G G A A G G G A A 
LG1_721327 T C T T T T T T C C T T T C C 
LG1_721334 T C T T T T T T C C T T T C C 
LG1_721400 A G A A A A A A G G A A A G G 
LG1_721431 C T C C C C C C T T C C C T T 
LG1_721777 T C T T T T T T C C T T T C C 
LG1_722962 G A G G G G G G A A G G G A A 
LG1_722992 C T C C C C C C T T C C C T T 
LG1_723569 T C T T T T T T C C T T T C C 
LG1_723873 T C T T T T T T C C T T T C C 
LG1_726223 G A G G G G G G A A G G G A A 
LG1_726320 G A G G G G G G A A G G G A A 
LG1_726362 C G C C C C C C G G C C C G G 
LG1_727201 A C A A A A A A C C A A A C C 
LG1_727436 A G A A A A A A G G A A A G G 
LG1_729374 A T A A A A A A T T A A A T T 
LG1_730454 G A G G G G G G A A G G G A A 
LG1_731010 T C T T T T T T C C T T T C C 
LG1_731143 C T C C C C C C T T C C C T T 
LG1_732326 T C T T T T T T C C T T T C C 
LG1_732366 A G A A A A A A G G A A A G G 
LG1_732430 T C T T T T T T C C T T T C C 
LG1_732438 A G A A A A A A G G A A A G G 
LG1_732543 C T C C C C C C T T C C C T T 
LG1_733477 G A G G G G G G A A G G G A A 
LG1_733528 A G A A A A A A G G A A A G G 
LG1_733559 T A T T T T T T A A T T T A A 
LG1_733631 G A G G G G G G A A G G G A A 
LG1_733942 G A G G G G G G A A G G G A A 
LG1_733976 G A G G G G G G A A G G G A A 
LG1_734400 G A G G G G G G A A G G G A A 
LG1_736500 C T C C C C C C T T C C C T T 
LG1_736540 T A T T T T T T A A T T T A A 
LG1_736668 C T C C C C C C T T C C C T T 
LG1_736674 A G A A A A A A G G A A A G G 
LG1_738201 A G A A A A A A G G A A A G G 
LG1_739735 T C T T T T T T C C T T T C C 
LG1_739786 C T C C C C C C T T C C C T T 
LG1_740718 C T C C C C C C T T C C C T T 
LG1_740756 T C T T T T T T C C T T T C C 
LG1_741632 G A G G G G G G A A G G G A A 
LG1_741943 G A G G G G G G A A G G G A A 
LG1_742980 T C T T T T T T C C T T T C C 
LG1_744220 G A G G G G G G A A G G G A A 
LG1_745105 G T G G G G G G T T G G G T T 
LG1_747356 T C T T T T T T C C T T T C C 
LG1_749803 T C T T T T T T C C T T T C C 
LG1_749913 T C T T T T T T C C T T T C C 
LG1_751468 A G A A A A A A G G A A A G G 
LG1_752604 T C T T T T T T C C T T T C C 
LG1_752608 A G A A A A A A G G A A A G G 
LG1_752611 T C T T T T T T C C T T T C C 
LG1_752636 C T C C C C C C T T C C C T T 
LG1_754012 A G A A A A A A G G A A A G G 
LG1_754027 A G A A A A A A G G A A A G G 
LG1_754225 A G A A A A A A G G A A A G G 
LG1_756545 G A G G G G G G A A G G G A A 
LG1_762270 A G A A A A A A G G A A A G G 
LG1_762339 C T C C C C C C T T C C C T T 
LG1_762493 A G A A A A A A G G A A A G G 
LG1_762495 G A G G G G G G A A G G G A A 
LG1_762976 C T C C C C C C T T C C C T T 
LG1_763937 T G T T T T T T G G T T T G G 
LG1_764149 C T C C C C C C T T C C C T T 
LG1_764668 G A G G G G G G A A G G G A A 
LG1_764847 C T C C C C C C T T C C C T T 
LG1_764870 C T C C C C C C T T C C C T T 
LG1_765003 C T C C C C C C T T C C C T T 
LG1_765200 T C T T T T T T C C T T T C C 
LG1_765218 G T G G G G G G T T G G G T T 
LG1_765222 C T C C C C C C T T C C C T T 
LG1_765289 G A G G G G G G A A G G G A A 
LG1_765369 C G C C C C C C G G C C C G G 
LG1_765374 A G A A A A A A G G A A A G G 
LG1_765396 C T C C C C C C T T C C C T T 
LG1_765673 C T C C C C C C T T C C C T T 
LG1_765718 G A G G G G G G A A G G G A A 
LG1_768118 T C T T T T T T C C T T T C C 
LG1_770050 G A G G G G G G A A G G G A A 
LG1_770342 A C A A A A A A C C A A A C C 
LG1_770379 G C G G G G G G C C G G G C C 
LG1_773778 G A G G G G G G A A G G G A A 
LG1_773839 A G A A A A A A G G A A A G G 
LG1_773847 G A G G G G G G A A G G G A A 
LG1_776035 T C T T T T T T C C T T T C C 
LG1_776698 C T C C C C C C T T C C C T T 
LG1_776800 C T C C C C C C T T C C C T T 
LG1_776849 A G A A A A A A G G A A A G G 
LG1_776876 A G A A A A A A G G A A A G G 
LG1_776917 T C T T T T T T C C T T T C C 
LG1_776924 G A G G G G G G A A G G G A A 
LG1_779077 C G C C C C C C G G C C C G G 
LG1_779158 C T C C C C C C T T C C C T T 
LG1_779234 T G T T T T T T G G T T T G G 
LG1_779252 T C T T T T T T C C T T T C C 
LG1_779285 C T C C C C C C T T C C C T T 
LG1_779296 G A G G G G G G A A G G G A A 
LG1_779314 T C T T T T T T C C T T T C C 
LG1_779327 T C T T T T T T C C T T T C C 
LG1_779346 C T C C C C C C T T C C C T T 
LG1_779347 T C T T T T T T C C T T T C C 
LG1_779376 T C T T T T T T C C T T T C C 
LG1_781313 T C T T T T T T C C T T T C C 
LG1_781385 G A G G G G G G A A G G G A A 
LG1_781598 G A G G G G G G A A G G G A A 
LG1_781653 C G C C C C C C G G C C C G G 
LG1_781696 A G A A A A A A G G A A A G G 
LG1_782061 G A G G G G G G A A G G G A A 
LG1_783865 G C G G G G G G C C G G G C C 
LG1_783870 G A G G G G G G A A G G G A A 
LG1_783877 A G A A A A A A G G A A A G G 
LG1_785083 G A G G G G G G A A G G G A A 
LG1_785086 A G A A A A A A G G A A A G G 
LG1_785561 G A G G G G G G A A G G G A A 
LG1_786537 A G A A A A A A G G A A A G G 
LG1_786820 G A G G G G G G A A G G G A A 
LG1_787048 T A T T T T T T A A T T T A A 
LG1_787080 C T C C C C C C T T C C C T T 
LG1_787082 G A G G G G G G A A G G G A A 
LG1_787114 A G A A A A A A G G A A A G G 
LG1_787254 G A G G G G G G A A G G G A A 
LG1_787440 C T C C C C C C T T C C C T T 
LG1_787508 T A T T T T T T A A T T T A A 
LG1_787565 T C T T T T T T C C T T T C C 
LG1_787606 A G A A A A A A G G A A A G G 
LG1_787680 C T C C C C C C T T C C C T T 
LG1_787687 T C T T T T T T C C T T T C C 
LG1_787695 C T C C C C C C T T C C C T T 
LG1_787702 G A G G G G G G A A G G G A A 
LG1_787718 T C T T T T T T C C T T T C C 
LG1_787786 T A T T T T T T A A T T T A A 
LG1_787991 C T C C C C C C T T C C C T T 
LG1_788112 T A T T T T T T A A T T T A A 
LG1_788179 A G A A A A A A G G A A A G G 
LG1_788203 C T C C C C C C T T C C C T T 
LG1_788301 T A T T T T T T A A T T T A A 
LG1_788363 C T C C C C C C T T C C C T T 
LG1_788374 A G A A A A A A G G A A A G G 
LG1_788396 G A G G G G G G A A G G G A A 
LG1_788410 T C T T T T T T C C T T T C C 
LG1_788476 C T C C C C C C T T C C C T T 
LG1_788854 A G A A A A A A G G A A A G G 
LG1_788861 C G C C C C C C G G C C C G G 
LG1_788866 C T C C C C C C T T C C C T T 
LG1_788875 A G A A A A A A G G A A A G G 
LG1_788877 G A G G G G G G A A G G G A A 
LG1_788887 G A G G G G G G A A G G G A A 
LG1_789006 T C T T T T T T C C T T T C C 
LG1_789268 T C T T T T T T C C T T T C C 
LG1_789326 T C T T T T T T C C T T T C C 
LG1_789357 A G A A A A A A G G A A A G G 
LG1_789391 G A G G G G G G A A G G G A A 
LG1_789412 C T C C C C C C T T C C C T T 
LG1_789414 A G A A A A A A G G A A A G G 
LG1_789445 C T C C C C C C T T C C C T T 
LG1_789875 G A G G G G G G A A G G G A A 
LG1_789997 C T C C C C C C T T C C C T T 
LG1_790180 A T A A A A A A T T A A A T T 
LG1_790181 T A T T T T T T A A T T T A A 
LG1_790188 A G A A A A A A G G A A A G G 
LG1_790244 G C G G G G G G C C G G G C C 
LG1_790273 A G A A A A A A G G A A A G G 
LG1_790282 A G A A A A A A G G A A A G G 
LG1_790410 C A C C C C C C A A C C C A A 
LG1_790560 G A G G G G G G A A G G G A A 
LG1_790606 G A G G G G G G A A G G G A A 
LG1_790715 A G A A A A A A G G A A A G G 
LG1_790795 A C A A A A A A C C A A A C C 
LG1_791002 A G A A A A A A G G A A A G G 
LG1_791194 C T C C C C C C T T C C C T T 
LG1_791237 T G T T T T T T G G T T T G G 
LG1_791336 C T C C C C C C T T C C C T T 
LG1_791729 T C T T T T T T C C T T T C C 
LG1_791838 G A G G G G G G A A G G G A A 
LG1_791932 A G A A A A A A G G A A A G G 
LG1_792113 C T C C C C C C T T C C C T T 
LG1_792332 T C T T T T T T C C T T T C C 
LG1_792402 G A G G G G G G A A G G G A A 
LG1_792526 G A G G G G G G A A G G G A A 
LG1_792708 C T C C C C C C T T C C C T T 
LG1_793113 G A G G G G G G A A G G G A A 
LG1_793446 T C T T T T T T C C T T T C C 
LG1_793510 C T C C C C C C T T C C C T T 
LG1_793601 C T C C C C C C T T C C C T T 
LG1_793603 A G A A A A A A G G A A A G G 
LG1_793608 G C G G G G G G C C G G G C C 
LG1_793642 C G C C C C C C G G C C C G G 
LG1_793664 C T C C C C C C T T C C C T T 
LG1_793669 C T C C C C C C T T C C C T T 
LG1_793685 G A G G G G G G A A G G G A A 
LG1_793748 G A G G G G G G A A G G G A A 
LG1_793957 G A G G G G G G A A G G G A A 
LG1_793981 C T C C C C C C T T C C C T T 
LG1_794103 T C T T T T T T C C T T T C C 
LG1_794153 C T C C C C C C T T C C C T T 
LG1_795559 C T C C C C C C T T C C C T T 
LG1_795560 C T C C C C C C T T C C C T T 
LG1_795887 C T C C C C C C T T C C C T T 
LG1_796529 C T C C C C C C T T C C C T T 
LG1_796552 C T C C C C C C T T C C C T T 
LG1_796589 G A G G G G G G A A G G G A A 
LG1_796608 C T C C C C C C T T C C C T T 
LG1_797356 G T G G G G G G T T G G G T T 
LG1_798306 T C T T T T T T C C T T T C C 
LG1_798330 A G A A A A A A G G A A A G G 
LG1_798332 G A G G G G G G A A G G G A A 
LG1_798982 A G A A A A A A G G A A A G G 
LG1_798993 A G A A A A A A G G A A A G G 
LG1_799017 A G A A A A A A G G A A A G G 
LG1_799048 G A G G G G G G A A G G G A A 
LG1_799085 T C T T T T T T C C T T T C C 
LG1_799105 A G A A A A A A G G A A A G G 
LG1_799108 A G A A A A A A G G A A A G G 
LG1_799167 G A G G G G G G A A G G G A A 
LG1_799281 T C T T T T T T C C T T T C C 
LG1_799532 C T C C C C C C T T C C C T T 
LG1_799534 T G T T T T T T G G T T T G G 
LG1_799588 T C T T T T T T C C T T T C C 
LG1_799824 G A G G G G G G A A G G G A A 
LG1_799826 C T C C C C C C T T C C C T T 
LG1_799950 A G A A A A A A G G A A A G G 
LG1_800526 C T C C C C C C T T C C C T T 
LG1_800558 C T C C C C C C T T C C C T T 
LG1_800637 A G A A A A A A G G A A A G G 
LG1_800681 C A C C C C C C A A C C C A A 
LG1_801267 C T C C C C C C T T C C C T T 
LG1_801435 T C T T T T T T C C T T T C C 
LG1_801476 A G A A A A A A G G A A A G G 
LG1_801523 A G A A A A A A G G A A A G G 
LG1_802988 C T C C C C C C T T C C C T T 
LG1_802994 G A G G G G G G A A G G G A A 
LG1_803014 A G A A A A A A G G A A A G G 
LG1_803095 C T C C C C C C T T C C C T T 
LG1_803143 T C T T T T T T C C T T T C C 
LG1_803362 C G C C C C C C G G C C C G G 
LG1_803486 C T C C C C C C T T C C C T T 
LG1_803893 C A C C C C C C A A C C C A A 
LG1_805709 T C T T T T T T C C T T T C C 
LG1_805931 T C T T T T T T C C T T T C C 
LG1_806123 G C G G G G G G C C G G G C C 
LG1_806214 C T C C C C C C T T C C C T T 
LG1_806240 C T C C C C C C T T C C C T T 
LG1_806407 C G C C C C C C G G C C C G G 
LG1_806576 G C G G G G G G C C G G G C C 
LG1_806612 A G A A A A A A G G A A A G G 
LG1_806985 G A G G G G G G A A G G G A A 
LG1_807094 A G A A A A A A G G A A A G G 
LG1_807101 T G T T T T T T G G T T T G G 
LG1_807279 G A G G G G G G A A G G G A A 
LG1_807284 A G A A A A A A G G A A A G G 
LG1_807410 A G A A A A A A G G A A A G G 
LG1_807993 G C G G G G G G C C G G G C C 
LG1_808317 T C T T T T T T C C T T T C C 
LG1_808654 C T C C C C C C T T C C C T T 
LG1_808788 T C T T T T T T C C T T T C C 
LG1_808812 G T G G G G G G T T G G G T T 
LG1_808818 T C T T T T T T C C T T T C C 
LG1_808830 T C T T T T T T C C T T T C C 
LG1_808832 A G A A A A A A G G A A A G G 
LG1_808856 A G A A A A A A G G A A A G G 
LG1_808923 T C T T T T T T C C T T T C C 
LG1_809082 A G A A A A A A G G A A A G G 
LG1_809163 A G A A A A A A G G A A A G G 
LG1_809280 T C T T T T T T C C T T T C C 
LG1_809376 A G A A A A A A G G A A A G G 
LG1_809419 A G A A A A A A G G A A A G G 
LG1_809428 G A G G G G G G A A G G G A A 
LG1_809451 T C T T T T T T C C T T T C C 
LG1_809455 C T C C C C C C T T C C C T T 
LG1_809461 T C T T T T T T C C T T T C C 
LG1_809509 A G A A A A A A G G A A A G G 
LG1_809649 G A G G G G G G A A G G G A A 
LG1_809667 G A G G G G G G A A G G G A A 
LG1_810310 C T C C C C C C T T C C C T T 
LG1_810576 A G A A A A A A G G A A A G G 
LG1_810647 G A G G G G G G A A G G G A A 
LG1_810839 T C T T T T T T C C T T T C C 
LG1_811063 G A G G G G G G A A G G G A A 
LG1_811103 T C T T T T T T C C T T T C C 
LG1_811111 T C T T T T T T C C T T T C C 
LG1_811124 C T C C C C C C T T C C C T T 
LG1_811191 C G C C C C C C G G C C C G G 
LG1_811404 C T C C C C C C T T C C C T T 
LG1_811496 T C T T T T T T C C T T T C C 
LG1_811541 G A G G G G G G A A G G G A A 
LG1_811545 C T C C C C C C T T C C C T T 
LG1_811903 G A G G G G G G A A G G G A A 
LG1_811940 C T C C C C C C T T C C C T T 
LG1_812033 T A T T T T T T A A T T T A A 
LG1_812034 A G A A A A A A G G A A A G G 
LG1_812081 C T C C C C C C T T C C C T T 
LG1_812239 G A G G G G G G A A G G G A A 
LG1_812288 G C G G G G G G C C G G G C C 
LG1_812636 T C T T T T T T C C T T T C C 
LG1_812735 G C G G G G G G C C G G G C C 
LG1_812811 T C T T T T T T C C T T T C C 
LG1_813164 A G A A A A A A G G A A A G G 
LG1_813297 C T C C C C C C T T C C C T T 
LG1_813302 T C T T T T T T C C T T T C C 
LG1_813320 A G A A A A A A G G A A A G G 
LG1_813953 C T C C C C C C T T C C C T T 
LG1_813976 G C G G G G G G C C G G G C C 
LG1_814028 C G C C C C C C G G C C C G G 
LG1_814457 T C T T T T T T C C T T T C C 
LG1_814737 T C T T T T T T C C T T T C C 
LG1_814936 A G A A A A A A G G A A A G G 
LG1_814947 T C T T T T T T C C T T T C C 
LG1_814951 C T C C C C C C T T C C C T T 
LG1_815133 C T C C C C C C T T C C C T T 
LG1_815300 C T C C C C C C T T C C C T T 
LG1_817266 A G A A A A A A G G A A A G G 
LG1_817821 A G A A A A A A G G A A A G G 
LG1_820679 A G A A A A A A G G A A A G G 
LG1_820786 C T C C C C C C T T C C C T T 
LG1_821509 A G A A A A A A G G A A A G G 
LG1_821512 A G A A A A A A G G A A A G G 
LG1_821537 C T C C C C C C T T C C C T T 
LG1_821556 G A G G G G G G A A G G G A A 
LG1_821562 A C A A A A A A C C A A A C C 
LG1_821742 A G A A A A A A G G A A A G G 
LG1_821747 C T C C C C C C T T C C C T T 
LG1_821748 T C T T T T T T C C T T T C C 
LG1_823137 C T C C C C C C T T C C C T T 
LG1_823178 T C T T T T T T C C T T T C C 
LG1_823880 T C T T T T T T C C T T T C C 
LG1_824110 G A G G G G G G A A G G G A A 
LG1_824129 G A G G G G G G A A G G G A A 
LG1_824139 G A G G G G G G A A G G G A A 
LG1_824142 G A G G G G G G A A G G G A A 
LG1_824153 A G A A A A A A G G A A A G G 
LG1_824749 C G C C C C C C G G C C C G G 
LG1_824756 T C T T T T T T C C T T T C C 
LG1_824874 T C T T T T T T C C T T T C C 
LG1_824942 C T C C C C C C T T C C C T T 
LG1_825000 T A T T T T T T A A T T T A A 
LG1_825021 A G A A A A A A G G A A A G G 
LG1_826232 C T C C C C C C T T C C C T T 
LG1_826239 A G A A A A A A G G A A A G G 
LG1_826292 G A G G G G G G A A G G G A A 
LG1_826311 G A G G G G G G A A G G G A A 
LG1_827596 A G A A A A A A G G A A A G G 
LG1_827605 T C T T T T T T C C T T T C C 
LG1_827643 T C T T T T T T C C T T T C C 
LG1_827651 C T C C C C C C T T C C C T T 
LG1_827687 T C T T T T T T C C T T T C C 
LG1_827693 T C T T T T T T C C T T T C C 
LG1_827709 C T C C C C C C T T C C C T T 
LG1_827786 C T C C C C C C T T C C C T T 
LG1_827903 G A G G G G G G A A G G G A A 
LG1_827913 T C T T T T T T C C T T T C C 
LG1_827921 C T C C C C C C T T C C C T T 
LG1_827997 T C T T T T T T C C T T T C C 
LG1_828002 T C T T T T T T C C T T T C C 
LG1_828060 G A G G G G G G A A G G G A A 
LG1_828071 C T C C C C C C T T C C C T T 
LG1_828074 T C T T T T T T C C T T T C C 
LG1_828097 C T C C C C C C T T C C C T T 
LG1_828104 T C T T T T T T C C T T T C C 
LG1_828134 T C T T T T T T C C T T T C C 
LG1_828140 T C T T T T T T C C T T T C C 
LG1_828141 A G A A A A A A G G A A A G G 
LG1_828142 C T C C C C C C T T C C C T T 
LG1_828151 G C G G G G G G C C G G G C C 
LG1_828207 C A C C C C C C A A C C C A A 
LG1_828286 C T C C C C C C T T C C C T T 
LG1_828320 T C T T T T T T C C T T T C C 
LG1_828746 T C T T T T T T C C T T T C C 
LG1_828909 T C T T T T T T C C T T T C C 
LG1_829350 T C T T T T T T C C T T T C C 
LG1_829481 G C G G G G G G C C G G G C C 
LG1_829487 A G A A A A A A G G A A A G G 
LG1_829758 A G A A A A A A G G A A A G G 
LG1_829787 C A C C C C C C A A C C C A A 
LG1_829948 G A G G G G G G A A G G G A A 
LG1_829955 G A G G G G G G A A G G G A A 
LG1_830166 G C G G G G G G C C G G G C C 
LG1_830228 G C G G G G G G C C G G G C C 
LG1_830231 T C T T T T T T C C T T T C C 
LG1_830251 C G C C C C C C G G C C C G G 
LG1_830263 A G A A A A A A G G A A A G G 
LG1_830274 G A G G G G G G A A G G G A A 
LG1_830291 T C T T T T T T C C T T T C C 
LG1_830304 G A G G G G G G A A G G G A A 
LG1_830321 A G A A A A A A G G A A A G G 
LG1_830327 T C T T T T T T C C T T T C C 
LG1_830339 T C T T T T T T C C T T T C C 
LG1_830379 T C T T T T T T C C T T T C C 
LG1_830592 A T A A A A A A T T A A A T T 
LG1_830624 T C T T T T T T C C T T T C C 
LG1_830635 T C T T T T T T C C T T T C C 
LG1_830644 C T C C C C C C T T C C C T T 
LG1_830657 C T C C C C C C T T C C C T T 
LG1_830686 T C T T T T T T C C T T T C C 
LG1_830687 G T G G G G G G T T G G G T T 
LG1_830691 C G C C C C C C G G C C C G G 
LG1_830762 G A G G G G G G A A G G G A A 
LG1_830776 A C A A A A A A C C A A A C C 
LG1_830795 G T G G G G G G T T G G G T T 
LG1_830870 G C G G G G G G C C G G G C C 
LG1_830893 T C T T T T T T C C T T T C C 
LG1_830935 T C T T T T T T C C T T T C C 
LG1_830974 C T C C C C C C T T C C C T T 
LG1_830982 G A G G G G G G A A G G G A A 
LG1_831009 T C T T T T T T C C T T T C C 
LG1_831045 G T G G G G G G T T G G G T T 
LG1_831578 C T C C C C C C T T C C C T T 
LG1_831938 G C G G G G G G C C G G G C C 
LG1_832004 T C T T T T T T C C T T T C C 
LG1_832005 A G A A A A A A G G A A A G G 
LG1_832309 T C T T T T T T C C T T T C C 
LG1_832390 T C T T T T T T C C T T T C C 
LG1_832440 T C T T T T T T C C T T T C C 
LG1_832445 T C T T T T T T C C T T T C C 
LG1_832500 G C G G G G G G C C G G G C C 
LG1_832838 T C T T T T T T C C T T T C C 
LG1_832869 G A G G G G G G A A G G G A A 
LG1_833137 G A G G G G G G A A G G G A A 
LG1_833217 A G A A A A A A G G A A A G G 
LG1_833512 G T G G G G G G T T G G G T T 
LG1_833780 G A G G G G G G A A G G G A A 
LG1_833946 C T C C C C C C T T C C C T T 
LG1_834178 C T C C C C C C T T C C C T T 
LG1_834250 G A G G G G G G A A G G G A A 
LG1_834625 A G A A A A A A G G A A A G G 
LG1_834645 T C T T T T T T C C T T T C C 
LG1_834909 G C G G G G G G C C G G G C C 
LG1_835296 A G A A A A A A G G A A A G G 
LG1_835340 A G A A A A A A G G A A A G G 
LG1_835377 G A G G G G G G A A G G G A A 
LG1_835501 A G A A A A A A G G A A A G G 
LG1_835539 G C G G G G G G C C G G G C C 
LG1_835548 A G A A A A A A G G A A A G G 
LG1_835648 A G A A A A A A G G A A A G G 
LG1_835814 T C T T T T T T C C T T T C C 
LG1_835917 A G A A A A A A G G A A A G G 
LG1_835937 C T C C C C C C T T C C C T T 
LG1_836093 C G C C C C C C G G C C C G G 
LG1_836558 C G C C C C C C G G C C C G G 
LG1_837223 C T C C C C C C T T C C C T T 
LG1_837310 G A G G G G G G A A G G G A A 
LG1_837335 A G A A A A A A G G A A A G G 
LG1_837397 A G A A A A A A G G A A A G G 
LG1_837409 G A G G G G G G A A G G G A A 
LG1_837412 T G T T T T T T G G T T T G G 
LG1_837443 T A T T T T T T A A T T T A A 
LG1_837491 T C T T T T T T C C T T T C C 
LG1_837504 C T C C C C C C T T C C C T T 
LG1_837542 G A G G G G G G A A G G G A A 
LG1_837562 G C G G G G G G C C G G G C C 
LG1_837910 T C T T T T T T C C T T T C C 
LG1_837975 T C T T T T T T C C T T T C C 
LG1_838002 T C T T T T T T C C T T T C C 
LG1_838132 C T C C C C C C T T C C C T T 
LG1_838344 T C T T T T T T C C T T T C C 
LG1_838350 C T C C C C C C T T C C C T T 
LG1_838829 T C T T T T T T C C T T T C C 
LG1_840959 G C G G G G G G C C G G G C C 
LG1_846239 G A G G G G G G A A G G G A A 
LG1_846244 T C T T T T T T C C T T T C C 
LG1_846279 C G C C C C C C G G C C C G G 
LG1_848062 C T C C C C C C T T C C C T T 
LG1_848452 G A G G G G G G A A G G G A A 
LG1_848466 T C T T T T T T C C T T T C C 
LG1_849082 A G A A A A A A G G A A A G G 
LG1_849229 G A G G G G G G A A G G G A A 
LG1_849768 C T C C C C C C T T C C C T T 
LG1_850499 G A G G G G G G A A G G G A A 
LG1_850840 C T C C C C C C T T C C C T T 
LG1_851673 T C T T T T T T C C T T T C C 
LG1_852494 G A G G G G G G A A G G G A A 
LG1_852670 T C T T T T T T C C T T T C C 
LG1_852984 G C G G G G G G C C G G G C C 
LG1_853139 T C T T T T T T C C T T T C C 
LG1_854137 C T C C C C C C T T C C C T T 
LG1_854277 C G C C C C C C G G C C C G G 
LG1_854565 C T C C C C C C T T C C C T T 
LG1_858062 C T C C C C C C T T C C C T T 
LG1_860172 T C T T T T T T C C T T T C C 
LG1_860352 A G A A A A A A G G A A A G G 
LG1_860403 T C T T T T T T C C T T T C C 
LG1_860423 C T C C C C C C T T C C C T T 
LG1_860434 C T C C C C C C T T C C C T T 
LG1_860451 C T C C C C C C T T C C C T T 
LG1_860525 C T C C C C C C T T C C C T T 
LG1_860611 T C T T T T T T C C T T T C C 
LG1_861731 G A G G G G G G A A G G G A A 
LG1_861745 C T C C C C C C T T C C C T T 
LG1_861856 G A G G G G G G A A G G G A A 
LG1_861859 G A G G G G G G A A G G G A A 
LG1_861869 G C G G G G G G C C G G G C C 
LG1_862600 A C A A A A A A C C A A A C C 
LG1_863119 A G A A A A A A G G A A A G G 
LG1_863539 T C T T T T T T C C T T T C C 
LG1_863684 G A G G G G G G A A G G G A A 
LG1_863763 T C T T T T T T C C T T T C C 
LG1_864077 A G A A A A A A G G A A A G G 
LG1_864350 C T C C C C C C T T C C C T T 
LG1_864402 A G A A A A A A G G A A A G G 
LG1_864406 C T C C C C C C T T C C C T T 
LG1_864452 C T C C C C C C T T C C C T T 
LG1_864478 A G A A A A A A G G A A A G G 
LG1_864495 T C T T T T T T C C T T T C C 
LG1_864500 A G A A A A A A G G A A A G G 
LG1_864503 A G A A A A A A G G A A A G G 
LG1_864505 C G C C C C C C G G C C C G G 
LG1_864511 T C T T T T T T C C T T T C C 
LG1_864578 T C T T T T T T C C T T T C C 
LG1_864583 T C T T T T T T C C T T T C C 
LG1_864599 A G A A A A A A G G A A A G G 
LG1_864619 A G A A A A A A G G A A A G G 
LG1_864651 A G A A A A A A G G A A A G G 
LG1_865215 C T C C C C C C T T C C C T T 
LG1_866930 C T C C C C C C T T C C C T T 
LG1_867738 C T C C C C C C T T C C C T T 
LG1_867769 A G A A A A A A G G A A A G G 
LG1_867771 G C G G G G G G C C G G G C C 
LG1_869643 C T C C C C C C T T C C C T T 
LG1_869783 G A G G G G G G A A G G G A A 
LG1_870319 G A G G G G G G A A G G G A A 
LG1_872379 G A G G G G G G A A G G G A A 
LG1_874137 G A G G G G G G A A G G G A A 
LG1_877562 G A G G G G G G A A G G G A A 
LG1_877570 G A G G G G G G A A G G G A A 
LG1_877574 G A G G G G G G A A G G G A A 
LG1_877586 A G A A A A A A G G A A A G G 
LG1_877613 T A T T T T T T A A T T T A A 
LG1_877624 T C T T T T T T C C T T T C C 
LG1_877738 G A G G G G G G A A G G G A A 
LG1_878173 T C T T T T T T C C T T T C C 
LG1_878193 C T C C C C C C T T C C C T T 
LG1_878206 A G A A A A A A G G A A A G G 
LG1_878210 A T A A A A A A T T A A A T T 
LG1_878212 G A G G G G G G A A G G G A A 
LG1_878222 C A C C C C C C A A C C C A A 
LG1_878239 T C T T T T T T C C T T T C C 
LG1_878282 A G A A A A A A G G A A A G G 
LG1_878295 C T C C C C C C T T C C C T T 
LG1_878399 G A G G G G G G A A G G G A A 
LG1_878519 T C T T T T T T C C T T T C C 
LG1_878562 G A G G G G G G A A G G G A A 
LG1_878629 G A G G G G G G A A G G G A A 
LG1_878742 A G A A A A A A G G A A A G G 
LG1_878818 C T C C C C C C T T C C C T T 
LG1_878822 C T C C C C C C T T C C C T T 
LG1_878826 A G A A A A A A G G A A A G G 
LG1_878852 A T A A A A A A T T A A A T T 
LG1_878863 G A G G G G G G A A G G G A A 
LG1_879613 G A G G G G G G A A G G G A A 
LG1_879997 C G C C C C C C G G C C C G G 
LG1_880000 C T C C C C C C T T C C C T T 
LG1_880053 G A G G G G G G A A G G G A A 
LG1_880582 T C T T T T T T C C T T T C C 
LG1_880728 G A G G G G G G A A G G G A A 
LG1_881201 T G T T T T T T G G T T T G G 
LG1_882483 C T C C C C C C T T C C C T T 
LG1_882494 A G A A A A A A G G A A A G G 
LG1_882516 T C T T T T T T C C T T T C C 
LG1_882552 G A G G G G G G A A G G G A A 
LG1_882638 C A C C C C C C A A C C C A A 
LG1_882667 C T C C C C C C T T C C C T T 
LG1_882674 A G A A A A A A G G A A A G G 
LG1_884718 A T A A A A A A T T A A A T T 
LG1_885491 G A G G G G G G A A G G G A A 
LG1_885904 C T C C C C C C T T C C C T T 
LG1_886662 A G A A A A A A G G A A A G G 
LG1_886911 C T C C C C C C T T C C C T T 
LG1_887302 G C G G G G G G C C G G G C C 
LG1_887330 T C T T T T T T C C T T T C C 
LG1_887344 G A G G G G G G A A G G G A A 
LG1_887919 A T A A A A A A T T A A A T T 
LG1_887936 A G A A A A A A G G A A A G G 
LG1_887969 T C T T T T T T C C T T T C C 
LG1_888002 C T C C C C C C T T C C C T T 
LG1_888013 G A G G G G G G A A G G G A A 
LG1_888130 A G A A A A A A G G A A A G G 
LG1_888139 G A G G G G G G A A G G G A A 
LG1_888140 C T C C C C C C T T C C C T T 
LG1_888225 A G A A A A A A G G A A A G G 
LG1_888228 A G A A A A A A G G A A A G G 
LG1_888229 G A G G G G G G A A G G G A A 
LG1_889227 A G A A A A A A G G A A A G G 
LG1_889285 G A G G G G G G A A G G G A A 
LG1_889288 T C T T T T T T C C T T T C C 
LG1_889303 G A G G G G G G A A G G G A A 
LG1_889323 G A G G G G G G A A G G G A A 
LG1_889350 G A G G G G G G A A G G G A A 
LG1_889410 C T C C C C C C T T C C C T T 
LG1_889517 C T C C C C C C T T C C C T T 
LG1_889660 T C T T T T T T C C T T T C C 
LG1_889687 C T C C C C C C T T C C C T T 
LG1_889713 C T C C C C C C T T C C C T T 
LG1_889760 C G C C C C C C G G C C C G G 
LG1_889771 G A G G G G G G A A G G G A A 
LG1_889798 A G A A A A A A G G A A A G G 
LG1_889828 A G A A A A A A G G A A A G G 
LG1_890350 T C T T T T T T C C T T T C C 
LG1_890362 A C A A A A A A C C A A A C C 
LG1_890409 G T G G G G G G T T G G G T T 
LG1_890418 G A G G G G G G A A G G G A A 
LG1_890889 C T C C C C C C T T C C C T T 
LG1_890894 A G A A A A A A G G A A A G G 
LG1_890899 T C T T T T T T C C T T T C C 
LG1_890900 A G A A A A A A G G A A A G G 
LG1_890943 C T C C C C C C T T C C C T T 
LG1_890974 A G A A A A A A G G A A A G G 
LG1_891115 T C T T T T T T C C T T T C C 
LG1_891547 T C T T T T T T C C T T T C C 
LG1_892159 C T C C C C C C T T C C C T T 
LG1_892419 C T C C C C C C T T C C C T T 
LG1_892471 A G A A A A A A G G A A A G G 
LG1_892514 G T G G G G G G T T G G G T T 
LG1_892562 G A G G G G G G A A G G G A A 
LG1_892671 C T C C C C C C T T C C C T T 
LG1_892835 T C T T T T T T C C T T T C C 
LG1_892897 C T C C C C C C T T C C C T T 
LG1_892909 C T C C C C C C T T C C C T T 
LG1_893060 G A G G G G G G A A G G G A A 
LG1_893304 T C T T T T T T C C T T T C C 
LG1_893341 T A T T T T T T A A T T T A A 
LG1_893374 A C A A A A A A C C A A A C C 
LG1_893672 A G A A A A A A G G A A A G G 
LG1_893802 A G A A A A A A G G A A A G G 
LG1_894793 T C T T T T T T C C T T T C C 
LG1_896137 C T C C C C C C T T C C C T T 
LG1_896356 C T C C C C C C T T C C C T T 
LG1_896405 A G A A A A A A G G A A A G G 
LG1_896451 C T C C C C C C T T C C C T T 
LG1_896464 T C T T T T T T C C T T T C C 
LG1_896483 C T C C C C C C T T C C C T T 
LG1_896498 A G A A A A A A G G A A A G G 
LG1_896508 T C T T T T T T C C T T T C C 
LG1_902681 G T G G G G G G T T G G G T T 
LG1_902787 A T A A A A A A T T A A A T T 
LG1_903005 C T C C C C C C T T C C C T T 
LG1_903006 A G A A A A A A G G A A A G G 
LG1_903192 G A G G G G G G A A G G G A A 
LG1_903289 T C T T T T T T C C T T T C C 
LG1_903292 C G C C C C C C G G C C C G G 
LG1_903295 A G A A A A A A G G A A A G G 
LG1_904199 G A G G G G G G A A G G G A A 
LG1_904364 G A G G G G G G A A G G G A A 
LG1_904375 G A G G G G G G A A G G G A A 
LG1_904431 G A G G G G G G A A G G G A A 
LG1_904432 A G A A A A A A G G A A A G G 
LG1_906028 C T C C C C C C T T C C C T T 
LG1_907733 A G A A A A A A G G A A A G G 
LG1_908929 A T A A A A A A T T A A A T T 
LG1_908930 C A C C C C C C A A C C C A A 
LG1_909068 G A G G G G G G A A G G G A A 
LG1_909104 A G A A A A A A G G A A A G G 
LG1_909252 T C T T T T T T C C T T T C C 
LG1_909272 A G A A A A A A G G A A A G G 
LG1_909617 A G A A A A A A G G A A A G G 
LG1_909952 G A G G G G G G A A G G G A A 
LG1_911371 C T C C C C C C T T C C C T T 
LG1_912635 A G A A A A A A G G A A A G G 
LG1_913308 G A G G G G G G A A G G G A A 
LG1_913612 A G A A A A A A G G A A A G G 
LG1_913920 T A T T T T T T A A T T T A A 
LG1_913997 T C T T T T T T C C T T T C C 
LG1_914527 G A G G G G G G A A G G G A A 
LG1_918817 A G A A A A A A G G A A A G G 
LG1_918860 A G A A A A A A G G A A A G G 
LG1_918977 G A G G G G G G A A G G G A A 
LG1_919043 A G A A A A A A G G A A A G G 
LG1_919360 C T C C C C C C T T C C C T T 
LG1_919920 T C T T T T T T C C T T T C C 
LG1_919926 A G A A A A A A G G A A A G G 
LG1_920417 T C T T T T T T C C T T T C C 
LG1_920467 G A G G G G G G A A G G G A A 
LG1_920495 T C T T T T T T C C T T T C C 
LG1_920514 C T C C C C C C T T C C C T T 
LG1_920783 G C G G G G G G C C G G G C C 
LG1_920807 T G T T T T T T G G T T T G G 
LG1_920847 T C T T T T T T C C T T T C C 
LG1_920879 G A G G G G G G A A G G G A A 
LG1_920885 T C T T T T T T C C T T T C C 
LG1_920894 A G A A A A A A G G A A A G G 
LG1_921276 A T A A A A A A T T A A A T T 
LG1_921334 A G A A A A A A G G A A A G G 
LG1_921362 C A C C C C C C A A C C C A A 
LG1_921394 T C T T T T T T C C T T T C C 
LG1_921468 C T C C C C C C T T C C C T T 
LG1_921476 G A G G G G G G A A G G G A A 
LG1_921533 T G T T T T T T G G T T T G G 
LG1_921610 C T C C C C C C T T C C C T T 
LG1_921650 C T C C C C C C T T C C C T T 
LG1_921707 C T C C C C C C T T C C C T T 
LG1_921805 T C T T T T T T C C T T T C C 
LG1_922186 G A G G G G G G A A G G G A A 
LG1_922359 G A G G G G G G A A G G G A A 
LG1_922439 A G A A A A A A G G A A A G G 
LG1_922634 G A G G G G G G A A G G G A A 
LG1_922668 T C T T T T T T C C T T T C C 
LG1_922991 A G A A A A A A G G A A A G G 
LG1_923790 T C T T T T T T C C T T T C C 
LG1_923806 G A G G G G G G A A G G G A A 
LG1_923826 C T C C C C C C T T C C C T T 
LG1_923908 G A G G G G G G A A G G G A A 
LG1_924326 T C T T T T T T C C T T T C C 
LG1_924465 T C T T T T T T C C T T T C C 
LG1_924519 G A G G G G G G A A G G G A A 
LG1_924549 C T C C C C C C T T C C C T T 
LG1_925638 T G T T T T T T G G T T T G G 
LG1_925700 A G A A A A A A G G A A A G G 
LG1_925866 A G A A A A A A G G A A A G G 
LG1_925868 A G A A A A A A G G A A A G G 
LG1_926110 G A G G G G G G A A G G G A A 
LG1_926282 A G A A A A A A G G A A A G G 
LG1_926310 C T C C C C C C T T C C C T T 
LG1_926912 A G A A A A A A G G A A A G G 
LG1_927071 T G T T T T T T G G T T T G G 
LG1_927303 T C T T T T T T C C T T T C C 
LG1_927599 A G A A A A A A G G A A A G G 
LG1_927771 C T C C C C C C T T C C C T T 
LG1_927780 C T C C C C C C T T C C C T T 
LG1_927813 A T A A A A A A T T A A A T T 
LG1_927822 G C G G G G G G C C G G G C C 
LG1_927827 C T C C C C C C T T C C C T T 
LG1_927829 T C T T T T T T C C T T T C C 
LG1_927880 A G A A A A A A G G A A A G G 
LG1_928252 C T C C C C C C T T C C C T T 
LG1_928279 C T C C C C C C T T C C C T T 
LG1_929649 T C T T T T T T C C T T T C C 
LG1_929978 T C T T T T T T C C T T T C C 
LG1_930011 C T C C C C C C T T C C C T T 
LG1_930143 C T C C C C C C T T C C C T T 
LG1_930242 C T C C C C C C T T C C C T T 
LG1_930243 G A G G G G G G A A G G G A A 
LG1_930414 T A T T T T T T A A T T T A A 
LG1_930432 G A G G G G G G A A G G G A A 
LG1_930659 A G A A A A A A G G A A A G G 
LG1_930677 A G A A A A A A G G A A A G G 
LG1_930826 T C T T T T T T C C T T T C C 
LG1_932386 C T C C C C C C T T C C C T T 
LG1_932414 T C T T T T T T C C T T T C C 
LG1_932474 T C T T T T T T C C T T T C C 
LG1_932498 A G A A A A A A G G A A A G G 
LG1_932653 C T C C C C C C T T C C C T T 
LG1_932931 G A G G G G G G A A G G G A A 
LG1_933269 G C G G G G G G C C G G G C C 
LG1_934274 C T C C C C C C T T C C C T T 
LG1_934367 G A G G G G G G A A G G G A A 
LG1_935214 C T C C C C C C T T C C C T T 
LG1_935221 C T C C C C C C T T C C C T T 
LG1_935274 G A G G G G G G A A G G G A A 
LG1_935613 G T G G G G G G T T G G G T T 
LG1_935712 C T C C C C C C T T C C C T T 
LG1_935713 G A G G G G G G A A G G G A A 
LG1_936430 A G A A A A A A G G A A A G G 
LG1_936644 G C G G G G G G C C G G G C C 
LG1_936665 T C T T T T T T C C T T T C C 
LG1_936988 C G C C C C C C G G C C C G G 
LG1_937426 G C G G G G G G C C G G G C C 
LG1_937437 G A G G G G G G A A G G G A A 
LG1_937474 A G A A A A A A G G A A A G G 
LG1_937483 T C T T T T T T C C T T T C C 
LG1_937495 A G A A A A A A G G A A A G G 
LG1_938140 C G C C C C C C G G C C C G G 
LG1_939429 A G A A A A A A G G A A A G G 
LG1_939453 A G A A A A A A G G A A A G G 
LG1_939474 T C T T T T T T C C T T T C C 
LG1_939477 G C G G G G G G C C G G G C C 
LG1_939498 T C T T T T T T C C T T T C C 
LG1_939646 G A G G G G G G A A G G G A A 
LG1_939650 A G A A A A A A G G A A A G G 
LG1_939655 T C T T T T T T C C T T T C C 
LG1_939658 C T C C C C C C T T C C C T T 
LG1_939659 G A G G G G G G A A G G G A A 
LG1_939697 A G A A A A A A G G A A A G G 
LG1_939703 C T C C C C C C T T C C C T T 
LG1_939745 A G A A A A A A G G A A A G G 
LG1_939871 C T C C C C C C T T C C C T T 
LG1_940162 G A G G G G G G A A G G G A A 
LG1_940173 A G A A A A A A G G A A A G G 
LG1_940251 A G A A A A A A G G A A A G G 
LG1_940282 C T C C C C C C T T C C C T T 
LG1_940287 C G C C C C C C G G C C C G G 
LG1_940337 C T C C C C C C T T C C C T T 
LG1_940339 T A T T T T T T A A T T T A A 
LG1_940344 A C A A A A A A C C A A A C C 
LG1_940373 G A G G G G G G A A G G G A A 
LG1_940437 T C T T T T T T C C T T T C C 
LG1_940615 A G A A A A A A G G A A A G G 
LG1_940705 T G T T T T T T G G T T T G G 
LG1_940765 G A G G G G G G A A G G G A A 
LG1_940855 C T C C C C C C T T C C C T T 
LG1_941306 T G T T T T T T G G T T T G G 
LG1_941367 G A G G G G G G A A G G G A A 
LG1_941377 T C T T T T T T C C T T T C C 
LG1_941381 C T C C C C C C T T C C C T T 
LG1_941464 G C G G G G G G C C G G G C C 
LG1_941539 G A G G G G G G A A G G G A A 
LG1_941563 G A G G G G G G A A G G G A A 
LG1_941636 G A G G G G G G A A G G G A A 
LG1_941719 T C T T T T T T C C T T T C C 
LG1_941806 G T G G G G G G T T G G G T T 
LG1_941919 G A G G G G G G A A G G G A A 
LG1_941994 C G C C C C C C G G C C C G G 
LG1_942053 T C T T T T T T C C T T T C C 
LG1_942120 T C T T T T T T C C T T T C C 
LG1_942297 C T C C C C C C T T C C C T T 
LG1_942318 G A G G G G G G A A G G G A A 
LG1_942321 G A G G G G G G A A G G G A A 
LG1_942445 A G A A A A A A G G A A A G G 
LG1_942555 T C T T T T T T C C T T T C C 
LG1_942588 C T C C C C C C T T C C C T T 
LG1_942618 C T C C C C C C T T C C C T T 
LG1_942632 A T A A A A A A T T A A A T T 
LG1_942745 G C G G G G G G C C G G G C C 
LG1_942961 T C T T T T T T C C T T T C C 
LG1_943100 T C T T T T T T C C T T T C C 
LG1_943160 G A G G G G G G A A G G G A A 
LG1_943372 C T C C C C C C T T C C C T T 
LG1_943469 T C T T T T T T C C T T T C C 
LG1_943528 T C T T T T T T C C T T T C C 
LG1_943551 C T C C C C C C T T C C C T T 
LG1_943607 A G A A A A A A G G A A A G G 
LG1_943613 A G A A A A A A G G A A A G G 
LG1_943645 T C T T T T T T C C T T T C C 
LG1_943846 A G A A A A A A G G A A A G G 
LG1_944285 G A G G G G G G A A G G G A A 
LG1_944491 G A G G G G G G A A G G G A A 
LG1_944515 A G A A A A A A G G A A A G G 
LG1_944528 G C G G G G G G C C G G G C C 
LG1_944567 G A G G G G G G A A G G G A A 
LG1_944712 C T C C C C C C T T C C C T T 
LG1_944831 T C T T T T T T C C T T T C C 
LG1_945203 T C T T T T T T C C T T T C C 
LG1_945676 T C T T T T T T C C T T T C C 
LG1_946328 C T C C C C C C T T C C C T T 
LG1_946329 T C T T T T T T C C T T T C C 
LG1_946878 C A C C C C C C A A C C C A A 
LG1_946890 A G A A A A A A G G A A A G G 
LG1_946891 C A C C C C C C A A C C C A A 
LG1_946912 G C G G G G G G C C G G G C C 
LG1_947177 T C T T T T T T C C T T T C C 
LG1_947355 C T C C C C C C T T C C C T T 
LG1_947445 G A G G G G G G A A G G G A A 
LG1_947743 A G A A A A A A G G A A A G G 
LG1_947864 G A G G G G G G A A G G G A A 
LG1_948653 A G A A A A A A G G A A A G G 
LG1_949067 A G A A A A A A G G A A A G G 
LG1_949176 T C T T T T T T C C T T T C C 
LG1_949391 A G A A A A A A G G A A A G G 
LG1_949705 G A G G G G G G A A G G G A A 
LG1_949835 G A G G G G G G A A G G G A A 
LG1_949868 C T C C C C C C T T C C C T T 
LG1_949888 A G A A A A A A G G A A A G G 
LG1_950063 G A G G G G G G A A G G G A A 
LG1_950216 A G A A A A A A G G A A A G G 
LG1_950280 G A G G G G G G A A G G G A A 
LG1_950400 C T C C C C C C T T C C C T T 
LG1_950715 C G C C C C C C G G C C C G G 
LG1_950780 C T C C C C C C T T C C C T T 
LG1_950892 C T C C C C C C T T C C C T T 
LG1_950899 G C G G G G G G C C G G G C C 
LG1_950919 G A G G G G G G A A G G G A A 
LG1_950922 G C G G G G G G C C G G G C C 
LG1_951021 G A G G G G G G A A G G G A A 
LG1_951140 A G A A A A A A G G A A A G G 
LG1_951195 A G A A A A A A G G A A A G G 
LG1_951405 T G T T T T T T G G T T T G G 
LG1_951432 T C T T T T T T C C T T T C C 
LG1_951539 G A G G G G G G A A G G G A A 
LG1_951629 T C T T T T T T C C T T T C C 
LG1_951696 A G A A A A A A G G A A A G G 
LG1_951697 G C G G G G G G C C G G G C C 
LG1_951701 A G A A A A A A G G A A A G G 
LG1_951718 C A C C C C C C A A C C C A A 
LG1_951754 C T C C C C C C T T C C C T T 
LG1_951980 C T C C C C C C T T C C C T T 
LG1_953475 G A G G G G G G A A G G G A A 
LG1_954180 C T C C C C C C T T C C C T T 
LG1_954254 G A G G G G G G A A G G G A A 
LG1_954338 G A G G G G G G A A G G G A A 
LG1_954538 G A G G G G G G A A G G G A A 
LG1_954988 C G C C C C C C G G C C C G G 
LG1_955022 T A T T T T T T A A T T T A A 
LG1_955023 A C A A A A A A C C A A A C C 
LG1_955389 C G C C C C C C G G C C C G G 
LG1_955890 G A G G G G G G A A G G G A A 
LG1_955919 C G C C C C C C G G C C C G G 
LG1_956055 T C T T T T T T C C T T T C C 
LG1_956056 A G A A A A A A G G A A A G G 
LG1_956079 T C T T T T T T C C T T T C C 
LG1_956222 C T C C C C C C T T C C C T T 
LG1_956237 C T C C C C C C T T C C C T T 
LG1_956314 A G A A A A A A G G A A A G G 
LG1_956340 C T C C C C C C T T C C C T T 
LG1_956378 G C G G G G G G C C G G G C C 
LG1_956633 A G A A A A A A G G A A A G G 
LG1_956634 G A G G G G G G A A G G G A A 
LG1_956851 C T C C C C C C T T C C C T T 
LG1_956920 T C T T T T T T C C T T T C C 
LG1_956988 T C T T T T T T C C T T T C C 
LG1_957050 A G A A A A A A G G A A A G G 
LG1_957065 A G A A A A A A G G A A A G G 
LG1_957131 C T C C C C C C T T C C C T T 
LG1_957177 A G A A A A A A G G A A A G G 
LG1_957239 A G A A A A A A G G A A A G G 
LG1_957306 A G A A A A A A G G A A A G G 
LG1_957321 C T C C C C C C T T C C C T T 
LG1_957366 G T G G G G G G T T G G G T T 
LG1_957420 G A G G G G G G A A G G G A A 
LG1_959886 T C T T T T T T C C T T T C C 
LG1_959902 C T C C C C C C T T C C C T T 
LG1_960004 C G C C C C C C G G C C C G G 
LG1_960591 G A G G G G G G A A G G G A A 
LG1_960680 G A G G G G G G A A G G G A A 
LG1_960780 G A G G G G G G A A G G G A A 
LG1_962022 T G T T T T T T G G T T T G G 
LG1_963015 T C T T T T T T C C T T T C C 
LG1_963228 A G A A A A A A G G A A A G G 
LG1_963239 T C T T T T T T C C T T T C C 
LG1_963253 T C T T T T T T C C T T T C C 
LG1_963283 G A G G G G G G A A G G G A A 
LG1_963312 C T C C C C C C T T C C C T T 
LG1_963414 G A G G G G G G A A G G G A A 
LG1_963509 G A G G G G G G A A G G G A A 
LG1_963522 C T C C C C C C T T C C C T T 
LG1_963879 T A T T T T T T A A T T T A A 
LG1_964026 T C T T T T T T C C T T T C C 
LG1_964029 T C T T T T T T C C T T T C C 
LG1_964035 T C T T T T T T C C T T T C C 
LG1_964152 A G A A A A A A G G A A A G G 
LG1_964284 G A G G G G G G A A G G G A A 
LG1_964314 G A G G G G G G A A G G G A A 
LG1_964453 G A G G G G G G A A G G G A A 
LG1_964484 T G T T T T T T G G T T T G G 
LG1_964510 G A G G G G G G A A G G G A A 
LG1_964755 A G A A A A A A G G A A A G G 
LG1_965085 G A G G G G G G A A G G G A A 
LG1_965152 C T C C C C C C T T C C C T T 
LG1_965185 T C T T T T T T C C T T T C C 
LG1_965311 A G A A A A A A G G A A A G G 
LG1_965332 G A G G G G G G A A G G G A A 
LG1_965407 A C A A A A A A C C A A A C C 
LG1_965409 A G A A A A A A G G A A A G G 
LG1_965449 T C T T T T T T C C T T T C C 
LG1_965457 A G A A A A A A G G A A A G G 
LG1_965483 G A G G G G G G A A G G G A A 
LG1_965508 T C T T T T T T C C T T T C C 
LG1_965586 T C T T T T T T C C T T T C C 
LG1_965684 G A G G G G G G A A G G G A A 
LG1_965719 T C T T T T T T C C T T T C C 
LG1_965837 C T C C C C C C T T C C C T T 
LG1_965993 G A G G G G G G A A G G G A A 
LG1_966106 C T C C C C C C T T C C C T T 
LG1_966414 G A G G G G G G A A G G G A A 
LG1_966771 C T C C C C C C T T C C C T T 
LG1_966933 A G A A A A A A G G A A A G G 
LG1_967059 A G A A A A A A G G A A A G G 
LG1_967067 T C T T T T T T C C T T T C C 
LG1_967068 A G A A A A A A G G A A A G G 
LG1_967075 A G A A A A A A G G A A A G G 
LG1_967077 A G A A A A A A G G A A A G G 
LG1_967112 T A T T T T T T A A T T T A A 
LG1_967120 G A G G G G G G A A G G G A A 
LG1_967589 A G A A A A A A G G A A A G G 
LG1_967590 T C T T T T T T C C T T T C C 
LG1_968225 A G A A A A A A G G A A A G G 
LG1_968247 A G A A A A A A G G A A A G G 
LG1_968343 C T C C C C C C T T C C C T T 
LG1_968450 C T C C C C C C T T C C C T T 
LG1_968871 T C T T T T T T C C T T T C C 
LG1_968933 T C T T T T T T C C T T T C C 
LG1_968982 G A G G G G G G A A G G G A A 
LG1_968985 C T C C C C C C T T C C C T T 
LG1_968986 C T C C C C C C T T C C C T T 
LG1_969265 G C G G G G G G C C G G G C C 
LG1_969374 A G A A A A A A G G A A A G G 
LG1_969468 C G C C C C C C G G C C C G G 
LG1_969492 C T C C C C C C T T C C C T T 
LG1_969534 C T C C C C C C T T C C C T T 
LG1_969800 C A C C C C C C A A C C C A A 
LG1_970190 C T C C C C C C T T C C C T T 
LG1_970308 T C T T T T T T C C T T T C C 
LG1_970313 C T C C C C C C T T C C C T T 
LG1_970343 A G A A A A A A G G A A A G G 
LG1_970757 T C T T T T T T C C T T T C C 
LG1_970760 G A G G G G G G A A G G G A A 
LG1_971320 G C G G G G G G C C G G G C C 
LG1_971601 C T C C C C C C T T C C C T T 
LG1_971785 T C T T T T T T C C T T T C C 
LG1_971947 G A G G G G G G A A G G G A A 
LG1_972058 A G A A A A A A G G A A A G G 
LG1_972235 A G A A A A A A G G A A A G G 
LG1_972640 T C T T T T T T C C T T T C C 
LG1_972642 A G A A A A A A G G A A A G G 
LG1_972977 A G A A A A A A G G A A A G G 
LG1_973370 C T C C C C C C T T C C C T T 
LG1_973407 G A G G G G G G A A G G G A A 
LG1_973627 T C T T T T T T C C T T T C C 
LG1_973642 T A T T T T T T A A T T T A A 
LG1_973664 C T C C C C C C T T C C C T T 
LG1_973910 G A G G G G G G A A G G G A A 
LG1_973941 C T C C C C C C T T C C C T T 
LG1_974010 T C T T T T T T C C T T T C C 
LG1_974020 C G C C C C C C G G C C C G G 
LG1_974023 T C T T T T T T C C T T T C C 
LG1_974448 C T C C C C C C T T C C C T T 
LG1_974478 G A G G G G G G A A G G G A A 
LG1_974501 C T C C C C C C T T C C C T T 
LG1_975045 A G A A A A A A G G A A A G G 
LG1_975195 T C T T T T T T C C T T T C C 
LG1_975213 A G A A A A A A G G A A A G G 
LG1_975282 G A G G G G G G A A G G G A A 
LG1_975284 G A G G G G G G A A G G G A A 
LG1_975288 A G A A A A A A G G A A A G G 
LG1_975427 G A G G G G G G A A G G G A A 
LG1_975464 A G A A A A A A G G A A A G G 
LG1_975494 A G A A A A A A G G A A A G G 
LG1_975543 C T C C C C C C T T C C C T T 
LG1_975934 G A G G G G G G A A G G G A A 
LG1_976229 T C T T T T T T C C T T T C C 
LG1_976596 A G A A A A A A G G A A A G G 
LG1_976927 T C T T T T T T C C T T T C C 
LG1_976928 G C G G G G G G C C G G G C C 
LG1_976946 G A G G G G G G A A G G G A A 
LG1_977155 T C T T T T T T C C T T T C C 
LG1_977319 T C T T T T T T C C T T T C C 
LG1_977349 T C T T T T T T C C T T T C C 
LG1_977570 T C T T T T T T C C T T T C C 
LG1_977704 G C G G G G G G C C G G G C C 
LG1_977746 T A T T T T T T A A T T T A A 
LG1_978371 C T C C C C C C T T C C C T T 
LG1_978698 T C T T T T T T C C T T T C C 
LG1_978699 C G C C C C C C G G C C C G G 
LG1_978714 G A G G G G G G A A G G G A A 
LG1_978793 T C T T T T T T C C T T T C C 
LG1_978837 C T C C C C C C T T C C C T T 
LG1_979133 C T C C C C C C T T C C C T T 
LG1_979136 G A G G G G G G A A G G G A A 
LG1_979951 C T C C C C C C T T C C C T T 
LG1_980233 C T C C C C C C T T C C C T T 
LG1_980488 G A G G G G G G A A G G G A A 
LG1_981026 C G C C C C C C G G C C C G G 
LG1_981034 A G A A A A A A G G A A A G G 
LG1_981416 G A G G G G G G A A G G G A A 
LG1_981433 A G A A A A A A G G A A A G G 
LG1_981534 T C T T T T T T C C T T T C C 
LG1_981549 C T C C C C C C T T C C C T T 
LG1_981554 G A G G G G G G A A G G G A A 
LG1_982077 C T C C C C C C T T C C C T T 
LG1_982177 T C T T T T T T C C T T T C C 
LG1_982308 C T C C C C C C T T C C C T T 
LG1_982589 G T G G G G G G T T G G G T T 
LG1_982663 C T C C C C C C T T C C C T T 
LG1_983332 A G A A A A A A G G A A A G G 
LG1_983354 C T C C C C C C T T C C C T T 
LG1_983503 C T C C C C C C T T C C C T T 
LG1_983508 C T C C C C C C T T C C C T T 
LG1_983513 T C T T T T T T C C T T T C C 
LG1_983568 T C T T T T T T C C T T T C C 
LG1_983592 A G A A A A A A G G A A A G G 
LG1_983620 T C T T T T T T C C T T T C C 
LG1_983891 G A G G G G G G A A G G G A A 
LG1_983981 G A G G G G G G A A G G G A A 
LG1_984489 A C A A A A A A C C A A A C C 
LG1_984500 G C G G G G G G C C G G G C C 
LG1_984620 T C T T T T T T C C T T T C C 
LG1_984639 A G A A A A A A G G A A A G G 
LG1_984640 T C T T T T T T C C T T T C C 
LG1_984691 C T C C C C C C T T C C C T T 
LG1_984718 G A G G G G G G A A G G G A A 
LG1_984760 T C T T T T T T C C T T T C C 
LG1_984832 G A G G G G G G A A G G G A A 
LG1_984844 G A G G G G G G A A G G G A A 
LG1_985150 T C T T T T T T C C T T T C C 
LG1_985151 T G T T T T T T G G T T T G G 
LG1_985265 G A G G G G G G A A G G G A A 
LG1_985359 G A G G G G G G A A G G G A A 
LG1_985891 T C T T T T T T C C T T T C C 
LG1_986586 C T C C C C C C T T C C C T T 
LG1_986700 T G T T T T T T G G T T T G G 
LG1_986747 G C G G G G G G C C G G G C C 
LG1_986789 A C A A A A A A C C A A A C C 
LG1_987291 A G A A A A A A G G A A A G G 
LG1_987576 C G C C C C C C G G C C C G G 
LG1_987594 T C T T T T T T C C T T T C C 
LG1_987613 A G A A A A A A G G A A A G G 
LG1_987706 T A T T T T T T A A T T T A A 
LG1_987996 G A G G G G G G A A G G G A A 
LG1_988322 G A G G G G G G A A G G G A A 
LG1_988360 C T C C C C C C T T C C C T T 
LG1_988437 C T C C C C C C T T C C C T T 
LG1_988644 A G A A A A A A G G A A A G G 
LG1_989212 C T C C C C C C T T C C C T T 
LG1_989214 A G A A A A A A G G A A A G G 
LG1_989272 G A G G G G G G A A G G G A A 
LG1_989274 C T C C C C C C T T C C C T T 
LG1_989321 T C T T T T T T C C T T T C C 
LG1_989443 C T C C C C C C T T C C C T T 
LG1_989722 T C T T T T T T C C T T T C C 
LG1_989955 T C T T T T T T C C T T T C C 
LG1_990084 A G A A A A A A G G A A A G G 
LG1_990482 T C T T T T T T C C T T T C C 
LG1_990550 G A G G G G G G A A G G G A A 
LG1_990591 A G A A A A A A G G A A A G G 
LG1_990688 C T C C C C C C T T C C C T T 
LG1_990773 T G T T T T T T G G T T T G G 
LG1_990846 T C T T T T T T C C T T T C C 
LG1_990967 A G A A A A A A G G A A A G G 
LG1_991048 C T C C C C C C T T C C C T T 
LG1_991049 G A G G G G G G A A G G G A A 
LG1_991206 C T C C C C C C T T C C C T T 
LG1_991223 T C T T T T T T C C T T T C C 
LG1_991412 T C T T T T T T C C T T T C C 
LG1_992132 G A G G G G G G A A G G G A A 
LG1_992673 C T C C C C C C T T C C C T T 
LG1_992922 T C T T T T T T C C T T T C C 
LG1_993271 G C G G G G G G C C G G G C C 
LG1_993272 A G A A A A A A G G A A A G G 
LG1_993382 G A G G G G G G A A G G G A A 
LG1_994586 T A T T T T T T A A T T T A A 
LG1_994736 A G A A A A A A G G A A A G G 
LG1_994790 A G A A A A A A G G A A A G G 
LG1_994855 A G A A A A A A G G A A A G G 
LG1_995310 T C T T T T T T C C T T T C C 
LG1_995601 C T C C C C C C T T C C C T T 
LG1_995883 G A G G G G G G A A G G G A A 
LG1_995894 G A G G G G G G A A G G G A A 
LG1_995914 C T C C C C C C T T C C C T T 
LG1_995943 A G A A A A A A G G A A A G G 
LG1_995951 A G A A A A A A G G A A A G G 
LG1_996024 G A G G G G G G A A G G G A A 
LG1_996033 C T C C C C C C T T C C C T T 
LG1_996372 C T C C C C C C T T C C C T T 
LG1_996426 C T C C C C C C T T C C C T T 
LG1_996573 G A G G G G G G A A G G G A A 
LG1_996803 C T C C C C C C T T C C C T T 
LG1_997087 T C T T T T T T C C T T T C C 
LG1_997210 C T C C C C C C T T C C C T T 
LG1_997301 A G A A A A A A G G A A A G G 
LG1_997837 T C T T T T T T C C T T T C C 
LG1_998782 G A G G G G G G A A G G G A A 
LG1_998787 A G A A A A A A G G A A A G G 
LG1_998799 T C T T T T T T C C T T T C C 
LG1_998800 A G A A A A A A G G A A A G G 
LG1_998851 T C T T T T T T C C T T T C C 
LG1_998854 C T C C C C C C T T C C C T T 
LG1_998931 T C T T T T T T C C T T T C C 
LG1_999174 T C T T T T T T C C T T T C C 
LG1_999302 G A G G G G G G A A G G G A A 
LG1_999771 G A G G G G G G A A G G G A A 
LG1_999772 C T C C C C C C T T C C C T T 
LG1_999838 T G T T T T T T G G T T T G G 
LG1_999857 G A G G G G G G A A G G G A A 
LG1_999886 G A G G G G G G A A G G G A A 
LG1_1000275 C T C C C C C C T T C C C T T 
LG1_1000432 G A G G G G G G A A G G G A A 
LG1_1000509 A G A A A A A A G G A A A G G 
LG1_1000611 T C T T T T T T C C T T T C C 
LG1_1000657 G A G G G G G G A A G G G A A 
LG1_1000780 A G A A A A A A G G A A A G G 
LG1_1000919 T C T T T T T T C C T T T C C 
LG1_1000972 C T C C C C C C T T C C C T T 
LG1_1000975 C T C C C C C C T T C C C T T 
LG1_1001028 G C G G G G G G C C G G G C C 
LG1_1001186 G A G G G G G G A A G G G A A 
LG1_1001346 A G A A A A A A G G A A A G G 
LG1_1001514 T C T T T T T T C C T T T C C 
LG1_1001515 C A C C C C C C A A C C C A A 
LG1_1001723 G A G G G G G G A A G G G A A 
LG1_1001910 G C G G G G G G C C G G G C C 
LG1_1001911 T A T T T T T T A A T T T A A 
LG1_1001954 A G A A A A A A G G A A A G G 
LG1_1002021 G A G G G G G G A A G G G A A 
LG1_1002071 A G A A A A A A G G A A A G G 
LG1_1002135 T C T T T T T T C C T T T C C 
LG1_1002152 A G A A A A A A G G A A A G G 
LG1_1002429 A G A A A A A A G G A A A G G 
LG1_1002566 T A T T T T T T A A T T T A A 
LG1_1002567 T G T T T T T T G G T T T G G 
LG1_1002582 G A G G G G G G A A G G G A A 
LG1_1002732 G A G G G G G G A A G G G A A 
LG1_1002763 G A G G G G G G A A G G G A A 
LG1_1002768 C G C C C C C C G G C C C G G 
LG1_1002825 T C T T T T T T C C T T T C C 
LG1_1002841 C G C C C C C C G G C C C G G 
LG1_1002857 G A G G G G G G A A G G G A A 
LG1_1002865 T A T T T T T T A A T T T A A 
LG1_1002869 G C G G G G G G C C G G G C C 
LG1_1002899 G C G G G G G G C C G G G C C 
LG1_1002973 G A G G G G G G A A G G G A A 
LG1_1003237 G A G G G G G G A A G G G A A 
LG1_1003321 T C T T T T T T C C T T T C C 
LG1_1003480 G A G G G G G G A A G G G A A 
LG1_1003528 A G A A A A A A G G A A A G G 
LG1_1003560 C A C C C C C C A A C C C A A 
LG1_1003581 A G A A A A A A G G A A A G G 
LG1_1003607 T C T T T T T T C C T T T C C 
LG1_1004697 C T C C C C C C T T C C C T T 
LG1_1004706 C G C C C C C C G G C C C G G 
LG1_1004717 G A G G G G G G A A G G G A A 
LG1_1004939 G C G G G G G G C C G G G C C 
LG1_1004954 A G A A A A A A G G A A A G G 
LG1_1004975 G C G G G G G G C C G G G C C 
LG1_1004999 T A T T T T T T A A T T T A A 
LG1_1005447 A G A A A A A A G G A A A G G 
LG1_1005925 C T C C C C C C T T C C C T T 
LG1_1005955 A G A A A A A A G G A A A G G 
LG1_1005972 G A G G G G G G A A G G G A A 
LG1_1006043 A G A A A A A A G G A A A G G 
LG1_1006096 C T C C C C C C T T C C C T T 
LG1_1006116 T C T T T T T T C C T T T C C 
LG1_1006121 A G A A A A A A G G A A A G G 
LG1_1006142 C T C C C C C C T T C C C T T 
LG1_1006153 T G T T T T T T G G T T T G G 
LG1_1006578 A G A A A A A A G G A A A G G 
LG1_1007108 C T C C C C C C T T C C C T T 
LG1_1007124 G A G G G G G G A A G G G A A 
LG1_1007192 T A T T T T T T A A T T T A A 
LG1_1007194 T C T T T T T T C C T T T C C 
LG1_1007198 A G A A A A A A G G A A A G G 
LG1_1007423 T C T T T T T T C C T T T C C 
LG1_1007895 C T C C C C C C T T C C C T T 
LG1_1008010 T A T T T T T T A A T T T A A 
LG1_1008041 G T G G G G G G T T G G G T T 
LG1_1008055 T C T T T T T T C C T T T C C 
LG1_1008057 G A G G G G G G A A G G G A A 
LG1_1008112 T A T T T T T T A A T T T A A 
LG1_1008155 T C T T T T T T C C T T T C C 
LG1_1008649 C T C C C C C C T T C C C T T 
LG1_1008671 C T C C C C C C T T C C C T T 
LG1_1008744 T C T T T T T T C C T T T C C 
LG1_1008773 C T C C C C C C T T C C C T T 
LG1_1008779 C T C C C C C C T T C C C T T 
LG1_1008894 A G A A A A A A G G A A A G G 
LG1_1008983 T C T T T T T T C C T T T C C 
LG1_1009302 T C T T T T T T C C T T T C C 
LG1_1009492 G A G G G G G G A A G G G A A 
LG1_1009509 C G C C C C C C G G C C C G G 
LG1_1009527 T C T T T T T T C C T T T C C 
LG1_1009868 T C T T T T T T C C T T T C C 
LG1_1010105 A G A A A A A A G G A A A G G 
LG1_1010171 C T C C C C C C T T C C C T T 
LG1_1010193 C T C C C C C C T T C C C T T 
LG1_1010211 A G A A A A A A G G A A A G G 
LG1_1010328 G C G G G G G G C C G G G C C 
LG1_1010330 G A G G G G G G A A G G G A A 
LG1_1010348 T C T T T T T T C C T T T C C 
LG1_1010360 A G A A A A A A G G A A A G G 
LG1_1010413 T C T T T T T T C C T T T C C 
LG1_1010687 A G A A A A A A G G A A A G G 
LG1_1011127 A G A A A A A A G G A A A G G 
LG1_1011147 T C T T T T T T C C T T T C C 
LG1_1012972 A C A A A A A A C C A A A C C 
LG1_1013029 A G A A A A A A G G A A A G G 
LG1_1013037 A G A A A A A A G G A A A G G 
LG1_1013112 A G A A A A A A G G A A A G G 
LG1_1013135 T C T T T T T T C C T T T C C 
LG1_1013140 T C T T T T T T C C T T T C C 
LG1_1017278 A G A A A A A A G G A A A G G 
LG1_1017315 G A G G G G G G A A G G G A A 
LG1_1017646 G T G G G G G G T T G G G T T 
LG1_1017846 T C T T T T T T C C T T T C C 
LG1_1017883 A G A A A A A A G G A A A G G 
LG1_1017948 G A G G G G G G A A G G G A A 
LG1_1020245 T C T T T T T T C C T T T C C 
LG1_1020298 C T C C C C C C T T C C C T T 
LG1_1020304 T C T T T T T T C C T T T C C 
LG1_1020490 A G A A A A A A G G A A A G G 
LG1_1027121 C T C C C C C C T T C C C T T 
LG1_1028397 G A G G G G G G A A G G G A A 
LG1_1029276 C T C C C C C C T T C C C T T 
LG1_1029293 C G C C C C C C G G C C C G G 
LG1_1029295 A T A A A A A A T T A A A T T 
LG1_1029315 T C T T T T T T C C T T T C C 
LG1_1029348 G A G G G G G G A A G G G A A 
LG1_1029350 T C T T T T T T C C T T T C C 
LG1_1029355 T G T T T T T T G G T T T G G 
LG1_1029364 A G A A A A A A G G A A A G G 
LG1_1029385 T C T T T T T T C C T T T C C 
LG1_1029773 A G A A A A A A G G A A A G G 
LG1_1029830 C T C C C C C C T T C C C T T 
LG1_1029844 C T C C C C C C T T C C C T T 
LG1_1030040 C T C C C C C C T T C C C T T 
LG1_1030063 C T C C C C C C T T C C C T T 
LG1_1030143 T C T T T T T T C C T T T C C 
LG1_1030318 G A G G G G G G A A G G G A A 
LG1_1031124 T G T T T T T T G G T T T G G 
LG1_1031194 C T C C C C C C T T C C C T T 
LG1_1031365 C G C C C C C C G G C C C G G 
LG1_1031412 C G C C C C C C G G C C C G G 
LG1_1033044 A G A A A A A A G G A A A G G 
LG1_1034619 G A G G G G G G A A G G G A A 
LG1_1036172 G C G G G G G G C C G G G C C 
LG1_1036173 C T C C C C C C T T C C C T T 
LG1_1036268 G A G G G G G G A A G G G A A 
LG1_1036299 G A G G G G G G A A G G G A A 
LG1_1036314 G A G G G G G G A A G G G A A 
LG1_1036363 T A T T T T T T A A T T T A A 
LG1_1036364 T C T T T T T T C C T T T C C 
LG1_1036375 A G A A A A A A G G A A A G G 
LG1_1036384 T C T T T T T T C C T T T C C 
LG1_1036412 A G A A A A A A G G A A A G G 
LG1_1037614 T G T T T T T T G G T T T G G 
LG1_1037651 A T A A A A A A T T A A A T T 
LG1_1037705 T C T T T T T T C C T T T C C 
LG1_1037725 T A T T T T T T A A T T T A A 
LG1_1038311 T C T T T T T T C C T T T C C 
LG1_1038336 G A G G G G G G A A G G G A A 
LG1_1038337 G A G G G G G G A A G G G A A 
LG1_1041411 T C T T T T T T C C T T T C C 
LG1_1041483 T C T T T T T T C C T T T C C 
LG1_1041510 A G A A A A A A G G A A A G G 
LG1_1041654 T C T T T T T T C C T T T C C 
LG1_1041698 C T C C C C C C T T C C C T T 
LG1_1041767 C T C C C C C C T T C C C T T 
LG1_1041768 C T C C C C C C T T C C C T T 
LG1_1041784 A G A A A A A A G G A A A G G 
LG1_1043124 T C T T T T T T C C T T T C C 
LG1_1043174 G C G G G G G G C C G G G C C 
LG1_1043175 G A G G G G G G A A G G G A A 
LG1_1043365 G T G G G G G G T T G G G T T 
LG1_1043373 T C T T T T T T C C T T T C C 
LG1_1043401 G A G G G G G G A A G G G A A 
LG1_1043711 G A G G G G G G A A G G G A A 
LG1_1043854 C T C C C C C C T T C C C T T 
LG1_1044821 C T C C C C C C T T C C C T T 
LG1_1044899 T C T T T T T T C C T T T C C 
LG1_1044904 C T C C C C C C T T C C C T T 
LG1_1044905 T C T T T T T T C C T T T C C 
LG1_1044906 C T C C C C C C T T C C C T T 
LG1_1044924 C T C C C C C C T T C C C T T 
LG1_1044937 C T C C C C C C T T C C C T T 
LG1_1044990 A G A A A A A A G G A A A G G 
LG1_1046352 G A G G G G G G A A G G G A A 
LG1_1046741 C T C C C C C C T T C C C T T 
LG1_1046931 T A T T T T T T A A T T T A A 
LG1_1046941 G A G G G G G G A A G G G A A 
LG1_1047212 A G A A A A A A G G A A A G G 
LG1_1047231 G A G G G G G G A A G G G A A 
LG1_1047591 A G A A A A A A G G A A A G G 
LG1_1047728 T C T T T T T T C C T T T C C 
LG1_1047800 A G A A A A A A G G A A A G G 
LG1_1052887 A G A A A A A A G G A A A G G 
LG1_1053212 C T C C C C C C T T C C C T T 
LG1_1054357 C T C C C C C C T T C C C T T 
LG1_1056190 A G A A A A A A G G A A A G G 
LG1_1057622 A G A A A A A A G G A A A G G 
LG1_1057624 G A G G G G G G A A G G G A A 
LG1_1057745 G A G G G G G G A A G G G A A 
LG1_1057749 C T C C C C C C T T C C C T T 
LG1_1057752 C G C C C C C C G G C C C G G 
LG1_1057754 T C T T T T T T C C T T T C C 
LG1_1057810 A G A A A A A A G G A A A G G 
LG1_1057815 C T C C C C C C T T C C C T T 
LG1_1059900 T C T T T T T T C C T T T C C 
LG1_1059989 C T C C C C C C T T C C C T T 
LG1_1059990 G T G G G G G G T T G G G T T 
LG1_1060086 A T A A A A A A T T A A A T T 
LG1_1060116 C T C C C C C C T T C C C T T 
LG1_1060351 T C T T T T T T C C T T T C C 
LG1_1061807 G A G G G G G G A A G G G A A 
LG1_1062289 A G A A A A A A G G A A A G G 
LG1_1062745 G A G G G G G G A A G G G A A 
LG1_1062896 T C T T T T T T C C T T T C C 
LG1_1065642 G A G G G G G G A A G G G G A 
LG1_1065816 T C T T T T T T C C T T T T C 
LG1_1066454 A G A A A A A A G G A A A A G 
LG1_1067418 G A G G G G G G A A G G G G A 
LG1_1067798 A G A A A A A A G G A A A A G 
LG1_1067827 C G C C C C C C G G C C C C G 
LG1_1067858 G A G G G G G G A A G G G G A 
LG1_1068025 C T C C C C C C T T C C C C T 
LG1_1068839 G A G G G G G G A A G G G G A 
LG1_1068974 T C T T T T T T C C T T T T C 
LG1_1069004 G C G G G G G G C C G G G G C 
LG1_1069116 A G A A A A A A G G A A A A G 
LG1_1069170 A C A A A A A A C C A A A A C 
LG1_1069193 A G A A A A A A G G A A A A G 
LG1_1069199 G C G G G G G G C C G G G G C 
LG1_1069204 A C A A A A A A C C A A A A C 
LG1_1069296 A G A A A A A A G G A A A A G 
LG1_1069332 A G A A A A A A G G A A A A G 
LG1_1069421 A G A A A A A A G G A A A A G 
LG1_1070840 T C T T T T T T C C T T T T C 
LG1_1071061 C T C C C C C C T T C C C C T 
LG1_1071331 T C T T T T T T C C T T T T C 
LG1_1071844 T C T T T T T T C C T T T T C 
LG1_1071964 C T C C C C C C T T C C C C T 
LG1_1071989 C T C C C C C C T T C C C C T 
LG1_1071999 C T C C C C C C T T C C C C T 
LG1_1072089 C T C C C C C C T T C C C C T 
LG1_1072117 T C T T T T T T C C T T T T C 
LG1_1072180 A G A A A A A A G G A A A A G 
LG1_1072183 A C A A A A A A C C A A A A C 
LG1_1072229 G A G G G G G G A A G G G G A 
LG1_1072313 C T C C C C C C T T C C C C T 
LG1_1072750 C G C C C C C C G G C C C C G 
LG1_1072769 C T C C C C C C T T C C C C T 
LG1_1072787 C T C C C C C C T T C C C C T 
LG1_1072866 C T C C C C C C T T C C C C T 
LG1_1074166 T C T T T T T T C C T T T T C 
LG1_1074179 G A G G G G G G A A G G G G A 
LG1_1074307 G A G G G G G G A A G G G G A 
LG1_1074430 C T C C C C C C T T C C C C T 
LG1_1074591 A G A A A A A A G G A A A A G 
LG1_1074706 C T C C C C C C T T C C C C T 
LG1_1076616 A G A A A A A A G G A A A A G 
LG1_1076619 C T C C C C C C T T C C C C T 
LG1_1077234 A G A A A A A A G G A A A A G 
LG1_1077434 G A G G G G G G A A G G G G A 
LG1_1077481 C A C C C C C C A A C C C C A 
LG1_1077517 T C T T T T T T C C T T T T C 
LG1_1077611 A G A A A A A A G G A A A A G 
LG1_1077829 T G T T T T T T G G T T T T G 
LG1_1077872 C G C C C C C C G G C C C C G 
LG1_1077878 A G A A A A A A G G A A A A G 
LG1_1077949 A G A A A A A A G G A A A A G 
LG1_1077958 G A G G G G G G A A G G G G A 
LG1_1077983 C T C C C C C C T T C C C C T 
LG1_1077989 G A G G G G G G A A G G G G A 
LG1_1078036 G A G G G G G G A A G G G G A 
LG1_1078458 G A G G G G G G A A G G G G A 
LG1_1078960 T C T T T T T T C C T T T T C 
LG1_1078966 A C A A A A A A C C A A A A C 
LG1_1079087 C T C C C C C C T T C C C C T 
LG1_1079710 C T C C C C C C T T C C C C T 
LG1_1080726 T C T T T T T T C C T T T T C 
LG1_1080732 A G A A A A A A G G A A A A G 
LG1_1080773 C T C C C C C C T T C C C C T 
LG1_1080774 G A G G G G G G A A G G G G A 
LG1_1080882 C T C C C C C C T T C C C C T 
LG1_1080888 G A G G G G G G A A G G G G A 
LG1_1080906 T C T T T T T T C C T T T T C 
LG1_1080915 A G A A A A A A G G A A A A G 
LG1_1081035 C T C C C C C C T T C C C C T 
LG1_1081070 A G A A A A A A G G A A A A G 
LG1_1081092 A G A A A A A A G G A A A A G 
LG1_1081103 G A G G G G G G A A G G G G A 
LG1_1081373 G C G G G G G G C C G G G G C 
LG1_1081407 G A G G G G G G A A G G G G A 
LG1_1081434 T C T T T T T T C C T T T T C 
LG1_1081440 C T C C C C C C T T C C C C T 
LG1_1081493 C T C C C C C C T T C C C C T 
LG1_1081532 A G A A A A A A G G A A A A G 
LG1_1081552 A G A A A A A A G G A A A A G 
LG1_1081606 C T C C C C C C T T C C C C T 
LG1_1081611 C T C C C C C C T T C C C C T 
LG1_1081712 C T C C C C C C T T C C C C T 
LG1_1082562 A G A A A A A A G G A A A A G 
LG1_1082578 G A G G G G G G A A G G G G A 
LG1_1082585 C T C C C C C C T T C C C C T 
LG1_1087676 T C T T T T T T C C T T T T C 
LG1_1087678 A G A A A A A A G G A A A A G 
LG1_1087968 G A G G G G G G A A G G G G A 
LG1_1087973 C A C C C C C C A A C C C C A 
LG1_1088534 C G C C C C C C G G C C C C G 
LG1_1088535 G A G G G G G G A A G G G G A 
LG1_1089662 G A G G G G G G A G G G G G A 
LG1_1090142 C G C C C C C C G C C C C C G 
LG1_1090152 T C T T T T T T C T T T T T C 
LG1_1090163 C G C C C C C C G C C C C C G 
LG1_1090180 A G A A A A A A G A A A A A G 
LG1_1090295 G A G G G G G G A G G G G G A 
LG1_1090359 G A G G G G G G A G G G G G A 
LG1_1090391 T C T T T T T T C T T T T T C 
LG1_1090503 C T C C C C C C T C C C C C T 
LG1_1090591 C T C C C C C C T C C C C C T 
LG1_1090887 G A G G G G G G A G G G G G A 
LG1_1091002 T C T T T T T T C T T T T T C 
LG1_1091011 G A G G G G G G A G G G G G A 
LG1_1092666 A G A A A A A A G A A A A A G 
LG1_1092687 A G A A A A A A G A A A A A G 
LG1_1092688 G A G G G G G G A G G G G G A 
LG1_1093238 G A G G G G G G A G G G G G A 
LG1_1093485 G A G G G G G G A G G G G G A 
LG1_1093689 C G C C C C C C G C C C C C G 
LG1_1093734 G A G G G G G G A G G G G G A 
LG1_1093892 A G A A A A A A G A A A A A G 
LG1_1094044 A G A A A A A A G A A A A A G 
LG1_1094080 T C T T T T T T C T T T T T C 
LG1_1094379 G A G G G G G G A G G G G G A 
LG1_1094408 G A G G G G G G A G G G G G A 
LG1_1095693 G A G G G G G G A G G G G G A 
LG1_1095787 G C G G G G G G C G G G G G C 
LG1_1095976 G A G G G G G G A G G G G G A 
LG1_1096865 C T C C C C C C T C C C C C T 
LG1_1096868 G A G G G G G G A G G G G G A 
LG1_1096994 T C T T T T T T C T T T T T C 
LG1_1098075 G A G G G G G G A G G G G G A 
LG1_1098196 T C T T T T T T C T T T T T C 
LG1_1098227 T C T T T T T T C T T T T T C 
LG1_1098561 A G A A A A A A G A A A A A G 
LG1_1098865 G A G G G G G G A G G G G G A 
LG1_1098867 A G A A A A A A G A A A A A G 
LG1_1099464 G A G G G G G G A G G G G G A 
LG1_1099541 G A G G G G G G A G G G G G A 
LG1_1099584 T C T T T T T T C T T T T T C 
LG1_1099625 T C T T T T T T C T T T T T C 
LG1_1099649 A C A A A A A A C A A A A A C 
LG1_1099650 T A T T T T T T A T T T T T A 
LG1_1099676 G A G G G G G G A G G G G G A 
LG1_1099677 G A G G G G G G A G G G G G A 
LG1_1099706 A G A A A A A A G A A A A A G 
LG1_1099756 T C T T T T T T C T T T T T C 
LG1_1099772 T C T T T T T T C T T T T T C 
LG1_1099775 A G A A A A A A G A A A A A G 
LG1_1099776 C T C C C C C C T C C C C C T 
LG1_1100024 G A G G G G G G A G G G G G A 
LG1_1100074 A G A A A A A A G A A A A A G 
LG1_1100217 A G A A A A A A G A A A A A G 
LG1_1100270 G A G G G G G G A G G G G G A 
LG1_1100547 C G C C C C C C G C C C C C G 
LG1_1100852 C T C C C C C C T C C C C C T 
LG1_1100892 C T C C C C C C T C C C C C T 
LG1_1101219 G A G G G G G G A G G G G G A 
LG1_1101435 G A G G G G G G A G G G G G A 
LG1_1101562 A G A A A A A A G A A A A A G 
LG1_1101750 G T G G G G G G T G G G G G T 
LG1_1101887 G A G G G G G G A G G G G G A 
LG1_1102072 T C T T T T T T C T T T T T C 
LG1_1102189 C T C C C C C C T C C C C C T 
LG1_1102513 A G A A A A A A G A A A A A G 
LG1_1102518 T C T T T T T T C T T T T T C 
LG1_1102540 G A G G G G G G A G G G G G A 
LG1_1102545 G A G G G G G G A G G G G G A 
LG1_1102567 G A G G G G G G A G G G G G A 
LG1_1102568 A G A A A A A A G A A A A A G 
LG1_1102594 G A G G G G G G A G G G G G A 
LG1_1102607 G A G G G G G G A G G G G G A 
LG1_1102738 G A G G G G G G A G G G G G A 
LG1_1102858 T C T T T T T T C T T T T T C 
LG1_1102894 C T C C C C C C T C C C C C T 
LG1_1103079 T C T T T T T T C T T T T T C 
LG1_1103098 T C T T T T T T C T T T T T C 
LG1_1103111 C T C C C C C C T C C C C C T 
LG1_1103231 T C T T T T T T C T T T T T C 
LG1_1103233 A G A A A A A A G A A A A A G 
LG1_1103234 T C T T T T T T C T T T T T C 
LG1_1103272 C A C C C C C C A C C C C C A 
LG1_1103279 C T C C C C C C T C C C C C T 
LG1_1103418 A G A A A A A A G A A A A A G 
LG1_1103499 T C T T T T T T C T T T T T C 
LG1_1103526 G A G G G G G G A G G G G G A 
LG1_1103533 C T C C C C C C T C C C C C T 
LG1_1103565 T C T T T T T T C T T T T T C 
LG1_1103812 C A C C C C C C A C C C C C A 
LG1_1103816 T C T T T T T T C T T T T T C 
LG1_1103877 G A G G G G G G A G G G G G A 
LG1_1103959 A G A A A A A A G A A A A A G 
LG1_1103992 T C T T T T T T C T T T T T C 
LG1_1104279 T C T T T T T T C T T T T T C 
LG1_1104384 A G A A A A A A G A A A A A G 
LG1_1104421 G A G G G G G G A G G G G G A 
LG1_1104456 G A G G G G G G A G G G G G A 
LG1_1104461 G A G G G G G G A G G G G G A 
LG1_1104462 C T C C C C C C T C C C C C T 
LG1_1104492 A G A A A A A A G A A A A A G 
LG1_1104496 C T C C C C C C T C C C C C T 
LG1_1104532 C G C C C C C C G C C C C C G 
LG1_1104669 T C T T T T T T C T T T T T C 
LG1_1104671 C T C C C C C C T C C C C C T 
LG1_1104749 C T C C C C C C T C C C C C T 
LG1_1104779 G T G G G G G G T G G G G G T 
LG1_1104780 G A G G G G G G A G G G G G A 
LG1_1104782 A C A A A A A A C A A A A A C 
LG1_1104817 C T C C C C C C T C C C C C T 
LG1_1104831 C T C C C C C C T C C C C C T 
LG1_1105879 A G A A A A A A G A A A A A G 
LG1_1106185 A G A A A A A A G A A A A A G 
LG1_1108830 G A G G G G G G A G G G G G A 
LG1_1109725 G A G G G G G G A G G G G G A 
LG1_1109748 C T C C C C C C T C C C C C T 
LG1_1109804 C T C C C C C C T C C C C C T 
LG1_1109864 G A G G G G G G A G G G G G A 
LG1_1109908 C T C C C C C C T C C C C C T 
LG1_1109913 C T C C C C C C T C C C C C T 
LG1_1109938 C T C C C C C C T C C C C C T 
LG1_1109992 G A G G G G G G A G G G G G A 
LG1_1110007 G A G G G G G G A G G G G G A 
LG1_1110109 A G A A A A A A G A A A A A G 
LG1_1110116 T C T T T T T T C T T T T T C 
LG1_1110121 C A C C C C C C A C C C C C A 
LG1_1110149 A G A A A A A A G A A A A A G 
LG1_1110662 G A G G G G G G A G G G G G A 
LG1_1110779 G A G G G G G G A G G G G G A 
LG1_1110804 A C A A A A A A C A A A A A C 
LG1_1110819 T C T T T T T T C T T T T T C 
LG1_1110822 C T C C C C C C T C C C C C T 
LG1_1110833 C T C C C C C C T C C C C C T 
LG1_1110886 G A G G G G G G A G G G G G A 
LG1_1110890 A G A A A A A A G A A A A A G 
LG1_1110905 T G T T T T T T G T T T T T G 
LG1_1111537 A G A A A A A A G A A A A A G 
LG1_1111592 G A G G G G G G A G G G G G A 
LG1_1112218 C A C C C C C C A C C C C C A 
LG1_1114976 G A G G G G G G A G G G G G A 
LG1_1114992 A G A A A A A A G A A A A A G 
LG1_1116449 A G A A A A A A G A A A A A G 
LG1_1117490 G A G G G G G G A G G G G G A 
LG1_1118240 T C T T T T T T C T T T T T C 
LG1_1118257 T C T T T T T T C T T T T T C 
LG1_1118312 C A C C C C C C A C C C C C A 
LG1_1118414 C T C C C C C C T C C C C C T 
LG1_1118415 G A G G G G G G A G G G G G A 
LG1_1118528 T C T T T T T T C T T T T T C 
LG1_1118668 T C T T T T T T C T T T T T C 
LG1_1118990 T C T T T T T T C T T T T T C 
LG1_1119475 T C T T T T T T C T T T T T C 
LG1_1119531 G A G G G G G G A G G G G G A 
LG1_1119853 T C T T T T T T C T T T T T C 
LG1_1119857 C T C C C C C C T C C C C C T 
LG1_1119914 C A C C C C C C A C C C C C A 
LG1_1119918 A G A A A A A A G A A A A A G 
LG1_1119927 G A G G G G G G A G G G G G A 
LG1_1120161 A G A A A A A A G A A A A A G 
LG1_1121252 C T C C C C C C T C C C C C T 
LG1_1121371 G A G G G G G G A G G G G G A 
LG1_1121522 C G C C C C C C G C C C C C G 
LG1_1121552 C T C C C C C C T C C C C C T 
LG1_1121560 T C T T T T T T C T T T T T C 
LG1_1121569 A G A A A A A A G A A A A A G 
LG1_1121574 A G A A A A A A G A A A A A G 
LG1_1121575 C G C C C C C C G C C C C C G 
LG1_1122174 A G A A A A A A G A A A A A G 
LG1_1122189 A G A A A A A A G A A A A A G 
LG1_1122322 C T C C C C C C T C C C C C T 
LG1_1124810 A G A A A A A A G A A A A A G 
LG1_1124816 A G A A A A A A G A A A A A G 
LG1_1125193 G C G G G G G G C G G G G G C 
LG1_1125958 C T C C C C C C T C C C C C T 
LG1_1126009 C T C C C C C C T C C C C C T 
LG1_1126606 T C T T T T T T C T T T T T C 
LG1_1126847 T C T T T T T T C T T T T T C 
LG1_1126887 G A G G G G G G A G G G G G A 
LG1_1126891 G A G G G G G G A G G G G G A 
LG1_1126931 T C T T T T T T C T T T T T C 
LG1_1127047 G A G G G G G G A G G G G G A 
LG1_1127138 T C T T T T T T C T T T T T C 
LG1_1128730 A G A A A A A A G A A A A A G 
LG1_1131545 T C T T T T T T C T T T T T C 
LG1_1133371 A G A A A A A A G A A A A A G 
LG1_1133391 A G A A A A A A G A A A A A G 
LG1_1133697 G A G G G G G G A G G G G G A 
LG1_1134044 C T C C C C C C T C C C C C T 
LG1_1134179 T C T T T T T T C T T T T T C 
LG1_1134199 A G A A A A A A G A A A A A G 
LG1_1134207 G A G G G G G G A G G G G G A 
LG1_1134228 T C T T T T T T C T T T T T C 
LG1_1134257 C G C C C C C C G C C C C C G 
LG1_1134281 T C T T T T T T C T T T T T C 
LG1_1134284 A G A A A A A A G A A A A A G 
LG1_1141581 A G A A A A A A G A A A A A G 
LG1_1145988 A G A A A A A A G A A A A A G 
LG1_1147492 T C T T T T T T C T T T T T C 
LG1_1147495 A G A A A A A A G A A A A A G 
LG1_1147649 T C T T T T T T C T T T T T C 
LG1_1147731 A G A A A A A A G A A A A A G 
LG1_1147756 C T C C C C C C T C C C C C T 
LG1_1153729 T C T T T T T T C T T T T T C 
LG1_1153779 G A G G G G G G A G G G G G A 
LG1_1153790 C G C C C C C C G C C C C C G 
LG1_1154155 G A G G G G G G A G G G G G A 
LG1_1154156 C T C C C C C C T C C C C C T 
LG1_1154159 G A G G G G G G A G G G G G A 
LG1_1154171 T C T T T T T T C T T T T T C 
LG1_1154216 T C T T T T T T C T T T T T C 
LG1_1154582 G A G G G G G G A G G G G G A 
LG1_1154643 A G A A A A A A G A A A A A G 
LG1_1154720 C G C C C C C C G C C C C C G 
LG1_1159788 T C T T T T T T C T T T T T C 
LG1_1164070 G A G G G G G G A G G G G G A 
LG1_1164387 C T C C C C C C T C C C C C T 
LG1_1164396 A G A A A A A A G A A A A A G 
LG1_1164533 G T G G G G G G T G G G G G T 
LG1_1164659 A G A A A A A A G A A A A A G 
LG1_1165275 G A G G G G G G A G G G G G A 
LG1_1165358 C G C C C C C C G C C C C C G 
LG1_1165579 T C T T T T T T C T T T T T C 
LG1_1165841 C T C C C C C C T C C C C C T 
LG1_1166230 A G A A A A A A G A A A A A G 
LG1_1167062 T C T T T T T T C T T T T T C 
LG1_1167159 T A T T T T T T A T T T T T A 
LG1_1167176 T C T T T T T T C T T T T T C 
LG1_1167185 T C T T T T T T C T T T T T C 
LG1_1167186 A G A A A A A A G A A A A A G 
LG1_1167287 T C T T T T T T C T T T T T C 
LG1_1167607 C T C C C C C C T C C C C C T 
LG1_1167726 C G C C C C C C G C C C C C G 
LG1_1167787 C T C C C C C C T C C C C C T 
LG1_1168076 A T A A A A A A T A A A A A T 
LG1_1168170 G A G G G G G G A G G G G G A 
LG1_1169137 T C T T T T T T C T T T T T C 
LG1_1169292 A G A A A A A A G A A A A A G 
LG1_1169679 G C G G G G G G C G G G G G C 
LG1_1169714 A C A A A A A A C A A A A A C 
LG1_1170795 C G C C C C C C G C C C C C G 
LG1_1170867 G C G G G G G G C G G G G G C 
LG1_1170880 A G A A A A A A G A A A A A G 
LG1_1170912 A G A A A A A A G A A A A A G 
LG1_1170928 C T C C C C C C T C C C C C T 
LG1_1171597 C T C C C C C C T C C C C C T 
LG1_1173397 A G A A A A A A G A A A A A G 
LG1_1173461 G A G G G G G G A G G G G G A 
LG1_1173463 A G A A A A A A G A A A A A G 
LG1_1173688 C T C C C C C C T C C C C C T 
LG1_1173689 G A G G G G G G A G G G G G A 
LG1_1173810 T C T T T T T T C T T T T T C 
LG1_1174152 G A G G G G G G A G G G G G A 
LG1_1174804 T C T T T T T T C T T T T T C 
LG1_1175097 T C T T T T T T C T T T T T C 
LG1_1175138 C G C C C C C C G C C C C C G 
LG1_1175161 A T A A A A A A T A A A A A T 
LG1_1175655 A G A A A A A A G A A A A A G 
LG1_1176322 A G A A A A A A G A A A A A G 
LG1_1176334 G C G G G G G G C G G G G G C 
LG1_1177252 C T C C C C C C T C C C C C T 
LG1_1177338 C T C C C C C C T C C C C C T 
LG1_1177611 C T C C C C C C T C C C C C T 
LG1_1177823 T C T T T T T T C T T T T T C 
LG1_1177831 T C T T T T T T C T T T T T C 
LG1_1177853 G A G G G G G G A G G G G G A 
LG1_1177984 G A G G G G G G A G G G G G A 
LG1_1180593 A G A A A A A A G A A A A A G 
LG1_1180745 A G A A A A A A G A A A A A G 
LG1_1181148 C T C C C C C C T C C C C C T 
LG1_1181192 G C G G G G G G C G G G G G C 
LG1_1182148 C T C C C C C C T C C C C C T 
LG1_1184632 T C T T T T T T C T T T T T C 
LG1_1187370 A C A A A A A A C A A A A A C 
LG1_1187481 G A G G G G G G A G G G G G A 
LG1_1187497 A G A A A A A A G A A A A A G 
LG1_1187595 T C T T T T T T C T T T T T C 
LG1_1187622 G A G G G G G G A G G G G G A 
LG1_1187648 C T C C C C C C T C C C C C T 
LG1_1187700 C T C C C C C C T C C C C C T 
LG1_1187708 A G A A A A A A G A A A A A G 
LG1_1187767 G A G G G G G G A G G G G G A 
LG1_1187770 A G A A A A A A G A A A A A G 
LG1_1188133 A G A A A A A A G A A A A A G 
LG1_1188142 A G A A A A A A G A A A A A G 
LG1_1188185 A C A A A A A A C A A A A A C 
LG1_1188194 T C T T T T T T C T T T T T C 
LG1_1188249 A G A A A A A A G A A A A A G 
LG1_1188456 G A G G G G G G A G G G G G A 
LG1_1189156 T C T T T T T T C T T T T T C 
LG1_1189183 C T C C C C C C T C C C C C T 
LG1_1189233 C T C C C C C C T C C C C C T 
LG1_1189654 A G A A A A A A G A A A A A G 
LG1_1189677 G A G G G G G G A G G G G G A 
LG1_1189703 G T G G G G G G T G G G G G T 
LG1_1189750 C T C C C C C C T C C C C C T 
LG1_1190124 C T C C C C C C T C C C C C T 
LG1_1190208 C T C C C C C C T C C C C C T 
LG1_1190226 G C G G G G G G C G G G G G C 
LG1_1190228 G A G G G G G G A G G G G G A 
LG1_1190230 G A G G G G G G A G G G G G A 
LG1_1190241 C T C C C C C C T C C C C C T 
LG1_1190256 C G C C C C C C G C C C C C G 
LG1_1190395 G A G G G G G G A G G G G G A 
LG1_1191239 T C T T T T T T C T T T T T C 
LG1_1191249 A G A A A A A A G A A A A A G 
LG1_1191648 T C T T T T T T C T T T T T C 
LG1_1191700 C T C C C C C C T C C C C C T 
LG1_1191867 C T C C C C C C T C C C C C T 
LG1_1192151 T C T T T T T T C T T T T T C 
LG1_1192174 T C T T T T T T C T T T T T C 
LG1_1192184 T C T T T T T T C T T T T T C 
LG1_1192200 G C G G G G G G C G G G G G C 
LG1_1192232 G A G G G G G G A G G G G G A 
LG1_1192250 A G A A A A A A G A A A A A G 
LG1_1192382 A G A A A A A A G A A A A A G 
LG1_1192384 A G A A A A A A G A A A A A G 
LG1_1192391 A G A A A A A A G A A A A A G 
LG1_1192546 A G A A A A A A G A A A A A G 
LG1_1192586 A G A A A A A A G A A A A A G 
LG1_1193132 C T C C C C C C T C C C C C T 
LG1_1193262 A G A A A A A A G A A A A A G 
LG1_1193321 A C A A A A A A C A A A A A C 
LG1_1193325 C T C C C C C C T C C C C C T 
LG1_1193342 T C T T T T T T C T T T T T C 
LG1_1193354 A G A A A A A A G A A A A A G 
LG1_1193360 G C G G G G G G C G G G G G C 
LG1_1193365 G A G G G G G G A G G G G G A 
LG1_1193374 A G A A A A A A G A A A A A G 
LG1_1193381 G A G G G G G G A G G G G G A 
LG1_1193409 T G T T T T T T G T T T T T G 
LG1_1193410 G C G G G G G G C G G G G G C 
LG1_1193415 C T C C C C C C T C C C C C T 
LG1_1193667 C T C C C C C C T C C C C C T 
LG1_1193736 T C T T T T T T C T T T T T C 
LG1_1193746 T C T T T T T T C T T T T T C 
LG1_1193771 C T C C C C C C T C C C C C T 
LG1_1193893 A G A A A A A A G A A A A A G 
LG1_1193921 A G A A A A A A G A A A A A G 
LG1_1193923 T C T T T T T T C T T T T T C 
LG1_1197022 G A G G G G G G A G G G G G A 
LG1_1198621 T C T T T T T T C T T T T T C 
LG1_1198778 G A G G G G G G A G G G G G A 
LG1_1198821 A G A A A A A A G A A A A A G 
LG1_1198823 G A G G G G G G A G G G G G A 
LG1_1199128 G A G G G G G G A G G G G G A 
LG1_1203589 A G A A A A A A G A A A A A G 
LG1_1205627 C T C C C C C C T C C C C C T 
LG1_1205736 G A G G G G G G A G G G G G A 
LG1_1206289 C G C C C C C C G C C C C C G 
LG1_1207252 A G A A A A A A G A A A A A G 
LG1_1207354 T C T T T T T T C T T T T T C 
LG1_1207382 T G T T T T T T G T T T T T G 
LG1_1207393 C T C C C C C C T C C C C C T 
LG1_1207442 T C T T T T T T C T T T T T C 
LG1_1207603 A G A A A A A A G A A A A A G 
LG1_1207607 G A G G G G G G A G G G G G A 
LG1_1207896 G A G G G G G G A G G G G G A 
LG1_1208065 T C T T T T T T C T T T T T C 
LG1_1208161 A G A A A A A A G A A A A A G 
LG1_1208363 T C T T T T T T C T T T T T C 
LG1_1208652 C T C C C C C C T C C C C C T 
LG1_1208665 G A G G G G G G A G G G G G A 
LG1_1208672 A G A A A A A A G A A A A A G 
LG1_1208719 G A G G G G G G A G G G G G A 
LG1_1208762 C T C C C C C C T C C C C C T 
LG1_1208831 G A G G G G G G A G G G G G A 
LG1_1208836 C T C C C C C C T C C C C C T 
LG1_1208851 T C T T T T T T C T T T T T C 
LG1_1208914 T G T T T T T T G T T T T T G 
LG1_1208930 C T C C C C C C T C C C C C T 
LG1_1208931 T G T T T T T T G T T T T T G 
LG1_1208995 T C T T T T T T C T T T T T C 
LG1_1209234 G C G G G G G G C G G G G G C 
LG1_1209280 T C T T T T T T C T T T T T C 
LG1_1209890 G A G G G G G G A G G G G G A 
LG1_1209975 T C T T T T T T C T T T T T C 
LG1_1209979 C T C C C C C C T C C C C C T 
LG1_1210396 T C T T T T T T C T T T T T C 
LG1_1210410 G A G G G G G G A G G G G G A 
LG1_1210596 T C T T T T T T C T T T T T C 
LG1_1211710 C T C C C C C C T C C C C C T 
LG1_1211744 C T C C C C C C T C C C C C T 
LG1_1212146 G A G G G G G G A G G G G G A 
LG1_1212601 T C T T T T T T C T T T T T C 
LG1_1213423 C T C C C C C C T C C C C C T 
LG1_1213705 T C T T T T T T C T T T T T C 
LG1_1214358 T A T T T T T T A T T T T T A 
LG1_1214462 G A G G G G G G A G G G G G A 
LG1_1214502 C T C C C C C C T C C C C C T 
LG1_1214595 T C T T T T T T C T T T T T C 
LG1_1214772 G A G G G G G G A G G G G G A 
LG1_1215312 T C T T T T T T C T T T T T C 
LG1_1215322 G A G G G G G G A G G G G G A 
LG1_1215369 C G C C C C C C G C C C C C G 
LG1_1217999 A G A A A A A A G A A A A A G 
LG1_1221750 C G C C C C C C G C C C C C G 
LG1_1221817 T C T T T T T T C T T T T T C 
LG1_1221872 T C T T T T T T C T T T T T C 
LG1_1221876 A G A A A A A A G A A A A A G 
LG1_1222618 C T C C C C C C T C C C C C T 
LG1_1222792 G A G G G G G G A G G G G G A 
LG1_1222834 C T C C C C C C T C C C C C T 
LG1_1224437 G A G G G G G G A G G G G G A 
LG1_1228527 T C T T T T T T C T T T T T C 
LG1_1229094 A T A A A A A A T A A A A A T 
LG1_1229127 A G A A A A A A G A A A A A G 
LG1_1229613 A G A A A A A A G A A A A A G 
LG1_1229616 C T C C C C C C T C C C C C T 
LG1_1229697 A G A A A A A A G A A A A A G 
LG1_1229850 A G A A A A A A G A A A A A G 
LG1_1230774 T C T T T T T T C T T T T T C 
LG1_1232223 T C T T T T T T C T T T T T C 
LG1_1232356 C G C C C C C C G C C C C C G 
LG1_1232562 C T C C C C C C T C C C C C T 
LG1_1233008 C T C C C C C C T C C C C C T 
LG1_1233745 G T G G G G G G T G G G G G T 
LG1_1234862 T G T T T T T T G T T T T T G 
LG1_1234919 C G C C C C C C G C C C C C G 
LG1_1234938 A G A A A A A A G A A A A A G 
LG1_1234941 T C T T T T T T C T T T T T C 
LG1_1234990 C G C C C C C C G C C C C C G 
LG1_1235059 T C T T T T T T C T T T T T C 
LG1_1235076 C T C C C C C C T C C C C C T 
LG1_1235109 G A G G G G G G A G G G G G A 
LG1_1235156 T C T T T T T T C T T T T T C 
LG1_1235163 T C T T T T T T C T T T T T C 
LG1_1235180 G A G G G G G G A G G G G G A 
LG1_1235195 T C T T T T T T C T T T T T C 
LG1_1235295 T C T T T T T T C T T T T T C 
LG1_1235480 C T C C C C C C T C C C C C T 
LG1_1235595 G T G G G G G G T G G G G G T 
LG1_1235675 A G A A A A A A G A A A A A G 
LG1_1235691 A G A A A A A A G A A A A A G 
LG1_1235697 G A G G G G G G A G G G G G A 
LG1_1235748 T C T T T T T T C T T T T T C 
LG1_1235935 A G A A A A A A G A A A A A G 
LG1_1236039 A G A A A A A A G A A A A A G 
LG1_1238874 T C T T T T T T C T T T T T C 
LG1_1238951 A G A A A A A A G A A A A A G 
LG1_1240541 C T C C C C C C T C C C C C T 
LG1_1241582 G A G G G G G G A G G G G G A 
LG1_1241584 A G A A A A A A G A A A A A G 
LG1_1243479 A G A A A A A A G A A A A A G 
LG1_1247125 G A G G G G G G A G G G G G A 
LG1_1247411 T C T T T T T T C T T T T T C 
LG1_1247837 G A G G G G G G A G G G G G A 
LG1_1259547 G A G G G G G G A G G G G G A 
LG1_1263410 C T C C C C C C T C C C C C T 
LG1_1263569 G A G G G G G G A G G G G G A 
LG1_1297889 T A T T T T T T A T T T T T A 
LG1_1300964 A T A A A A A A T A A A A A T 
LG1_1314891 G A G G G G G G A G G G G G A 
LG1_1317160 C T C C C C C C T C C C C C T 
LG1_1318534 A C A A A A A A C A A A A A C 
LG1_1325914 A G A A A A A A G A A A A A G 
LG1_1332258 T C T T T T T T C T T T T T C 
LG1_1338009 T G T T T T T T G T T T T T G 
LG1_1339123 C T C C C C C C T C C C C C T 
LG1_1350352 G A G G G G G G A G G G G G A 
LG1_1355024 A G A A A A A A G A A A A A G 
LG1_1372132 C T C C C C C C T C C C C C T 
LG1_1376921 G C G G G G G G C G G G G G C 
LG1_1434175 A A T T A A T A T A A A A A A 
LG1_1435115 A A G G A A G A G A A A A A A 
LG1_1435659 A A G G A A G A G A A A A A A 
LG1_1435960 G G A A G G A G A G G G G G G 
LG1_1436293 A A G G A A G A G A A A A A A 
LG1_1437077 T T C C T T C T C T T T T T T 
LG1_1437490 C C T T C C T C T C C C C C C 
LG1_1438023 C C T T C C T C T C C C C C C 
LG1_1438885 A A G G A A G A G A A A A A A 
LG1_1438974 T T C C T T C T C T T T T T T 
LG1_1440040 C C T T C C T C T C C C C C C 
LG1_1440295 T T C C T T C T C T T T T T T 
LG1_1440344 G G A A G G A G A G G G G G G 
LG1_1440506 A A C C A A C A C A A A A A A 
LG1_1440741 T T C C T T C T C T T T T T T 
LG1_1441389 C C T T C C T C T C C C C C C 
LG1_1441913 C C T T C C T C T C C C C C C 
LG1_1443046 G G A A G G A G A G G G G G G 
LG1_1443425 G G A A G G A G A G G G G G G 
LG1_1448465 G G A A G G A G A G G G G G G 
LG1_1449068 G G A A G G A G A G G G G G G 
LG1_1449209 C C T T C C T C T C C C C C C 
LG1_1449546 C C T T C C T C T C C C C C C 
LG1_1450929 G G A A G G A G A G G G G G G 
LG1_1450981 G G A A G G A G A G G G G G G 
LG1_1452614 A A C C A A C A C A A A A A A 
LG1_1452922 G G T T G G T G T G G G G G G 
LG1_1454494 G G A A G G A G A G G G G G G 
LG1_1454725 A A G G A A G A G A A A A A A 
LG1_1455056 C C T T C C T C T C C C C C C 
LG1_1455228 C C T T C C T C T C C C C C C 
LG1_1455369 A A G G A A G A G A A A A A A 
LG1_1457508 A A G G A A G A G A A A A A A 
LG1_1457512 T T C C T T C T C T T T T T T 
LG1_1457583 A A G G A A G A G A A A A A A 
LG1_1458697 T T C C T T C T C T T T T T T 
LG1_1459150 T T C C T T C T C T T T T T T 
LG1_1460611 A A G G A A G A G A A A A A A 
LG1_1461175 A A G G A A G A G A A A A A A 
LG1_1461529 C C T T C C T C T C C C C C C 
LG1_1462801 T T G G T T G T G T T T T T T 
LG1_1463872 A A G G A A G A G A A A A A A 
LG1_1465164 C C T T C C T C T C C C C C C 
LG1_1465656 A A G G A A G A G A A A A A A 
LG1_1465797 C C T T C C T C T C C C C C C 
LG1_1471960 A G A G A A G G G G G G G G G 
LG1_1472012 C T C T C C T T T T T T T T T 
LG1_1472021 C T C T C C T T T T T T T T T 
LG1_1472071 A T A T A A T T T T T T T T T 
LG1_1472076 T C T C T T C C C C C C C C C 
LG1_1472103 G A G A G G A A A A A A A A A 
LG1_1472128 A G A G A A G G G G G G G G G 
LG1_1472187 C T C T C C T T T T T T T T T 
LG1_1472188 T C T C T T C C C C C C C C C 
LG1_1472215 C T C T C C T T T T T T T T T 
LG1_1474477 C G C G C C G G G G G G G G G 
LG1_1474557 G A G A G G A A A A A A A A A 
LG1_1474563 A G A G A A G G G G G G G G G 
LG1_1474604 T C T C T T C C C C C C C C C 
LG1_1474607 C T C T C C T T T T T T T T T 
LG1_1474725 G A G A G G A A A A A A A A A 
LG1_1474826 G A G A G G A A A A A A A A A 
LG1_1475091 A G A G A A G G G G G G G G G 
LG1_1475097 C G C G C C G G G G G G G G G 
LG1_1475147 T C T C T T C C C C C C C C C 
LG1_1475148 C T C T C C T T T T T T T T T 
LG1_1475275 C T C T C C T T T T T T T T T 
LG1_1475278 G A G A G G A A A A A A A A A 
LG1_1475295 C A C A C C A A A A A A A A A 
LG1_1475301 C T C T C C T T T T T T T T T 
LG1_1486047 T C T C T T C C C C C C C C C 
LG1_1495006 A T A T A A T T T T T T T T T 
LG1_1495011 T C T C T T C C C C C C C C C 
LG1_1495023 G A G A G G A A A A A A A A A 
LG1_1495217 A G A G A A G G G G G G G G G 
LG1_1495495 C T C T C C T T T T T T T T T 
LG1_1495575 G A G A G G A A A A A A A A A 
LG1_1495640 A G A G A A G G G G G G G G G 
LG1_1495731 A G A G A A G G G G G G G G G 
LG1_1495809 C T C T C C T T T T T T T T T 
LG1_1495896 C G C G C C G G G G G G G G G 
LG1_1495908 G C G C G G C C C C C C C C C 
LG1_1496826 A G A G A A G G G G G G G G G 
LG1_1496985 T C T C T T C C C C C C C C C 
LG1_1497250 A G A G A A G G G G G G G G G 
LG1_1497303 G A G A G G A A A A A A A A A 
LG1_1497413 T C T C T T C C C C C C C C C 
LG1_1497457 C T C T C C T T T T T T T T T 
LG1_1497568 T A T A T T A A A A A A A A A 
LG1_1508290 G A G A G G A A A A A A A A A 
LG1_1509576 T G T G T T G G G G G G G G G 
LG1_1509577 G C G C G G C C C C C C C C C 
LG1_1509660 T C T C T T C C C C C C C C C 
LG1_1509773 C T C T C C T T T T T T T T T 
LG1_1509848 A G A G A A G G G G G G G G G 
LG1_1509998 G A G A G G A A A A A A A A A 
LG1_1510124 C T C T C C T T T T T T T T T 
LG1_1510256 T C T C T T C C C C C C C C C 
LG1_1510271 T C T C T T C C C C C C C C C 
LG1_1510434 A G A G A A G G G G G G G G G 
LG1_1510487 T C T C T T C C C C C C C C C 
LG1_1510554 A G A G A A G G G G G G G G G 
LG1_1511325 C T C T C C T T T T T T T T T 
LG1_1512511 G A G A G G A A A A A A A A A 
LG1_1524188 T G T G T T G G G G G G G G G 
LG1_1525312 G A G A G G A A A A A A A A A 
LG1_1579904 T C T C T T C C C C C C C C C 
LG1_1585494 C T C T C C T T T T T T T T T 
LG1_1592104 A G A G A A G G G G G G G G G 
LG1_1598235 C T C T C C T T T T T T T T T 
LG1_1611162 C T C T C C T T T T T T T T T 
LG1_1613100 T C T C T T C C C C C C C C C 
LG1_1617922 C T C T C C T T T T T T T T T 
LG1_1618104 T C T C T T C C C C C C C C C 
LG1_1618146 C T C T C C T T T T T T T T T 
LG1_1618300 G A G A G G A A A A A A A A A 
LG1_1618326 A G A G A A G G G G G G G G G 
LG1_1618679 T A T A T T A A A A A A A A A 
LG1_1618962 A G A G A A G G G G G G G G G 
LG1_1619099 A T A T A A T T T T T T T T T 
LG1_1620272 C T C T C C T T T T T T T T T 
LG1_1628772 C A C A C C A A A A A A A A A 
LG1_1628782 A G A G A A G G G G G G G G G 
LG1_1628868 A G A G A A G G G G G G G G G 
LG1_1628870 A G A G A A G G G G G G G G G 
LG1_1629189 C T C T C C T T T T T T T T T 
LG1_1629201 C T C T C C T T T T T T T T T 
LG1_1629220 T A T A T T A A A A A A A A A 
LG1_1638225 C T C T C C T T T T T T T T T 
LG1_1643927 C T C T C C T T T T T T T T T 
LG1_1644161 G A G A G G A A A A A A A A A 
LG1_1649625 T C T C T T C C C C C C C C C 
LG1_1650224 A G A G A A G G G G G G G G G 
LG1_1650343 C T C T C C T T T T T T T T T 
LG1_1650922 A G A G A A G G G G G G G G G 
LG1_1651051 A G A G A A G G G G G G G G G 
LG1_1652902 C T C T C C T T T T T T T T T 
LG1_1652909 A G A G A A G G G G G G G G G 
LG1_1652924 T C T C T T C C C C C C C C C 
LG1_1656797 T C T C T T C C C C C C C C C 
LG1_1657250 A G A G A A G G G G G G G G G 
LG1_1657499 T C T C T T C C C C C C C C C 
LG1_1657527 T A T A T T A A A A A A A A A 
LG1_1657612 A G A G A A G G G G G G G G G 
LG1_1657668 G A G A G G A A A A A A A A A 
LG1_1657758 A G A G A A G G G G G G G G G 
LG1_1658005 G A G A G G A A A A A A A A A 
LG1_1658143 T C T C T T C C C C C C C C C 
LG1_1658228 G A G A G G A A A A A A A A A 
LG1_1658293 C T C T C C T T T T T T T T T 
LG1_1658582 G A G A G G A A A A A A A A A 
LG1_1658609 G C G C G G C C C C C C C C C 
LG1_1658649 G A G A G G A A A A A A A A A 
LG1_1658666 G A G A G G A A A A A A A A A 
LG1_1658771 C T C T C C T T T T T T T T T 
LG1_1658915 T C T C T T C C C C C C C C C 
LG1_1659093 A G A G A A G G G G G G G G G 
LG1_1661166 A G A G A A G G G G G G G G G 
LG1_1668666 T C T C T T C C C C C C C C C 
LG1_1669327 C T C T C C T T T T T T T T T 
LG1_1673071 C T C T C C T T T T T T T T T 
LG1_1674122 C T C T C C T T T T T T T T T 
LG1_1677628 G A G A G G A A A A A A A A A 
LG1_1677808 G A G A G G A A A A A A A A A 
LG1_1677894 C G C G C C G G G G G G G G G 
LG1_1678195 G A G A G G A A A A A A A A A 
LG1_1678252 T C T C T T C C C C C C C C C 
LG1_1678350 T C T C T T C C C C C C C C C 
LG1_1678469 A G A G A A G G G G G G G G G 
LG1_1678524 G T G T G G T T T T T T T T T 
LG1_1678584 A T A T A A T T T T T T T T T 
LG1_1678590 C T C T C C T T T T T T T T T 
LG1_1678597 T C T C T T C C C C C C C C C 
LG1_1678649 T G T G T T G G G G G G G G G 
LG1_1678658 G A G A G G A A A A A A A A A 
LG1_1678717 C T C T C C T T T T T T T T T 
LG1_1678791 C T C T C C T T T T T T T T T 
LG1_1678815 C A C A C C A A A A A A A A A 
LG1_1678830 G C G C G G C C C C C C C C C 
LG1_1679012 G C G C G G C C C C C C C C C 
LG1_1679194 A G A G A A G G G G G G G G G 
LG1_1679416 A T A T A A T T T T T T T T T 
LG1_1679448 A G A G A A G G G G G G G G G 
LG1_1679507 G A G A G G A A A A A A A A A 
LG1_1679598 G A G A G G A A A A A A A A A 
LG1_1679608 C T C T C C T T T T T T T T T 
LG1_1679684 A G A G A A G G G G G G G G G 
LG1_1679740 C T C T C C T T T T T T T T T 
LG1_1679743 G A G A G G A A A A A A A A A 
LG1_1679797 T C T C T T C C C C C C C C C 
LG1_1679929 C T C T C C T T T T T T T T T 
LG1_1680541 A G A G A A G G G G G G G G G 
LG1_1683491 A G A G A A G G G G G G G G G 
LG1_1683505 G T G T G G T T T T T T T T T 
LG1_1683634 G A G A G G A A A A A A A A A 
LG1_1683678 A G A G A A G G G G G G G G G 
LG1_1683718 C T C T C C T T T T T T T T T 
LG1_1683918 A G A G A A G G G G G G G G G 
LG1_1683943 A G A G A A G G G G G G G G G 
LG1_1683955 T C T C T T C C C C C C C C C 
LG1_1683962 G A G A G G A A A A A A A A A 
LG1_1684020 T C T C T T C C C C C C C C C 
LG1_1684021 A G A G A A G G G G G G G G G 
LG1_1684025 A G A G A A G G G G G G G G G 
LG1_1684089 G A G A G G A A A A A A A A A 
LG1_1684109 C G C G C C G G G G G G G G G 
LG1_1684115 G A G A G G A A A A A A A A A 
LG1_1684801 A G A G A A G G G G G G G G G 
LG1_1684818 T C T C T T C C C C C C C C C 
LG1_1686454 A G A G A A G G G G G G G G G 
LG1_1698053 A G A G A A G G G G G G G G G 
LG1_1698115 T C T C T T C C C C C C C C C 
LG1_1698259 G A G A G G A A A A A A A A A 
LG1_1701368 A T A T A A T T T T T T T T T 
LG1_1701929 A G A G A A G G G G G G G G G 
LG1_1705590 G C G C G G C C C C C C C C C 
LG1_1705591 T C T C T T C C C C C C C C C 
LG1_1705656 T A T A T T A A A A A A A A A 
LG1_1705666 A G A G A A G G G G G G G G G 
LG1_1705670 G A G A G G A A A A A A A A A 
LG1_1705679 C T C T C C T T T T T T T T T 
LG1_1705731 C T C T C C T T T T T T T T T 
LG1_1705777 G A G A G G A A A A A A A A A 
LG1_1705778 A G A G A A G G G G G G G G G 
LG1_1705828 G C G C G G C C C C C C C C C 
LG1_1705903 T C T C T T C C C C C C C C C 
LG1_1705913 A G A G A A G G G G G G G G G 
LG1_1705923 T C T C T T C C C C C C C C C 
LG1_1705954 A G A G A A G G G G G G G G G 
LG1_1705988 G A G A G G A A A A A A A A A 
LG1_1706275 T C T C T T C C C C C C C C C 
LG1_1706808 A G A G A A G G G G G G G G G 
LG1_1707011 A C A C A A C C C C C C C C C 
LG1_1707939 G A G A G G A A A A A A A A A 
LG1_1708638 C T C T C C T T T T T T T T T 
LG1_1709635 G A G A G G A A A A A A A A A 
LG1_1709650 G A G A G G A A A A A A A A A 
LG1_1709768 C T C T C C T T T T T T T T T 
LG1_1709806 G A G A G G A A A A A A A A A 
LG1_1710038 T G T G T T G G G G G G G G G 
LG1_1710054 C T C T C C T T T T T T T T T 
LG1_1710109 G A G A G G A A A A A A A A A 
LG1_1711657 T C T C T T C C C C C C C C C 
LG1_1711913 C T C T C C T T T T T T T T T 
LG1_1712007 C T C T C C T T T T T T T T T 
LG1_1712148 G A G A G G A A A A A A A A A 
LG1_1714821 A G A G A A G G G G G G G G G 
LG1_1714822 C T C T C C T T T T T T T T T 
LG1_1715079 T C T C T T C C C C C C C C C 
LG1_1715084 C T C T C C T T T T T T T T T 
LG1_1715174 T C T C T T C C C C C C C C C 
LG1_1716228 A C A C A A C C C C C C C C C 
LG1_1717744 C G C G C C G G G G G G G G G 
LG1_1717818 G A G A G G A A A A A A A A A 
LG1_1717837 A G A G A A G G G G G G G G G 
LG1_1717884 G A G A G G A A A A A A A A A 
LG1_1717905 T G T G T T G G G G G G G G G 
LG1_1717910 G A G A G G A A A A A A A A A 
LG1_1718031 A G A G A A G G G G G G G G G 
LG1_1718035 A C A C A A C C C C C C C C C 
LG1_1718138 G A G A G G A A A A A A A A A 
LG1_1718824 A G A G A A G G G G G G G G G 
LG1_1718867 A G A G A A G G G G G G G G G 
LG1_1718877 G A G A G G A A A A A A A A A 
LG1_1718891 G A G A G G A A A A A A A A A 
LG1_1718948 C T C T C C T T T T T T T T T 
LG1_1718955 G A G A G G A A A A A A A A A 
LG1_1718972 C T C T C C T T T T T T T T T 
LG1_1718991 T G T G T T G G G G G G G G G 
LG1_1718994 T C T C T T C C C C C C C C C 
LG1_1719002 G A G A G G A A A A A A A A A 
LG1_1719073 C T C T C C T T T T T T T T T 
LG1_1719432 C T C T C C T T T T T T T T T 
LG1_1719476 G A G A G G A A A A A A A A A 
LG1_1719535 T A T A T T A A A A A A A A A 
LG1_1719575 G C G C G G C C C C C C C C C 
LG1_1719580 T G T G T T G G G G G G G G G 
LG1_1719615 A T A T A A T T T T T T T T T 
LG1_1719652 C T C T C C T T T T T T T T T 
LG1_1719703 A G A G A A G G G G G G G G G 
LG1_1719801 G A G A G G A A A A A A A A A 
LG1_1719802 T C T C T T C C C C C C C C C 
LG1_1720365 T C T C T T C C C C C C C C C 
LG1_1720448 T A T A T T A A A A A A A A A 
LG1_1720565 T C T C T T C C C C C C C C C 
LG1_1720644 G A G A G G A A A A A A A A A 
LG1_1720718 C T C T C C T T T T T T T T T 
LG1_1720767 T C T C T T C C C C C C C C C 
LG1_1720778 C G C G C C G G G G G G G G G 
LG1_1720866 G C G C G G C C C C C C C C C 
LG1_1721071 T C T C T T C C C C C C C C C 
LG1_1721104 T C T C T T C C C C C C C C C 
LG1_1721291 T C T C T T C C C C C C C C C 
LG1_1721292 T C T C T T C C C C C C C C C 
LG1_1721461 T C T C T T C C C C C C C C C 
LG1_1721805 T C T C T T C C C C C C C C C 
LG1_1721939 C T C T C C T T T T T T T T T 
LG1_1721974 G A G A G G A A A A A A A A A 
LG1_1722740 C T C T C C T T T T T T T T T 
LG1_1723278 G A G A G G A A A A A A A A A 
LG1_1729424 C T C T C C T T T T T T T T T 
LG1_1729432 C T C T C C T T T T T T T T T 
LG1_1729520 G A G A G G A A A A A A A A A 
LG1_1729830 C T C T C C T T T T T T T T T 
LG1_1729855 C T C T C C T T T T T T T T T 
LG1_1729905 A G A G A A G G G G G G G G G 
LG1_1730069 C T C T C C T T T T T T T T T 
LG1_1730101 C G C G C C G G G G G G G G G 
LG1_1730105 T C T C T T C C C C C C C C C 
LG1_1730114 C T C T C C T T T T T T T T T 
LG1_1730146 C T C T C C T T T T T T T T T 
LG1_1730148 C T C T C C T T T T T T T T T 
LG1_1730179 T C T C T T C C C C C C C C C 
LG1_1730285 C T C T C C T T T T T T T T T 
LG1_1730299 G C G C G G C C C C C C C C C 
LG1_1730367 A G A G A A G G G G G G G G G 
LG1_1730389 C T C T C C T T T T T T T T T 
LG1_1730425 G A G A G G A A A A A A A A A 
LG1_1730427 A G A G A A G G G G G G G G G 
LG1_1730446 A G A G A A G G G G G G G G G 
LG1_1730480 T C T C T T C C C C C C C C C 
LG1_1730534 T C T C T T C C C C C C C C C 
LG1_1730536 C T C T C C T T T T T T T T T 
LG1_1732126 G A G A G G A A A A A A A A A 
LG1_1735542 T C T C T T C C C C C C C C C 
LG1_1735569 T C T C T T C C C C C C C C C 
LG1_1735580 T C T C T T C C C C C C C C C 
LG1_1735605 C G C G C C G G G G G G G G G 
LG1_1735616 G A G A G G A A A A A A A A A 
LG1_1735792 G A G A G G A A A A A A A A A 
LG1_1735934 T C T C T T C C C C C C C C C 
LG1_1736098 T C T C T T C C C C C C C C C 
LG1_1736104 G A G A G G A A A A A A A A A 
LG1_1736106 G A G A G G A A A A A A A A A 
LG1_1736246 G A G A G G A A A A A A A A A 
LG1_1736262 G T G T G G T T T T T T T T T 
LG1_1736325 T C T C T T C C C C C C C C C 
LG1_1736357 T C T C T T C C C C C C C C C 
LG1_1736430 T C T C T T C C C C C C C C C 
LG1_1736431 T C T C T T C C C C C C C C C 
LG1_1736704 G T G T G G T T T T T T T T T 
LG1_1736707 T C T C T T C C C C C C C C C 
LG1_1736800 G A G A G G A A A A A A A A A 
LG1_1736832 A C A C A A C C C C C C C C C 
LG1_1736837 G A G A G G A A A A A A A A A 
LG1_1736900 C T C T C C T T T T T T T T T 
LG1_1736948 G C G C G G C C C C C C C C C 
LG1_1736962 G A G A G G A A A A A A A A A 
LG1_1737060 C T C T C C T T T T T T T T T 
LG1_1740308 A G A G A A G G G G G G G G G 
LG1_1747648 T A T A T T A A A A A A A A A 
LG1_1754519 C T C T C C T T T T T T T T T 
LG1_1758051 T C T C T T C C C C C C C C C 
LG1_1766664 C T C T C C T T T T T T T T T 
LG1_1770007 C T C T C C T T T T T T T T T 
LG1_1770060 A G A G A A G G G G G G G G G 
LG1_1770645 T A T A T T A A A A A A A A A 
LG1_1770646 C A C A C C A A A A A A A A A 
LG1_1770654 G A G A G G A A A A A A A A A 
LG1_1770696 T C T C T T C C C C C C C C C 
LG1_1776293 A G A G A A G G G G G G G G G 
LG1_1776780 G C G C G G C C C C C C C C C 
LG1_1776996 A G A G A A G G G G G G G G G 
LG1_1777004 A C A C A A C C C C C C C C C 
LG1_1777287 G A G A G G A A A A A A A A A 
LG1_1785537 A G A G A A G G G G G G G G G 
LG1_1786364 T C T C T T C C C C C C C C C 
LG1_1786482 C T C T C C T T T T T T T T T 
LG1_1787821 G A G A G G A A A A A A A A A 
LG1_1789917 T C T C T T C C C C C C C C C 
LG1_1790043 T C T C T T C C C C C C C C C 
LG1_1790067 G A G A G G A A A A A A A A A 
LG1_1793264 A T A T A A T T T T T T T T T 
LG1_1794563 A G A G A A G G G G G G G G G 
LG1_1795253 C T C T C C T T T T T T T T T 
LG1_1800365 T C T C T T C C C C C C C C C 
LG1_1819078 T C T C T T C C C C C C C C C 
LG1_1835252 C T C T C C T T T T T T T T T 
LG1_1861854 T C T C T T C C C C C C C C C 
LG1_1862554 T C T C T T C C C C C C C C C 
LG1_1863325 T C T C T T C C C C C C C C C 
LG1_1872136 C T C T C C T T T T T T T T T 
LG1_1875371 G A G A G G A A A A A A A A A 
LG1_1875554 A G A G A A G G G G G G G G G 
LG1_1877001 T C T C T T C C C C C C C C C 
LG1_1879267 A G A G A A G G G G G G G G G 
LG1_1879867 G A G A G G A A A A A A A A A 
LG1_1883043 C T C T C C T T T T T T T T T 
LG1_1885150 A G A G A A G G G G G G G G G 
LG1_1886494 G A G A G G A A A A A A A A A 
LG1_1888677 G A G A G G A A A A A A A A A 
LG1_1888718 G A G A G G A A A A A A A A A 
LG1_1888773 T A T A T T A A A A A A A A A 
LG1_1889483 T G T G T T G G G G G G G G G 
LG1_1891571 G A G A G G A A A A A A A A A 
LG1_1892815 C T C T C C T T T T T T T T T 
LG1_1892816 C T C T C C T T T T T T T T T 
LG1_1892868 G T G T G G T T T T T T T T T 
LG1_1892877 C T C T C C T T T T T T T T T 
LG1_1892893 A G A G A A G G G G G G G G G 
LG1_1892904 A G A G A A G G G G G G G G G 
LG1_1892905 T C T C T T C C C C C C C C C 
LG1_1892908 T C T C T T C C C C C C C C C 
LG1_1892920 C T C T C C T T T T T T T T T 
LG1_1892923 G A G A G G A A A A A A A A A 
LG1_1892997 A G A G A A G G G G G G G G G 
LG1_1893016 C A C A C C A A A A A A A A A 
LG1_1893026 A T A T A A T T T T T T T T T 
LG1_1893029 A C A C A A C C C C C C C C C 
LG1_1893163 G A G A G G A A A A A A A A A 
LG1_1893196 T A T A T T A A A A A A A A A 
LG1_1894871 C T C T C C T T T T T T T T T 
LG1_1894911 C T C T C C T T T T T T T T T 
LG1_1894913 T C T C T T C C C C C C C C C 
LG1_1898238 G A G A G G A A A A A A A A A 
LG1_1899975 G A G A G G A A A A A A A A A 
LG1_1900029 T C T C T T C C C C C C C C C 
LG1_1900036 T C T C T T C C C C C C C C C 
LG1_1900053 T C T C T T C C C C C C C C C 
LG1_1900106 T C T C T T C C C C C C C C C 
LG1_1900149 T C T C T T C C C C C C C C C 
LG1_1900179 C T C T C C T T T T T T T T T 
LG1_1900667 G T G T G G T T T T T T T T T 
LG1_1900742 T C T C T T C C C C C C C C C 
LG1_1900758 A G A G A A G G G G G G G G G 
LG1_1901108 T C T C T T C C C C C C C C C 
LG1_1901264 T C T C T T C C C C C C C C C 
LG1_1901312 A G A G A A G G G G G G G G G 
LG1_1901607 C T C T C C T T T T T T T T T 
LG1_1901672 A G A G A A G G G G G G G G G 
LG1_1902633 G A G A G G A A A A A A A A A 
LG1_1902705 G C G C G G C C C C C C C C C 
LG1_1902785 C T C T C C T T T T T T T T T 
LG1_1902793 A G A G A A G G G G G G G G G 
LG1_1902861 A G A G A A G G G G G G G G G 
LG1_1903327 G A G A G G A A A A A A A A A 
LG1_1904399 C T C T C C T T T T T T T T T 
LG1_1904622 C T C T C C T T T T T T T T T 
LG1_1904768 C T C T C C T T T T T T T T T 
LG1_1904787 T C T C T T C C C C C C C C C 
LG1_1904965 C T C T C C T T T T T T T T T 
LG1_1905570 C T C T C C T T T T T T T T T 
LG1_1911097 C T C T C C T T T T T T T T T 
LG1_1911291 A G A G A A G G G G G G G G G 
LG1_1911773 T C T C T T C C C C C C C C C 
LG1_1911938 A C A C A A C C C C C C C C C 
LG1_1912125 G A G A G G A A A A A A A A A 
LG1_1912198 A G A G A A G G G G G G G G G 
LG1_1912258 T C T C T T C C C C C C C C C 
LG1_1912278 G A G A G G A A A A A A A A A 
LG1_1912291 G A G A G G A A A A A A A A A 
LG1_1912327 T C T C T T C C C C C C C C C 
LG1_1912489 T C T C T T C C C C C C C C C 
LG1_1912623 G A G A G G A A A A A A A A A 
LG1_1912987 G A G A G G A A A A A A A A A 
LG1_1913012 T C T C T T C C C C C C C C C 
LG1_1913328 T C T C T T C C C C C C C C C 
LG1_1913362 A G A G A A G G G G G G G G G 
LG1_1915945 G A G A G G A A A A A A A A A 
LG1_1916462 T C T C T T C C C C C C C C C 
LG1_1918720 T C T C T T C C C C C C C C C 
LG1_1919448 C T C T C C T T T T T T T T T 
LG1_1920380 G A G A G G A A A A A A A A A 
LG1_1920988 G A G A G G A A A A A A A A A 
LG1_1921015 C T C T C C T T T T T T T T T 
LG1_1921096 A G A G A A G G G G G G G G G 
LG1_1921463 C T C T C C T T T T T T T T T 
LG1_1921480 T C T C T T C C C C C C C C C 
LG1_1921489 T C T C T T C C C C C C C C C 
LG1_1921576 T G T G T T G G G G G G G G G 
LG1_1921607 A G A G A A G G G G G G G G G 
LG1_1921620 C T C T C C T T T T T T T T T 
LG1_1921627 A G A G A A G G G G G G G G G 
LG1_1925657 G A G A G G A A A A A A A A A 
LG1_1925706 T C T C T T C C C C C C C C C 
LG1_1925736 C T C T C C T T T T T T T T T 
LG1_1925754 A G A G A A G G G G G G G G G 
LG1_1925759 T A T A T T A A A A A A A A A 
LG1_1926055 A C A C A A C C C C C C C C C 
LG1_1926099 C T C T C C T T T T T T T T T 
LG1_1926124 C A C A C C A A A A A A A A A 
LG1_1926142 C T C T C C T T T T T T T T T 
LG1_1926231 A C A C A A C C C C C C C C C 
LG1_1926262 C T C T C C T T T T T T T T T 
LG1_1926292 A G A G A A G G G G G G G G G 
LG1_1926304 G A G A G G A A A A A A A A A 
LG1_1927358 C A C A C C A A A A A A A A A 
LG1_1929978 G T G T G G T T T T T T T T T 
LG1_1931242 T A T A T T A A A A A A A A A 
LG1_1931265 G A G A G G A A A A A A A A A 
LG1_1931267 A C A C A A C C C C C C C C C 
LG1_1931317 T C T C T T C C C C C C C C C 
LG1_1931320 C T C T C C T T T T T T T T T 
LG1_1931350 A G A G A A G G G G G G G G G 
LG1_1931404 C T C T C C T T T T T T T T T 
LG1_1931428 C G C G C C G G G G G G G G G 
LG1_1931451 G A G A G G A A A A A A A A A 
LG1_1931523 C T C T C C T T T T T T T T T 
LG1_1931583 A C A C A A C C C C C C C C C 
LG1_1931609 A G A G A A G G G G G G G G G 
LG1_1931645 A C A C A A C C C C C C C C C 
LG1_1931819 A G A G A A G G G G G G G G G 
LG1_1931863 G A G A G G A A A A A A A A A 
LG1_1931866 G T G T G G T T T T T T T T T 
LG1_1931939 T G T G T T G G G G G G G G G 
LG1_1931943 T C T C T T C C C C C C C C C 
LG1_1931962 T C T C T T C C C C C C C C C 
LG1_1931980 C T C T C C T T T T T T T T T 
LG1_1932069 G A G A G G A A A A A A A A A 
LG1_1932078 G A G A G G A A A A A A A A A 
LG1_1932108 C T C T C C T T T T T T T T T 
LG1_1932419 C T C T C C T T T T T T T T T 
LG1_1932947 A G A G A A G G G G G G G G G 
LG1_1932984 C T C T C C T T T T T T T T T 
LG1_1933222 G A G A G G A A A A A A A A A 
LG1_1933358 A G A G A A G G G G G G G G G 
LG1_1933407 A G A G A A G G G G G G G G G 
LG1_1933464 A T A T A A T T T T T T T T T 
LG1_1933475 C T C T C C T T T T T T T T T 
LG1_1933521 T C T C T T C C C C C C C C C 
LG1_1933536 T C T C T T C C C C C C C C C 
LG1_1933617 C G C G C C G G G G G G G G G 
LG1_1933642 G A G A G G A A A A A A A A A 
LG1_1933851 A G A G A A G G G G G G G G G 
LG1_1933854 C T C T C C T T T T T T T T T 
LG1_1933856 T C T C T T C C C C C C C C C 
LG1_1933867 C T C T C C T T T T T T T T T 
LG1_1933878 A G A G A A G G G G G G G G G 
LG1_1933909 C T C T C C T T T T T T T T T 
LG1_1933959 T C T C T T C C C C C C C C C 
LG1_1933988 C T C T C C T T T T T T T T T 
LG1_1934119 G A G A G G A A A A A A A A A 
LG1_1934228 A G A G A A G G G G G G G G G 
LG1_1956339 A G A G A A G G G G G G G G G 
LG1_1959841 T C T C T T C C C C C C C C C 
LG1_1959902 T C T C T T C C C C C C C C C 
LG1_1959930 T C T C T T C C C C C C C C C 
LG1_1959931 G A G A G G A A A A A A A A A 
LG1_1959932 T C T C T T C C C C C C C C C 
LG1_1959935 T C T C T T C C C C C C C C C 
LG1_1960011 G A G A G G A A A A A A A A A 
LG1_1960507 T C T C T T C C C C C C C C C 
LG1_1960605 T C T C T T C C C C C C C C C 
LG1_1960923 C T C T C C T T T T T T T T T 
LG1_1960941 G A G A G G A A A A A A A A A 
LG1_1961360 A G A G A A G G G G G G G G G 
LG1_1961845 C T C T C C T T T T T T T T T 
LG1_1962041 A T A T A A T T T T T T T T T 
LG1_1963791 G A G A G G A A A A A A A A A 
LG1_1965853 A G A G A A G G G G G G G G G 
LG1_1966158 C T C T C C T T T T T T T T T 
LG1_1966546 C T C T C C T T T T T T T T T 
LG1_1969896 A G A G A A G G G G G G G G G 
LG1_1971726 C T C T C C T T T T T T T T T 
LG1_1971890 G A G A G G A A A A A A A A A 
LG1_1973524 G A G A G G A A A A A A A A A 
LG1_1975752 G A G A G G A A A A A A A A A 
LG1_1975849 G C G C G G C C C C C C C C C 
LG1_1975855 G A G A G G A A A A A A A A A 
LG1_1975882 C T C T C C T T T T T T T T T 
LG1_1975944 G A G A G G A A A A A A A A A 
LG1_1975964 C A C A C C A A A A A A A A A 
LG1_1975965 C T C T C C T T T T T T T T T 
LG1_1976934 C T C T C C T T T T T T T T T 
LG1_1977871 C T C T C C T T T T T T T T T 
LG1_1988070 G A G A G G A A A A A A A A A 
LG1_1989937 C T C T C C T T T T T T T T T 
LG1_1989957 C T C T C C T T T T T T T T T 
LG1_1989987 A G A G A A G G G G G G G G G 
LG1_1990125 G A G A G G A A A A A A A A A 
LG1_1990138 C T C T C C T T T T T T T T T 
LG1_1990175 A G A G A A G G G G G G G G G 
LG1_1990244 T G T G T T G G G G G G G G G 
LG1_1990266 C T C T C C T T T T T T T T T 
LG1_1991118 A T A T A A T T T T T T T T T 
LG1_1991715 G A G A G G A A A A A A A A A 
LG1_1991754 C T C T C C T T T T T T T T T 
LG1_1991789 G A G A G G A A A A A A A A A 
LG1_1992435 C T C T C C T T T T T T T T T 
LG1_1992447 A T A T A A T T T T T T T T T 
LG1_1992463 T C T C T T C C C C C C C C C 
LG1_1992466 A G A G A A G G G G G G G G G 
LG1_1992481 T C T C T T C C C C C C C C C 
LG1_1992485 G A G A G G A A A A A A A A A 
LG1_1992532 A G A G A A G G G G G G G G G 
LG1_1992658 G A G A G G A A A A A A A A A 
LG1_1992669 G A G A G G A A A A A A A A A 
LG1_1992730 T A T A T T A A A A A A A A A 
LG1_1993124 T C T C T T C C C C C C C C C 
LG1_1993668 T A T A T T A A A A A A A A A 
LG1_1994290 T C T C T T C C C C C C C C C 
LG1_1994339 C T C T C C T T T T T T T T T 
LG1_1994381 A G A G A A G G G G G G G G G 
LG1_1994457 G A G A G G A A A A A A A A A 
LG1_1994465 T G T G T T G G G G G G G G G 
LG1_1994616 A G A G A A G G G G G G G G G 
LG1_1994735 C G C G C C G G G G G G G G G 
LG1_1995002 C G C G C C G G G G G G G G G 
LG1_1995012 G A G A G G A A A A A A A A A 
LG1_1995216 C T C T C C T T T T T T T T T 
LG1_1995219 C T C T C C T T T T T T T T T 
LG1_1995256 A G A G A A G G G G G G G G G 
LG1_1995394 A T A T A A T T T T T T T T T 
LG1_1995406 G A G A G G A A A A A A A A A 
LG1_1995428 C T C T C C T T T T T T T T T 
LG1_1995680 C T C T C C T T T T T T T T T 
LG1_1995728 A G A G A A G G G G G G G G G 
LG1_1995853 T C T C T T C C C C C C C C C 
LG1_1995859 G A G A G G A A A A A A A A A 
LG1_1995882 T A T A T T A A A A A A A A A 
LG1_1996147 G A G A G G A A A A A A A A A 
LG1_1996178 G C G C G G C C C C C C C C C 
LG1_1996342 T G T G T T G G G G G G G G G 
LG1_1996373 C T C T C C T T T T T T T T T 
LG1_1996462 A G A G A A G G G G G G G G G 
LG1_1997198 A G A G A A G G G G G G G G G 
LG1_1997273 C T C T C C T T T T T T T T T 
LG1_1997276 C T C T C C T T T T T T T T T 
LG1_1997281 C T C T C C T T T T T T T T T 
LG1_1997501 C T C T C C T T T T T T T T T 
LG1_1997653 G A G A G G A A A A A A A A A 
LG1_1997779 A G A G A A G G G G G G G G G 
LG1_1997786 T C T C T T C C C C C C C C C 
LG1_1997857 G A G A G G A A A A A A A A A 
LG1_1997872 C T C T C C T T T T T T T T T 
LG1_1998006 C T C T C C T T T T T T T T T 
LG1_1998030 A G A G A A G G G G G G G G G 
LG1_1998835 T C T C T T C C C C C C C C C 
LG1_1998858 G A G A G G A A A A A A A A A 
LG1_1998948 A G A G A A G G G G G G G G G 
LG1_1999005 A G A G A A G G G G G G G G G 
LG1_1999113 T A T A T T A A A A A A A A A 
LG1_1999145 T C T C T T C C C C C C C C C 
LG1_1999216 C G C G C C G G G G G G G G G 
LG1_1999646 C T C T C C T T T T T T T T T 
LG1_1999892 A G A G A A G G G G G G G G G 
LG1_1999918 C T C T C C T T T T T T T T T 
LG1_2000015 G A G A G G A A A A A A A A A 
LG1_2000139 T C T C T T C C C C C C C C C 
LG1_2000145 C G C G C C G G G G G G G G G 
LG1_2001448 C A C A C C A A A A A A A A A 
LG1_2001528 A G A G A A G G G G G G G G G 
LG1_2001573 T A T A T T A A A A A A A A A 
LG1_2001575 A G A G A A G G G G G G G G G 
LG1_2001814 A G A G A A G G G G G G G G G 
LG1_2001820 C G C G C C G G G G G G G G G 
LG1_2001990 C T C T C C T T T T T T T T T 
LG1_2004152 C T C T C C T T T T T T T T T 
LG1_2004417 G A G A G G A A A A A A A A A 
LG1_2004439 A G A G A A G G G G G G G G G 
LG1_2004667 T C T C T T C C C C C C C C C 
LG1_2004702 G A G A G G A A A A A A A A A 
LG1_2004728 G A G A G G A A A A A A A A A 
LG1_2004893 T C T C T T C C C C C C C C C 
LG1_2005067 G C G C G G C C C C C C C C C 
LG1_2005480 T A T A T T A A A A A A A A A 
LG1_2005495 C T C T C C T T T T T T T T T 
LG1_2005642 A T A T A A T T T T T T T T T 
LG1_2006680 T C T C T T C C C C C C C C C 
LG1_2010541 A G A G A A G G G G G G G G G 
LG1_2011574 G A G A G G A A A A A A A A A 
LG1_2016038 T C T C T T C C C C C C C C C 
LG1_2016062 T C T C T T C C C C C C C C C 
LG1_2019860 G A G A G G A A A A A A A A A 
LG1_2019862 G C G C G G C C C C C C C C C 
LG1_2021008 C T C T C C T T T T T T T T T 
LG1_2023075 C T C T C C T T T T T T T T T 
LG1_2023082 T C T C T T C C C C C C C C C 
LG1_2023459 A G A G A A G G G G G G G G G 
LG1_2023527 T C T C T T C C C C C C C C C 
LG1_2024113 T C T C T T C C C C C C C C C 
LG1_2028701 C T C T C C T T T T T T T T T 
LG1_2028721 G C G C G G C C C C C C C C C 
LG1_2029015 G A G A G G A A A A A A A A A 
LG1_2029088 C T C T C C T T T T T T T T T 
LG1_2029090 A C A C A A C C C C C C C C C 
LG1_2029743 G A G A G G A A A A A A A A A 
LG1_2029878 G T G T G G T T T T T T T T T 
LG1_2029879 A T A T A A T T T T T T T T T 
LG1_2030305 A C A C A A C C C C C C C C C 
LG1_2031496 T C T C T T C C C C C C C C C 
LG1_2031520 C T C T C C T T T T T T T T T 
LG1_2036921 G A G A G G A A A A A A A A A 
LG1_2037915 C T C T C C T T T T T T T T T 
LG1_2038383 G A G A G G A A A A A A A A A 
LG1_2038386 G A G A G G A A A A A A A A A 
LG1_2038403 A G A G A A G G G G G G G G G 
LG1_2038462 C T C T C C T T T T T T T T T 
LG1_2038515 T A T A T T A A A A A A A A A 
LG1_2038540 T C T C T T C C C C C C C C C 
LG1_2038551 C A C A C C A A A A A A A A A 
LG1_2038566 A T A T A A T T T T T T T T T 
LG1_2038637 G A G A G G A A A A A A A A A 
LG1_2038651 G C G C G G C C C C C C C C C 
LG1_2038654 G A G A G G A A A A A A A A A 
LG1_2038674 A G A G A A G G G G G G G G G 
LG1_2038680 A G A G A A G G G G G G G G G 
LG1_2038741 A T A T A A T T T T T T T T T 
LG1_2039132 T A T A T T A A A A A A A A A 
LG1_2039309 C T C T C C T T T T T T T T T 
LG1_2039343 T C T C T T C C C C C C C C C 
LG1_2039350 C T C T C C T T T T T T T T T 
LG1_2039394 G A G A G G A A A A A A A A A 
LG1_2039443 T C T C T T C C C C C C C C C 
LG1_2039474 T C T C T T C C C C C C C C C 
LG1_2039486 T A T A T T A A A A A A A A A 
LG1_2039490 T C T C T T C C C C C C C C C 
LG1_2039496 G A G A G G A A A A A A A A A 
LG1_2039577 C T C T C C T T T T T T T T T 
LG1_2039595 T C T C T T C C C C C C C C C 
LG1_2039736 G A G A G G A A A A A A A A A 
LG1_2039969 A G A G A A G G G G G G G G G 
LG1_2040092 T C T C T T C C C C C C C C C 
LG1_2040286 T C T C T T C C C C C C C C C 
LG1_2040379 T C T C T T C C C C C C C C C 
LG1_2041516 C T C T C C T T T T T T T T T 
LG1_2041549 A G A G A A G G G G G G G G G 
LG1_2041557 A G A G A A G G G G G G G G G 
LG1_2041833 G A G A G G A A A A A A A A A 
LG1_2041937 C T C T C C T T T T T T T T T 
LG1_2042182 T G T G T T G G G G G G G G G 
LG1_2042450 T A T A T T A A A A A A A A A 
LG1_2042792 C T C T C C T T T T T T T T T 
LG1_2042797 C T C T C C T T T T T T T T T 
LG1_2042835 C G C G C C G G G G G G G G G 
LG1_2042838 T C T C T T C C C C C C C C C 
LG1_2042871 T A T A T T A A A A A A A A A 
LG1_2042878 A G A G A A G G G G G G G G G 
LG1_2043123 A G A G A A G G G G G G G G G 
LG1_2043304 C G C G C C G G G G G G G G G 
LG1_2043343 T C T C T T C C C C C C C C C 
LG1_2043415 A G A G A A G G G G G G G G G 
LG1_2043418 G A G A G G A A A A A A A A A 
LG1_2043596 T C T C T T C C C C C C C C C 
LG1_2043803 C T C T C C T T T T T T T T T 
LG1_2043822 A T A T A A T T T T T T T T T 
LG1_2043867 G A G A G G A A A A A A A A A 
LG1_2044100 C T C T C C T T T T T T T T T 
LG1_2044145 T C T C T T C C C C C C C C C 
LG1_2044152 C T C T C C T T T T T T T T T 
LG1_2044192 C T C T C C T T T T T T T T T 
LG1_2044833 T C T C T T C C C C C C C C C 
LG1_2044917 T C T C T T C C C C C C C C C 
LG1_2044940 C T C T C C T T T T T T T T T 
LG1_2044981 G C G C G G C C C C C C C C C 
LG1_2045058 A G A G A A G G G G G G G G G 
LG1_2045072 G A G A G G A A A A A A A A A 
LG1_2045094 G C G C G G C C C C C C C C C 
LG1_2045123 G T G T G G T T T T T T T T T 
LG1_2045160 C A C A C C A A A A A A A A A 
LG1_2045161 T G T G T T G G G G G G G G G 
LG1_2045698 C G C G C C G G G G G G G G G 
LG1_2046003 G A G A G G A A A A A A A A A 
LG1_2046102 G A G A G G A A A A A A A A A 
LG1_2046114 A T A T A A T T T T T T T T T 
LG1_2046132 T C T C T T C C C C C C C C C 
LG1_2046134 C T C T C C T T T T T T T T T 
LG1_2046185 A G A G A A G G G G G G G G G 
LG1_2046189 A T A T A A T T T T T T T T T 
LG1_2046205 G A G A G G A A A A A A A A A 
LG1_2046265 A T A T A A T T T T T T T T T 
LG1_2046270 T C T C T T C C C C C C C C C 
LG1_2046337 G A G A G G A A A A A A A A A 
LG1_2046346 C T C T C C T T T T T T T T T 
LG1_2046370 G C G C G G C C C C C C C C C 
LG1_2046854 G A G A G G A A A A A A A A A 
LG1_2047259 T C T C T T C C C C C C C C C 
LG1_2047456 A G A G A A G G G G G G G G G 
LG1_2047494 A G A G A A G G G G G G G G G 
LG1_2047546 A G A G A A G G G G G G G G G 
LG1_2047744 G A G A G G A A A A A A A A A 
LG1_2048214 G A G A G G A A A A A A A A A 
LG1_2048241 T C T C T T C C C C C C C C C 
LG1_2048294 A G A G A A G G G G G G G G G 
LG1_2048435 T C T C T T C C C C C C C C C 
LG1_2048517 G C G C G G C C C C C C C C C 
LG1_2048838 C T C T C C T T T T T T T T T 
LG1_2048903 G A G A G G A A A A A A A A A 
LG1_2048970 G A G A G G A A A A A A A A A 
LG1_2048995 T C T C T T C C C C C C C C C 
LG1_2049037 G A G A G G A A A A A A A A A 
LG1_2049075 T C T C T T C C C C C C C C C 
LG1_2049102 G C G C G G C C C C C C C C C 
LG1_2049113 G A G A G G A A A A A A A A A 
LG1_2049168 T C T C T T C C C C C C C C C 
LG1_2049259 C T C T C C T T T T T T T T T 
LG1_2049291 A G A G A A G G G G G G G G G 
LG1_2049323 T C T C T T C C C C C C C C C 
LG1_2049446 G A G A G G A A A A A A A A A 
LG1_2049448 A G A G A A G G G G G G G G G 
LG1_2049494 C T C T C C T T T T T T T T T 
LG1_2049501 C T C T C C T T T T T T T T T 
LG1_2049513 A G A G A A G G G G G G G G G 
LG1_2049523 A G A G A A G G G G G G G G G 
LG1_2049551 G T G T G G T T T T T T T T T 
LG1_2049553 A T A T A A T T T T T T T T T 
LG1_2049569 A G A G A A G G G G G G G G G 
LG1_2049575 T C T C T T C C C C C C C C C 
LG1_2049586 C T C T C C T T T T T T T T T 
LG1_2049627 T A T A T T A A A A A A A A A 
LG1_2049786 C T C T C C T T T T T T T T T 
LG1_2049837 C T C T C C T T T T T T T T T 
LG1_2049859 A G A G A A G G G G G G G G G 
LG1_2049919 T C T C T T C C C C C C C C C 
LG1_2049920 G A G A G G A A A A A A A A A 
LG1_2050022 G A G A G G A A A A A A A A A 
LG1_2050279 T C T C T T C C C C C C C C C 
LG1_2050285 A G A G A A G G G G G G G G G 
LG1_2050474 G A G A G G A A A A A A A A A 
LG1_2050808 A G A G A A G G G G G G G G G 
LG1_2051057 G A G A G G A A A A A A A A A 
LG1_2051123 A G A G A A G G G G G G G G G 
LG1_2051131 C T C T C C T T T T T T T T T 
LG1_2051196 T C T C T T C C C C C C C C C 
LG1_2051200 T C T C T T C C C C C C C C C 
LG1_2051211 T C T C T T C C C C C C C C C 
LG1_2051230 C T C T C C T T T T T T T T T 
LG1_2051260 G A G A G G A A A A A A A A A 
LG1_2051264 G A G A G G A A A A A A A A A 
LG1_2051320 T G T G T T G G G G G G G G G 
LG1_2051378 G A G A G G A A A A A A A A A 
LG1_2051463 G A G A G G A A A A A A A A A 
LG1_2051465 C T C T C C T T T T T T T T T 
LG1_2051498 C T C T C C T T T T T T T T T 
LG1_2051537 C T C T C C T T T T T T T T T 
LG1_2051592 T C T C T T C C C C C C C C C 
LG1_2051628 G A G A G G A A A A A A A A A 
LG1_2051669 T C T C T T C C C C C C C C C 
LG1_2051809 T A T A T T A A A A A A A A A 
LG1_2051831 A G A G A A G G G G G G G G G 
LG1_2051838 G A G A G G A A A A A A A A A 
LG1_2051850 T C T C T T C C C C C C C C C 
LG1_2052026 C T C T C C T T T T T T T T T 
LG1_2052100 T C T C T T C C C C C C C C C 
LG1_2052116 C T C T C C T T T T T T T T T 
LG1_2052157 A C A C A A C C C C C C C C C 
LG1_2052387 A G A G A A G G G G G G G G G 
LG1_2052415 G T G T G G T T T T T T T T T 
LG1_2052514 A G A G A A G G G G G G G G G 
LG1_2052667 A T A T A A T T T T T T T T T 
LG1_2052677 C T C T C C T T T T T T T T T 
LG1_2052679 C T C T C C T T T T T T T T T 
LG1_2052705 T C T C T T C C C C C C C C C 
LG1_2053012 A G A G A A G G G G G G G G G 
LG1_2053013 A G A G A A G G G G G G G G G 
LG1_2053178 G T G T G G T T T T T T T T T 
LG1_2053197 G A G A G G A A A A A A A A A 
LG1_2053428 A G A G A A G G G G G G G G G 
LG1_2053462 G C G C G G C C C C C C C C C 
LG1_2053517 G A G A G G A A A A A A A A A 
LG1_2053694 T C T C T T C C C C C C C C C 
LG1_2053781 T C T C T T C C C C C C C C C 
LG1_2053823 G A G A G G A A A A A A A A A 
LG1_2053859 G A G A G G A A A A A A A A A 
LG1_2054627 C T C T C C T T T T T T T T T 
LG1_2054720 T C T C T T C C C C C C C C C 
LG1_2054727 T C T C T T C C C C C C C C C 
LG1_2054837 C T C T C C T T T T T T T T T 
LG1_2054847 C T C T C C T T T T T T T T T 
LG1_2054853 C T C T C C T T T T T T T T T 
LG1_2055064 T C T C T T C C C C C C C C C 
LG1_2055150 A G A G A A G G G G G G G G G 
LG1_2055204 A G A G A A G G G G G G G G G 
LG1_2055502 T C T C T T C C C C C C C C C 
LG1_2055548 T C T C T T C C C C C C C C C 
LG1_2055569 T A T A T T A A A A A A A A A 
LG1_2055708 G A G A G G A A A A A A A A A 
LG1_2055837 C G C G C C G G G G G G G G G 
LG1_2055893 T A T A T T A A A A A A A A A 
LG1_2055965 A C A C A A C C C C C C C C C 
LG1_2055966 C A C A C C A A A A A A A A A 
LG1_2056177 T C T C T T C C C C C C C C C 
LG1_2056518 C T C T C C T T T T T T T T T 
LG1_2056694 C T C T C C T T T T T T T T T 
LG1_2056888 C T C T C C T T T T T T T T T 
LG1_2057037 G A G A G G A A A A A A A A A 
LG1_2057114 G C G C G G C C C C C C C C C 
LG1_2057264 T C T C T T C C C C C C C C C 
LG1_2057379 A G A G A A G G G G G G G G G 
LG1_2057398 T A T A T T A A A A A A A A A 
LG1_2057423 A C A C A A C C C C C C C C C 
LG1_2057452 T C T C T T C C C C C C C C C 
LG1_2057458 G A G A G G A A A A A A A A A 
LG1_2057493 C T C T C C T T T T T T T T T 
LG1_2057528 T C T C T T C C C C C C C C C 
LG1_2057543 C G C G C C G G G G G G G G G 
LG1_2057946 G A G A G G A A A A A A A A A 
LG1_2058345 C T C T C C T T T T T T T T T 
LG1_2058583 T C T C T T C C C C C C C C C 
LG1_2058588 T C T C T T C C C C C C C C C 
LG1_2058642 C T C T C C T T T T T T T T T 
LG1_2059091 C T C T C C T T T T T T T T T 
LG1_2059117 T C T C T T C C C C C C C C C 
LG1_2059131 C T C T C C T T T T T T T T T 
LG1_2059149 G A G A G G A A A A A A A A A 
LG1_2059169 A G A G A A G G G G G G G G G 
LG1_2059252 A G A G A A G G G G G G G G G 
LG1_2059338 T G T G T T G G G G G G G G G 
LG1_2059346 C T C T C C T T T T T T T T T 
LG1_2059369 G A G A G G A A A A A A A A A 
LG1_2059646 A T A T A A T T T T T T T T T 
LG1_2059728 C T C T C C T T T T T T T T T 
LG1_2059754 A G A G A A G G G G G G G G G 
LG1_2059767 T C T C T T C C C C C C C C C 
LG1_2059775 G A G A G G A A A A A A A A A 
LG1_2059796 C T C T C C T T T T T T T T T 
LG1_2059797 T C T C T T C C C C C C C C C 
LG1_2059827 G A G A G G A A A A A A A A A 
LG1_2059834 C T C T C C T T T T T T T T T 
LG1_2059860 A C A C A A C C C C C C C C C 
LG1_2059872 C T C T C C T T T T T T T T T 
LG1_2059962 G A G A G G A A A A A A A A A 
LG1_2060268 C T C T C C T T T T T T T T T 
LG1_2060329 C T C T C C T T T T T T T T T 
LG1_2060339 G T G T G G T T T T T T T T T 
LG1_2060363 T C T C T T C C C C C C C C C 
LG1_2060376 A G A G A A G G G G G G G G G 
LG1_2060381 C A C A C C A A A A A A A A A 
LG1_2060383 C T C T C C T T T T T T T T T 
LG1_2060563 A G A G A A G G G G G G G G G 
LG1_2060916 A C A C A A C C C C C C C C C 
LG1_2060947 T C T C T T C C C C C C C C C 
LG1_2061116 A G A G A A G G G G G G G G G 
LG1_2061145 C T C T C C T T T T T T T T T 
LG1_2061157 A T A T A A T T T T T T T T T 
LG1_2061163 A G A G A A G G G G G G G G G 
LG1_2061268 G A G A G G A A A A A A A A A 
LG1_2061280 C T C T C C T T T T T T T T T 
LG1_2061298 T G T G T T G G G G G G G G G 
LG1_2061307 A G A G A A G G G G G G G G G 
LG1_2061354 G C G C G G C C C C C C C C C 
LG1_2061364 G T G T G G T T T T T T T T T 
LG1_2061423 A G A G A A G G G G G G G G G 
LG1_2061560 A G A G A A G G G G G G G G G 
LG1_2061711 T C T C T T C C C C C C C C C 
LG1_2062138 G T G T G G T T T T T T T T T 
LG1_2062293 G T G T G G T T T T T T T T T 
LG1_2062510 T C T C T T C C C C C C C C C 
LG1_2062702 G C G C G G C C C C C C C C C 
LG1_2062781 A G A G A A G G G G G G G G G 
LG1_2062853 C A C A C C A A A A A A A A A 
LG1_2062857 G A G A G G A A A A A A A A A 
LG1_2062884 G A G A G G A A A A A A A A A 
LG1_2063285 C T C T C C T T T T T T T T T 
LG1_2063485 A C A C A A C C C C C C C C C 
LG1_2063529 G A G A G G A A A A A A A A A 
LG1_2063712 C T C T C C T T T T T T T T T 
LG1_2064107 A G A G A A G G G G G G G G G 
LG1_2064611 A G A G A A G G G G G G G G G 
LG1_2064714 A G A G A A G G G G G G G G G 
LG1_2066803 T C T C T T C C C C C C C C C 
LG1_2067661 C T C T C C T T T T T T T T T 
LG1_2067722 C G C G C C G G G G G G G G G 
LG1_2067745 A G A G A A G G G G G G G G G 
LG1_2067768 T C T C T T C C C C C C C C C 
LG1_2070523 C T C T C C T T T T T T T T T 
LG1_2070568 A G A G A A G G G G G G G G G 
LG1_2070572 T C T C T T C C C C C C C C C 
LG1_2070827 G T G T G G T T T T T T T T T 
LG1_2070865 A G A G A A G G G G G G G G G 
LG1_2070927 A G A G A A G G G G G G G G G 
LG1_2070992 G A G A G G A A A A A A A A A 
LG1_2071005 T C T C T T C C C C C C C C C 
LG1_2071083 A G A G A A G G G G G G G G G 
LG1_2071090 A G A G A A G G G G G G G G G 
LG1_2071097 C T C T C C T T T T T T T T T 
LG1_2071098 T C T C T T C C C C C C C C C 
LG1_2071117 A G A G A A G G G G G G G G G 
LG1_2071118 G A G A G G A A A A A A A A A 
LG1_2071294 G A G A G G A A A A A A A A A 
LG1_2071602 A G A G A A G G G G G G G G G 
LG1_2071693 T C T C T T C C C C C C C C C 
LG1_2071817 T C T C T T C C C C C C C C C 
LG1_2071891 G A G A G G A A A A A A A A A 
LG1_2071946 A G A G A A G G G G G G G G G 
LG1_2071989 C T C T C C T T T T T T T T T 
LG1_2071990 G A G A G G A A A A A A A A A 
LG1_2072057 T C T C T T C C C C C C C C C 
LG1_2072064 T C T C T T C C C C C C C C C 
LG1_2072071 A G A G A A G G G G G G G G G 
LG1_2072078 T G T G T T G G G G G G G G G 
LG1_2072211 C T C T C C T T T T T T T T T 
LG1_2073092 C T C T C C T T T T T T T T T 
LG1_2074724 T C T C T T C C C C C C C C C 
LG1_2074727 C T C T C C T T T T T T T T T 
LG1_2074750 T C T C T T C C C C C C C C C 
LG1_2074761 C T C T C C T T T T T T T T T 
LG1_2074778 C T C T C C T T T T T T T T T 
LG1_2075456 G A G A G G A A A A A A A A A 
LG1_2075545 G A G A G G A A A A A A A A A 
LG1_2075584 A G A G A A G G G G G G G G G 
LG1_2075650 T C T C T T C C C C C C C C C 
LG1_2075815 A G A G A A G G G G G G G G G 
LG1_2075827 T C T C T T C C C C C C C C C 
LG1_2075841 T C T C T T C C C C C C C C C 
LG1_2075859 T C T C T T C C C C C C C C C 
LG1_2075860 A G A G A A G G G G G G G G G 
LG1_2076057 C T C T C C T T T T T T T T T 
LG1_2076072 T C T C T T C C C C C C C C C 
LG1_2076104 A G A G A A G G G G G G G G G 
LG1_2077287 T C T C T T C C C C C C C C C 
LG1_2077336 G A G A G G A A A A A A A A A 
LG1_2077774 G A G A G G A A A A A A A A A 
LG1_2077776 C A C A C C A A A A A A A A A 
LG1_2077796 G A G A G G A A A A A A A A A 
LG1_2077819 G A G A G G A A A A A A A A A 
LG1_2077877 C G C G C C G G G G G G G G G 
LG1_2077883 G A G A G G A A A A A A A A A 
LG1_2078167 C T C T C C T T T T T T T T T 
LG1_2078213 C T C T C C T T T T T T T T T 
LG1_2078232 C G C G C C G G G G G G G G G 
LG1_2078283 C T C T C C T T T T T T T T T 
LG1_2078509 A G A G A A G G G G G G G G G 
LG1_2079232 C T C T C C T T T T T T T T T 
LG1_2079338 G A G A G G A A A A A A A A A 
LG1_2079649 G C G C G G C C C C C C C C C 
LG1_2079665 G A G A G G A A A A A A A A A 
LG1_2079795 C T C T C C T T T T T T T T T 
LG1_2080834 C T C T C C T T T T T T T T T 
LG1_2081997 T C T C T T C C C C C C C C C 
LG1_2082134 C T C T C C T T T T T T T T T 
LG1_2083346 T C T C T T C C C C C C C C C 
LG1_2083374 G A G A G G A A A A A A A A A 
LG1_2083376 G A G A G G A A A A A A A A A 
LG1_2083517 T C T C T T C C C C C C C C C 
LG1_2083544 C T C T C C T T T T T T T T T 
LG1_2083606 A G A G A A G G G G G G G G G 
LG1_2083614 A G A G A A G G G G G G G G G 
LG1_2083656 T A T A T T A A A A A A A A A 
LG1_2083679 A G A G A A G G G G G G G G G 
LG1_2083702 A G A G A A G G G G G G G G G 
LG1_2086424 T C T C T T C C C C C C C C C 
LG1_2087056 G A G A G G A A A A A A A A A 
LG1_2087172 A G A G A A G G G G G G G G G 
LG1_2087255 T C T C T T C C C C C C C C C 
LG1_2087390 A G A G A A G G G G G G G G G 
LG1_2087599 T A T A T T A A A A A A A A A 
LG1_2087778 G A G A G G A A A A A A A A A 
LG1_2088242 G A G A G G A A A A A A A A A 
LG1_2088288 G A G A G G A A A A A A A A A 
LG1_2088323 T A T A T T A A A A A A A A A 
LG1_2088385 G A G A G G A A A A A A A A A 
LG1_2088545 C A C A C C A A A A A A A A A 
LG1_2088605 C T C T C C T T T T T T T T T 
LG1_2089638 C T C T C C T T T T T T T T T 
LG1_2089906 C T C T C C T T T T T T T T T 
LG1_2090485 T C T C T T C C C C C C C C C 
LG1_2095828 A G A G A A G G G G G G G G G 
LG1_2096750 G A G A G G A A A A A A A A A 
LG1_2099084 G A G A G G A A A A A A A A A 
LG1_2099097 C T C T C C T T T T T T T T T 
LG1_2099444 A G A G A A G G G G G G G G G 
LG1_2099483 G A G A G G A A A A A A A A A 
LG1_2099494 A G A G A A G G G G G G G G G 
LG1_2099752 T A T A T T A A A A A A A A A 
LG1_2099787 G C G C G G C C C C C C C C C 
LG1_2099815 A C A C A A C C C C C C C C C 
LG1_2099841 T C T C T T C C C C C C C C C 
LG1_2099848 T C T C T T C C C C C C C C C 
LG1_2099853 A G A G A A G G G G G G G G G 
LG1_2099977 A T A T A A T T T T T T T T T 
LG1_2099979 G A G A G G A A A A A A A A A 
LG1_2100071 T C T C T T C C C C C C C C C 
LG1_2100073 C T C T C C T T T T T T T T T 
LG1_2100149 T C T C T T C C C C C C C C C 
LG1_2100152 G A G A G G A A A A A A A A A 
LG1_2100215 T A T A T T A A A A A A A A A 
LG1_2100350 A G A G A A G G G G G G G G G 
LG1_2100424 G A G A G G A A A A A A A A A 
LG1_2100659 C T C T C C T T T T T T T T T 
LG1_2101256 A G A G A A G G G G G G G G G 
LG1_2101413 C T C T C C T T T T T T T T T 
LG1_2101838 T C T C T T C C C C C C C C C 
LG1_2101845 A G A G A A G G G G G G G G G 
LG1_2101857 G A G A G G A A A A A A A A A 
LG1_2101865 G C G C G G C C C C C C C C C 
LG1_2101877 C T C T C C T T T T T T T T T 
LG1_2101890 C T C T C C T T T T T T T T T 
LG1_2101902 G A G A G G A A A A A A A A A 
LG1_2102042 T A T A T T A A A A A A A A A 
LG1_2102050 C T C T C C T T T T T T T T T 
LG1_2102119 T C T C T T C C C C C C C C C 
LG1_2102133 A G A G A A G G G G G G G G G 
LG1_2102261 C T C T C C T T T T T T T T T 
LG1_2102286 C T C T C C T T T T T T T T T 
LG1_2102294 A G A G A A G G G G G G G G G 
LG1_2102319 A G A G A A G G G G G G G G G 
LG1_2102324 G A G A G G A A A A A A A A A 
LG1_2102480 C T C T C C T T T T T T T T T 
LG1_2102855 C T C T C C T T T T T T T T T 
LG1_2102992 C A C A C C A A A A A A A A A 
LG1_2103048 G A G A G G A A A A A A A A A 
LG1_2103065 C T C T C C T T T T T T T T T 
LG1_2103089 T C T C T T C C C C C C C C C 
LG1_2103206 A G A G A A G G G G G G G G G 
LG1_2103338 A G A G A A G G G G G G G G G 
LG1_2103933 G C G C G G C C C C C C C C C 
LG1_2103955 A G A G A A G G G G G G G G G 
LG1_2103984 A T A T A A T T T T T T T T T 
LG1_2104023 C T C T C C T T T T T T T T T 
LG1_2104026 C T C T C C T T T T T T T T T 
LG1_2104041 C T C T C C T T T T T T T T T 
LG1_2104063 G A G A G G A A A A A A A A A 
LG1_2104104 A G A G A A G G G G G G G G G 
LG1_2104121 C T C T C C T T T T T T T T T 
LG1_2104139 C T C T C C T T T T T T T T T 
LG1_2104155 A G A G A A G G G G G G G G G 
LG1_2104167 A T A T A A T T T T T T T T T 
LG1_2104171 G A G A G G A A A A A A A A A 
LG1_2104178 T C T C T T C C C C C C C C C 
LG1_2104281 C T C T C C T T T T T T T T T 
LG1_2104490 C T C T C C T T T T T T T T T 
LG1_2104528 T C T C T T C C C C C C C C C 
LG1_2104640 T C T C T T C C C C C C C C C 
LG1_2104666 T C T C T T C C C C C C C C C 
LG1_2104759 A G A G A A G G G G G G G G G 
LG1_2104774 G A G A G G A A A A A A A A A 
LG1_2104814 T C T C T T C C C C C C C C C 
LG1_2104842 T C T C T T C C C C C C C C C 
LG1_2104862 T A T A T T A A A A A A A A A 
LG1_2104882 A T A T A A T T T T T T T T T 
LG1_2104887 A G A G A A G G G G G G G G G 
LG1_2104962 G A G A G G A A A A A A A A A 
LG1_2105069 G A G A G G A A A A A A A A A 
LG1_2105071 C T C T C C T T T T T T T T T 
LG1_2105115 T C T C T T C C C C C C C C C 
LG1_2105348 A G A G A A G G G G G G G G G 
LG1_2105418 A T A T A A T T T T T T T T T 
LG1_2105662 A G A G A A G G G G G G G G G 
LG1_2105961 C T C T C C T T T T T T T T T 
LG1_2106606 A G A G A A G G G G G G G G G 
LG1_2106755 G A G A G G A A A A A A A A A 
LG1_2106768 C G C G C C G G G G G G G G G 
LG1_2106917 T C T C T T C C C C C C C C C 
LG1_2107137 C T C T C C T T T T T T T T T 
LG1_2107155 G A G A G G A A A A A A A A A 
LG1_2107159 G A G A G G A A A A A A A A A 
LG1_2107518 T C T C T T C C C C C C C C C 
LG1_2107520 A G A G A A G G G G G G G G G 
LG1_2108129 G A G A G G A A A A A A A A A 
LG1_2108437 T C T C T T C C C C C C C C C 
LG1_2108486 T C T C T T C C C C C C C C C 
LG1_2108491 C G C G C C G G G G G G G G G 
LG1_2108747 G A G A G G A A A A A A A A A 
LG1_2108982 C T C T C C T T T T T T T T T 
LG1_2109405 G A G A G G A A A A A A A A A 
LG1_2109522 C T C T C C T T T T T T T T T 
LG1_2109536 G A G A G G A A A A A A A A A 
LG1_2109720 A G A G A A G G G G G G G G G 
LG1_2109862 G A G A G G A A A A A A A A A 
LG1_2109863 C T C T C C T T T T T T T T T 
LG1_2109889 T C T C T T C C C C C C C C C 
LG1_2110001 C T C T C C T T T T T T T T T 
LG1_2110065 C T C T C C T T T T T T T T T 
LG1_2111212 G C G C G G C C C C C C C C C 
LG1_2111293 A G A G A A G G G G G G G G G 
LG1_2111339 C T C T C C T T T T T T T T T 
LG1_2111352 C T C T C C T T T T T T T T T 
LG1_2111806 C T C T C C T T T T T T T T T 
LG1_2111807 T C T C T T C C C C C C C C C 
LG1_2111876 C G C G C C G G G G G G G G G 
LG1_2111964 A G A G A A G G G G G G G G G 
LG1_2111975 G A G A G G A A A A A A A A A 
LG1_2112015 C T C T C C T T T T T T T T T 
LG1_2112261 C T C T C C T T T T T T T T T 
LG1_2112280 A G A G A A G G G G G G G G G 
LG1_2112283 T A T A T T A A A A A A A A A 
LG1_2112295 G A G A G G A A A A A A A A A 
LG1_2112318 C A C A C C A A A A A A A A A 
LG1_2112531 T C T C T T C C C C C C C C C 
LG1_2112782 T C T C T T C C C C C C C C C 
LG1_2112788 C T C T C C T T T T T T T T T 
LG1_2112930 C T C T C C T T T T T T T T T 
LG1_2114917 T C T C T T C C C C C C C C C 
LG1_2115001 T C T C T T C C C C C C C C C 
LG1_2115135 A G A G A A G G G G G G G G G 
LG1_2115419 C T C T C C T T T T T T T T T 
LG1_2115476 A T A T A A T T T T T T T T T 
LG1_2115480 G A G A G G A A A A A A A A A 
LG1_2115488 T C T C T T C C C C C C C C C 
LG1_2115506 T G T G T T G G G G G G G G G 
LG1_2115553 G A G A G G A A A A A A A A A 
LG1_2115875 A G A G A A G G G G G G G G G 
LG1_2115946 G A G A G G A A A A A A A A A 
LG1_2116016 G A G A G G A A A A A A A A A 
LG1_2116024 C T C T C C T T T T T T T T T 
LG1_2116224 G A G A G G A A A A A A A A A 
LG1_2116306 T C T C T T C C C C C C C C C 
LG1_2116340 G C G C G G C C C C C C C C C 
LG1_2116408 G A G A G G A A A A A A A A A 
LG1_2116530 T G T G T T G G G G G G G G G 
LG1_2116603 G T G T G G T T T T T T T T T 
LG1_2116650 G A G A G G A A A A A A A A A 
LG1_2116828 T C T C T T C C C C C C C C C 
LG1_2116837 T C T C T T C C C C C C C C C 
LG1_2116873 T C T C T T C C C C C C C C C 
LG1_2116969 C T C T C C T T T T T T T T T 
LG1_2117231 C T C T C C T T T T T T T T T 
LG1_2117252 T C T C T T C C C C C C C C C 
LG1_2117262 T C T C T T C C C C C C C C C 
LG1_2117300 T C T C T T C C C C C C C C C 
LG1_2117319 A G A G A A G G G G G G G G G 
LG1_2117326 C G C G C C G G G G G G G G G 
LG1_2117482 C T C T C C T T T T T T T T T 
LG1_2117548 G A G A G G A A A A A A A A A 
LG1_2117647 G A G A G G A A A A A A A A A 
LG1_2117727 A G A G A A G G G G G G G G G 
LG1_2117838 C G C G C C G G G G G G G G G 
LG1_2117886 G A G A G G A A A A A A A A A 
LG1_2117897 T C T C T T C C C C C C C C C 
LG1_2117997 G T G T G G T T T T T T T T T 
LG1_2118022 A G A G A A G G G G G G G G G 
LG1_2118036 T C T C T T C C C C C C C C C 
LG1_2118040 G A G A G G A A A A A A A A A 
LG1_2118047 T C T C T T C C C C C C C C C 
LG1_2118049 T C T C T T C C C C C C C C C 
LG1_2118087 A T A T A A T T T T T T T T T 
LG1_2118091 A G A G A A G G G G G G G G G 
LG1_2118210 A G A G A A G G G G G G G G G 
LG1_2118463 C T C T C C T T T T T T T T T 
LG1_2118476 G A G A G G A A A A A A A A A 
LG1_2118513 A G A G A A G G G G G G G G G 
LG1_2118581 C T C T C C T T T T T T T T T 
LG1_2118636 A G A G A A G G G G G G G G G 
LG1_2118718 T C T C T T C C C C C C C C C 
LG1_2118752 G A G A G G A A A A A A A A A 
LG1_2118814 T C T C T T C C C C C C C C C 
LG1_2119787 T C T C T T C C C C C C C C C 
LG1_2119833 G A G A G G A A A A A A A A A 
LG1_2120234 A T A T A A T T T T T T T T T 
LG1_2120242 G A G A G G A A A A A A A A A 
LG1_2120272 T C T C T T C C C C C C C C C 
LG1_2120357 T C T C T T C C C C C C C C C 
LG1_2120385 A G A G A A G G G G G G G G G 
LG1_2120585 G C G C G G C C C C C C C C C 
LG1_2120665 G A G A G G A A A A A A A A A 
LG1_2120786 T C T C T T C C C C C C C C C 
LG1_2120795 A G A G A A G G G G G G G G G 
LG1_2120800 C T C T C C T T T T T T T T T 
LG1_2121389 T C T C T T C C C C C C C C C 
LG1_2121399 A G A G A A G G G G G G G G G 
LG1_2121400 G T G T G G T T T T T T T T T 
LG1_2121437 A G A G A A G G G G G G G G G 
LG1_2121441 G A G A G G A A A A A A A A A 
LG1_2121444 A G A G A A G G G G G G G G G 
LG1_2121448 A G A G A A G G G G G G G G G 
LG1_2121562 T A T A T T A A A A A A A A A 
LG1_2121580 T C T C T T C C C C C C C C C 
LG1_2121678 G A G A G G A A A A A A A A A 
LG1_2121724 A G A G A A G G G G G G G G G 
LG1_2121729 T C T C T T C C C C C C C C C 
LG1_2121766 C T C T C C T T T T T T T T T 
LG1_2121949 C T C T C C T T T T T T T T T 
LG1_2121986 C T C T C C T T T T T T T T T 
LG1_2121991 A G A G A A G G G G G G G G G 
LG1_2122029 T C T C T T C C C C C C C C C 
LG1_2122038 A G A G A A G G G G G G G G G 
LG1_2122111 A G A G A A G G G G G G G G G 
LG1_2122132 C T C T C C T T T T T T T T T 
LG1_2122162 T C T C T T C C C C C C C C C 
LG1_2122165 T C T C T T C C C C C C C C C 
LG1_2122203 A G A G A A G G G G G G G G G 
LG1_2122204 G T G T G G T T T T T T T T T 
LG1_2122310 A G A G A A G G G G G G G G G 
LG1_2122366 C A C A C C A A A A A A A A A 
LG1_2122630 C A C A C C A A A A A A A A A 
LG1_2122905 T C T C T T C C C C C C C C C 
LG1_2122956 G A G A G G A A A A A A A A A 
LG1_2122971 C T C T C C T T T T T T T T T 
LG1_2123059 G A G A G G A A A A A A A A A 
LG1_2123163 G A G A G G A A A A G A A A A 
LG1_2123200 T C T C T T C C C C T C C C C 
LG1_2123303 C T C T C C T T T T C T T T T 
LG1_2123340 T C T C T T C C C C T C C C C 
LG1_2123376 C T C T C C T T T T C T T T T 
LG1_2123377 G A G A G G A A A A G A A A A 
LG1_2123393 C T C T C C T T T T C T T T T 
LG1_2123429 C T C T C C T T T T C T T T T 
LG1_2123471 A G A G A A G G G G A G G G G 
LG1_2123504 C T C T C C T T T T C T T T T 
LG1_2123533 A G A G A A G G G G A G G G G 
LG1_2123984 A G A G A A G G G G A G G G G 
LG1_2124004 T C T C T T C C C C T C C C C 
LG1_2124275 G A G A G G A A A A G A A A A 
LG1_2124304 A G A G A A G G G G A G G G G 
LG1_2124345 T C T C T T C C C C T C C C C 
LG1_2124387 G A G A G G A A A A G A A A A 
LG1_2124438 C T C T C C T T T T C T T T T 
LG1_2124471 A G A G A A G G G G A G G G G 
LG1_2124484 C T C T C C T T T T C T T T T 
LG1_2124486 A G A G A A G G G G A G G G G 
LG1_2124520 A T A T A A T T T T A T T T T 
LG1_2124577 C T C T C C T T T T C T T T T 
LG1_2124592 T C T C T T C C C C T C C C C 
LG1_2124672 C T C T C C T T T T C T T T T 
LG1_2124695 C T C T C C T T T T C T T T T 
LG1_2124698 C T C T C C T T T T C T T T T 
LG1_2124700 T C T C T T C C C C T C C C C 
LG1_2124733 G C G C G G C C C C G C C C C 
LG1_2124745 C G C G C C G G G G C G G G G 
LG1_2124761 G A G A G G A A A A G A A A A 
LG1_2124804 G A G A G G A A A A G A A A A 
LG1_2124925 A G A G A A G G G G A G G G G 
LG1_2124989 A G A G A A G G G G A G G G G 
LG1_2124991 A G A G A A G G G G A G G G G 
LG1_2124998 C T C T C C T T T T C T T T T 
LG1_2125061 C T C T C C T T T T C T T T T 
LG1_2125158 A G A G A A G G G G A G G G G 
LG1_2125241 A G A G A A G G G G A G G G G 
LG1_2125290 T C T C T T C C C C T C C C C 
LG1_2125300 G A G A G G A A A A G A A A A 
LG1_2125312 A G A G A A G G G G A G G G G 
LG1_2125346 G A G A G G A A A A G A A A A 
LG1_2125347 T C T C T T C C C C T C C C C 
LG1_2125349 G A G A G G A A A A G A A A A 
LG1_2125389 T C T C T T C C C C T C C C C 
LG1_2125457 C T C T C C T T T T C T T T T 
LG1_2125474 A G A G A A G G G G A G G G G 
LG1_2125490 C T C T C C T T T T C T T T T 
LG1_2125493 T C T C T T C C C C T C C C C 
LG1_2125498 A G A G A A G G G G A G G G G 
LG1_2125504 G A G A G G A A A A G A A A A 
LG1_2125509 C T C T C C T T T T C T T T T 
LG1_2125511 A G A G A A G G G G A G G G G 
LG1_2125517 G A G A G G A A A A G A A A A 
LG1_2125538 T C T C T T C C C C T C C C C 
LG1_2125645 C T C T C C T T T T C T T T T 
LG1_2125650 G A G A G G A A A A G A A A A 
LG1_2125661 G A G A G G A A A A G A A A A 
LG1_2125697 T C T C T T C C C C T C C C C 
LG1_2125709 G A G A G G A A A A G A A A A 
LG1_2125842 C T C T C C T T T T C T T T T 
LG1_2125887 C T C T C C T T T T C T T T T 
LG1_2125947 A G A G A A G G G G A G G G G 
LG1_2126026 T C T C T T C C C C T C C C C 
LG1_2126119 C A C A C C A A A A C A A A A 
LG1_2126150 T C T C T T C C C C T C C C C 
LG1_2126402 T G T G T T G G G G T G G G G 
LG1_2126572 A G A G A A G G G G A G G G G 
LG1_2126598 G A G A G G A A A A G A A A A 
LG1_2126913 T C T C T T C C C C T C C C C 
LG1_2126929 G C G C G G C C C C G C C C C 
LG1_2127061 T C T C T T C C C C T C C C C 
LG1_2127073 T C T C T T C C C C T C C C C 
LG1_2127075 A G A G A A G G G G A G G G G 
LG1_2127076 T C T C T T C C C C T C C C C 
LG1_2127456 G C G C G G C C C C G C C C C 
LG1_2127466 T C T C T T C C C C T C C C C 
LG1_2127520 T G T G T T G G G G T G G G G 
LG1_2127955 C T C T C C T T T T C T T T T 
LG1_2128048 A G A G A A G G G G A G G G G 
LG1_2128058 C T C T C C T T T T C T T T T 
LG1_2128073 G A G A G G A A A A G A A A A 
LG1_2128077 A G A G A A G G G G A G G G G 
LG1_2128850 T C T C T T C C C C T C C C C 
LG1_2129087 A T A T A A T T T T A T T T T 
LG1_2130077 C T C T C C T T T T C T T T T 
LG1_2130171 C T C T C C T T T T C T T T T 
LG1_2130815 T G T G T T G G G G T G G G G 
LG1_2130850 A G A G A A G G G G A G G G G 
LG1_2130921 A G A G A A G G G G A G G G G 
LG1_2130931 T C T C T T C C C C T C C C C 
LG1_2130935 T C T C T T C C C C T C C C C 
LG1_2130948 C T C T C C T T T T C T T T T 
LG1_2131357 C G C G C C G G G G C G G G G 
LG1_2131736 T C T C T T C C C C T C C C C 
LG1_2131759 G A G A G G A A A A G A A A A 
LG1_2131862 T C T C T T C C C C T C C C C 
LG1_2132150 A C A C A A C C C C A C C C C 
LG1_2132166 T C T C T T C C C C T C C C C 
LG1_2132177 T C T C T T C C C C T C C C C 
LG1_2132190 T C T C T T C C C C T C C C C 
LG1_2132238 C T C T C C T T T T C T T T T 
LG1_2132263 G A G A G G A A A A G A A A A 
LG1_2132279 G A G A G G A A A A G A A A A 
LG1_2133032 G A G A G G A A A A G A A A A 
LG1_2133244 T C T C T T C C C C T C C C C 
LG1_2133333 A G A G A A G G G G A G G G G 
LG1_2133496 A T A T A A T T T T A T T T T 
LG1_2133520 T C T C T T C C C C T C C C C 
LG1_2133561 C T C T C C T T T T C T T T T 
LG1_2133653 G A G A G G A A A A G A A A A 
LG1_2133655 C T C T C C T T T T C T T T T 
LG1_2133700 A G A G A A G G G G A G G G G 
LG1_2133715 C A C A C C A A A A C A A A A 
LG1_2133725 A G A G A A G G G G A G G G G 
LG1_2133768 G A G A G G A A A A G A A A A 
LG1_2134553 C T C T C C T T T T C T T T T 
LG1_2134589 T C T C T T C C C C T C C C C 
LG1_2134606 T C T C T T C C C C T C C C C 
LG1_2134987 T C T C T T C C C C T C C C C 
LG1_2134997 C T C T C C T T T T C T T T T 
LG1_2135113 T C T C T T C C C C T C C C C 
LG1_2135124 T C T C T T C C C C T C C C C 
LG1_2135133 T C T C T T C C C C T C C C C 
LG1_2135139 A T A T A A T T T T A T T T T 
LG1_2135203 A G A G A A G G G G A G G G G 
LG1_2135214 G A G A G G A A A A G A A A A 
LG1_2135249 C T C T C C T T T T C T T T T 
LG1_2135356 C T C T C C T T T T C T T T T 
LG1_2135382 C T C T C C T T T T C T T T T 
LG1_2135422 C T C T C C T T T T C T T T T 
LG1_2135444 G T G T G G T T T T G T T T T 
LG1_2135458 C T C T C C T T T T C T T T T 
LG1_2135498 C T C T C C T T T T C T T T T 
LG1_2135505 G A G A G G A A A A G A A A A 
LG1_2135535 T C T C T T C C C C T C C C C 
LG1_2135576 A G A G A A G G G G A G G G G 
LG1_2135702 C T C T C C T T T T C T T T T 
LG1_2135763 C T C T C C T T T T C T T T T 
LG1_2136338 T C T C T T C C C C T C C C C 
LG1_2136437 A C A C A A C C C C A C C C C 
LG1_2136514 C T C T C C T T T T C T T T T 
LG1_2136564 C T C T C C T T T T C T T T T 
LG1_2136811 G A G A G G A A A A G A A A A 
LG1_2136859 T C T C T T C C C C T C C C C 
LG1_2137556 A G A G A A G G G G A G G G G 
LG1_2137640 G A G A G G A A A A G A A A A 
LG1_2137649 C T C T C C T T T T C T T T T 
LG1_2137677 T C T C T T C C C C T C C C C 
LG1_2138104 T C T C T T C C C C T C C C C 
LG1_2138168 T C T C T T C C C C T C C C C 
LG1_2138202 G A G A G G A A A A G A A A A 
LG1_2138203 T C T C T T C C C C T C C C C 
LG1_2138348 C T C T C C T T T T C T T T T 
LG1_2138372 C T C T C C T T T T C T T T T 
LG1_2138753 C T C T C C T T T T C T T T T 
LG1_2138963 T C T C T T C C C C T C C C C 
LG1_2139143 A G A G A A G G G G A G G G G 
LG1_2139201 C T C T C C T T T T C T T T T 
LG1_2139463 A G A G A A G G G G A G G G G 
LG1_2139592 C T C T C C T T T T C T T T T 
LG1_2139854 G A G A G G A A A A G A A A A 
LG1_2140103 A G A G A A G G G G A G G G G 
LG1_2140219 G A G A G G A A A A G A A A A 
LG1_2140269 G A G A G G A A A A G A A A A 
LG1_2140305 T C T C T T C C C C T C C C C 
LG1_2140308 T C T C T T C C C C T C C C C 
LG1_2140548 T C T C T T C C C C T C C C C 
LG1_2140792 C G C G C C G G G G C G G G G 
LG1_2140846 T C T C T T C C C C T C C C C 
LG1_2141773 G C G C G G C C C C G C C C C 
LG1_2141996 G A G A G G A A A A G A A A A 
LG1_2142008 T C T C T T C C C C T C C C C 
LG1_2142013 A G A G A A G G G G A G G G G 
LG1_2142024 G A G A G G A A A A G A A A A 
LG1_2142135 T C T C T T C C C C T C C C C 
LG1_2142194 C T C T C C T T T T C T T T T 
LG1_2143224 C T C T C C T T T T C T T T T 
LG1_2143293 C T C T C C T T T T C T T T T 
LG1_2143314 A G A G A A G G G G A G G G G 
LG1_2143496 C T C T C C T T T T C T T T T 
LG1_2143720 G A G A G G A A A A G A A A A 
LG1_2143877 T C T C T T C C C C T C C C C 
LG1_2144130 T C T C T T C C C C T C C C C 
LG1_2144262 G C G C G G C C C C G C C C C 
LG1_2144937 T C T C T T C C C C T C C C C 
LG1_2145911 T C T C T T C C C C T C C C C 
LG1_2145929 T C T C T T C C C C T C C C C 
LG1_2146027 T G T G T T G G G G T G G G G 
LG1_2146325 T C T C T T C C C C T C C C C 
LG1_2146359 T C T C T T C C C C T C C C C 
LG1_2146386 T C T C T T C C C C T C C C C 
LG1_2146435 C T C T C C T T T T C T T T T 
LG1_2146779 G A G A G G A A A A G A A A A 
LG1_2147085 G A G A G G A A A A G A A A A 
LG1_2148499 C T C T C C T T T T C T T T T 
LG1_2148561 C A C A C C A A A A C A A A A 
LG1_2148678 G C G C G G C C C C G C C C C 
LG1_2148696 T C T C T T C C C C T C C C C 
LG1_2148726 G A G A G G A A A A G A A A A 
LG1_2148814 C G C G C C G G G G C G G G G 
LG1_2148849 A G A G A A G G G G A G G G G 
LG1_2148885 A T A T A A T T T T A T T T T 
LG1_2149041 C T C T C C T T T T C T T T T 
LG1_2149044 C T C T C C T T T T C T T T T 
LG1_2149084 G A G A G G A A A A G A A A A 
LG1_2149138 T C T C T T C C C C T C C C C 
LG1_2149216 T A T A T T A A A A T A A A A 
LG1_2149229 T C T C T T C C C C T C C C C 
LG1_2149283 A G A G A A G G G G A G G G G 
LG1_2149391 G A G A G G A A A A G A A A A 
LG1_2149460 A G A G A A G G G G A G G G G 
LG1_2149463 A G A G A A G G G G A G G G G 
LG1_2149482 C T C T C C T T T T C T T T T 
LG1_2149760 G A G A G G A A A A G A A A A 
LG1_2168785 G A G A G G A A A A G A A A A 
LG1_2168819 A G A G A A G G G G A G G G G 
LG1_2168957 A G A G A A G G G G A G G G G 
LG1_2169180 G A G A G G A A A A G A A A A 
LG1_2169292 C T C T C C T T T T C T T T T 
LG1_2169295 C T C T C C T T T T C T T T T 
LG1_2169299 A G A G A A G G G G A G G G G 
LG1_2169329 A G A G A A G G G G A G G G G 
LG1_2169725 G A G A G G A A A A G A A A A 
LG1_2169757 T C T C T T C C C C T C C C C 
LG1_2169781 C A C A C C A A A A C A A A A 
LG1_2169790 C T C T C C T T T T C T T T T 
LG1_2169808 G A G A G G A A A A G A A A A 
LG1_2169824 G A G A G G A A A A G A A A A 
LG1_2169870 G A G A G G A A A A G A A A A 
LG1_2169895 A G A G A A G G G G A G G G G 
LG1_2169912 T C T C T T C C C C T C C C C 
LG1_2169924 G A G A G G A A A A G A A A A 
LG1_2169995 G A G A G G A A A A G A A A A 
LG1_2170367 G A G A G G A A A A G A A A A 
LG1_2170458 T C T C T T C C C C T C C C C 
LG1_2170541 C T C T C C T T T T C T T T T 
LG1_2170544 C A C A C C A A A A C A A A A 
LG1_2170551 C T C T C C T T T T C T T T T 
LG1_2170620 C T C T C C T T T T C T T T T 
LG1_2170846 T C T C T T C C C C T C C C C 
LG1_2171016 G C G C G G C C C C G C C C C 
LG1_2171097 A G A G A A G G G G A G G G G 
LG1_2171342 T C T C T T C C C C T C C C C 
LG1_2171371 G A G A G G A A A A G A A A A 
LG1_2171412 C T C T C C T T T T C T T T T 
LG1_2171427 A T A T A A T T T T A T T T T 
LG1_2171491 A G A G A A G G G G A G G G G 
LG1_2171492 A G A G A A G G G G A G G G G 
LG1_2171506 C T C T C C T T T T C T T T T 
LG1_2171513 A G A G A A G G G G A G G G G 
LG1_2171589 G A G A G G A A A A G A A A A 
LG1_2171776 G A G A G G A A A A G A A A A 
LG1_2171869 T C T C T T C C C C T C C C C 
LG1_2171909 A G A G A A G G G G A G G G G 
LG1_2171921 A G A G A A G G G G A G G G G 
LG1_2171951 C T C T C C T T T T C T T T T 
LG1_2172117 G A G A G G A A A A G A A A A 
LG1_2172197 A G A G A A G G G G A G G G G 
LG1_2172262 C T C T C C T T T T C T T T T 
LG1_2172306 C T C T C C T T T T C T T T T 
LG1_2172340 C T C T C C T T T T C T T T T 
LG1_2172347 G A G A G G A A A A G A A A A 
LG1_2172382 C T C T C C T T T T C T T T T 
LG1_2172383 T A T A T T A A A A T A A A A 
LG1_2172387 C T C T C C T T T T C T T T T 
LG1_2172388 C G C G C C G G G G C G G G G 
LG1_2172414 A T A T A A T T T T A T T T T 
LG1_2172588 T C T C T T C C C C T C C C C 
LG1_2172702 G A G A G G A A A A G A A A A 
LG1_2172704 T C T C T T C C C C T C C C C 
LG1_2172737 T C T C T T C C C C T C C C C 
LG1_2172990 G A G A G G A A A A G A A A A 
LG1_2173562 C T C T C C T T T T C T T T T 
LG1_2173586 C G C G C C G G G G C G G G G 
LG1_2173980 T C T C T T C C C C T C C C C 
LG1_2174907 A G A G A A G G G G A G G G G 
LG1_2175002 C T C T C C T T T T C T T T T 
LG1_2175237 G A G A G G A A A A G A A A A 
LG1_2175248 G A G A G G A A A A G A A A A 
LG1_2175271 G A G A G G A A A A G A A A A 
LG1_2175280 C G C G C C G G G G C G G G G 
LG1_2175318 C A C A C C A A A A C A A A A 
LG1_2176331 C T C T C C T T T T C T T T T 
LG1_2176607 G A G A G G A A A A G A A A A 
LG1_2176642 T C T C T T C C C C T C C C C 
LG1_2176661 C T C T C C T T T T C T T T T 
LG1_2176696 C T C T C C T T T T C T T T T 
LG1_2176710 G A G A G G A A A A G A A A A 
LG1_2176771 C G C G C C G G G G C G G G G 
LG1_2176791 G A G A G G A A A A G A A A A 
LG1_2176807 T C T C T T C C C C T C C C C 
LG1_2176820 C T C T C C T T T T C T T T T 
LG1_2176834 G A G A G G A A A A G A A A A 
LG1_2176835 A G A G A A G G G G A G G G G 
LG1_2176895 C T C T C C T T T T C T T T T 
LG1_2176930 C T C T C C T T T T C T T T T 
LG1_2177042 C T C T C C T T T T C T T T T 
LG1_2177272 G A G A G G A A A A G A A A A 
LG1_2177287 T C T C T T C C C C T C C C C 
LG1_2177359 T C T C T T C C C C T C C C C 
LG1_2177364 A G A G A A G G G G A G G G G 
LG1_2177372 G A G A G G A A A A G A A A A 
LG1_2177589 A G A G A A G G G G A G G G G 
LG1_2177863 T C T C T T C C C C T C C C C 
LG1_2177972 G T G T G G T T T T G T T T T 
LG1_2177974 G A G A G G A A A A G A A A A 
LG1_2178023 A G A G A A G G G G A G G G G 
LG1_2178061 G A G A G G A A A A G A A A A 
LG1_2178075 G A G A G G A A A A G A A A A 
LG1_2178088 T C T C T T C C C C T C C C C 
LG1_2178108 G A G A G G A A A A G A A A A 
LG1_2178132 G A G A G G A A A A G A A A A 
LG1_2178221 C T C T C C T T T T C T T T T 
LG1_2178254 A G A G A A G G G G A G G G G 
LG1_2178291 C T C T C C T T T T C T T T T 
LG1_2178372 G A G A G G A A A A G A A A A 
LG1_2178420 C T C T C C T T T T C T T T T 
LG1_2178424 T C T C T T C C C C T C C C C 
LG1_2179390 A G A G A A G G G G A G G G G 
LG1_2184365 T C T C T T C C C C T C C C C 
LG1_2184380 A T A T A A T T T T A T T T T 
LG1_2184495 T C T C T T C C C C T C C C C 
LG1_2184496 T C T C T T C C C C T C C C C 
LG1_2184506 T C T C T T C C C C T C C C C 
LG1_2184885 G A G A G G A A A A G A A A A 
LG1_2184931 C T C T C C T T T T C T T T T 
LG1_2184952 T C T C T T C C C C T C C C C 
LG1_2184953 T G T G T T G G G G T G G G G 
LG1_2185043 G A G A G G A A A A G A A A A 
LG1_2185292 C T C T C C T T T T C T T T T 
LG1_2185387 C T C T C C T T T T C T T T T 
LG1_2185580 G A G A G G A A A A G A A A A 
LG1_2185586 C G C G C C G G G G C G G G G 
LG1_2185739 T C T C T T C C C C T C C C C 
LG1_2186016 A G A G A A G G G G A G G G G 
LG1_2186026 T C T C T T C C C C T C C C C 
LG1_2186046 T C T C T T C C C C T C C C C 
LG1_2186093 T C T C T T C C C C T C C C C 
LG1_2186343 C T C T C C T T T T C T T T T 
LG1_2186345 T C T C T T C C C C T C C C C 
LG1_2186362 T C T C T T C C C C T C C C C 
LG1_2186433 A G A G A A G G G G A G G G G 
LG1_2186460 A G A G A A G G G G A G G G G 
LG1_2186518 C T C T C C T T T T C T T T T 
LG1_2186541 T C T C T T C C C C T C C C C 
LG1_2187752 T C T C T T C C C C T C C C C 
LG1_2196724 T C T C T T C C C C T C C C C 
LG1_2197340 A T A T A A T T T T A T T T T 
LG1_2197351 A G A G A A G G G G A G G G G 
LG1_2197581 C T C T C C T T T T C T T T T 
LG1_2197783 A G A G A A G G G G A G G G G 
LG1_2198406 A G A G A A G G G G A G G G G 
LG1_2198445 C T C T C C T T T T C T T T T 
LG1_2198446 T C T C T T C C C C T C C C C 
LG1_2198467 T C T C T T C C C C T C C C C 
LG1_2198468 C T C T C C T T T T C T T T T 
LG1_2198479 T C T C T T C C C C T C C C C 
LG1_2198531 C T C T C C T T T T C T T T T 
LG1_2198593 A G A G A A G G G G A G G G G 
LG1_2198768 G A G A G G A A A A G A A A A 
LG1_2198882 G A G A G G A A A A G A A A A 
LG1_2198917 A G A G A A G G G G A G G G G 
LG1_2198978 G A G A G G A A A A G A A A A 
LG1_2199006 T C T C T T C C C C T C C C C 
LG1_2199014 C T C T C C T T T T C T T T T 
LG1_2203734 C T C T C C T T T T C T T T T 
LG1_2204390 T C T C T T C C C C T C C C C 
LG1_2204835 C T C T C C T T T T C T T T T 
LG1_2206238 G A G A G G A A A A G A A A A 
LG1_2207549 G A G A G G A A A A G A A A A 
LG1_2207688 A G A G A A G G G G A G G G G 
LG1_2209615 C A C A C C A A A A C A A A A 
LG1_2210585 G A G A G G A A A A G A A A A 
LG1_2210640 C T C T C C T T T T C T T T T 
LG1_2210661 A G A G A A G G G G A G G G G 
LG1_2210681 T C T C T T C C C C T C C C C 
LG1_2210720 G A G A G G A A A A G A A A A 
LG1_2210737 G A G A G G A A A A G A A A A 
LG1_2211848 T C T C T T C C C C T C C C C 
LG1_2212551 C T C T C C T T T T C T T T T 
LG1_2212564 A G A G A A G G G G A G G G G 
LG1_2213799 T C T C T T C C C C T C C C C 
LG1_2214352 A T A T A A T T T T A T T T T 
LG1_2217910 A C A C A A C C C C A C C C C 
LG1_2218276 T C T C T T C C C C T C C C C 
LG1_2218298 A C A C A A C C C C A C C C C 
LG1_2218311 C G C G C C G G G G C G G G G 
LG1_2218354 G A G A G G A A A A G A A A A 
LG1_2219000 C T C T C C T T T T C T T T T 
LG1_2219268 G A G A G G A A A A G A A A A 
LG1_2219786 G A G A G G A A A A G A A A A 
LG1_2219870 T C T C T T C C C C T C C C C 
LG1_2220041 C G C G C C G G G G C G G G G 
LG1_2220046 C G C G C C G G G G C G G G G 
LG1_2220060 G A G A G G A A A A G A A A A 
LG1_2220091 G A G A G G A A A A G A A A A 
LG1_2220104 C T C T C C T T T T C T T T T 
LG1_2220120 C T C T C C T T T T C T T T T 
LG1_2220126 A G A G A A G G G G A G G G G 
LG1_2220139 T G T G T T G G G G T G G G G 
LG1_2220144 C T C T C C T T T T C T T T T 
LG1_2220150 C T C T C C T T T T C T T T T 
LG1_2220179 C T C T C C T T T T C T T T T 
LG1_2220182 C T C T C C T T T T C T T T T 
LG1_2220221 T C T C T T C C C C T C C C C 
LG1_2220477 A G A G A A G G G G A G G G G 
LG1_2220529 G C G C G G C C C C G C C C C 
LG1_2220552 C T C T C C T T T T C T T T T 
LG1_2220598 T C T C T T C C C C T C C C C 
LG1_2220631 A G A G A A G G G G A G G G G 
LG1_2220647 C T C T C C T T T T C T T T T 
LG1_2220656 G A G A G G A A A A G A A A A 
LG1_2221254 A G A G A A G G G G A G G G G 
LG1_2221270 G A G A G G A A A A G A A A A 
LG1_2221296 C T C T C C T T T T C T T T T 
LG1_2222854 T C T C T T C C C C T C C C C 
LG1_2222875 C T C T C C T T T T C T T T T 
LG1_2223096 T C T C T T C C C C T C C C C 
LG1_2223144 T A T A T T A A A A T A A A A 
LG1_2223162 G A G A G G A A A A G A A A A 
LG1_2223163 A G A G A A G G G G A G G G G 
LG1_2223221 T C T C T T C C C C T C C C C 
LG1_2223237 C G C G C C G G G G C G G G G 
LG1_2223257 T C T C T T C C C C T C C C C 
LG1_2223320 T A T A T T A A A A T A A A A 
LG1_2223324 C T C T C C T T T T C T T T T 
LG1_2223336 T C T C T T C C C C T C C C C 
LG1_2223426 A G A G A A G G G G A G G G G 
LG1_2223465 T G T G T T G G G G T G G G G 
LG1_2223473 C T C T C C T T T T C T T T T 
LG1_2223478 T C T C T T C C C C T C C C C 
LG1_2223572 T C T C T T C C C C T C C C C 
LG1_2223576 T G T G T T G G G G T G G G G 
LG1_2223728 T C T C T T C C C C T C C C C 
LG1_2224219 A G A G A A G G G G A G G G G 
LG1_2224589 G A G A G G A A A A G A A A A 
LG1_2224765 T A T A T T A A A A T A A A A 
LG1_2224868 C G C G C C G G G G C G G G G 
LG1_2224895 C T C T C C T T T T C T T T T 
LG1_2224928 C T C T C C T T T T C T T T T 
LG1_2225005 A G A G A A G G G G A G G G G 
LG1_2225053 T C T C T T C C C C T C C C C 
LG1_2225121 T C T C T T C C C C T C C C C 
LG1_2225143 A C A C A A C C C C A C C C C 
LG1_2225238 A G A G A A G G G G A G G G G 
LG1_2225267 A G A G A A G G G G A G G G G 
LG1_2225367 C T C T C C T T T T C T T T T 
LG1_2225370 T C T C T T C C C C T C C C C 
LG1_2225386 T C T C T T C C C C T C C C C 
LG1_2225407 G A G A G G A A A A G A A A A 
LG1_2225438 A C A C A A C C C C A C C C C 
LG1_2225501 A G A G A A G G G G A G G G G 
LG1_2225533 A T A T A A T T T T A T T T T 
LG1_2225565 A G A G A A G G G G A G G G G 
LG1_2225600 G C G C G G C C C C G C C C C 
LG1_2225649 A G A G A A G G G G A G G G G 
LG1_2225657 A G A G A A G G G G A G G G G 
LG1_2225997 T C T C T T C C C C T C C C C 
LG1_2226322 C T C T C C T T T T C T T T T 
LG1_2226327 G A G A G G A A A A G A A A A 
LG1_2226334 G A G A G G A A A A G A A A A 
LG1_2226350 A G A G A A G G G G A G G G G 
LG1_2226388 T C T C T T C C C C T C C C C 
LG1_2226390 T C T C T T C C C C T C C C C 
LG1_2226399 C G C G C C G G G G C G G G G 
LG1_2226646 C G C G C C G G G G C G G G G 
LG1_2226660 C T C T C C T T T T C T T T T 
LG1_2227380 G A G A G G A A A A G A A A A 
LG1_2227716 G A G A G G A A A A G A A A A 
LG1_2231109 T C T C T T C C C C T C C C C 
LG1_2233404 A G A G A A G G G G A G G G G 
LG1_2233452 T C T C T T C C C C T C C C C 
LG1_2233647 G A G A G G A A A A G A A A A 
LG1_2233680 G A G A G G A A A A G A A A A 
LG1_2234119 C T C T C C T T T T C T T T T 
LG1_2234180 G A G A G G A A A A G A A A A 
LG1_2234224 A G A G A A G G G G A G G G G 
LG1_2234273 C T C T C C T T T T C T T T T 
LG1_2234321 C T C T C C T T T T C T T T T 
LG1_2234422 C T C T C C T T T T C T T T T 
LG1_2235040 T C T C T T C C C C T C C C C 
LG1_2235048 T C T C T T C C C C T C C C C 
LG1_2235057 A G A G A A G G G G A G G G G 
LG1_2235065 A G A G A A G G G G A G G G G 
LG1_2235085 T C T C T T C C C C T C C C C 
LG1_2235165 C T C T C C T T T T C T T T T 
LG1_2235764 A T A T A A T T T T A T T T T 
LG1_2236900 G A G A G G A A A A G A A A A 
LG1_2236953 T C T C T T C C C C T C C C C 
LG1_2237582 T C T C T T C C C C T C C C C 
LG1_2239555 G C G C G G C C C C G C C C C 
LG1_2240579 G T G T G G T T T T G T T T T 
LG1_2240581 C T C T C C T T T T C T T T T 
LG1_2240624 C G C G C C G G G G C G G G G 
LG1_2240660 A T A T A A T T T T A T T T T 
LG1_2240674 G C G C G G C C C C G C C C C 
LG1_2242358 C G C G C C G G G G C G G G G 
LG1_2242454 G A G A G G A A A A G A A A A 
LG1_2242473 A G A G A A G G G G A G G G G 
LG1_2242544 T G T G T T G G G G T G G G G 
LG1_2242712 G A G A G G A A A A G A A A A 
LG1_2242836 T C T C T T C C C C T C C C C 
LG1_2244109 A G A G A A G G G G A G G G G 
LG1_2244110 T C T C T T C C C C T C C C C 
LG1_2244231 C G C G C C G G G G C G G G G 
LG1_2244265 C T C T C C T T T T C T T T T 
LG1_2244269 C T C T C C T T T T C T T T T 
LG1_2244347 C T C T C C T T T T C T T T T 
LG1_2245373 C T C T C C T T T T C T T T T 
LG1_2245698 A G A G A A G G G G A G G G G 
LG1_2246047 T A T A T T A A A A T A A A A 
LG1_2248382 G A G A G G A A A A G A A A A 
LG1_2249117 C T C T C C T T T T C T T T T 
LG1_2249784 T C T C T T C C C C T C C C C 
LG1_2250000 G A G A G G A A A A G A A A A 
LG1_2250253 A G A G A A G G G G A G G G G 
LG1_2250318 T C T C T T C C C C T C C C C 
LG1_2250354 C T C T C C T T T T C T T T T 
LG1_2250399 T C T C T T C C C C T C C C C 
LG1_2250405 C T C T C C T T T T C T T T T 
LG1_2250410 G A G A G G A A A A G A A A A 
LG1_2250411 A G A G A A G G G G A G G G G 
LG1_2250440 T A T A T T A A A A T A A A A 
LG1_2250445 A C A C A A C C C C A C C C C 
LG1_2250454 A C A C A A C C C C A C C C C 
LG1_2250459 A G A G A A G G G G A G G G G 
LG1_2250462 G A G A G G A A A A G A A A A 
LG1_2250508 C T C T C C T T T T C T T T T 
LG1_2250545 C T C T C C T T T T C T T T T 
LG1_2250628 A G A G A A G G G G A G G G G 
LG1_2250699 C T C T C C T T T T C T T T T 
LG1_2250713 G A G A G G A A A A G A A A A 
LG1_2252267 G A G A G G A A A A G A A A A 
LG1_2252949 A G A G A A G G G G A G G G G 
LG1_2253925 C T C T C C T T T T C T T T T 
LG1_2254534 T C T C T T C C C C T C C C C 
LG1_2255310 A C A C A A C C C C A C C C C 
LG1_2255338 C T C T C C T T T T C T T T T 
LG1_2255408 G A G A G G A A A A G A A A A 
LG1_2257858 C T C T T T T T C C C C C C C 
LG1_2258163 C T C T T T T T C C C C C C C 
LG1_2258770 C G C G G G G G C C C C C C C 
LG1_2258804 C T C T T T T T C C C C C C C 
LG1_2261987 G A G A A A A A G G G G G G G 
LG1_2262059 T C T C C C C C T T T T T T T 
LG1_2262080 G A G A A A A A G G G G G G G 
LG1_2262182 C T C T T T T T C C C C C C C 
LG1_2262187 C A C A A A A A C C C C C C C 
LG1_2262235 T C T C C C C C T T T T T T T 
LG1_2262306 G T G T T T T T G G G G G G G 
LG1_2262391 C T C T T T T T C C C C C C C 
LG1_2264866 A G A G G G G G A A A A A A A 
LG1_2264902 T G T G G G G G T T T T T T T 
LG1_2264904 T C T C C C C C T T T T T T T 
LG1_2264934 T C T C C C C C T T T T T T T 
LG1_2265000 C T C T T T T T C C C C C C C 
LG1_2265065 T C T C C C C C T T T T T T T 
LG1_2265091 T C T C C C C C T T T T T T T 
LG1_2265092 A G A G G G G G A A A A A A A 
LG1_2265094 C T C T T T T T C C C C C C C 
LG1_2265105 G A G A A A A A G G G G G G G 
LG1_2265159 A G A G G G G G A A A A A A A 
LG1_2265183 A G A G G G G G A A A A A A A 
LG1_2265251 C T C T T T T T C C C C C C C 
LG1_2265267 G A G A A A A A G G G G G G G 
LG1_2265272 G A G A A A A A G G G G G G G 
LG1_2265297 T C T C C C C C T T T T T T T 
LG1_2265299 T C T C C C C C T T T T T T T 
LG1_2265388 T C T C C C C C T T T T T T T 
LG1_2265404 T A T A A A A A T T T T T T T 
LG1_2265899 T C T C C C C C T T T T T T T 
LG1_2266072 A G A G G G G G A A A A A A A 
LG1_2266082 G A G A A A A A G G G G G G G 
LG1_2266091 A G A G G G G G A A A A A A A 
LG1_2269580 T C T C C C C C T T T T T T T 
LG1_2269770 A G A G G G G G A A A A A A A 
LG1_2269922 A C A C C C C C A A A A A A A 
LG1_2270329 T C T C C C C C T T T T T T T 
LG1_2270608 T C T C C C C C T T T T T T T 
LG1_2270715 G A G A A A A A G G G G G G G 
LG1_2270739 G A G A A A A A G G G G G G G 
LG1_2270813 T C T C C C C C T T T T T T T 
LG1_2270815 A T A T T T T T A A A A A A A 
LG1_2270840 A G A G G G G G A A A A A A A 
LG1_2272285 T C T C C C C C T T T T T T T 
LG1_2272311 A G A G G G G G A A A A A A A 
LG1_2272356 A T A T T T T T A A A A A A A 
LG1_2274798 G A G A A A A A G G G G G G G 
LG1_2275304 T C T C C C C C T T T T T T T 
LG1_2275321 G A G A A A A A G G G G G G G 
LG1_2275361 G C G C C C C C G G G G G G G 
LG1_2275366 C T C T T T T T C C C C C C C 
LG1_2275376 G C G C C C C C G G G G G G G 
LG1_2275401 G A G A A A A A G G G G G G G 
LG1_2275404 G C G C C C C C G G G G G G G 
LG1_2275418 A G A G G G G G A A A A A A A 
LG1_2275472 C T C T T T T T C C C C C C C 
LG1_2275489 A G A G G G G G A A A A A A A 
LG1_2275573 A G A G G G G G A A A A A A A 
LG1_2275772 T C T C C C C C T T T T T T T 
LG1_2277965 T G T G G G G G T T T T T T T 
LG1_2277969 G A G A A A A A G G G G G G G 
LG1_2277970 C T C T T T T T C C C C C C C 
LG1_2277992 T G T G G G G G T T T T T T T 
LG1_2277995 A G A G G G G G A A A A A A A 
LG1_2278042 T C T C C C C C T T T T T T T 
LG1_2279465 C T C T T T T T C C C C C C C 
LG1_2279500 C T C T T T T T C C C C C C C 
LG1_2279517 A T A T T T T T A A A A A A A 
LG1_2279523 G A G A A A A A G G G G G G G 
LG1_2279574 C T C T T T T T C C C C C C C 
LG1_2279575 G A G A A A A A G G G G G G G 
LG1_2279581 C T C T T T T T C C C C C C C 
LG1_2280305 C T C T T T T T C C C C C C C 
LG1_2280319 T A T A A A A A T T T T T T T 
LG1_2280415 A G A G G G G G A A A A A A A 
LG1_2280459 A G A G G G G G A A A A A A A 
LG1_2280503 A G A G G G G G A A A A A A A 
LG1_2280505 G C G C C C C C G G G G G G G 
LG1_2280829 T C T C C C C C T T T T T T T 
LG1_2281225 C A C A A A A A C C C C C C C 
LG1_2281236 A G A G G G G G A A A A A A A 
LG1_2281320 T G T G G G G G T T T T T T T 
LG1_2281391 C T C T T T T T C C C C C C C 
LG1_2281395 A G A G G G G G A A A A A A A 
LG1_2281429 A G A G G G G G A A A A A A A 
LG1_2281542 T C T C C C C C T T T T T T T 
LG1_2281598 T C T C C C C C T T T T T T T 
LG1_2281632 T C T C C C C C T T T T T T T 
LG1_2281749 C T C T T T T T C C C C C C C 
LG1_2283182 C T C T T T T T C C C C C C C 
LG1_2283186 A G A G G G G G A A A A A A A 
LG1_2284068 T C T C C C C C T T T T T T T 
LG1_2284206 T C T C C C C C T T T T T T T 
LG1_2284292 T C T C C C C C T T T T T T T 
LG1_2284342 T C T C C C C C T T T T T T T 
LG1_2284350 T C T C C C C C T T T T T T T 
LG1_2284417 A G A G G G G G A A A A A A A 
LG1_2284629 C T C T T T T T C C C C C C C 
LG1_2287894 C T C T T T T T C C C C C C C 
LG1_2288301 T C T C C C C C T T T T T T T 
LG1_2288521 A G A G G G G G A A A A A A A 
LG1_2288630 A G A G G G G G A A A A A A A 
LG1_2288657 G A G A A A A A G G G G G G G 
LG1_2290015 G T G T T T T T G G G G G G G 
LG1_2291474 T C T C C C C C T T T T T T T 
LG1_2291675 T C T C C C C C T T T T T T T 
LG1_2291679 C T C T T T T T C C C C C C C 
LG1_2291706 A G A G G G G G A A A A A A A 
LG1_2291845 A G A G G G G G A A A A A A A 
LG1_2291854 C T C T T T T T C C C C C C C 
LG1_2291883 G A G A A A A A G G G G G G G 
LG1_2291935 G T G T T T T T G G G G G G G 
LG1_2293037 C T C T T T T T C C C C C C C 
LG1_2293491 A G A G G G G G A A A A A A A 
LG1_2294564 C T C T T T T T C C C C C C C 
LG1_2294782 G C G C C C C C G G G G G G G 
LG1_2294886 G A G A A A A A G G G G G G G 
LG1_2294889 G A G A A A A A G G G G G G G 
LG1_2295111 C G C G G G G G C C C C C C C 
LG1_2295411 T C T C C C C C T T T T T T T 
LG1_2295474 C T C T T T T T C C C C C C C 
LG1_2295478 C T C T T T T T C C C C C C C 
LG1_2295579 C T C T T T T T C C C C C C C 
LG1_2295670 G A G A A A A A G G G G G G G 
LG1_2296134 A G A G G G G G A A A A A A A 
LG1_2296200 G A G A A A A A G G G G G G G 
LG1_2296338 C T C T T T T T C C C C C C C 
LG1_2296361 G A G A A A A A G G G G G G G 
LG1_2296372 C A C A A A A A C C C C C C C 
LG1_2296404 T C T C C C C C T T T T T T T 
LG1_2296466 C A C A A A A A C C C C C C C 
LG1_2296551 T C T C C C C C T T T T T T T 
LG1_2296569 A G A G G G G G A A A A A A A 
LG1_2296589 G A G A A A A A G G G G G G G 
LG1_2296911 G A G A A A A A G G G G G G G 
LG1_2297084 T G T G G G G G T T T T T T T 
LG1_2297127 C A C A A A A A C C C C C C C 
LG1_2297233 C T C T T T T T C C C C C C C 
LG1_2297234 G A G A A A A A G G G G G G G 
LG1_2297481 C T C T T T T T C C C C C C C 
LG1_2297494 A G A G G G G G A A A A A A A 
LG1_2298266 A G A G G G G G A A A A A A A 
LG1_2298560 A G A G G G G G A A A A A A A 
LG1_2298577 T A T A A A A A T T T T T T T 
LG1_2299068 G A G A A A A A G G G G G G G 
LG1_2299130 C T C T T T T T C C C C C C C 
LG1_2299211 C T C T T T T T C C C C C C C 
LG1_2299242 A G A G G G G G A A A A A A A 
LG1_2299346 T C T C C C C C T T T T T T T 
LG1_2301878 T C T C C C C C T T T T T T T 
LG1_2302219 C G C G G G G G C C C C C C C 
LG1_2302264 T C T C C C C C T T T T T T T 
LG1_2302310 G T G T T T T T G G G G G G G 
LG1_2302320 C T C T T T T T C C C C C C C 
LG1_2302321 G T G T T T T T G G G G G G G 
LG1_2302447 A G A G G G G G A A A A A A A 
LG1_2302459 T C T C C C C C T T T T T T T 
LG1_2303675 C T C T T T T T C C C C C C C 
LG1_2304766 G A G A A A A A G G G G G G G 
LG1_2304862 G A G A A A A A G G G G G G G 
LG1_2304900 C T C T T T T T C C C C C C C 
LG1_2304957 A G A G G G G G A A A A A A A 
LG1_2305116 T C T C C C C C T T T T T T T 
LG1_2305137 G A G A A A A A G G G G G G G 
LG1_2305218 C T C T T T T T C C C C C C C 
LG1_2305240 A C A C C C C C A A A A A A A 
LG1_2305258 A G A G G G G G A A A A A A A 
LG1_2305298 C T C T T T T T C C C C C C C 
LG1_2305468 T C T C C C C C T T T T T T T 
LG1_2305598 G A G A A A A A G G G G G G G 
LG1_2305732 T C T C C C C C T T T T T T T 
LG1_2305741 A T A T T T T T A A A A A A A 
LG1_2305808 T G T G G G G G T T T T T T T 
LG1_2305846 C T C T T T T T C C C C C C C 
LG1_2306293 A G A G G G G G A A A A A A A 
LG1_2306331 A T A T T T T T A A A A A A A 
LG1_2306350 A G A G G G G G A A A A A A A 
LG1_2306365 G A G A A A A A G G G G G G G 
LG1_2306374 T C T C C C C C T T T T T T T 
LG1_2306390 G A G A A A A A G G G G G G G 
LG1_2306391 G A G A A A A A G G G G G G G 
LG1_2306477 C T C T T T T T C C C C C C C 
LG1_2306800 G A G A A A A A G G G G G G G 
LG1_2306941 G A G A A A A A G G G G G G G 
LG1_2307176 T C T C C C C C T T T T T T T 
LG1_2307362 A G A G G G G G A A A A A A A 
LG1_2307363 A G A G G G G G A A A A A A A 
LG1_2307388 C T C T T T T T C C C C C C C 
LG1_2307407 T C T C C C C C T T T T T T T 
LG1_2307419 T G T G G G G G T T T T T T T 
LG1_2307437 G A G A A A A A G G G G G G G 
LG1_2307450 G C G C C C C C G G G G G G G 
LG1_2307492 T C T C C C C C T T T T T T T 
LG1_2307542 A G A G G G G G A A A A A A A 
LG1_2307755 C T C T T T T T C C C C C C C 
LG1_2307905 G C G C C C C C G G G G G G G 
LG1_2307932 A G A G G G G G A A A A A A A 
LG1_2308117 A G A G G G G G A A A A A A A 
LG1_2308141 A G A G G G G G A A A A A A A 
LG1_2308151 G T G T T T T T G G G G G G G 
LG1_2308164 G A G A A A A A G G G G G G G 
LG1_2308178 C T C T T T T T C C C C C C C 
LG1_2308194 G A G A A A A A G G G G G G G 
LG1_2308209 G T G T T T T T G G G G G G G 
LG1_2308219 T G T G G G G G T T T T T T T 
LG1_2308261 A T A T T T T T A A A A A A A 
LG1_2308262 T A T A A A A A T T T T T T T 
LG1_2308286 C T C T T T T T C C C C C C C 
LG1_2308339 A T A T T T T T A A A A A A A 
LG1_2308413 A T A T T T T T A A A A A A A 
LG1_2308419 C T C T T T T T C C C C C C C 
LG1_2308427 G A G A A A A A G G G G G G G 
LG1_2308715 G A G A A A A A G G G G G G G 
LG1_2308722 T C T C C C C C T T T T T T T 
LG1_2308726 A G A G G G G G A A A A A A A 
LG1_2308749 A T A T T T T T A A A A A A A 
LG1_2308856 T C T C C C C C T T T T T T T 
LG1_2308873 T C T C C C C C T T T T T T T 
LG1_2308924 T C T C C C C C T T T T T T T 
LG1_2308964 G A G A A A A A G G G G G G G 
LG1_2308965 A G A G G G G G A A A A A A A 
LG1_2309052 A G A G G G G G A A A A A A A 
LG1_2309058 T A T A A A A A T T T T T T T 
LG1_2309120 A G A G G G G G A A A A A A A 
LG1_2309211 A G A G G G G G A A A A A A A 
LG1_2309213 C T C T T T T T C C C C C C C 
LG1_2310686 G C G C C C C C G G G G G G G 
LG1_2310897 G A G A A A A A G G G G G G G 
LG1_2310992 T A T A A A A A T T T T T T T 
LG1_2311435 T C T C C C C C T T T T T T T 
LG1_2311436 C G C G G G G G C C C C C C C 
LG1_2311462 C T C T T T T T C C C C C C C 
LG1_2311569 G A G A A A A A G G G G G G G 
LG1_2311624 A G A G G G G G A A A A A A A 
LG1_2311744 T C T C C C C C T T T T T T T 
LG1_2311868 C T C T T T T T C C C C C C C 
LG1_2312051 A G A G G G G G A A A A A A A 
LG1_2312067 T C T C C C C C T T T T T T T 
LG1_2312071 G A G A A A A A G G G G G G G 
LG1_2312087 A G A G G G G G A A A A A A A 
LG1_2312093 A G A G G G G G A A A A A A A 
LG1_2312134 T A T A A A A A T T T T T T T 
LG1_2312135 C T C T T T T T C C C C C C C 
LG1_2312140 G A G A A A A A G G G G G G G 
LG1_2312164 A G A G G G G G A A A A A A A 
LG1_2312268 G A G A A A A A G G G G G G G 
LG1_2312286 A G A G G G G G A A A A A A A 
LG1_2312320 C T C T T T T T C C C C C C C 
LG1_2312737 C T C T T T T T C C C C C C C 
LG1_2312754 A G A G G G G G A A A A A A A 
LG1_2312759 G A G A A A A A G G G G G G G 
LG1_2312849 C G C G G G G G C C C C C C C 
LG1_2312874 C T C T T T T T C C C C C C C 
LG1_2312910 G A G A A A A A G G G G G G G 
LG1_2312995 G A G A A A A A G G G G G G G 
LG1_2313126 A G A G G G G G A A A A A A A 
LG1_2313127 C T C T T T T T C C C C C C C 
LG1_2313128 A G A G G G G G A A A A A A A 
LG1_2313139 C A C A A A A A C C C C C C C 
LG1_2313385 G A G A A A A A G G G G G G G 
LG1_2313410 C A C A A A A A C C C C C C C 
LG1_2313421 A C A C C C C C A A A A A A A 
LG1_2313423 G A G A A A A A G G G G G G G 
LG1_2313457 T G T G G G G G T T T T T T T 
LG1_2313495 A T A T T T T T A A A A A A A 
LG1_2313496 G T G T T T T T G G G G G G G 
LG1_2313535 A G A G G G G G A A A A A A A 
LG1_2313619 G A G A A A A A G G G G G G G 
LG1_2313622 C T C T T T T T C C C C C C C 
LG1_2313695 T C T C C C C C T T T T T T T 
LG1_2313748 G A G A A A A A G G G G G G G 
LG1_2313812 A G A G G G G G A A A A A A A 
LG1_2314111 C T C T T T T T C C C C C C C 
LG1_2314112 C T C T T T T T C C C C C C C 
LG1_2314121 T C T C C C C C T T T T T T T 
LG1_2314141 G A G A A A A A G G G G G G G 
LG1_2314154 C T C T T T T T C C C C C C C 
LG1_2314157 G A G A A A A A G G G G G G G 
LG1_2314176 C T C T T T T T C C C C C C C 
LG1_2314180 C T C T T T T T C C C C C C C 
LG1_2314190 C T C T T T T T C C C C C C C 
LG1_2314223 T C T C C C C C T T T T T T T 
LG1_2314227 C T C T T T T T C C C C C C C 
LG1_2314255 T C T C C C C C T T T T T T T 
LG1_2314305 T C T C C C C C T T T T T T T 
LG1_2314349 T A T A A A A A T T T T T T T 
LG1_2314350 C T C T T T T T C C C C C C C 
LG1_2314357 T G T G G G G G T T T T T T T 
LG1_2314395 C A C A A A A A C C C C C C C 
LG1_2314399 T C T C C C C C T T T T T T T 
LG1_2314416 C T C T T T T T C C C C C C C 
LG1_2314475 C T C T T T T T C C C C C C C 
LG1_2314752 C T C T T T T T C C C C C C C 
LG1_2314856 G T G T T T T T G G G G G G G 
LG1_2314899 A G A G G G G G A A A A A A A 
LG1_2315010 G A G A A A A A G G G G G G G 
LG1_2315089 A G A G G G G G A A A A A A A 
LG1_2315152 A G A G G G G G A A A A A A A 
LG1_2315154 A G A G G G G G A A A A A A A 
LG1_2315173 A G A G G G G G A A A A A A A 
LG1_2315265 G A G A A A A A G G G G G G G 
LG1_2315325 G A G A A A A A G G G G G G G 
LG1_2315360 T C T C C C C C T T T T T T T 
LG1_2315495 C T C T T T T T C C C C C C C 
LG1_2315496 A G A G G G G G A A A A A A A 
LG1_2315498 C T C T T T T T C C C C C C C 
LG1_2315512 G A G A A A A A G G G G G G G 
LG1_2315546 T C T C C C C C T T T T T T T 
LG1_2315585 T G T G G G G G T T T T T T T 
LG1_2315805 A G A G G G G G A A A A A A A 
LG1_2315900 C T C T T T T T C C C C C C C 
LG1_2315905 T A T A A A A A T T T T T T T 
LG1_2315945 A G A G G G G G A A A A A A A 
LG1_2315989 G A G A A A A A G G G G G G G 
LG1_2315990 A G A G G G G G A A A A A A A 
LG1_2316004 A G A G G G G G A A A A A A A 
LG1_2316064 A G A G G G G G A A A A A A A 
LG1_2316241 C T C T T T T T C C C C C C C 
LG1_2316476 G A G A A A A A G G G G G G G 
LG1_2316666 T C T C C C C C T T T T T T T 
LG1_2316772 C T C T T T T T C C C C C C C 
LG1_2316775 C T C T T T T T C C C C C C C 
LG1_2316867 A T A T T T T T A A A A A A A 
LG1_2316884 T C T C C C C C T T T T T T T 
LG1_2316927 G A G A A A A A G G G G G G G 
LG1_2316972 T C T C C C C C T T T T T T T 
LG1_2316991 A G A G G G G G A A A A A A A 
LG1_2316995 C T C T T T T T C C C C C C C 
LG1_2317008 G A G A A A A A G G G G G G G 
LG1_2317061 A G A G G G G G A A A A A A A 
LG1_2317067 C G C G G G G G C C C C C C C 
LG1_2317076 G A G A A A A A G G G G G G G 
LG1_2317082 T C T C C C C C T T T T T T T 
LG1_2317095 T A T A A A A A T T T T T T T 
LG1_2317138 G A G A A A A A G G G G G G G 
LG1_2317195 A G A G G G G G A A A A A A A 
LG1_2317206 C T C T T T T T C C C C C C C 
LG1_2317277 T C T C C C C C T T T T T T T 
LG1_2317340 C T C T T T T T C C C C C C C 
LG1_2317385 T C T C C C C C T T T T T T T 
LG1_2317502 G A G A A A A A G G G G G G G 
LG1_2317605 A G A G G G G G A A A A A A A 
LG1_2317677 T C T C C C C C T T T T T T T 
LG1_2317687 A G A G G G G G A A A A A A A 
LG1_2317706 T C T C C C C C T T T T T T T 
LG1_2318005 G A G A A A A A G G G G G G G 
LG1_2318182 A G A G G G G G A A A A A A A 
LG1_2318299 G A G A A A A A G G G G G G G 
LG1_2318344 G T G T T T T T G G G G G G G 
LG1_2318553 T C T C C C C C T T T T T T T 
LG1_2318581 T G T G G G G G T T T T T T T 
LG1_2318667 T C T C C C C C T T T T T T T 
LG1_2318929 C T C T T T T T C C C C C C C 
LG1_2318946 A C A C C C C C A A A A A A A 
LG1_2318954 C T C T T T T T C C C C C C C 
LG1_2319023 G A G A A A A A G G G G G G G 
LG1_2319101 G A G A A A A A G G G G G G G 
LG1_2319132 G A G A A A A A G G G G G G G 
LG1_2319197 T C T C C C C C T T T T T T T 
LG1_2319222 G C G C C C C C G G G G G G G 
LG1_2319228 G A G A A A A A G G G G G G G 
LG1_2319354 T C T C C C C C T T T T T T T 
LG1_2319458 G C G C C C C C G G G G G G G 
LG1_2319539 G C G C C C C C G G G G G G G 
LG1_2319739 A G A G G G G G A A A A A A A 
LG1_2319793 G A G A A A A A G G G G G G G 
LG1_2319890 C T C T T T T T C C C C C C C 
LG1_2319973 G A G A A A A A G G G G G G G 
LG1_2320031 G A G A A A A A G G G G G G G 
LG1_2320120 T C T C C C C C T T T T T T T 
LG1_2320136 C T C T T T T T C C C C C C C 
LG1_2320289 C T C T T T T T C C C C C C C 
LG1_2320393 C T C T T T T T C C C C C C C 
LG1_2320394 A G A G G G G G A A A A A A A 
LG1_2320435 C T C T T T T T C C C C C C C 
LG1_2320486 G T G T T T T T G G G G G G G 
LG1_2320495 A G A G G G G G A A A A A A A 
LG1_2320523 T C T C C C C C T T T T T T T 
LG1_2320717 C T C T T T T T C C C C C C C 
LG1_2320967 C T C T T T T T C C C C C C C 
LG1_2320968 A G A G G G G G A A A A A A A 
LG1_2320991 T G T G G G G G T T T T T T T 
LG1_2320996 A G A G G G G G A A A A A A A 
LG1_2321024 G A G A A A A A G G G G G G G 
LG1_2321035 A G A G G G G G A A A A A A A 
LG1_2321076 C G C G G G G G C C C C C C C 
LG1_2321927 A G A G G G G G A A A A A A A 
LG1_2321936 A T A T T T T T A A A A A A A 
LG1_2321948 A G A G G G G G A A A A A A A 
LG1_2321964 G A G A A A A A G G G G G G G 
LG1_2321980 G A G A A A A A G G G G G G G 
LG1_2322014 G A G A A A A A G G G G G G G 
LG1_2322026 T C T C C C C C T T T T T T T 
LG1_2322125 G A G A A A A A G G G G G G G 
LG1_2322174 G A G A A A A A G G G G G G G 
LG1_2322188 G C G C C C C C G G G G G G G 
LG1_2322304 A T A T T T T T A A A A A A A 
LG1_2322336 T C T C C C C C T T T T T T T 
LG1_2322358 C T C T T T T T C C C C C C C 
LG1_2322376 C T C T T T T T C C C C C C C 
LG1_2322614 A C A C C C C C A A A A A A A 
LG1_2322863 G T G T T T T T G G G G G G G 
LG1_2373149 A G G A G G A A G A A G A G A 
LG1_2373224 A G G A G G A A G A A G A G A 
LG1_2373409 G A A G A A G G A G G A G A G 
LG1_2373423 A G G A G G A A G A A G A G A 
LG1_2373436 C T T C T T C C T C C T C T C 
LG1_2373471 A G G A G G A A G A A G A G A 
LG1_2373484 A G G A G G A A G A A G A G A 
LG1_2379073 G A A G A A G G A G G A G A G 
LG1_2379463 A G G A G G A A G A A G A G A 
LG1_2382085 T C C T C C T T C T T C T C T 
LG1_2382120 G A A G A A G G A G G A G A G 
LG1_2382187 C T T C T T C C T C C T C T C 
LG1_2382189 T G G T G G T T G T T G T G T 
LG1_2382215 G A A G A A G G A G G A G A G 
LG1_2383250 C T T C T T C C T C C T C T C 
LG1_2383439 A G G A G G A A G A A G A G A 
LG1_2383512 T C C T C C T T C T T C T C T 
LG1_2383513 A G G A G G A A G A A G A G A 
LG1_2383737 G A A G A A G G A G G A G A G 
LG1_2383809 A G G A G G A A G A A G A G A 
LG1_2384731 C T T C T T C C T C C T C T C 
LG1_2384796 T C C T C C T T C T T C T C T 
LG1_2384803 C A A C A A C C A C C A C A C 
LG1_2384949 C T T C T T C C T C C T C T C 
LG1_2384960 G A A G A A G G A G G A G A G 
LG1_2385591 G A A G A A G G A G G A G A G 
LG1_2385609 C T T C T T C C T C C T C T C 
LG1_2385743 A G G A G G A A G A A G A G A 
LG1_2385857 G A A G A A G G A G G A G A G 
LG1_2386226 A G G A G G A A G A A G A G A 
LG1_2387484 G A A G A A G G A G G A G A G 
LG1_2387594 A G G A G G A A G A A G A G A 
LG1_2387797 C T T C T T C C T C C T C T C 
LG1_2387867 C T T C T T C C T C C T C T C 
LG1_2387929 T C C T C C T T C T T C T C T 
LG1_2387989 C T T C T T C C T C C T C T C 
LG1_2389885 T C C T C C T T C T T C T C T 
LG1_2390155 T C C T C C T T C T T C T C T 
LG1_2390196 T C C T C C T T C T T C T C T 
LG1_2390205 T C C T C C T T C T T C T C T 
LG1_2390210 C G G C G G C C G C C G C G C 
LG1_2390553 A G G A G G A A G A A G A G A 
LG1_2392769 G A A G A A G G A G G A G A G 
LG1_2392772 C A A C A A C C A C C A C A C 
LG1_2392784 A G G A G G A A G A A G A G A 
LG1_2392790 A G G A G G A A G A A G A G A 
LG1_2392813 A C C A C C A A C A A C A C A 
LG1_2392858 T C C T C C T T C T T C T C T 
LG1_2392883 T C C T C C T T C T T C T C T 
LG1_2392884 A G G A G G A A G A A G A G A 
LG1_2392895 C T T C T T C C T C C T C T C 
LG1_2393328 C T T C T T C C T C C T C T C 
LG1_2393864 A G G A G G A A G A A G A G A 
LG1_2393972 A G G A G G A A G A A G A G A 
LG1_2394122 A G G A G G A A G A A G A G A 
LG1_2394244 C T T C T T C C T C C T C T C 
LG1_2394282 C T T C T T C C T C C T C T C 
LG1_2394533 C T T C T T C C T C C T C T C 
LG1_2394628 C T T C T T C C T C C T C T C 
LG1_2394693 C T T C T T C C T C C T C T C 
LG1_2394919 C T T C T T C C T C C T C T C 
LG1_2394948 C G G C G G C C G C C G C G C 
LG1_2395042 A G G A G G A A G A A G A G A 
LG1_2395138 T C C T C C T T C T T C T C T 
LG1_2395210 C T T C T T C C T C C T C T C 
LG1_2395250 T C C T C C T T C T T C T C T 
LG1_2395309 A C C A C C A A C A A C A C A 
LG1_2395798 A T T A T T A A T A A T A T A 
LG1_2395815 A G G A G G A A G A A G A G A 
LG1_2398111 T C C T C C T T C T T C T C T 
LG1_2398113 A G G A G G A A G A A G A G A 
LG1_2398114 A G G A G G A A G A A G A G A 
LG1_2398116 A G G A G G A A G A A G A G A 
LG1_2398732 G A A G A A G G A G G A G A G 
LG1_2399110 G A A G A A G G A G G A G A G 
LG1_2399121 G T T G T T G G T G G T G T G 
LG1_2399134 C T T C T T C C T C C T C T C 
LG1_2399157 G A A G A A G G A G G A G A G 
LG1_2399163 A G G A G G A A G A A G A G A 
LG1_2399168 G T T G T T G G T G G T G T G 
LG1_2399171 G A A G A A G G A G G A G A G 
LG1_2399179 A G G A G G A A G A A G A G A 
LG1_2399190 A G G A G G A A G A A G A G A 
LG1_2401403 C G G C G G C C G C C G C G C 
LG1_2401411 G A A G A A G G A G G A G A G 
LG1_2401464 T G G T G G T T G T T G T G T 
LG1_2401476 A G G A G G A A G A A G A G A 
LG1_2401519 C T T C T T C C T C C T C T C 
LG1_2401762 A C C A C C A A C A A C A C A 
LG1_2401763 T C C T C C T T C T T C T C T 
LG1_2401828 A G G A G G A A G A A G A G A 
LG1_2401886 C T T C T T C C T C C T C T C 
LG1_2401924 A G G A G G A A G A A G A G A 
LG1_2402088 G A A G A A G G A G G A G A G 
LG1_2402129 C T T C T T C C T C C T C T C 
LG1_2402158 T G G T G G T T G T T G T G T 
LG1_2402193 G A A G A A G G A G G A G A G 
LG1_2402227 C T T C T T C C T C C T C T C 
LG1_2402265 A G G A G G A A G A A G A G A 
LG1_2402615 C T T C T T C C T C C T C T C 
LG1_2402724 C T T C T T C C T C C T C T C 
LG1_2403535 G A A G A A G G A G G A G A G 
LG1_2404073 A G G A G G A A G A A G A G A 
LG1_2404289 T C C T C C T T C T T C T C T 
LG1_2404771 T C C T C C T T C T T C T C T 
LG1_2405109 G A A G A A G G A G G A G A G 
LG1_2407067 G A A G A A G G A G G A G A G 
LG1_2407848 A C C A C C A A C A A C A C A 
LG1_2407985 A G G A G G A A G A A G A G A 
LG1_2408577 G A A G A A G G A G G A G A G 
LG1_2410330 A G G A G G A A G A A G A G A 
LG1_2410343 C G G C G G C C G C C G C G C 
LG1_2410374 C T T C T T C C T C C T C T C 
LG1_2410375 T C C T C C T T C T T C T C T 
LG1_2410397 T G G T G G T T G T T G T G T 
LG1_2410417 T C C T C C T T C T T C T C T 
LG1_2411768 G A A G A A G G A G G A G A G 
LG1_2412583 C T T C T T C C T C C T C T C 
LG1_2415032 A G G A G G A A G A A G A G A 
LG1_2415247 G C C G C C G G C G G C G C G 
LG1_2415406 G A A G A A G G A G G A G A G 
LG1_2415737 A G G A G G A A G A A G A G A 
LG1_2416249 A G G A G G A A G A A G A G A 
LG1_2416269 G A A G A A G G A G G A G A G 
LG1_2416338 T C C T C C T T C T T C T C T 
LG1_2416339 T G G T G G T T G T T G T G T 
LG1_2417137 G T T G T T G G T G G T G T G 
LG1_2417138 A G G A G G A A G A A G A G A 
LG1_2417157 T C C T C C T T C T T C T C T 
LG1_2417309 C T T C T T C C T C C T C T C 
LG1_2417826 T C C T C C T T C T T C T C T 
LG1_2418808 T C C T C C T T C T T C T C T 
LG1_2418958 A T T A T T A A T A A T A T A 
LG1_2418995 G A A G A A G G A G G A G A G 
LG1_2419082 C G G C G G C C G C C G C G C 
LG1_2419475 G A A G A A G G A G G A G A G 
LG1_2419619 T A A T A A T T A T T A T A T 
LG1_2419698 G A A G A A G G A G G A G A G 
LG1_2419703 G A A G A A G G A G G A G A G 
LG1_2419829 T C C T C C T T C T T C T C T 
LG1_2419843 G C C G C C G G C G G C G C G 
LG1_2420011 A G G A G G A A G A A G A G A 
LG1_2420120 G T T G T T G G T G G T G T G 
LG1_2420873 G C C G C C G G C G G C G C G 
LG1_2420920 C T T C T T C C T C C T C T C 
LG1_2420940 T C C T C C T T C T T C T C T 
LG1_2420944 G A A G A A G G A G G A G A G 
LG1_2420959 A G G A G G A A G A A G A G A 
LG1_2420964 T C C T C C T T C T T C T C T 
LG1_2420978 T C C T C C T T C T T C T C T 
LG1_2420988 T C C T C C T T C T T C T C T 
LG1_2421765 G A A G A A G G A G G A G A G 
LG1_2422005 G A A G A A G G A G G A G A G 
LG1_2422528 G A A G A A G G A G G A G A G 
LG1_2422828 C T T C T T C C T C C T C T C 
LG1_2422835 T C C T C C T T C T T C T C T 
LG1_2422851 C T T C T T C C T C C T C T C 
LG1_2423142 C G G C G G C C G C C G C G C 
LG1_2423158 G A A G A A G G A G G A G A G 
LG1_2423202 C T T C T T C C T C C T C T C 
LG1_2423208 G A A G A A G G A G G A G A G 
LG1_2423209 C T T C T T C C T C C T C T C 
LG1_2423280 G A A G A A G G A G G A G A G 
LG1_2423286 T C C T C C T T C T T C T C T 
LG1_2423357 A G G A G G A A G A A G A G A 
LG1_2423426 T C C T C C T T C T T C T C T 
LG1_2424225 T A A T A A T T A T T A T A T 
LG1_2425916 C T T C T T C C T C C T C T C 
LG1_2425989 G T T G T T G G T G G T G T G 
LG1_2426295 C T T C T T C C T C C T C T C 
LG1_2426327 A C C A C C A A C A A C A C A 
LG1_2426647 T C C T C C T T C T T C T C T 
LG1_2429598 G A A G A A G G A G G A G A G 
LG1_2429599 C T T C T T C C T C C T C T C 
LG1_2432384 C T T C T T C C T C C T C T C 
LG1_2433928 G A A G A A G G A G G A G A G 
LG1_2434190 T C C T C C T T C T T C T C T 
LG1_2435712 A G G A G G A A G A A G A G A 
LG1_2435726 T C C T C C T T C T T C T C T 
LG1_2435754 T C C T C C T T C T T C T C T 
LG1_2435808 G A A G A A G G A G G A G A G 
LG1_2435837 G A A G A A G G A G G A G A G 
LG1_2437102 G A A G A A G G A G G A G A G 
LG1_2437522 C T T C T T C C T C C T C T C 
LG1_2437540 G A A G A A G G A G G A G A G 
LG1_2437552 T C C T C C T T C T T C T C T 
LG1_2437572 G A A G A A G G A G G A G A G 
LG1_2437600 T G G T G G T T G T T G T G T 
LG1_2440858 T A A T A A T T A T T A T A T 
LG1_2441006 C T T C T T C C T C C T C T C 
LG1_2441624 A G G A G G A A G A A G A G A 
LG1_2444475 T C C T C C T T C T T T T C T 
LG1_2446106 C T T C T T C C T C C C C T C 
LG1_2446301 G A A G A A G G A G G G G A G 
LG1_2449411 G T T G T T G G T G G G G T G 
LG1_2449480 C T T C T T C C T C C C C T C 
LG1_2449483 T C C T C C T T C T T T T C T 
LG1_2449485 C T T C T T C C T C C C C T C 
LG1_2449531 A G G A G G A A G A A A A G A 
LG1_2449544 A G G A G G A A G A A A A G A 
LG1_2449548 G A A G A A G G A G G G G A G 
LG1_2449562 T C C T C C T T C T T T T C T 
LG1_2449868 A T T A T T A A T A A A A T A 
LG1_2449930 A G G A G G A A G A A A A G A 
LG1_2450357 C T T C T T C C T C C C C T C 
LG1_2450424 G A A G A A G G A G G G G A G 
LG1_2450432 G A A G A A G G A G G G G A G 
LG1_2450451 T C C T C C T T C T T T T C T 
LG1_2450458 C T T C T T C C T C C C C T C 
LG1_2450505 C T T C T T C C T C C C C T C 
LG1_2450508 T C C T C C T T C T T T T C T 
LG1_2450518 C T T C T T C C T C C C C T C 
LG1_2450565 C T T C T T C C T C C C C T C 
LG1_2450570 A G G A G G A A G A A A A G A 
LG1_2450575 G A A G A A G G A G G G G A G 
LG1_2452156 C A A C A A C C A C C C C A C 
LG1_2452157 C T T C T T C C T C C C C T C 
LG1_2452207 G T T G T T G G T G G G G T G 
LG1_2452295 G A A G A A G G A G G G G A G 
LG1_2452301 C T T C T T C C T C C C C T C 
LG1_2455233 A G G A G G A A G A A A A G A 
LG1_2455393 T C C T C C T T C T T T T C T 
LG1_2457323 G A A G A A G G A G G G G A G 
LG1_2457804 A C C A C C A A C A A A A C A 
LG1_2458425 A T T A T T A A T A A A A T A 
LG1_2458926 T G G T G G T T G T T T T G T 
LG1_2459093 C T T C T T C C T C C C C T C 
LG1_2459320 G A A G A A G G A G G G G A G 
LG1_2459324 G C C G C C G G C G G G G C G 
LG1_2459331 A G G A G G A A G A A A A G A 
LG1_2459345 T C C T C C T T C T T T T C T 
LG1_2459351 A G G A G G A A G A A A A G A 
LG1_2461731 G A A G A A G G A G G G G A G 
LG1_2464109 T C C T C C T T C T T T T C T 
LG1_2464243 T C C T C C T T C T T T T C T 
LG1_2464304 G C C G C C G G C G G G G C G 
LG1_2464396 A C C A C C A A C A A A A C A 
LG1_2464642 T C C T C C T T C T T T T C T 
LG1_2464824 A G G A G G A A G A A A A G A 
LG1_2464938 C G G C G G C C G C C C C G C 
LG1_2465039 T C C T C C T T C T T T T C T 
LG1_2465171 T C C T C C T T C T T T T C T 
LG1_2465264 A G G A G G A A G A A A A G A 
LG1_2465273 A C C A C C A A C A A A A C A 
LG1_2465337 G A A G A A G G A G G G G A G 
LG1_2465348 C T T C T T C C T C C C C T C 
LG1_2465701 T C C T C C T T C T T T T C T 
LG1_2465736 C T T C T T C C T C C C C T C 
LG1_2465738 T C C T C C T T C T T T T C T 
LG1_2465739 C T T C T T C C T C C C C T C 
LG1_2465748 C T T C T T C C T C C C C T C 
LG1_2466330 A G G A G G A A G A A A A G A 
LG1_2466527 G C C G C C G G C G G G G C G 
LG1_2466565 A C C A C C A A C A A A A C A 
LG1_2467022 G A A G A A G G A G G G G A G 
LG1_2467040 T C C T C C T T C T T T T C T 
LG1_2467068 T C C T C C T T C T T T T C T 
LG1_2467076 C A A C A A C C A C C C C A C 
LG1_2467189 A G G A G G A A G A A A A G A 
LG1_2467311 T C C T C C T T C T T T T C T 
LG1_2467312 C T T C T T C C T C C C C T C 
LG1_2467369 G A A G A A G G A G G G G A G 
LG1_2467896 A G G A G G A A G A A A A G A 
LG1_2467957 G A A G A A G G A G G G G A G 
LG1_2468338 T G G T G G T T G T T T T G T 
LG1_2468642 T C C T C C T T C T T T T C T 
LG1_2468759 T C C T C C T T C T T T T C T 
LG1_2468890 G A A G A A G G A G G G G A G 
LG1_2468936 G A A G A A G G A G G G G A G 
LG1_2468957 A G G A G G A A G A A A A G A 
LG1_2469396 T C C T C C T T C T T T T C T 
LG1_2469494 G A A G A A G G A G G G G A G 
LG1_2469504 T C C T C C T T C T T T T C T 
LG1_2469506 C G G C G G C C G C C C C G C 
LG1_2469533 G A A G A A G G A G G G G A G 
LG1_2469535 G T T G T T G G T G G G G T G 
LG1_2469538 G C C G C C G G C G G G G C G 
LG1_2469541 A C C A C C A A C A A A A C A 
LG1_2469543 G A A G A A G G A G G G G A G 
LG1_2469661 T C C T C C T T C T T T T C T 
LG1_2469692 T C C T C C T T C T T T T C T 
LG1_2469735 G T T G T T G G T G G G G T G 
LG1_2469746 C G G C G G C C G C C C C G C 
LG1_2469763 C G G C G G C C G C C C C G C 
LG1_2469775 C T T C T T C C T C C C C T C 
LG1_2469778 G A A G A A G G A G G G G A G 
LG1_2469794 T C C T C C T T C T T T T C T 
LG1_2469799 C T T C T T C C T C C C C T C 
LG1_2469810 A G G A G G A A G A A A A G A 
LG1_2469843 T C C T C C T T C T T T T C T 
LG1_2469871 C T T C T T C C T C C C C T C 
LG1_2469889 T C C T C C T T C T T T T C T 
LG1_2469943 T C C T C C T T C T T T T C T 
LG1_2469944 A G G A G G A A G A A A A G A 
LG1_2469961 T C C T C C T T C T T T T C T 
LG1_2470005 T C C T C C T T C T T T T C T 
LG1_2470112 A G G A G G A A G A A A A G A 
LG1_2470286 T C C T C C T T C T T T T C T 
LG1_2470369 G C C G C C G G C G G G G C G 
LG1_2470378 G A A G A A G G A G G G G A G 
LG1_2470449 G A A G A A G G A G G G G A G 
LG1_2470488 G A A G A A G G A G G G G A G 
LG1_2470518 C T T C T T C C T C C C C T C 
LG1_2470743 A G G A G G A A G A A A A G A 
LG1_2470747 T C C T C C T T C T T T T C T 
LG1_2471367 T G G T G G T T G T T T T G T 
LG1_2471374 A G G A G G A A G A A A A G A 
LG1_2471483 G A A G A A G G A G G G G A G 
LG1_2471539 T C C T C C T T C T T T T C T 
LG1_2471658 C T T C T T C C T C C C C T C 
LG1_2472047 T C C T C C T T C T T T T C T 
LG1_2472061 G A A G A A G G A G G G G A G 
LG1_2472399 T C C T C C T T C T T T T C T 
LG1_2472425 C T T C T T C C T C C C C T C 
LG1_2472484 T C C T C C T T C T T T T C T 
LG1_2472557 T C C T C C T T C T T T T C T 
LG1_2472769 T A A T A A T T A T T T T A T 
LG1_2473026 A G G A G G A A G A A A A G A 
LG1_2473123 T A A T A A T T A T T T T A T 
LG1_2473143 T C C T C C T T C T T T T C T 
LG1_2473147 A G G A G G A A G A A A A G A 
LG1_2473155 A G G A G G A A G A A A A G A 
LG1_2473170 T C C T C C T T C T T T T C T 
LG1_2473188 A G G A G G A A G A A A A G A 
LG1_2473309 A G G A G G A A G A A A A G A 
LG1_2473313 T C C T C C T T C T T T T C T 
LG1_2473326 A G G A G G A A G A A A A G A 
LG1_2473380 T C C T C C T T C T T T T C T 
LG1_2473408 T A A T A A T T A T T T T A T 
LG1_2473411 A G G A G G A A G A A A A G A 
LG1_2473416 T C C T C C T T C T T T T C T 
LG1_2473668 A G G A G G A A G A A A A G A 
LG1_2473683 G A A G A A G G A G G G G A G 
LG1_2473763 G A A G A A G G A G G G G A G 
LG1_2473773 G A A G A A G G A G G G G A G 
LG1_2474104 T C C T C C T T C T T T T C T 
LG1_2474139 A G G A G G A A G A A A A G A 
LG1_2474225 A G G A G G A A G A A A A G A 
LG1_2474239 T C C T C C T T C T T T T C T 
LG1_2474259 C T T C T T C C T C C C C T C 
LG1_2474434 T G G T G G T T G T T T T G T 
LG1_2474586 G A A G A A G G A G G G G A G 
LG1_2474610 A G G A G G A A G A A A A G A 
LG1_2474655 A G G A G G A A G A A A A G A 
LG1_2474870 T C C T C C T T C T T T T C T 
LG1_2475878 T C C T C C T T C T T T T C T 
LG1_2476097 A G G A G G A A G A A A A G A 
LG1_2476100 C T T C T T C C T C C C C T C 
LG1_2476176 T C C T C C T T C T T T T C T 
LG1_2476193 T C C T C C T T C T T T T C T 
LG1_2476507 G A A G A A G G A G G G G A G 
LG1_2476549 T G G T G G T T G T T T T G T 
LG1_2476566 C T T C T T C C T C C C C T C 
LG1_2476596 T C C T C C T T C T T T T C T 
LG1_2477015 A G G A G G A A G A A A A G A 
LG1_2477034 A T T A T T A A T A A A A T A 
LG1_2477186 A G G A G G A A G A A A A G A 
LG1_2477225 T G G T G G T T G T T T T G T 
LG1_2477241 A G G A G G A A G A A A A G A 
LG1_2477612 A G G A G G A A G A A A A G A 
LG1_2477641 T C C T C C T T C T T T T C T 
LG1_2477642 T C C T C C T T C T T T T C T 
LG1_2477781 G A A G A A G G A G G G G A G 
LG1_2477797 A C C A C C A A C A A A A C A 
LG1_2477833 A G G A G G A A G A A A A G A 
LG1_2477860 T C C T C C T T C T T T T C T 
LG1_2477861 G A A G A A G G A G G G G A G 
LG1_2478236 G C C G C C G G C G G G G C G 
LG1_2478325 C T T C T T C C T C C C C T C 
LG1_2478349 T G G T G G T T G T T T T G T 
LG1_2478351 T C C T C C T T C T T T T C T 
LG1_2478370 T C C T C C T T C T T T T C T 
LG1_2478495 T C C T C C T T C T T T T C T 
LG1_2478588 A G G A G G A A G A A A A G A 
LG1_2478674 G A A G A A G G A G G G G A G 
LG1_2478744 G A A G A A G G A G G G G A G 
LG1_2478753 C T T C T T C C T C C C C T C 
LG1_2478827 T C C T C C T T C T T T T C T 
LG1_2478828 C T T C T T C C T C C C C T C 
LG1_2478882 T A A T A A T T A T T T T A T 
LG1_2478904 T C C T C C T T C T T T T C T 
LG1_2478967 C T T C T T C C T C C C C T C 
LG1_2479019 G A A G A A G G A G G G G A G 
LG1_2479095 C G G C G G C C G C C C C G C 
LG1_2479487 G A A G A A G G A G G G G A G 
LG1_2479490 C G G C G G C C G C C C C G C 
LG1_2479495 C G G C G G C C G C C C C G C 
LG1_2479540 A G G A G G A A G A A A A G A 
LG1_2479560 G A A G A A G G A G G G G A G 
LG1_2479652 C T T C T T C C T C C C C T C 
LG1_2479679 T C C T C C T T C T T T T C T 
LG1_2479731 C T T C T T C C T C C C C T C 
LG1_2480095 A G G A G G A A G A A A A G A 
LG1_2480612 G A A G A A G G A G G G G A G 
LG1_2480864 A G G A G G A A G A A A A G A 
LG1_2480871 T C C T C C T T C T T T T C T 
LG1_2480960 T C C T C C T T C T T T T C T 
LG1_2481116 G C C G C C G G C G G G G C G 
LG1_2481117 A G G A G G A A G A A A A G A 
LG1_2481137 C T T C T T C C T C C C C T C 
LG1_2481164 T C C T C C T T C T T T T C T 
LG1_2481188 T A A T A A T T A T T T T A T 
LG1_2481191 T C C T C C T T C T T T T C T 
LG1_2481329 A G G A G G A A G A A A A G A 
LG1_2481344 C T T C T T C C T C C C C T C 
LG1_2481371 C T T C T T C C T C C C C T C 
LG1_2481374 G C C G C C G G C G G G G C G 
LG1_2481399 A C C A C C A A C A A A A C A 
LG1_2481404 C T T C T T C C T C C C C T C 
LG1_2481414 T C C T C C T T C T T T T C T 
LG1_2481439 C T T C T T C C T C C C C T C 
LG1_2481451 T C C T C C T T C T T T T C T 
LG1_2481520 G A A G A A G G A G G G G A G 
LG1_2481688 T C C T C C T T C T T T T C T 
LG1_2481698 G A A G A A G G A G G G G A G 
LG1_2481734 T C C T C C T T C T T T T C T 
LG1_2481742 A G G A G G A A G A A A A G A 
LG1_2481746 C T T C T T C C T C C C C T C 
LG1_2481747 G A A G A A G G A G G G G A G 
LG1_2481781 A G G A G G A A G A A A A G A 
LG1_2481817 T C C T C C T T C T T T T C T 
LG1_2481822 A G G A G G A A G A A A A G A 
LG1_2481965 G C C G C C G G C G G G G C G 
LG1_2481968 A G G A G G A A G A A A A G A 
LG1_2481987 A G G A G G A A G A A A A G A 
LG1_2482018 T G G T G G T T G T T T T G T 
LG1_2482044 C T T C T T C C T C C C C T C 
LG1_2482059 C T T C T T C C T C C C C T C 
LG1_2482083 C T T C T T C C T C C C C T C 
LG1_2482170 C G G C G G C C G C C C C G C 
LG1_2482536 A G G A G G A A G A A A A G A 
LG1_2482891 T C C T C C T T C T T T T C T 
LG1_2483140 A G G A G G A A G A A A A G A 
LG1_2483179 A T T A T T A A T A A A A T A 
LG1_2483469 G A A G A A G G A G G G G A G 
LG1_2483481 A G G A G G A A G A A A A G A 
LG1_2483802 A G G A G G A A G A A A A G A 
LG1_2483841 A T T A T T A A T A A A A T A 
LG1_2483892 T C C T C C T T C T T T T C T 
LG1_2484359 G C C G C C G G C G G G G C G 
LG1_2484403 G A A G A A G G A G G G G A G 
LG1_2484812 A T T A T T A A T A A A A T A 
LG1_2484850 C T T C T T C C T C C C C T C 
LG1_2484868 A G G A G G A A G A A A A G A 
LG1_2484876 G A A G A A G G A G G G G A G 
LG1_2484879 A G G A G G A A G A A A A G A 
LG1_2484898 G A A G A A G G A G G G G A G 
LG1_2484913 A G G A G G A A G A A A A G A 
LG1_2484917 G A A G A A G G A G G G G A G 
LG1_2484943 G T T G T T G G T G G G G T G 
LG1_2484971 T C C T C C T T C T T T T C T 
LG1_2484998 A G G A G G A A G A A A A G A 
LG1_2485686 G A A G A A G G A G G G G A G 
LG1_2485786 C T T C T T C C T C C C C T C 
LG1_2486562 G A A G A A G G A G G G G A G 
LG1_2486755 T C C T C C T T C T T T T C T 
LG1_2486994 G A A G A A G G A G G G G A G 
LG1_2487028 T C C T C C T T C T T T T C T 
LG1_2487039 A G G A G G A A G A A A A G A 
LG1_2487117 G A A G A A G G A G G G G A G 
LG1_2487889 G A A G A A G G A G G G G A G 
LG1_2488086 C T T C T T C C T C C C C T C 
LG1_2488124 C G G C G G C C G C C C C G C 
LG1_2488126 T C C T C C T T C T T T T C T 
LG1_2488422 T C C T C C T T C T T T T C T 
LG1_2488515 C T T C T T C C T C C C C T C 
LG1_2488591 T A A T A A T T A T T T T A T 
LG1_2488760 A G G A G G A A G A A A A G A 
LG1_2489468 C T T C T T C C T C C C C T C 
LG1_2493888 A G G A G G A A G A A A A G A 
LG1_2494353 G T T G T T G G T G G G G T G 
LG1_2495569 A T T A T T A A T A A A A T A 
LG1_2495611 C G G C G G C C G C C C C G C 
LG1_2495626 G A A G A A G G A G G G G A G 
LG1_2496996 T C C T C C T T C T T T T C T 
LG1_2497494 A C C A C C A A C A A A A C A 
LG1_2497496 C T T C T T C C T C C C C T C 
LG1_2498408 T C C T C C T T C T T T T C T 
LG1_2498410 C T T C T T C C T C C C C T C 
LG1_2498494 A G G A G G A A G A A A A G A 
LG1_2498513 G A A G A A G G A G G G G A G 
LG1_2499505 A G G A G G A A G A A A A G A 
LG1_2499748 G A A G A A G G A G G G G A G 
LG1_2501523 C T T C T T C C T C C C C T C 
LG1_2501625 G A A G A A G G A G G G G A G 
LG1_2501722 G A A G A A G G A G G G G A G 
LG1_2504752 C T T C T T C C T C C C C T C 
LG1_2504841 A G G A G G A A G A A A A G A 
LG1_2504957 G C C G C C G G C G G G G C G 
LG1_2504964 C G G C G G C C G C C C C G C 
LG1_2505001 T G G T G G T T G T T T T G T 
LG1_2505291 C T T C T T C C T C C C C T C 
LG1_2506348 G A A G A A G G A G G G G A G 
LG1_2506420 G C C G C C G G C G G G G C G 
LG1_2506498 G A A G A A G G A G G G G A G 
LG1_2506511 T C C T C C T T C T T T T C T 
LG1_2506529 T C C T C C T T C T T T T C T 
LG1_2506550 G A A G A A G G A G G G G A G 
LG1_2506556 T G G T G G T T G T T T T G T 
LG1_2507342 C T T C T T C C T C C C C T C 
LG1_2507354 A G G A G G A A G A A A A G A 
LG1_2507359 A G G A G G A A G A A A A G A 
LG1_2507365 C A A C A A C C A C C C C A C 
LG1_2507371 A G G A G G A A G A A A A G A 
LG1_2507402 T C C T C C T T C T T T T C T 
LG1_2507419 G A A G A A G G A G G G G A G 
LG1_2507438 C A A C A A C C A C C C C A C 
LG1_2508041 T C C T C C T T C T T T T C T 
LG1_2508063 C T T C T T C C T C C C C T C 
LG1_2508087 A G G A G G A A G A A A A G A 
LG1_2508092 C T T C T T C C T C C C C T C 
LG1_2508103 C T T C T T C C T C C C C T C 
LG1_2508865 A G G A G G A A G A A A A G A 
LG1_2509148 T C C T C C T T C T T T T C T 
LG1_2509373 C T T C T T C C T C C C C T C 
LG1_2509379 G C C G C C G G C G G G G C G 
LG1_2509795 C T T C T T C C T C C C C T C 
LG1_2509852 T C C T C C T T C T T T T C T 
LG1_2509911 T A A T A A T T A T T T T A T 
LG1_2509928 G A A G A A G G A G G G G A G 
LG1_2510037 G A A G A A G G A G G G G A G 
LG1_2510080 T C C T C C T T C T T T T C T 
LG1_2510094 C G G C G G C C G C C C C G C 
LG1_2510111 T A A T A A T T A T T T T A T 
LG1_2510135 G C C G C C G G C G G G G C G 
LG1_2510143 A G G A G G A A G A A A A G A 
LG1_2510145 C T T C T T C C T C C C C T C 
LG1_2510153 G A A G A A G G A G G G G A G 
LG1_2510156 A G G A G G A A G A A A A G A 
LG1_2510186 C G G C G G C C G C C C C G C 
LG1_2510263 G C C G C C G G C G G G G C G 
LG1_2510280 C T T C T T C C T C C C C T C 
LG1_2510282 T C C T C C T T C T T T T C T 
LG1_2510329 C T T C T T C C T C C C C T C 
LG1_2510333 A G G A G G A A G A A A A G A 
LG1_2510354 A G G A G G A A G A A A A G A 
LG1_2510390 T C C T C C T T C T T T T C T 
LG1_2510457 A G G A G G A A G A A A A G A 
LG1_2510484 G C C G C C G G C G G G G C G 
LG1_2510486 A G G A G G A A G A A A A G A 
LG1_2510643 T C C T C C T T C T T T T C T 
LG1_2510749 G A A G A A G G A G G G G A G 
LG1_2510830 T C C T C C T T C T T T T C T 
LG1_2511343 G C C G C C G G C G G G G C G 
LG1_2511357 G A A G A A G G A G G G G A G 
LG1_2511669 T C C T C C T T C T T T T C T 
LG1_2511675 T C C T C C T T C T T T T C T 
LG1_2511710 A G G A G G A A G A A A A G A 
LG1_2511959 C T T C T T C C T C C C C T C 
LG1_2511978 G C C G C C G G C G G G G C G 
LG1_2511991 A G G A G G A A G A A A A G A 
LG1_2512103 A T T A T T A A T A A A A T A 
LG1_2512216 T C C T C C T T C T T T T C T 
LG1_2512420 G C C G C C G G C G G G G C G 
LG1_2512428 G A A G A A G G A G G G G A G 
LG1_2513193 G A A G A A G G A G G G G A G 
LG1_2514823 A G G A G G A A G A A A A G A 
LG1_2514824 C A A C A A C C A C C C C A C 
LG1_2514857 T A A T A A T T A T T T T A T 
LG1_2514875 C T T C T T C C T C C C C T C 
LG1_2514876 G A A G A A G G A G G G G A G 
LG1_2514883 G A A G A A G G A G G G G A G 
LG1_2514919 C T T C T T C C T C C C C T C 
LG1_2515396 C T T C T T C C T C C C C T C 
LG1_2515461 A G G A G G A A G A A A A G A 
LG1_2515482 T C C T C C T T C T T T T C T 
LG1_2515526 T C C T C C T T C T T T T C T 
LG1_2515557 C T T C T T C C T C C C C T C 
LG1_2515683 C G G C G G C C G C C C C G C 
LG1_2515687 T C C T C C T T C T T T T C T 
LG1_2515706 A G G A G G A A G A A A A G A 
LG1_2515709 A G G A G G A A G A A A A G A 
LG1_2515779 A G G A G G A A G A A A A G A 
LG1_2515810 G A A G A A G G A G G G G A G 
LG1_2515913 C T T C T T C C T C C C C T C 
LG1_2515962 T C C T C C T T C T T T T C T 
LG1_2517103 T C C T C C T T C T T T T C T 
LG1_2517700 C T T C T T C C T C C C C T C 
LG1_2517702 A G G A G G A A G A A A A G A 
LG1_2517879 C T T C T T C C T C C C C T C 
LG1_2517939 T A A T A A T T A T T T T A T 
LG1_2517986 C T T C T T C C T C C C C T C 
LG1_2518002 G A A G A A G G A G G G G A G 
LG1_2518030 G A A G A A G G A G G G G A G 
LG1_2518087 C T T C T T C C T C C C C T C 
LG1_2518143 A G G A G G A A G A A A A G A 
LG1_2518236 G A A G A A G G A G G G G A G 
LG1_2518982 A G G A G G A A G A A A A G A 
LG1_2519701 T C C T C C T T C T T T T C T 
LG1_2519815 G C C G C C G G C G G G G C G 
LG1_2519952 G C C G C C G G C G G G G C G 
LG1_2519954 G A A G A A G G A G G G G A G 
LG1_2519969 A G G A G G A A G A A A A G A 
LG1_2519979 G A A G A A G G A G G G G A G 
LG1_2520333 C T T C T T C C T C C C C T C 
LG1_2520723 C T T C T T C C T C C C C T C 
LG1_2520804 G A A G A A G G A G G G G A G 
LG1_2520839 G A A G A A G G A G G G G A G 
LG1_2520847 G A A G A A G G A G G G G A G 
LG1_2520861 A G G A G G A A G A A A A G A 
LG1_2520874 A G G A G G A A G A A A A G A 
LG1_2520880 G A A G A A G G A G G G G A G 
LG1_2520896 C T T C T T C C T C C C C T C 
LG1_2520899 T C C T C C T T C T T T T C T 
LG1_2520906 C T T C T T C C T C C C C T C 
LG1_2520910 C T T C T T C C T C C C C T C 
LG1_2520930 C T T C T T C C T C C C C T C 
LG1_2520956 C T T C T T C C T C C C C T C 
LG1_2520958 A G G A G G A A G A A A A G A 
LG1_2520959 C T T C T T C C T C C C C T C 
LG1_2521010 A G G A G G A A G A A A A G A 
LG1_2521023 T C C T C C T T C T T T T C T 
LG1_2521024 A G G A G G A A G A A A A G A 
LG1_2521891 A G G A G G A A G A A A A G A 
LG1_2523386 C T T C T T C C T C C C C T C 
LG1_2525041 T C C T C C T T C T T T T C T 
LG1_2525138 G A A G A A G G A G G G G A G 
LG1_2525604 G T T G T T G G T G G G G T G 
LG1_2525675 G A A G A A G G A G G G G A G 
LG1_2525683 T C C T C C T T C T T T T C T 
LG1_2525693 T C C T C C T T C T T T T C T 
LG1_2525754 T C C T C C T T C T T T T C T 
LG1_2525794 C T T C T T C C T C C C C T C 
LG1_2525870 G A A G A A G G A G G G G A G 
LG1_2526094 A G G A G G A A G A A A A G A 
LG1_2526127 T A A T A A T T A T T T T A T 
LG1_2526131 G A A G A A G G A G G G G A G 
LG1_2526836 A G G A G G A A G A A A A G A 
LG1_2527627 G A A G A A G G A G G G G A G 
LG1_2531147 A G G A G G A A G A A A A G A 
LG1_2531589 G A A G A A G G A G G G G A G 
LG1_2532396 T A A T A A T T A T T T T A T 
LG1_2532490 G A A G A A G G A G G G G A G 
LG1_2532643 C T T C T T C C T C C C C T C 
LG1_2532688 A G G A G G A A G A A A A G A 
LG1_2533666 G A A G A A G G A G G G G A G 
LG1_2533788 C T T C T T C C T C C C C T C 
LG1_2533850 G A A G A A G G A G G G G A G 
LG1_2534231 T C C T C C T T C T T T T C T 
LG1_2534262 T C C T C C T T C T T T T C T 
LG1_2535287 A G G A G G A A G A A A A G A 
LG1_2536195 A G G A G G A A G A A A A G A 
LG1_2537328 G A A G A A G G A G G G G A G 
LG1_2537347 C T T C T T C C T C C C C T C 
LG1_2537352 T C C T C C T T C T T T T C T 
LG1_2537368 G T T G T T G G T G G G G T G 
LG1_2537374 T A A T A A T T A T T T T A T 
LG1_2537387 C T T C T T C C T C C C C T C 
LG1_2537394 A G G A G G A A G A A A A G A 
LG1_2537401 G A A G A A G G A G G G G A G 
LG1_2537408 T C C T C C T T C T T T T C T 
LG1_2537611 C T T C T T C C T C C C C T C 
LG1_2537622 C T T C T T C C T C C C C T C 
LG1_2538030 G A A G A A G G A G G G G A G 
LG1_2538847 G A A G A A G G A G G G G A G 
LG1_2538878 A T T A T T A A T A A A A T A 
LG1_2538995 A G G A G G A A G A A A A G A 
LG1_2539056 G A A G A A G G A G G G G A G 
LG1_2539198 A G G A G G A A G A A A A G A 
LG1_2539201 T C C T C C T T C T T T T C T 
LG1_2539227 A G G A G G A A G A A A A G A 
LG1_2539246 G T T G T T G G T G G G G T G 
LG1_2539267 G A A G A A G G A G G G G A G 
LG1_2539274 C T T C T T C C T C C C C T C 
LG1_2539306 C T T C T T C C T C C C C T C 
LG1_2539312 C T T C T T C C T C C C C T C 
LG1_2539340 C T T C T T C C T C C C C T C 
LG1_2539382 C T T C T T C C T C C C C T C 
LG1_2539385 A G G A G G A A G A A A A G A 
LG1_2539406 G A A G A A G G A G G G G A G 
LG1_2539422 T C C T C C T T C T T T T C T 
LG1_2539591 A G G A G G A A G A A A A G A 
LG1_2539743 G A A G A A G G A G G G G A G 
LG1_2539828 A T T A T T A A T A A A A T A 
LG1_2539834 G A A G A A G G A G G G G A G 
LG1_2539842 C T T C T T C C T C C C C T C 
LG1_2539845 C T T C T T C C T C C C C T C 
LG1_2539857 T C C T C C T T C T T T T C T 
LG1_2539863 G A A G A A G G A G G G G A G 
LG1_2539878 G A A G A A G G A G G G G A G 
LG1_2539883 T C C T C C T T C T T T T C T 
LG1_2539900 A G G A G G A A G A A A A G A 
LG1_2539933 T C C T C C T T C T T T T C T 
LG1_2539934 T C C T C C T T C T T T T C T 
LG1_2540054 T C C T C C T T C T T T T C T 
LG1_2540055 G A A G A A G G A G G G G A G 
LG1_2540062 T C C T C C T T C T T T T C T 
LG1_2540135 A G G A G G A A G A A A A G A 
LG1_2540175 A T T A T T A A T A A A A T A 
LG1_2540735 C T T C T T C C T C C C C T C 
LG1_2540744 T C C T C C T T C T T T T C T 
LG1_2540750 A G G A G G A A G A A A A G A 
LG1_2540921 C T T C T T C C T C C C C T C 
LG1_2541668 G A A G A A G G A G G G G A G 
LG1_2541764 C T T C T T C C T C C C C T C 
LG1_2541854 C T T C T T C C T C C C C T C 
LG1_2542161 C G G C G G C C G C C C C G C 
LG1_2542164 A T T A T T A A T A A A A T A 
LG1_2542309 A G G A G G A A G A A A A G A 
LG1_2542315 G A A G A A G G A G G G G A G 
LG1_2542436 C T T C T T C C T C C C C T C 
LG1_2542481 G A A G A A G G A G G G G A G 
LG1_2542488 T C C T C C T T C T T T T C T 
LG1_2543049 G A A G A A G G A G G G G A G 
LG1_2543051 A G G A G G A A G A A A A G A 
LG1_2543089 C T T C T T C C T C C C C T C 
LG1_2543107 G A A G A A G G A G G G G A G 
LG1_2543128 C T T C T T C C T C C C C T C 
LG1_2543146 C G G C G G C C G C C C C G C 
LG1_2543174 G T T G T T G G T G G G G T G 
LG1_2543217 G A A G A A G G A G G G G A G 
LG1_2543229 T A A T A A T T A T T T T A T 
LG1_2543238 T C C T C C T T C T T T T C T 
LG1_2543239 C T T C T T C C T C C C C T C 
LG1_2543244 C T T C T T C C T C C C C T C 
LG1_2544235 G C C G C C G G C G G G G C G 
LG1_2544343 T C C T C C T T C T T T T C T 
LG1_2544603 A T T A T T A A T A A A A T A 
LG1_2544611 C T T C T T C C T C C C C T C 
LG1_2544616 C A A C A A C C A C C C C A C 
LG1_2544618 C T T C T T C C T C C C C T C 
LG1_2544661 A T T A T T A A T A A A A T A 
LG1_2544701 G A A G A A G G A G G G G A G 
LG1_2544704 G A A G A A G G A G G G G A G 
LG1_2544787 G A A G A A G G A G G G G A G 
LG1_2544831 T C C T C C T T C T T T T C T 
LG1_2544833 A G G A G G A A G A A A A G A 
LG1_2544840 T C C T C C T T C T T T T C T 
LG1_2544842 C T T C T T C C T C C C C T C 
LG1_2544849 A G G A G G A A G A A A A G A 
LG1_2545116 C T T C T T C C T C C C C T C 
LG1_2545118 A G G A G G A A G A A A A G A 
LG1_2545128 T A A T A A T T A T T T T A T 
LG1_2545257 T C C T C C T T C T T T T C T 
LG1_2545349 A G G A G G A A G A A A A G A 
LG1_2545388 A G G A G G A A G A A A A G A 
LG1_2545976 C A A C A A C C A C C C C A C 
LG1_2546089 T C C T C C T T C T T T T C T 
LG1_2546133 A G G A G G A A G A A A A G A 
LG1_2546136 A G G A G G A A G A A A A G A 
LG1_2546138 C T T C T T C C T C C C C T C 
LG1_2546154 G A A G A A G G A G G G G A G 
LG1_2546181 A G G A G G A A G A A A A G A 
LG1_2546199 A T T A T T A A T A A A A T A 
LG1_2546275 T C C T C C T T C T T T T C T 
LG1_2546417 G A A G A A G G A G G G G A G 
LG1_2546912 T C C T C C T T C T T T T C T 
LG1_2549567 T C C T C C T T C T T T T C T 
LG1_2549592 G A A G A A G G A G G G G A G 
LG1_2549611 G A A G A A G G A G G G G A G 
LG1_2550013 C T T C T T C C T C C C C T C 
LG1_2550085 C T T C T T C C T C C C C T C 
LG1_2550326 G A A G A A G G A G G G G A G 
LG1_2550328 C T T C T T C C T C C C C T C 
LG1_2550492 G A A G A A G G A G G G G A G 
LG1_2550578 G A A G A A G G A G G G G A G 
LG1_2550635 A G G A G G A A G A A A A G A 
LG1_2550638 C G G C G G C C G C C C C G C 
LG1_2550661 G A A G A A G G A G G G G A G 
LG1_2550698 C T T C T T C C T C C C C T C 
LG1_2550852 G A A G A A G G A G G G G A G 
LG1_2551040 C A A C A A C C A C C C C A C 
LG1_2551364 G A A G A A G G A G G G G A G 
LG1_2551377 C T T C T T C C T C C C C T C 
LG1_2551440 T C C T C C T T C T T T T C T 
LG1_2551492 G A A G A A G G A G G G G A G 
LG1_2551512 C T T C T T C C T C C C C T C 
LG1_2551514 T C C T C C T T C T T T T C T 
LG1_2551517 A G G A G G A A G A A A A G A 
LG1_2551523 G A A G A A G G A G G G G A G 
LG1_2551524 A G G A G G A A G A A A A G A 
LG1_2551525 C T T C T T C C T C C C C T C 
LG1_2551549 G A A G A A G G A G G G G A G 
LG1_2551573 A G G A G G A A G A A A A G A 
LG1_2551574 T C C T C C T T C T T T T C T 
LG1_2551576 C T T C T T C C T C C C C T C 
LG1_2551577 C A A C A A C C A C C C C A C 
LG1_2551586 A G G A G G A A G A A A A G A 
LG1_2551660 C G G C G G C C G C C C C G C 
LG1_2551681 T C C T C C T T C T T T T C T 
LG1_2551736 A G G A G G A A G A A A A G A 
LG1_2551809 A G G A G G A A G A A A A G A 
LG1_2551887 C T T C T T C C T C C C C T C 
LG1_2552025 A G G A G G A A G A A A A G A 
LG1_2552143 G A A G A A G G A G G G G A G 
LG1_2552380 T C C T C C T T C T T T T C T 
LG1_2552608 T C C T C C T T C T T T T C T 
LG1_2552618 T C C T C C T T C T T T T C T 
LG1_2552642 C A A C A A C C A C C C C A C 
LG1_2552661 A G G A G G A A G A A A A G A 
LG1_2552665 T C C T C C T T C T T T T C T 
LG1_2552746 C T T C T T C C T C C C C T C 
LG1_2552761 C A A C A A C C A C C C C A C 
LG1_2552763 A G G A G G A A G A A A A G A 
LG1_2552843 G A A G A A G G A G G G G A G 
LG1_2552960 T G G T G G T T G T T T T G T 
LG1_2553015 T C C T C C T T C T T T T C T 
LG1_2553076 T C C T C C T T C T T T T C T 
LG1_2553156 A G G A G G A A G A A A A G A 
LG1_2553208 T C C T C C T T C T T T T C T 
LG1_2553445 C T T C T T C C T C C C C T C 
LG1_2553446 G C C G C C G G C G G G G C G 
LG1_2553535 A G G A G G A A G A A A A G A 
LG1_2553637 T C C T C C T T C T T T T C T 
LG1_2553640 G C C G C C G G C G G G G C G 
LG1_2553683 T C C T C C T T C T T T T C T 
LG1_2553688 G A A G A A G G A G G G G A G 
LG1_2553854 G A A G A A G G A G G G G A G 
LG1_2554028 T C C T C C T T C T T T T C T 
LG1_2554050 T C C T C C T T C T T T T C T 
LG1_2554059 T A A T A A T T A T T T T A T 
LG1_2554085 A T T A T T A A T A A A A T A 
LG1_2554118 T C C T C C T T C T T T T C T 
LG1_2554284 G C C G C C G G C G G G G C G 
LG1_2554749 C T T C T T C C T C C C C T C 
LG1_2554754 C T T C T T C C T C C C C T C 
LG1_2554770 A T T A T T A A T A A A A T A 
LG1_2554788 G A A G A A G G A G G G G A G 
LG1_2555263 G A A G A A G G A G G G G A G 
LG1_2555824 G A A G A A G G A G G G G A G 
LG1_2555911 T G G T G G T T G T T T T G T 
LG1_2556162 T A A T A A T T A T T T T A T 
LG1_2556163 C T T C T T C C T C C C C T C 
LG1_2556243 A G G A G G A A G A A A A G A 
LG1_2556361 T G G T G G T T G T T T T G T 
LG1_2556495 C T T C T T C C T C C C C T C 
LG1_2556500 G A A G A A G G A G G G G A G 
LG1_2556675 A T T A T T A A T A A A A T A 
LG1_2556952 A G G A G G A A G A A A A G A 
LG1_2557213 T C C T C C T T C T T T T C T 
LG1_2557285 G A A G A A G G A G G G G A G 
LG1_2557299 G A A G A A G G A G G G G A G 
LG1_2557369 A G G A G G A A G A A A A G A 
LG1_2557577 T C C T C C T T C T T T T C T 
LG1_2557648 C T T C T T C C T C C C C T C 
LG1_2557756 A G G A G G A A G A A A A G A 
LG1_2558414 C T T C T T C C T C C C C T C 
LG1_2558514 T G G T G G T T G T T T T G T 
LG1_2558630 C T T C T T C C T C C C C T C 
LG1_2558658 G A A G A A G G A G G G G A G 
LG1_2558693 A G G A G G A A G A A A A G A 
LG1_2558711 C T T C T T C C T C C C C T C 
LG1_2558718 T C C T C C T T C T T T T C T 
LG1_2558719 A G G A G G A A G A A A A G A 
LG1_2558729 C T T C T T C C T C C C C T C 
LG1_2558744 A G G A G G A A G A A A A G A 
LG1_2558756 G A A G A A G G A G G G G A G 
LG1_2559172 C T T C T T C C T C C C C T C 
LG1_2559261 C T T C T T C C T C C C C T C 
LG1_2559702 G A A G A A G G A G G G G A G 
LG1_2559779 A G G A G G A A G A A A A G A 
LG1_2559816 T C C T C C T T C T T T T C T 
LG1_2559925 A G G A G G A A G A A A A G A 
LG1_2560105 G A A G A A G G A G G G G A G 
LG1_2560195 T G G T G G T T G T T T T G T 
LG1_2560222 A G G A G G A A G A A A A G A 
LG1_2560239 G A A G A A G G A G G G G A G 
LG1_2560255 G A A G A A G G A G G G G A G 
LG1_2560277 A C C A C C A A C A A A A C A 
LG1_2560286 C A A C A A C C A C C C C A C 
LG1_2560297 T A A T A A T T A T T T T A T 
LG1_2560300 T G G T G G T T G T T T T G T 
LG1_2560371 T C C T C C T T C T T T T C T 
LG1_2560372 T C C T C C T T C T T T T C T 
LG1_2560388 T G G T G G T T G T T T T G T 
LG1_2560389 A G G A G G A A G A A A A G A 
LG1_2560400 T C C T C C T T C T T T T C T 
LG1_2560423 A G G A G G A A G A A A A G A 
LG1_2560566 C T T C T T C C T C C C C T C 
LG1_2560725 G A A G A A G G A G G G G A G 
LG1_2560813 G A A G A A G G A G G G G A G 
LG1_2560918 G A A G A A G G A G G G G A G 
LG1_2561017 T C C T C C T T C T T T T C T 
LG1_2561169 G A A G A A G G A G G G G A G 
LG1_2561449 T C C T C C T T C T T T T C T 
LG1_2561461 T C C T C C T T C T T T T C T 
LG1_2561609 G A A G A A G G A G G G G A G 
LG1_2561616 C T T C T T C C T C C C C T C 
LG1_2561981 G A A G A A G G A G G G G A G 
LG1_2561998 T C C T C C T T C T T T T C T 
LG1_2562072 T C C T C C T T C T T T T C T 
LG1_2563474 C A A C A A C C A C C C C A C 
LG1_2564305 T C C T C C T T C T T T T C T 
LG1_2564370 T C C T C C T T C T T T T C T 
LG1_2564372 G A A G A A G G A G G G G A G 
LG1_2564373 G A A G A A G G A G G G G A G 
LG1_2564383 A G G A G G A A G A A A A G A 
LG1_2564390 G A A G A A G G A G G G G A G 
LG1_2564458 T C C T C C T T C T T T T C T 
LG1_2564475 A G G A G G A A G A A A A G A 
LG1_2565418 T A A T A A T T A T T T T A T 
LG1_2566739 T C C T C C T T C T T T T C T 
LG1_2567187 A G G A G G A A G A A A A G A 
LG1_2567609 G A A G A A G G A G G G G A G 
LG1_2567744 G A A G A A G G A G G G G A G 
LG1_2567794 T C C T C C T T C T T T T C T 
LG1_2567796 T G G T G G T T G T T T T G T 
LG1_2567901 T C C T C C T T C T T T T C T 
LG1_2567902 C G G C G G C C G C C C C G C 
LG1_2567908 A G G A G G A A G A A A A G A 
LG1_2567909 T C C T C C T T C T T T T C T 
LG1_2567950 T C C T C C T T C T T T T C T 
LG1_2567952 A G G A G G A A G A A A A G A 
LG1_2567957 T C C T C C T T C T T T T C T 
LG1_2567994 A G G A G G A A G A A A A G A 
LG1_2568019 T C C T C C T T C T T T T C T 
LG1_2568183 G A A G A A G G A G G G G A G 
LG1_2568277 G A A G A A G G A G G G G A G 
LG1_2568317 A G G A G G A A G A A A A G A 
LG1_2568517 G A A G A A G G A G G G G A G 
LG1_2568525 T C C T C C T T C T T T T C T 
LG1_2568532 A G G A G G A A G A A A A G A 
LG1_2568583 G A A G A A G G A G G G G A G 
LG1_2568617 T C C T C C T T C T T T T C T 
LG1_2568703 A T T A T T A A T A A A A T A 
LG1_2571440 G A A G A A G G A G G G G A G 
LG1_2571451 C G G C G G C C G C C C C G C 
LG1_2571453 C T T C T T C C T C C C C T C 
LG1_2571470 T C C T C C T T C T T T T C T 
LG1_2571473 G T T G T T G G T G G G G T G 
LG1_2571502 G A A G A A G G A G G G G A G 
LG1_2571507 A C C A C C A A C A A A A C A 
LG1_2571508 C G G C G G C C G C C C C G C 
LG1_2571521 G A A G A A G G A G G G G A G 
LG1_2571589 A G G A G G A A G A A A A G A 
LG1_2571645 T C C T C C T T C T T T T C T 
LG1_2571880 T C C T C C T T C T T T T C T 
LG1_2572599 T C C T C C T T C T T T T C T 
LG1_2572641 C T T C T T C C T C C C C T C 
LG1_2572867 C G G C G G C C G C C C C G C 
LG1_2573004 C G G C G G C C G C C C C G C 
LG1_2573018 A G G A G G A A G A A A A G A 
LG1_2573060 G A A G A A G G A G G G G A G 
LG1_2573068 C T T C T T C C T C C C C T C 
LG1_2575906 G A A G A A G G A G G G G A G 
LG1_2575923 T A A T A A T T A T T T T A T 
LG1_2577221 G A A G A A G G A G G G G A G 
LG1_2577892 G C C G C C G G C G G G G C G 
LG1_2577944 A G G A G G A A G A A A A G A 
LG1_2577951 G T T G T T G G T G G G G T G 
LG1_2578052 T C C T C C T T C T T T T C T 
LG1_2578061 T C C T C C T T C T T T T C T 
LG1_2578063 T C C T C C T T C T T T T C T 
LG1_2578074 G C C G C C G G C G G G G C G 
LG1_2578075 G A A G A A G G A G G G G A G 
LG1_2578095 A G G A G G A A G A A A A G A 
LG1_2578097 C G G C G G C C G C C C C G C 
LG1_2578116 T G G T G G T T G T T T T G T 
LG1_2578194 G A A G A A G G A G G G G A G 
LG1_2578367 G A A G A A G G A G G G G A G 
LG1_2578404 G A A G A A G G A G G G G A G 
LG1_2578868 C T T C T T C C T C C C C T C 
LG1_2578912 T A A T A A T T A T T T T A T 
LG1_2581315 C T T C T T C C T C C C C T C 
LG1_2584050 G A A G A A G G A G G G G A G 
LG1_2587581 G A A G A A G G A G G G G A G 
LG1_2587584 A G G A G G A A G A A A A G A 
LG1_2591481 A G G A G G A A G A A A A G A 
LG1_2593367 G A A G A A G G A G G G G A G 
LG1_2593663 T C C T C C T T C T T T T C T 
LG1_2596253 A G G A G G A A G A A A A G A 
LG1_2596774 G A A G A A G G A G G G G A G 
LG1_2598487 A G G A G G A A G A A A A G A 
LG1_2598567 A G G A G G A A G A A A A G A 
LG1_2598759 G A A G A A G G A G G G G A G 
LG1_2602541 T C C T C C T T C T T T T C T 
LG1_2602611 G A A G A A G G A G G G G A G 
LG1_2602622 A G G A G G A A G A A A A G A 
LG1_2602643 G T T G T T G G T G G G G T G 
LG1_2602756 G A A G A A G G A G G G G A G 
LG1_2602843 T C C T C C T T C T T T T C T 
LG1_2602844 A G G A G G A A G A A A A G A 
LG1_2606015 A C C A C C A A C A A A A C A 
LG1_2606555 A G G A G G A A G A A A A G A 
LG1_2606884 T C C T C C T T C T T T T C T 
LG1_2607717 C G G C G G C C G C C C C G C 
LG1_2608102 G A A G A A G G A G G G G A G 
LG1_2608104 A G G A G G A A G A A A A G A 
LG1_2608107 G T T G T T G G T G G G G T G 
LG1_2608202 G A A G A A G G A G G G G A G 
LG1_2608209 A G G A G G A A G A A A A G A 
LG1_2608230 T G G T G G T T G T T T T G T 
LG1_2608231 G A A G A A G G A G G G G A G 
LG1_2608271 T C C T C C T T C T T T T C T 
LG1_2608279 A G G A G G A A G A A A A G A 
LG1_2608370 C T T C T T C C T C C C C T C 
LG1_2608660 T C C T C C T T C T T T T C T 
LG1_2608779 A G G A G G A A G A A A A G A 
LG1_2610090 C T T C T T C C T C C C C T C 
LG1_2610135 A G G A G G A A G A A A A G A 
LG1_2610597 T A A T A A T T A T T T T A T 
LG1_2610638 G A A G A A G G A G G G G A G 
LG1_2610771 C T T C T T C C T C C C C T C 
LG1_2610810 T C C T C C T T C T T T T C T 
LG1_2610855 A G G A G G A A G A A A A G A 
LG1_2610862 T C C T C C T T C T T T T C T 
LG1_2610901 A G G A G G A A G A A A A G A 
LG1_2610927 A G G A G G A A G A A A A G A 
LG1_2610928 T A A T A A T T A T T T T A T 
LG1_2610945 G A A G A A G G A G G G G A G 
LG1_2610951 T C C T C C T T C T T T T C T 
LG1_2611132 A G G A G G A A G A A A A G A 
LG1_2611145 A T T A T T A A T A A A A T A 
LG1_2611218 C T T C T T C C T C C C C T C 
LG1_2611362 C T T C T T C C T C C C C T C 
LG1_2611404 T C C T C C T T C T T T T C T 
LG1_2611407 C T T C T T C C T C C C C T C 
LG1_2611412 T C C T C C T T C T T T T C T 
LG1_2611413 G A A G A A G G A G G G G A G 
LG1_2611421 A G G A G G A A G A A A A G A 
LG1_2611486 T C C T C C T T C T T T T C T 
LG1_2611494 C G G C G G C C G C C C C G C 
LG1_2611518 C T T C T T C C T C C C C T C 
LG1_2611544 C T T C T T C C T C C C C T C 
LG1_2611572 C T T C T T C C T C C C C T C 
LG1_2611582 C T T C T T C C T C C C C T C 
LG1_2611705 A G G A G G A A G A A A A G A 
LG1_2611722 C T T C T T C C T C C C C T C 
LG1_2611751 C T T C T T C C T C C C C T C 
LG1_2611779 C G G C G G C C G C C C C G C 
LG1_2611788 A G G A G G A A G A A A A G A 
LG1_2611879 T C C T C C T T C T T T T C T 
LG1_2611937 T C C T C C T T C T T T T C T 
LG1_2612374 G A A G A A G G A G G G G A G 
LG1_2612771 C T T C T T C C T C C C C T C 
LG1_2613132 G A A G A A G G A G G G G A G 
LG1_2613309 A G G A G G A A G A A A A G A 
LG1_2613319 T C C T C C T T C T T T T C T 
LG1_2613368 A G G A G G A A G A A A A G A 
LG1_2613443 T C C T C C T T C T T T T C T 
LG1_2613455 T C C T C C T T C T T T T C T 
LG1_2613472 A G G A G G A A G A A A A G A 
LG1_2613474 T A A T A A T T A T T T T A T 
LG1_2613500 G T T G T T G G T G G G G T G 
LG1_2613640 A G G A G G A A G A A A A G A 
LG1_2613664 G A A G A A G G A G G G G A G 
LG1_2613905 A G G A G G A A G A A A A G A 
LG1_2614134 C T T C T T C C T C C C C T C 
LG1_2614152 C T T C T T C C T C C C C T C 
LG1_2614298 A G G A G G A A G A A A A G A 
LG1_2614492 C T T C T T C C T C C C C T C 
LG1_2614521 A G G A G G A A G A A A A G A 
LG1_2614563 G A A G A A G G A G G G G A G 
LG1_2614652 A G G A G G A A G A A A A G A 
LG1_2614657 C T T C T T C C T C C C C T C 
LG1_2614665 T C C T C C T T C T T T T C T 
LG1_2614833 A G G A G G A A G A A A A G A 
LG1_2615117 T C C T C C T T C T T T T C T 
LG1_2615244 G A A G A A G G A G G G G A G 
LG1_2615256 T C C T C C T T C T T T T C T 
LG1_2615273 C T T C T T C C T C C C C T C 
LG1_2615283 C A A C A A C C A C C C C A C 
LG1_2615380 G A A G A A G G A G G G G A G 
LG1_2615468 T C C T C C T T C T T T T C T 
LG1_2615501 C A A C A A C C A C C C C A C 
LG1_2615512 G A A G A A G G A G G G G A G 
LG1_2615543 A G G A G G A A G A A A A G A 
LG1_2615679 G A A G A A G G A G G G G A G 
LG1_2617045 A G G A G G A A G A A A A G A 
LG1_2617062 C T T C T T C C T C C C C T C 
LG1_2617065 A G G A G G A A G A A A A G A 
LG1_2617076 G A A G A A G G A G G G G A G 
LG1_2617094 G A A G A A G G A G G G G A G 
LG1_2617099 T C C T C C T T C T T T T C T 
LG1_2617104 T C C T C C T T C T T T T C T 
LG1_2617126 G A A G A A G G A G G G G A G 
LG1_2617144 C T T C T T C C T C C C C T C 
LG1_2617188 A G G A G G A A G A A A A G A 
LG1_2617243 C A A C A A C C A C C C C A C 
LG1_2617248 C T T C T T C C T C C C C T C 
LG1_2617959 G C C G C C G G C G G G G C G 
LG1_2617962 A G G A G G A A G A A A A G A 
LG1_2618098 A G G A G G A A G A A A A G A 
LG1_2618135 T C C T C C T T C T T T T C T 
LG1_2618137 A G G A G G A A G A A A A G A 
LG1_2618153 A G G A G G A A G A A A A G A 
LG1_2618224 A G G A G G A A G A A A A G A 
LG1_2618483 T C C T C C T T C T T T T C T 
LG1_2618533 T C C T C C T T C T T T T C T 
LG1_2618635 C T T C T T C C T C C C C T C 
LG1_2618663 A G G A G G A A G A A A A G A 
LG1_2618684 A G G A G G A A G A A A A G A 
LG1_2618732 G A A G A A G G A G G G G A G 
LG1_2618733 C A A C A A C C A C C C C A C 
LG1_2618741 C A A C A A C C A C C C C A C 
LG1_2618789 G A A G A A G G A G G G G A G 
LG1_2618803 A T T A T T A A T A A A A T A 
LG1_2618876 T C C T C C T T C T T T T C T 
LG1_2618911 G A A G A A G G A G G G G A G 
LG1_2619017 T C C T C C T T C T T T T C T 
LG1_2619123 C T T C T T C C T C C C C T C 
LG1_2619150 A G G A G G A A G A A A A G A 
LG1_2619334 T C C T C C T T C T T T T C T 
LG1_2619633 A G G A G G A A G A A A A G A 
LG1_2619649 A T T A T T A A T A A A A T A 
LG1_2619873 A G G A G G A A G A A A A G A 
LG1_2619913 A C C A C C A A C A A A A C A 
LG1_2619926 C T T C T T C C T C C C C T C 
LG1_2619927 T G G T G G T T G T T T T G T 
LG1_2619930 G C C G C C G G C G G G G C G 
LG1_2619935 G A A G A A G G A G G G G A G 
LG1_2619941 G A A G A A G G A G G G G A G 
LG1_2619968 C G G C G G C C G C C C C G C 
LG1_2619969 C T T C T T C C T C C C C T C 
LG1_2619974 G C C G C C G G C G G G G C G 
LG1_2620002 C T T C T T C C T C C C C T C 
LG1_2620021 C T T C T T C C T C C C C T C 
LG1_2620141 T C C T C C T T C T T T T C T 
LG1_2620585 G A A G A A G G A G G G G A G 
LG1_2620676 G A A G A A G G A G G G G A G 
LG1_2620728 G T T G T T G G T G G G G T G 
LG1_2620770 A G G A G G A A G A A A A G A 
LG1_2620797 A G G A G G A A G A A A A G A 
LG1_2621022 T A A T A A T T A T T T T A T 
LG1_2621169 C T T C T T C C T C C C C T C 
LG1_2621456 C G G C G G C C G C C C C G C 
LG1_2621628 T C C T C C T T C T T T T C T 
LG1_2622048 A C C A C C A A C A A A A C A 
LG1_2622786 G A A G A A G G A G G G G A G 
LG1_2622859 C T T C T T C C T C C C C T C 
LG1_2622876 G A A G A A G G A G G G G A G 
LG1_2623152 T C C T C C T T C T T T T C T 
LG1_2623257 C T T C T T C C T C C C C T C 
LG1_2623448 C T T C T T C C T C C C C T C 
LG1_2623494 G A A G A A G G A G G G G A G 
LG1_2623577 C T T C T T C C T C C C C T C 
LG1_2623619 C G G C G G C C G C C C C G C 
LG1_2623660 G A A G A A G G A G G G G A G 
LG1_2623673 A G G A G G A A G A A A A G A 
LG1_2623679 G A A G A A G G A G G G G A G 
LG1_2623686 T G G T G G T T G T T T T G T 
LG1_2623692 C T T C T T C C T C C C C T C 
LG1_2623731 G A A G A A G G A G G G G A G 
LG1_2623921 C T T C T T C C T C C C C T C 
LG1_2624021 G C C G C C G G C G G G G C G 
LG1_2624726 G A A G A A G G A G G G G A G 
LG1_2625117 T C C T C C T T C T T T T C T 
LG1_2625195 C G G C G G C C G C C C C G C 
LG1_2625495 G A A G A A G G A G G G G A G 
LG1_2625496 A G G A G G A A G A A A A G A 
LG1_2625531 G A A G A A G G A G G G G A G 
LG1_2625535 G T T G T T G G T G G G G T G 
LG1_2625539 G A A G A A G G A G G G G A G 
LG1_2625543 G A A G A A G G A G G G G A G 
LG1_2625741 T C C T C C T T C T T T T C T 
LG1_2625751 C T T C T T C C T C C C C T C 
LG1_2625753 T C C T C C T T C T T T T C T 
LG1_2625758 G A A G A A G G A G G G G A G 
LG1_2626077 C T T C T T C C T C C C C T C 
LG1_2626144 G A A G A A G G A G G G G A G 
LG1_2626157 A G G A G G A A G A A A A G A 
LG1_2626417 G A A G A A G G A G G G G A G 
LG1_2626452 T C C T C C T T C T T T T C T 
LG1_2626515 A G G A G G A A G A A A A G A 
LG1_2626520 A G G A G G A A G A A A A G A 
LG1_2626572 T C C T C C T T C T T T T C T 
LG1_2626580 C T T C T T C C T C C C C T C 
LG1_2626617 G A A G A A G G A G G G G A G 
LG1_2626623 A G G A G G A A G A A A A G A 
LG1_2626644 C T T C T T C C T C C C C T C 
LG1_2626708 T C C T C C T T C T T T T C T 
LG1_2626712 C T T C T T C C T C C C C T C 
LG1_2626722 A G G A G G A A G A A A A G A 
LG1_2626747 A T T A T T A A T A A A A T A 
LG1_2626955 C T T C T T C C T C C C C T C 
LG1_2626957 T C C T C C T T C T T T T C T 
LG1_2627146 C T T C T T C C T C C C C T C 
LG1_2627473 C T T C T T C C T C C C C T C 
LG1_2627901 C T T C T T C C T C C C C T C 
LG1_2628056 T C C T C C T T C T T T T C T 
LG1_2628458 T C C T C C T T C T T T T C T 
LG1_2628605 C T T C T T C C T C C C C T C 
LG1_2628713 C G G C G G C C G C C C C G C 
LG1_2628733 T C C T C C T T C T T T T C T 
LG1_2628763 T C C T C C T T C T T T T C T 
LG1_2628772 T C C T C C T T C T T T T C T 
LG1_2628828 C T T C T T C C T C C C C T C 
LG1_2628921 T C C T C C T T C T T T T C T 
LG1_2629065 A T T A T T A A T A A A A T A 
LG1_2629161 C T T C T T C C T C C C C T C 
LG1_2629363 G T T G T T G G T G G G G T G 
LG1_2629450 G A A G A A G G A G G G G A G 
LG1_2629484 A G G A G G A A G A A A A G A 
LG1_2629493 T C C T C C T T C T T T T C T 
LG1_2629495 T C C T C C T T C T T T T C T 
LG1_2629779 A C C A C C A A C A A A A C A 
LG1_2629873 G A A G A A G G A G G G G A G 
LG1_2629909 A G G A G G A A G A A A A G A 
LG1_2629931 T G G T G G T T G T T T T G T 
LG1_2629938 A G G A G G A A G A A A A G A 
LG1_2629968 C T T C T T C C T C C C C T C 
LG1_2629985 T C C T C C T T C T T T T C T 
LG1_2629999 A G G A G G A A G A A A A G A 
LG1_2630005 A G G A G G A A G A A A A G A 
LG1_2630016 G A A G A A G G A G G G G A G 
LG1_2630105 G A A G A A G G A G G G G A G 
LG1_2630224 G A A G A A G G A G G G G A G 
LG1_2630344 G A A G A A G G A G G G G A G 
LG1_2630727 A G G A G G A A G A A A A G A 
LG1_2630780 A G G A G G A A G A A A A G A 
LG1_2630807 T C C T C C T T C T T T T C T 
LG1_2630837 T C C T C C T T C T T T T C T 
LG1_2630864 T C C T C C T T C T T T T C T 
LG1_2630909 G A A G A A G G A G G G G A G 
LG1_2631414 T C C T C C T T C T T T T C T 
LG1_2631843 T C C T C C T T C T T T T C T 
LG1_2632235 G T T G T T G G T G G G G T G 
LG1_2632356 T C C T C C T T C T T T T C T 
LG1_2632371 T C C T C C T T C T T T T C T 
LG1_2632835 C A A C A A C C A C C C C A C 
LG1_2632991 C T T C T T C C T C C C C T C 
LG1_2633257 T C C T C C T T C T T T T C T 
LG1_2633938 A G G A G G A A G A A A A G A 
LG1_2633992 T C C T C C T T C T T T T C T 
LG1_2634129 C T T C T T C C T C C C C T C 
LG1_2634545 T C C T C C T T C T T T T C T 
LG1_2635582 T C C T C C T T C T T T T C T 
LG1_2635605 G A A G A A G G A G G G G A G 
LG1_2635700 A G G A G G A A G A A A A G A 
LG1_2635987 G A A G A A G G A G G G G A G 
LG1_2636146 C G G C G G C C G C C C C G C 
LG1_2636766 T C C T C C T T C T T T T C T 
LG1_2636899 C G G C G G C C G C C C C G C 
LG1_2638182 T C C T C C T T C T T T T C T 
LG1_2638331 G A A G A A G G A G G G G A G 
LG1_2638350 G A A G A A G G A G G G G A G 
LG1_2638353 T A A T A A T T A T T T T A T 
LG1_2639638 A G G A G G A A G A A A A G A 
LG1_2639984 G T T G T T G G T G G G G T G 
LG1_2640097 C T T C T T C C T C C C C T C 
LG1_2640615 C T T C T T C C T C C C C T C 
LG1_2640625 A C C A C C A A C A A A A C A 
LG1_2640823 G A A G A A G G A G G G G A G 
LG1_2641008 G T T G T T G G T G G G G T G 
LG1_2641040 T A A T A A T T A T T T T A T 
LG1_2641839 G A A G A A G G A G G G G A G 
LG1_2641921 C G G C G G C C G C C C C G C 
LG1_2641922 G A A G A A G G A G G G G A G 
LG1_2642037 C G G C G G C C G C C C C G C 
LG1_2642041 A G G A G G A A G A A A A G A 
LG1_2642121 T A A T A A T T A T T T T A T 
LG1_2642505 G A A G A A G G A G G G G A G 
LG1_2642544 C T T C T T C C T C C C C T C 
LG1_2642552 C T T C T T C C T C C C C T C 
LG1_2642553 G A A G A A G G A G G G G A G 
LG1_2642597 G A A G A A G G A G G G G A G 
LG1_2642610 T C C T C C T T C T T T T C T 
LG1_2642803 T C C T C C T T C T T T T C T 
LG1_2642804 G A A G A A G G A G G G G A G 
LG1_2643041 T C C T C C T T C T T T T C T 
LG1_2643060 A G G A G G A A G A A A A G A 
LG1_2643095 T C C T C C T T C T T T T C T 
LG1_2643157 A G G A G G A A G A A A A G A 
LG1_2643193 G A A G A A G G A G G G G A G 
LG1_2643241 T C C T C C T T C T T T T C T 
LG1_2643250 C T T C T T C C T C C C C T C 
LG1_2643261 A C C A C C A A C A A A A C A 
LG1_2643826 A G G A G G A A G A A A A G A 
LG1_2643881 T C C T C C T T C T T T T C T 
LG1_2644047 G A A G A A G G A G G G G A G 
LG1_2644096 G A A G A A G G A G G G G A G 
LG1_2644149 T C C T C C T T C T T T T C T 
LG1_2644584 C G G C G G C C G C C C C G C 
LG1_2645906 T C C T C C T T C T T T T C T 
LG1_2646018 G C C G C C G G C G G G G C G 
LG1_2647268 C G G C G G C C G C C C C G C 
LG1_2647284 A G G A G G A A G A A A A G A 
LG1_2647415 A G G A G G A A G A A A A G A 
LG1_2647447 A G G A G G A A G A A A A G A 
LG1_2647456 G A A G A A G G A G G G G A G 
LG1_2647494 G C C G C C G G C G G G G C G 
LG1_2647509 G A A G A A G G A G G G G A G 
LG1_2647545 G A A G A A G G A G G G G A G 
LG1_2647546 A T T A T T A A T A A A A T A 
LG1_2647605 C T T C T T C C T C C C C T C 
LG1_2647688 T C C T C C T T C T T T T C T 
LG1_2647717 C T T C T T C C T C C C C T C 
LG1_2647721 G A A G A A G G A G G G G A G 
LG1_2647733 C T T C T T C C T C C C C T C 
LG1_2648534 G C C G C C G G C G G G G C G 
LG1_2648590 A G G A G G A A G A A A A G A 
LG1_2648636 A G G A G G A A G A A A A G A 
LG1_2648783 A G G A G G A A G A A A A G A 
LG1_2649085 A T T A T T A A T A A A A T A 
LG1_2649766 T C C T C C T T C T T T T C T 
LG1_2651316 G A A G A A G G A G G G G A G 
LG1_2651324 G A A G A A G G A G G G G A G 
LG1_2651879 G A A G A A G G A G G G G A G 
LG1_2652963 A G G A G G A A G A A A A G A 
LG1_2653339 A G G A G G A A G A A A A G A 
LG1_2654498 G A A G A A G G A G G G G A G 
LG1_2654519 T C C T C C T T C T T T T C T 
LG1_2656718 G A A G A A G G A G G G G A G 
LG1_2656720 G A A G A A G G A G G G G A G 
LG1_2658184 A G G A G G A A G A A A A G A 
LG1_2658810 A G G A G G A A G A A A A G A 
LG1_2660426 T C C T C C T T C T T T T C T 
LG1_2660431 A G G A G G A A G A A A A G A 
LG1_2660482 T C C T C C T T C T T T T C T 
LG1_2662221 T A A T A A T T A T T T T A T 
LG1_2662392 C T T C T T C C T C C C C T C 
LG1_2662394 G A A G A A G G A G G G G A G 
LG1_2662722 G A A G A A G G A G G G G A G 
LG1_2662773 A G G A G G A A G A A A A G A 
LG1_2662774 T C C T C C T T C T T T T C T 
LG1_2663273 G A A G A A G G A G G G G A G 
LG1_2664603 G A A G A A G G A G G G G A G 
LG1_2664674 A G G A G G A A G A A A A G A 
LG1_2664697 A G G A G G A A G A A A A G A 
LG1_2664766 A G G A G G A A G A A A A G A 
LG1_2666531 A G G A G G A A G A A A A G A 
LG1_2674222 A G G A G G A A G A A A A G A 
LG1_2674621 A G G A G G A A G A A A A G A 
LG1_2674640 T C C T C C T T C T T T T C T 
LG1_2674647 A G G A G G A A G A A A A G A 
LG1_2674779 G A A G A A G G A G G G G A G 
LG1_2676020 T C C T C C T T C T T T T C T 
LG1_2676037 T C C T C C T T C T T T T C T 
LG1_2676045 C A A C A A C C A C C C C A C 
LG1_2676070 G A A G A A G G A G G G G A G 
LG1_2676614 T C C T C C T T C T T T T C T 
LG1_2676753 G A A G A A G G A G G G G A G 
LG1_2676756 G A A G A A G G A G G G G A G 
LG1_2676829 G A A G A A G G A G G G G A G 
LG1_2677099 A G G A G G A A G A A A A G A 
LG1_2677173 T A A T A A T T A T T T T A T 
LG1_2677195 A G G A G G A A G A A A A G A 
LG1_2677248 A G G A G G A A G A A A A G A 
LG1_2677253 T C C T C C T T C T T T T C T 
LG1_2677257 G A A G A A G G A G G G G A G 
LG1_2677338 C T T C T T C C T C C C C T C 
LG1_2677398 G T T G T T G G T G G G G T G 
LG1_2677612 A G G A G G A A G A A A A G A 
LG1_2679134 A G G A G G A A G A A A A G A 
LG1_2679702 T A A T A A T T A T T T T A T 
LG1_2679708 T C C T C C T T C T T T T C T 
LG1_2679743 A G G A G G A A G A A A A G A 
LG1_2680308 T C C T C C T T C T T T T C T 
LG1_2680602 T C C T C C T T C T T T T C T 
LG1_2680942 C T T C T T C C T C C C C T C 
LG1_2680976 T C C T C C T T C T T T T C T 
LG1_2681329 C T T C T T C C T C C C C T C 
LG1_2684916 T C C T C C T T C T T T T C T 
LG1_2686539 A G G A G G A A G A A A A G A 
LG1_2686786 A G G A G G A A G A A A A G A 
LG1_2686880 C T T C T T C C T C C C C T C 
LG1_2686990 T C C T C C T T C T T T T C T 
LG1_2687237 A G G A G G A A G A A A A G A 
LG1_2687605 T C C T C C T T C T T T T C T 
LG1_2688176 T C C T C C T T C T T T T C T 
LG1_2689530 G A A G A A G G A G G G G G G 
LG1_2689572 A G G A G G A A G A A A A A A 
LG1_2689750 A G G A G G A A G A A A A A A 
LG1_2689816 G A A G A A G G A G G G G G G 
LG1_2689817 T C C T C C T T C T T T T T T 
LG1_2689822 C T T C T T C C T C C C C C C 
LG1_2689928 G A A G A A G G A G G G G G G 
LG1_2689953 A G G A G G A A G A A A A A A 
LG1_2689982 C G G C G G C C G C C C C C C 
LG1_2690384 G A A G A A G G A G G G G G G 
LG1_2691028 C T T C T T C C T C C C C C C 
LG1_2691068 A G G A G G A A G A A A A A A 
LG1_2691572 T C C T C C T T C T T T T T T 
LG1_2691989 C T T C T T C C T C C C C C C 
LG1_2695553 A G G A G G A A G A A A A A A 
LG1_2696024 A G G A G G A A G A A A A A A 
LG1_2696069 A T T A T T A A T A A A A A A 
LG1_2696095 C T T C T T C C T C C C C C C 
LG1_2696258 A G G A G G A A G A A A A A A 
LG1_2696404 C T T C T T C C T C C C C C C 
LG1_2696439 A G G A G G A A G A A A A A A 
LG1_2696469 A G G A G G A A G A A A A A A 
LG1_2696489 G A A G A A G G A G G G G G G 
LG1_2696572 C T T C T T C C T C C C C C C 
LG1_2696585 T C C T C C T T C T T T T T T 
LG1_2696589 T C C T C C T T C T T T T T T 
LG1_2696643 A T T A T T A A T A A A A A A 
LG1_2696647 C T T C T T C C T C C C C C C 
LG1_2696648 A G G A G G A A G A A A A A A 
LG1_2696652 T C C T C C T T C T T T T T T 
LG1_2696662 C T T C T T C C T C C C C C C 
LG1_2696692 G A A G A A G G A G G G G G G 
LG1_2696693 C T T C T T C C T C C C C C C 
LG1_2697086 T C C T C C T T C T T T T T T 
LG1_2697091 C T T C T T C C T C C C C C C 
LG1_2697114 C T T C T T C C T C C C C C C 
LG1_2697164 T C C T C C T T C T T T T T T 
LG1_2697403 T C C T C C T T C T T T T T T 
LG1_2697443 A G G A G G A A G A A A A A A 
LG1_2697925 C T T C T T C C T C C C C C C 
LG1_2698287 A G G A G G A A G A A A A A A 
LG1_2698394 G A A G A A G G A G G G G G G 
LG1_2698522 T C C T C C T T C T T T T T T 
LG1_2698643 G A A G A A G G A G G G G G G 
LG1_2698762 G A A G A A G G A G G G G G G 
LG1_2698775 T C C T C C T T C T T T T T T 
LG1_2698784 T C C T C C T T C T T T T T T 
LG1_2698990 A G G A G G A A G A A A A A A 
LG1_2699106 A G G A G G A A G A A A A A A 
LG1_2699128 C T T C T T C C T C C C C C C 
LG1_2699227 G A A G A A G G A G G G G G G 
LG1_2699394 C T T C T T C C T C C C C C C 
LG1_2699445 C T T C T T C C T C C C C C C 
LG1_2699579 C T T C T T C C T C C C C C C 
LG1_2699582 A G G A G G A A G A A A A A A 
LG1_2699586 T C C T C C T T C T T T T T T 
LG1_2699680 T C C T C C T T C T T T T T T 
LG1_2699705 C G G C G G C C G C C C C C C 
LG1_2699722 T C C T C C T T C T T T T T T 
LG1_2699738 C T T C T T C C T C C C C C C 
LG1_2699772 C T T C T T C C T C C C C C C 
LG1_2700019 T A A T A A T T A T T T T T T 
LG1_2700026 G A A G A A G G A G G G G G G 
LG1_2700035 C T T C T T C C T C C C C C C 
LG1_2700046 C T T C T T C C T C C C C C C 
LG1_2700064 A G G A G G A A G A A A A A A 
LG1_2700138 C A A C A A C C A C C C C C C 
LG1_2700163 T G G T G G T T G T T T T T T 
LG1_2700223 C T T C T T C C T C C C C C C 
LG1_2700255 C T T C T T C C T C C C C C C 
LG1_2700331 A G G A G G A A G A A A A A A 
LG1_2700369 A G G A G G A A G A A A A A A 
LG1_2700453 A G G A G G A A G A A A A A A 
LG1_2700456 T C C T C C T T C T T T T T T 
LG1_2700475 C T T C T T C C T C C C C C C 
LG1_2700502 T C C T C C T T C T T T T T T 
LG1_2700688 C T T C T T C C T C C C C C C 
LG1_2700757 C G G C G G C C G C C C C C C 
LG1_2701553 T A A T A A T T A T T T T T T 
LG1_2701561 A G G A G G A A G A A A A A A 
LG1_2701654 C T T C T T C C T C C C C C C 
LG1_2701749 T C C T C C T T C T T T T T T 
LG1_2701766 A G G A G G A A G A A A A A A 
LG1_2701805 T G G T G G T T G T T T T T T 
LG1_2701864 C T T C T T C C T C C C C C C 
LG1_2701957 T C C T C C T T C T T T T T T 
LG1_2701974 T C C T C C T T C T T T T T T 
LG1_2702297 A G G A G G A A G A A A A A A 
LG1_2702326 G A A G A A G G A G G G G G G 
LG1_2702334 T C C T C C T T C T T T T T T 
LG1_2702341 G A A G A A G G A G G G G G G 
LG1_2702377 T C C T C C T T C T T T T T T 
LG1_2702579 C T T C T T C C T C C C C C C 
LG1_2702660 C T T C T T C C T C C C C C C 
LG1_2702668 T C C T C C T T C T T T T T T 
LG1_2702691 A G G A G G A A G A A A A A A 
LG1_2702744 A G G A G G A A G A A A A A A 
LG1_2702772 A G G A G G A A G A A A A A A 
LG1_2702786 T C C T C C T T C T T T T T T 
LG1_2702806 T C C T C C T T C T T T T T T 
LG1_2702820 C G G C G G C C G C C C C C C 
LG1_2702835 G A A G A A G G A G G G G G G 
LG1_2702859 A G G A G G A A G A A A A A A 
LG1_2702864 G A A G A A G G A G G G G G G 
LG1_2702880 T C C T C C T T C T T T T T T 
LG1_2702898 A G G A G G A A G A A A A A A 
LG1_2703076 T C C T C C T T C T T T T T T 
LG1_2703138 C T T C T T C C T C C C C C C 
LG1_2703167 T C C T C C T T C T T T T T T 
LG1_2703206 A G G A G G A A G A A A A A A 
LG1_2703400 T C C T C C T T C T T T T T T 
LG1_2703650 A G G A G G A A G A A A A A A 
LG1_2704964 T C C T C C T T C T T T T T T 
LG1_2707377 G A A G A A G G A G G G G G G 
LG1_2708349 A G G A G G A A G A A A A A A 
LG1_2708684 G G G A G G A A G A A A A A A 
LG1_2709011 A A A G A A G G A G G G G G G 
LG1_2709024 G G G C G G C C G C C C C C C 
LG1_2709025 T T T C T T C C T C C C C C C 
LG1_2709029 T T T C T T C C T C C C C C C 
LG1_2709444 A A A T A A T T A T T T T T T 
LG1_2710807 C C C T C C T T C T T T T T T 
LG1_2710825 A A A C A A C C A C C C C C C 
LG1_2710846 G G G A G G A A G A A A A A A 
LG1_2710858 G G G A G G A A G A A A A A A 
LG1_2710894 G G G A G G A A G A A A A A A 
LG1_2710895 T T T G T T G G T G G G G G G 
LG1_2710968 C C C T C C T T C T T T T T T 
LG1_2715988 T T T C T T C C T C C C C C C 
LG1_2716946 C C C T C C T T C T T T T T T 
LG1_2717523 A A A G A A G G A G G G G G G 
LG1_2718113 C C C T C C T T C T T T T T T 
LG1_2718140 G G G A G G A A G A A A A A A 
LG1_2718148 G G G T G G T T G T T T T T T 
LG1_2719396 G G G A G G A A G A A A A A A 
LG1_2719600 A A A G A A G G A G G G G G G 
LG1_2720476 C C C T C C T T C T T T T T T 
LG1_2720822 A A A G A A G G A G G G G G G 
LG1_2720833 T T T C T T C C T C C C C C C 
LG1_2720845 T T T G T T G G T G G G G G G 
LG1_2720866 A A A G A A G G A G G G G G G 
LG1_2720870 A A A G A A G G A G G G G G G 
LG1_2720872 C C C T C C T T C T T T T T T 
LG1_2720908 G G G A G G A A G A A A A A A 
LG1_2720926 C C C T C C T T C T T T T T T 
LG1_2720948 T T T C T T C C T C C C C C C 
LG1_2720961 C C C T C C T T C T T T T T T 
LG1_2720989 T T T C T T C C T C C C C C C 
LG1_2721165 G G G A G G A A G A A A A A A 
LG1_2721225 C C C T C C T T C T T T T T T 
LG1_2721271 C C C G C C G G C G G G G G G 
LG1_2721304 G G G A G G A A G A A A A A A 
LG1_2721321 G G G A G G A A G A A A A A A 
LG1_2721335 G G G A G G A A G A A A A A A 
LG1_2721632 C C C T C C T T C T T T T T T 
LG1_2721640 C C C T C C T T C T T T T T T 
LG1_2721735 A A A G A A G G A G G G G G G 
LG1_2721762 T T T C T T C C T C C C C C C 
LG1_2722004 G G G A G G A A G A A A A A A 
LG1_2722287 T T T C T T C C T C C C C C C 
LG1_2722441 G G G C G G C C G C C C C C C 
LG1_2722443 G G G A G G A A G A A A A A A 
LG1_2722456 G G G A G G A A G A A A A A A 
LG1_2722965 G G G A G G A A G A A A A A A 
LG1_2723009 C C C T C C T T C T T T T T T 
LG1_2723526 C C C T C C T T C T T T T T T 
LG1_2724626 T T T G T T G G T G G G G G G 
LG1_2725009 T T T C T T C C T C C C C C C 
LG1_2725087 C C C T C C T T C T T T T T T 
LG1_2725155 A A A G A A G G A G G G G G G 
LG1_2725474 C C C T C C T T C T T T T T T 
LG1_2725791 C C C T C C T T C T T T T T T 
LG1_2729369 T T T G T T G G T G G G G G G 
LG1_2729656 G G G C G G C C G C C C C C C 
LG1_2730117 A A A G A A G G A G G G G G G 
LG1_2730172 G G G C G G C C G C C C C C C 
LG1_2730191 C C C G C C G G C G G G G G G 
LG1_2731747 C C C T C C T T C T T T T T T 
LG1_2731748 G G G C G G C C G C C C C C C 
LG1_2732068 A A A G A A G G A G G G G G G 
LG1_2732073 G G G A G G A A G A A A A A A 
LG1_2732150 A A A G A A G G A G G G G G G 
LG1_2732396 T T T C T T C C T C C C C C C 
LG1_2733294 T T T A T T A A T A A A A A A 
LG1_2733314 G G G A G G A A G A A A A A A 
LG1_2733333 G G G A G G A A G A A A A A A 
LG1_2733396 G G G T G G T T G T T T T T T 
LG1_2733413 G G G A G G A A G A A A A A A 
LG1_2734698 A A A G A A G G A G G G G G G 
LG1_2735321 A A A G A A G G A G G G G G G 
LG1_2735333 C C C T C C T T C T T T T T T 
LG1_2736153 A A A G A A G G A G G G G G G 
LG1_2736288 T T T C T T C C T C C C C C C 
LG1_2736310 C C C G C C G G C G G G G G G 
LG1_2736443 G G G T G G T T G T T T T T T 
LG1_2736894 T T T A T T A A T A A A A A A 
LG1_2737550 T T T C T T C C T C C C C C C 
LG1_2737554 C C C T C C T T C T T T T T T 
LG1_2739607 T T T C T T C C T C C C C C C 
LG1_2739797 A A A G A A G G A G G G G G G 
LG1_2739886 C C C T C C T T C T T T T T T 
LG1_2739889 A A A C A A C C A C C C C C C 
LG1_2739907 A A A G A A G G A G G G G G G 
LG1_2739981 T T T C T T C C T C C C C C C 
LG1_2739988 T T T C T T C C T C C C C C C 
LG1_2740053 T T T C T T C C T C C C C C C 
LG1_2740063 T T T C T T C C T C C C C C C 
LG1_2740077 A A A C A A C C A C C C C C C 
LG1_2740095 C C C T C C T T C T T T T T T 
LG1_2740140 C C C T C C T T C T T T T T T 
LG1_2740160 G G G A G G A A G A A A A A A 
LG1_2740445 A A A G A A G G A G G G G G G 
LG1_2741282 A A A G A A G G A G G G G G G 
LG1_2741296 T T T A T T A A T A A A A A A 
LG1_2741401 A A A G A A G G A G G G G G G 
LG1_2741405 T T T C T T C C T C C C C C C 
LG1_2741485 A A A G A A G G A G G G G G G 
LG1_2741496 G G G A G G A A G A A A A A A 
LG1_2741532 A A A G A A G G A G G G G G G 
LG1_2741561 G G G A G G A A G A A A A A A 
LG1_2741573 C C C T C C T T C T T T T T T 
LG1_2741611 C C C T C C T T C T T T T T T 
LG1_2741618 G G G A G G A A G A A A A A A 
LG1_2741619 C C C A C C A A C A A A A A A 
LG1_2743061 T T T C T T C C T C C C C C C 
LG1_2743076 T T T C T T C C T C C C C C C 
LG1_2743096 C C C T C C T T C T T T T T T 
LG1_2743106 C C C T C C T T C T T T T T T 
LG1_2743114 A A A G A A G G A G G G G G G 
LG1_2743141 G G G A G G A A G A A A A A A 
LG1_2743148 T T T A T T A A T A A A A A A 
LG1_2743214 A A A G A A G G A G G G G G G 
LG1_2743238 G G G A G G A A G A A A A A A 
LG1_2743241 A A A G A A G G A G G G G G G 
LG1_2743246 T T T C T T C C T C C C C C C 
LG1_2743654 T T T C T T C C T C C C C C C 
LG1_2743811 T T T C T T C C T C C C C C C 
LG1_2743882 A A A G A A G G A G G G G G G 
LG1_2743921 C C C T C C T T C T T T T T T 
LG1_2743927 G G G A G G A A G A A A A A A 
LG1_2743949 G G G C G G C C G C C C C C C 
LG1_2744021 G G G A G G A A G A A A A A A 
LG1_2744056 T T T C T T C C T C C C C C C 
LG1_2744105 G G G A G G A A G A A A A A A 
LG1_2744123 C C C T C C T T C T T T T T T 
LG1_2744145 G G G A G G A A G A A A A A A 
LG1_2744220 T T T C T T C C T C C C C C C 
LG1_2744276 G G G A G G A A G A A A A A A 
LG1_2744414 G G G A G G A A G A A A A A A 
LG1_2745199 C C C T C C T T C T T T T T T 
LG1_2745208 T T T C T T C C T C C C C C C 
LG1_2746011 A A A G A A G G A G G G G G G 
LG1_2747431 T T T C T T C C T C C C C C C 
LG1_2747473 T T T C T T C C T C C C C C C 
LG1_2747482 G G G A G G A A G A A A A A A 
LG1_2748787 A A A G A A G G A G G G G G G 
LG1_2748871 T T T C T T C C T C C C C C C 
LG1_2750040 G G G A G G A A G A A A A A A 
LG1_2750110 G G G C G G C C G C C C C C C 
LG1_2750446 G G G A G G A A G A A A A A A 
LG1_2751170 T T T C T T C C T C C C C C C 
LG1_2751263 A A A C A A C C A C C C C C C 
LG1_2751398 C C C T C C T T C T T T T T T 
LG1_2751440 G G G A G G A A G A A A A A A 
LG1_2751457 A A A G A A G G A G G G G G G 
LG1_2751639 G G G A G G A A G A A A A A A 
LG1_2751680 T T T C T T C C T C C C C C C 
LG1_2751681 C C C T C C T T C T T T T T T 
LG1_2751691 A A A G A A G G A G G G G G G 
LG1_2751705 A A A G A A G G A G G G G G G 
LG1_2756597 T T T C T T C C T C C C C C C 
LG1_2756598 C C C T C C T T C T T T T T T 
LG1_2756600 G G G A G G A A G A A A A A A 
LG1_2756766 T T T C T T C C T C C C C C C 
LG1_2756903 C C C T C C T T C T T T T T T 
LG1_2756975 G G G A G G A A G A A A A A A 
LG1_2756988 G G G A G G A A G A A A A A A 
LG1_2757037 C C C T C C T T C T T T T T T 
LG1_2757123 C C C T C C T T C T T T T T T 
LG1_2757124 T T T C T T C C T C C C C C C 
LG1_2757135 A A A G A A G G A G G G G G G 
LG1_2757273 T T T C T T C C T C C C C C C 
LG1_2757291 C C C T C C T T C T T T T T T 
LG1_2757302 T T T C T T C C T C C C C C C 
LG1_2757307 T T T C T T C C T C C C C C C 
LG1_2757379 T T T A T T A A T A A A A A A 
LG1_2757432 C C C G C C G G C G G G G G G 
LG1_2757440 G G G A G G A A G A A A A A A 
LG1_2757555 G G G C G G C C G C C C C C C 
LG1_2757580 A A A G A A G G A G G G G G G 
LG1_2757666 A A A G A A G G A G G G G G G 
LG1_2759301 T T T C T T C C T C C C C C C 
LG1_2759369 C C C T C C T T C T T T T T T 
LG1_2759378 C C C T C C T T C T T T T T T 
LG1_2759396 T T T C T T C C T C C C C C C 
LG1_2759480 G G G A G G A A G A A A A A A 
LG1_2759488 G G G A G G A A G A A A A A A 
LG1_2759583 T T T C T T C C T C C C C C C 
LG1_2759603 T T T C T T C C T C C C C C C 
LG1_2759631 T T T C T T C C T C C C C C C 
LG1_2759646 T T T C T T C C T C C C C C C 
LG1_2759647 C C C T C C T T C T T T T T T 
LG1_2759840 C C C T C C T T C T T T T T T 
LG1_2759842 T T T C T T C C T C C C C C C 
LG1_2759846 T T T C T T C C T C C C C C C 
LG1_2759855 T T T C T T C C T C C C C C C 
LG1_2759857 T T T C T T C C T C C C C C C 
LG1_2759879 T T T C T T C C T C C C C C C 
LG1_2759911 G G G A G G A A G A A A A A A 
LG1_2759962 G G G A G G A A G A A A A A A 
LG1_2761358 G G G A G G A A G A A A A A A 
LG1_2761425 G G G A G G A A G A A A A A A 
LG1_2761459 C C C T C C T T C T T T T T T 
LG1_2761522 C C C G C C G G C G G G G G G 
LG1_2762229 G G G C G G C C G C C C C C C 
LG1_2763183 G G G A G G A A G A A A A A A 
LG1_2763977 C C C T C C T T C T T T T T T 
LG1_2764394 C C C G C C G G C G G G G G G 
LG1_2764429 G G G A G G A A G A A A A A A 
LG1_2764488 G G G A G G A A G A A A A A A 
LG1_2767350 T T T C T T C C T C C C C C C 
LG1_2767401 T T T C T T C C T C C C C C C 
LG1_2767492 G G G A G G A A G A A A A A A 
LG1_2767557 C C C T C C T T C T T T T T T 
LG1_2767565 G G G A G G A A G A A A A A A 
LG1_2767605 C C C T C C T T C T T T T T T 
LG1_2767659 A A A G A A G G A G G G G G G 
LG1_2767665 A A A G A A G G A G G G G G G 
LG1_2767671 A A A G A A G G A G G G G G G 
LG1_2767679 T T T C T T C C T C C C C C C 
LG1_2767681 C C C T C C T T C T T T T T T 
LG1_2767721 C C C T C C T T C T T T T T T 
LG1_2767767 G G G A G G A A G A A A A A A 
LG1_2767850 C C C T C C T T C T T T T T T 
LG1_2767859 C C C T C C T T C T T T T T T 
LG1_2767885 C C C G C C G G C G G G G G G 
LG1_2767961 C C C T C C T T C T T T T T T 
LG1_2767973 T T T C T T C C T C C C C C C 
LG1_2767975 G G G A G G A A G A A A A A A 
LG1_2767994 T T T C T T C C T C C C C C C 
LG1_2768721 C C C G C C G G C G G G G G G 
LG1_2768744 C C C G C C G G C G G G G G G 
LG1_2770869 C C C G C C G G C G G G G G G 
LG1_2774726 C C C T C C T T C T T T T T T 
LG1_2774739 C C C T C C T T C T T T T T T 
LG1_2774756 A A A G A A G G A G G G G G G 
LG1_2776367 G G G A G G A A G A A A A A A 
LG1_2777073 G G G A G G A A G A A A A A A 
LG1_2778007 G G G A G G A A G A A A A A A 
LG1_2778552 C C C T C C T T C T T T T T T 
LG1_2781319 T T T C T T C C T C C C C C C 
LG1_2784042 C C C A C C A A C A A A A A A 
LG1_2784139 C C C T C C T T C T T T T T T 
LG1_2784191 T T T C T T C C T C C C C C C 
LG1_2784205 C C C T C C T T C T T T T T T 
LG1_2784227 A A A G A A G G A G G G G G G 
LG1_2784313 A A A G A A G G A G G G G G G 
LG1_2785093 T T T G T T G G T G G G G G G 
LG1_2785747 C C C T C C T T C T T T T T T 
LG1_2786574 C C C G C C G G C G G G G G G 
LG1_2787043 A A A G A A G G A G G G G G G 
LG1_2787066 G G G A G G A A G A A A A A A 
LG1_2787778 C C C T C C T T C T T T T T T 
LG1_2788419 G G G A G G A A G A A A A A A 
LG1_2788570 A A A T A A T T A T T T T T T 
LG1_2788626 A A A T A A T T A T T T T T T 
LG1_2788627 T T T C T T C C T C C C C C C 
LG1_2788995 C C C T C C T T C T T T T T T 
LG1_2789920 A A A G A A G G A G G G G G G 
LG1_2789934 C C C T C C T T C T T T T T T 
LG1_2790348 A A A G A A G G A G G G G G G 
LG1_2790349 G G G A G G A A G A A A A A A 
LG1_2790363 T T T C T T C C T C C C C C C 
LG1_2790378 T T T G T T G G T G G G G G G 
LG1_2790381 C C C G C C G G C G G G G G G 
LG1_2790408 T T T C T T C C T C C C C C C 
LG1_2790851 C C C T C C T T C T T T T T T 
LG1_2791936 A A A G A A G G A G G G G G G 
LG1_2792074 T T T C T T C C T C C C C C C 
LG1_2792091 A A A C A A C C A C C C C C C 
LG1_2792235 G G G A G G A A G A A A A A A 
LG1_2792274 G G G A G G A A G A A A A A A 
LG1_2792555 A A A G A A G G A G G G G G G 
LG1_2792560 G G G C G G C C G C C C C C C 
LG1_2792978 A A A G A A G G A G G G G G G 
LG1_2793810 C C C T C C T T C T T T T T T 
LG1_2793824 G G G A G G A A G A A A A A A 
LG1_2793826 G G G A G G A A G A A A A A A 
LG1_2793839 T T T A T T A A T A A A A A A 
LG1_2793969 T T T C T T C C T C C C C C C 
LG1_2794002 A A A T A A T T A T T T T T T 
LG1_2795294 A A A G A A G G A G G G G G G 
LG1_2795521 C C C G C C G G C G G G G G G 
LG1_2795534 T T T C T T C C T C C C C C C 
LG1_2795546 G G G A G G A A G A A A A A A 
LG1_2795693 C C C G C C G G C G G G G G G 
LG1_2795819 A A A C A A C C A C C C C C C 
LG1_2795823 G G G A G G A A G A A A A A A 
LG1_2795824 T T T C T T C C T C C C C C C 
LG1_2795841 T T T C T T C C T C C C C C C 
LG1_2795926 G G G A G G A A G A A A A A A 
LG1_2795961 C C C T C C T T C T T T T T T 
LG1_2796028 G G G C G G C C G C C C C C C 
LG1_2796091 C C C T C C T T C T T T T T T 
LG1_2796119 C C C G C C G G C G G G G G G 
LG1_2796222 G G G A G G A A G A A A A A A 
LG1_2796226 G G G A G G A A G A A A A A A 
LG1_2797226 C C C T C C T T C T T T T T T 
LG1_2797394 T T T C T T C C T C C C C C C 
LG1_2797988 T T T C T T C C T C C C C C C 
LG1_2798045 C C C T C C T T C T T T T T T 
LG1_2798180 C C C T C C T T C T T T T T T 
LG1_2798182 G G G A G G A A G A A A A A A 
LG1_2798219 T T T C T T C C T C C C C C C 
LG1_2799098 A A A G A A G G A G G G G G G 
LG1_2799187 C C C T C C T T C T T T T T T 
LG1_2799226 T T T C T T C C T C C C C C C 
LG1_2799377 T T T C T T C C T C C C C C C 
LG1_2799572 C C C T C C T T C T T T T T T 
LG1_2799998 A A A G A A G G A G G G G G G 
LG1_2800426 G G G A G G A A G A A A A A A 
LG1_2800699 C C C T C C T T C T T T T T T 
LG1_2802664 G G G A G G A A G A A A A A A 
LG1_2802666 T T T A T T A A T A A A A A A 
LG1_2802667 T T T C T T C C T C C C C C C 
LG1_2802679 A A A C A A C C A C C C C C C 
LG1_2802720 T T T C T T C C T C C C C C C 
LG1_2802744 C C C T C C T T C T T T T T T 
LG1_2802745 C C C T C C T T C T T T T T T 
LG1_2803310 G G G A G G A A G A A A A A A 
LG1_2803712 C C C T C C T T C T T T T T T 
LG1_2803972 T T T C T T C C T C C C C C C 
LG1_2804131 G G G A G G A A G A A A A A A 
LG1_2804148 A A A G A A G G A G G G G G G 
LG1_2804149 T T T C T T C C T C C C C C C 
LG1_2804200 C C C T C C T T C T T T T T T 
LG1_2804254 A A A G A A G G A G G G G G G 
LG1_2804280 G G G A G G A A G A A A A A A 
LG1_2804316 A A A G A A G G A G G G G G G 
LG1_2804453 A A A G A A G G A G G G G G G 
LG1_2804751 C C C T C C T T C T T T T T T 
LG1_2804910 T T T A T T A A T A A A A A A 
LG1_2805014 G G G A G G A A G A A A A A A 
LG1_2805017 A A A G A A G G A G G G G G G 
LG1_2805032 C C C T C C T T C T T T T T T 
LG1_2805566 T T T C T T C C T C C C C C C 
LG1_2805583 C C C A C C A A C A A A A A A 
LG1_2805618 C C C G C C G G C G G G G G G 
LG1_2806051 T T T C T T C C T C C C C C C 
LG1_2806616 T T T C T T C C T C C C C C C 
LG1_2806677 C C C T C C T T C T T T T T T 
LG1_2806717 T T T C T T C C T C C C C C C 
LG1_2806745 G G G A G G A A G A A A A A A 
LG1_2806858 G G G A G G A A G A A A A A A 
LG1_2806968 T T T G T T G G T G G G G G G 
LG1_2807479 A A A G A A G G A G G G G G G 
LG1_2807540 G G G T G G T T G T T T T T T 
LG1_2808029 A A A C A A C C A C C C C C C 
LG1_2808030 C C C A C C A A C A A A A A A 
LG1_2809284 T T T C T T C C T C C C C C C 
LG1_2809978 G G G A G G A A G A A A A A A 
LG1_2812980 C C C T C C T T C T T T T T T 
LG1_2813038 A A A G A A G G A G G G G G G 
LG1_2813059 T T T C T T C C T C C C C C C 
LG1_2813073 A A A G A A G G A G G G G G G 
LG1_2813092 G G G A G G A A G A A A A A A 
LG1_2813137 A A A G A A G G A G G G G G G 
LG1_2813351 A A A G A A G G A G G G G G G 
LG1_2813357 C C C T C C T T C T T T T T T 
LG1_2813430 T T T A T T A A T A A A A A A 
LG1_2813570 A A A G A A G G A G G G G G G 
LG1_2813578 A A A G A A G G A G G G G G G 
LG1_2813596 A A A G A A G G A G G G G G G 
LG1_2813671 G G G A G G A A G A A A A A A 
LG1_2813971 T T T C T T C C T C C C C C C 
LG1_2814284 C C C A C C A A C A A A A A A 
LG1_2814356 T T T C T T C C T C C C C C C 
LG1_2814922 A A A T A A T T A T T T T T T 
LG1_2814968 T T T C T T C C T C C C C C C 
LG1_2814973 G G G A G G A A G A A A A A A 
LG1_2815231 G G G A G G A A G A A A A A A 
LG1_2815472 G G G A G G A A G A A A A A A 
LG1_2816984 T T T C T T C C T C C C C C C 
LG1_2817041 C C C T C C T T C T T T T T T 
LG1_2818099 G G G A G G A A G A A A A A A 
LG1_2818219 T T T C T T C C T C C C C C C 
LG1_2818254 G G G A G G A A G A A A A A A 
LG1_2818265 T T T C T T C C T C C C C C C 
LG1_2818454 T T T C T T C C T C C C C C C 
LG1_2818487 A A A G A A G G A G G G G G G 
LG1_2818584 C C C T C C T T C T T T T T T 
LG1_2818661 T T T C T T C C T C C C C C C 
LG1_2820064 A A A G A A G G A G G G G G G 
LG1_2820083 C C C A C C A A C A A A A A A 
LG1_2820087 G G G A G G A A G A A A A A A 
LG1_2820095 G G G C G G C C G C C C C C C 
LG1_2820105 T T T C T T C C T C C C C C C 
LG1_2820147 A A A C A A C C A C C C C C C 
LG1_2820172 G G G A G G A A G A A A A A A 
LG1_2820471 C C C T C C T T C T T T T T T 
LG1_2820492 G G G A G G A A G A A A A A A 
LG1_2820695 A A A G A A G G A G G G G G G 
LG1_2820774 T T T C T T C C T C C C C C C 
LG1_2821072 T T T C T T C C T C C C C C C 
LG1_2821230 G G G A G G A A G A A A A A A 
LG1_2821331 G G G A G G A A G A A A A A A 
LG1_2822804 T T T C T T C C T C C C C C C 
LG1_2822868 C C C T C C T T C T T T T T T 
LG1_2822883 T T T C T T C C T C C C C C C 
LG1_2826603 C C C T C C T T C T T T T T T 
LG1_2828279 A A A G A A G G A G G G G G G 
LG1_2828546 G G G A G G A A G A A A A A A 
LG1_2828549 T T T C T T C C T C C C C C C 
LG1_2828570 T T T C T T C C T C C C C C C 
LG1_2828814 T T T C T T C C T C C C C C C 
LG1_2828850 A A A C A A C C A C C C C C C 
LG1_2828976 G G G C G G C C G C C C C C C 
LG1_2828983 T T T C T T C C T C C C C C C 
LG1_2829729 T T T C T T C C T C C C C C C 
LG1_2838436 T T T C T T C C T C C C C C C 
LG1_2839111 A A A G A A G G A G G G G G G 
LG1_2843228 T T T G T T G G T G G G G G G 
LG1_2845925 T T T C T T C C T C C C C C C 
LG1_2850563 A A A T A A T T A T T T T T T 
LG1_2852128 T T T C T T C C T C C C C C C 
LG1_2853785 C C C T C C T T C T T T T T T 
LG1_2854757 T T T C T T C C T C C C C C C 
LG1_2858569 C C C T C C T T C T T T T T T 
LG1_2861783 C C C T C C T T C T T T T T T 
LG1_2864939 T T T A T T A A T A A A A A A 
LG1_2877239 A A A G A A G G A G G G G G G 
LG1_2879665 A A A G A A G G A G G G G G G 
LG1_2881177 C C C T C C T T C T T T T T T 
LG1_2882757 A A A G A A G G A G G G G G G 
LG1_2883432 T T T C T T C C T C C C C C C 
LG1_2885344 C C C T C C T T C T T T T T T 
LG1_2885660 G G G A G G A A G A A A A A A 
LG1_2886388 C C C T C C T T C T T T T T T 
LG1_2886781 T T T A T T A A T A A A A A A 
LG1_2892787 A A A G A A G G A G G G G G G 
LG1_2895540 C C C T C C T T C T T T T T T 
LG1_2898672 T T T C T T C C T C C C C C C 
LG1_2898861 T T T C T T C C T C C C C C C 
LG1_2898923 C C C T C C T T C T T T T T T 
LG1_2899021 T T T A T T A A T A A A A A A 
LG1_2899386 A A A G A A G G A G G G G G G 
LG1_2899635 T T T C T T C C T C C C C C C 
LG1_2899672 T T T C T T C C T C C C C C C 
LG1_2899706 A A A G A A G G A G G G G G G 
LG1_2899707 T T T C T T C C T C C C C C C 
LG1_2899724 A A A G A A G G A G G G G G G 
LG1_2899728 T T T C T T C C T C C C C C C 
LG1_2899734 T T T C T T C C T C C C C C C 
LG1_2899774 C C C T C C T T C T T T T T T 
LG1_2899844 T T T C T T C C T C C C C C C 
LG1_2899890 G G G A G G A A G A A A A A A 
LG1_2899926 T T T C T T C C T C C C C C C 
LG1_2899929 A A A T A A T T A T T T T T T 
LG1_2899931 G G G T G G T T G T T T T T T 
LG1_2899944 C C C G C C G G C G G G G G G 
LG1_2899946 T T T C T T C C T C C C C C C 
LG1_2899952 T T T C T T C C T C C C C C C 
LG1_2899963 G G G C G G C C G C C C C C C 
LG1_2899969 A A A G A A G G A G G G G G G 
LG1_2899984 C C C T C C T T C T T T T T T 
LG1_2900011 T T T C T T C C T C C C C C C 
LG1_2900019 G G G A G G A A G A A A A A A 
LG1_2900142 T T T C T T C C T C C C C C C 
LG1_2900221 G G G C G G C C G C C C C C C 
LG1_2900717 C C C T C C T T C T T T T T T 
LG1_2901234 A A A G A A G G A G G G G G G 
LG1_2901265 A A A G A A G G A G G G G G G 
LG1_2901274 C C C T C C T T C T T T T T T 
LG1_2901687 G G G A G G A A G A A A A A A 
LG1_2901904 T T T G T T G G T G G G G G G 
LG1_2901905 G G G A G G A A G A A A A A A 
LG1_2901911 G G G A G G A A G A A A A A A 
LG1_2901966 G G G A G G A A G A A A A A A 
LG1_2902205 T T T C T T C C T C C C C C C 
LG1_2902317 A A A G A A G G A G G G G G G 
LG1_2902415 A A A T A A T T A T T T T T T 
LG1_2902417 G G G A G G A A G A A A A A A 
LG1_2902420 G G G A G G A A G A A A A A A 
LG1_2902435 A A A G A A G G A G G G G G G 
LG1_2902438 T T T C T T C C T C C C C C C 
LG1_2902445 G G G A G G A A G A A A A A A 
LG1_2902476 A A A G A A G G A G G G G G G 
LG1_2902630 G G G T G G T T G T T T T T T 
LG1_2902719 C C C G C C G G C G G G G G G 
LG1_2903012 T T T C T T C C T C C C C C C 
LG1_2903810 A A A T A A T T A T T T T T T 
LG1_2903820 T T T C T T C C T C C C C C C 
LG1_2903825 C C C T C C T T C T T T T T T 
LG1_2903826 C C C T C C T T C T T T T T T 
LG1_2904855 A A A C A A C C A C C C C C C 
LG1_2904900 G G G A G G A A G A A A A A A 
LG1_2905032 T T T A T T A A T A A A A A A 
LG1_2905480 T T T C T T C C T C C C C C C 
LG1_2905594 C C C T C C T T C T T T T T T 
LG1_2905617 A A A G A A G G A G G G G G G 
LG1_2905659 G G G A G G A A G A A A A A A 
LG1_2905662 C C C T C C T T C T T T T T T 
LG1_2905663 G G G A G G A A G A A A A A A 
LG1_2905709 C C C T C C T T C T T T T T T 
LG1_2905710 A A A G A A G G A G G G G G G 
LG1_2905714 T T T C T T C C T C C C C C C 
LG1_2905749 T T T C T T C C T C C C C C C 
LG1_2905751 G G G T G G T T G T T T T T T 
LG1_2905810 C C C T C C T T C T T T T T T 
LG1_2905892 A A A G A A G G A G G G G G G 
LG1_2905945 G G G C G G C C G C C C C C C 
LG1_2905947 C C C T C C T T C T T T T T T 
LG1_2907635 A A A G A A G G A G G G G G G 
LG1_2907683 C C C T C C T T C T T T T T T 
LG1_2907801 C C C T C C T T C T T T T T T 
LG1_2908249 A A A G A A G G A G G G G G G 
LG1_2908271 G G G A G G A A G A A A A A A 
LG1_2908274 A A A T A A T T A T T T T T T 
LG1_2908275 C C C T C C T T C T T T T T T 
LG1_2908370 C C C T C C T T C T T T T T T 
LG1_2908377 A A A G A A G G A G G G G G G 
LG1_2908916 T T T C T T C C T C C C C C C 
LG1_2909468 T T T C T T C C T C C C C C C 
LG1_2911245 T T T C T T C C T C C C C C C 
LG1_2911371 G G G A G G A A G A A A A A A 
LG1_2911421 G G G C G G C C G C C C C C C 
LG1_2911423 C C C T C C T T C T T T T T T 
LG1_2911435 T T T C T T C C T C C C C C C 
LG1_2916907 A A A G A A G G A G G G G G G 
LG1_2916971 C C C T C C T T C T T T T T T 
LG1_2917158 A A A G A A G G A G G G G G G 
LG1_2917170 A A A T A A T T A T T T T T T 
LG1_2917259 A A A G A A G G A G G G G G G 
LG1_2917261 G G G C G G C C G C C C C C C 
LG1_2925418 A A A G A A G G A G G G G G G 
LG1_2927069 C C C A C C A A C A A A A A A 
LG1_2927139 T T T A T T A A T A A A A A A 
LG1_2928753 T T T C T T C C T C C C C C C 
LG1_2928790 A A A G A A G G A G G G G G G 
LG1_2929136 G G G A G G A A G A A A A A A 
LG1_2929140 C C C T C C T T C T T T T T T 
LG1_2929241 T T T C T T C C T C C C C C C 
LG1_2929278 T T T C T T C C T C C C C C C 
LG1_2930714 C C C T C C T T C T T T T T T 
LG1_2931242 A A A G A A G G A G G G G G G 
LG1_2931256 T T T C T T C C T C C C C C C 
LG1_2931402 C C C T C C T T C T T T T T T 
LG1_2931517 C C C T C C T T C T T T T T T 
LG1_2931564 A A A C A A C C A C C C C C C 
LG1_2932580 T T T C T T C C T C C C C C C 
LG1_2932762 T T T C T T C C T C C C C C C 
LG1_2933159 G G G A G G A A G A A A A A A 
LG1_2933179 G G G A G G A A G A A A A A A 
LG1_2934125 T T T C T T C C T C C C C C C 
LG1_2936209 T T T C T T C C T C C C C C C 
LG1_2936211 A A A G A A G G A G G G G G G 
LG1_2936356 A A A G A A G G A G G G G G G 
LG1_2936359 T T T C T T C C T C C C C C C 
LG1_2936382 C C C T C C T T C T T T T T T 
LG1_2936384 G G G A G G A A G A A A A A A 
LG1_2936386 G G G A G G A A G A A A A A A 
LG1_2936439 T T T C T T C C T C C C C C C 
LG1_2936444 A A A G A A G G A G G G G G G 
LG1_2936480 C C C T C C T T C T T T T T T 
LG1_2936484 C C C T C C T T C T T T T T T 
LG1_2939015 C C C T C C T T T T T T T T T 
LG1_2939040 A A A G A A G G G G G G G G G 
LG1_2939064 A A A G A A G G G G G G G G G 
LG1_2942536 C C C T C C T T T T T T T T T 
LG1_2944652 T T T G T T G G G G G G G G G 
LG1_2945143 A A A G A A G G G G G G G G G 
LG1_2945157 T T T C T T C C C C C C C C C 
LG1_2945577 C C C G C C G G G G G G G G G 
LG1_2945581 G G G T G G T T T T T T T T T 
LG1_2945596 A A A G A A G G G G G G G G G 
LG1_2945610 A A A T A A T T T T T T T T T 
LG1_2945640 G G G A G G A A A A A A A A A 
LG1_2946104 C C C T C C T T T T T T T T T 
LG1_2947429 A A A G A A G G G G G G G G G 
LG1_2947430 T T T G T T G G G G G G G G G 
LG1_2949428 G G G A G G A A A A A A A A A 
LG1_2949468 A A A G A A G G G G G G G G G 
LG1_2949493 A A A G A A G G G G G G G G G 
LG1_2949588 T T T C T T C C C C C C C C C 
LG1_2949620 G G G A G G A A A A A A A A A 
LG1_2949635 C C C T C C T T T T T T T T T 
LG1_2949637 T T T C T T C C C C C C C C C 
LG1_2949671 T T T C T T C C C C C C C C C 
LG1_2949679 G G G A G G A A A A A A A A A 
LG1_2949719 C C C T C C T T T T T T T T T 
LG1_2952114 C C C T C C T T T T T T T T T 
LG1_2958719 A A A G A A G G G G G G G G G 
LG1_2958729 C C C G C C G G G G G G G G G 
LG1_2958833 T T T C T T C C C C C C C C C 
LG1_2958859 C C C T C C T T T T T T T T T 
LG1_2958909 T T T C T T C C C C C C C C C 
LG1_2958948 G G G A G G A A A A A A A A A 
LG1_2958964 A A A G A A G G G G G G G G G 
LG1_2960485 C C C G C C G G G G G G G G G 
LG1_2961153 C C C T C C T T T T T T T T T 
LG1_2961166 G G G C G G C C C C C C C C C 
LG1_2961181 C C C A C C A A A A A A A A A 
LG1_2961224 G G G A G G A A A A A A A A A 
LG1_2961256 T T T C T T C C C C C C C C C 
LG1_2961502 G G G A G G A A A A A A A A A 
LG1_2961967 T T T G T T G G G G G G G G G 
LG1_2962149 A A A G A A G G G G G G G G G 
LG1_2962250 G G G T G G T T T T T T T T T 
LG1_2962280 G G G T G G T T T T T T T T T 
LG1_2962781 T T T A T T A A A A A A A A A 
LG1_2964315 A A A T A A T T T T T T T T T 
LG1_2964381 A A A G A A G G G G G G G G G 
LG1_2964406 C C C A C C A A A A A A A A A 
LG1_2964451 G G G A G G A A A A A A A A A 
LG1_2964551 A A A G A A G G G G G G G G G 
LG1_2964723 A A A G A A G G G G G G G G G 
LG1_2964749 T T T C T T C C C C C C C C C 
LG1_2964930 C C C G C C G G G G G G G G G 
LG1_2965663 A A A G A A G G G G G G G G G 
LG1_2966031 C C C T C C T T T T T T T T T 
LG1_2966038 C C C T C C T T T T T T T T T 
LG1_2966069 G G G T G G T T T T T T T T T 
LG1_2966080 C C C T C C T T T T T T T T T 
LG1_2966142 T T T C T T C C C C C C C C C 
LG1_2966144 T T T C T T C C C C C C C C C 
LG1_2966149 G G G C G G C C C C C C C C C 
LG1_2966447 T T T C T T C C C C C C C C C 
LG1_2966488 A A A G A A G G G G G G G G G 
LG1_2966491 C C C T C C T T T T T T T T T 
LG1_2966494 A A A G A A G G G G G G G G G 
LG1_2966496 T T T C T T C C C C C C C C C 
LG1_2966500 A A A G A A G G G G G G G G G 
LG1_2966522 C C C T C C T T T T T T T T T 
LG1_2966529 G G G T G G T T T T T T T T T 
LG1_2966534 T T T A T T A A A A A A A A A 
LG1_2966541 T T T A T T A A A A A A A A A 
LG1_2966558 T T T C T T C C C C C C C C C 
LG1_2966564 T T T C T T C C C C C C C C C 
LG1_2967063 C C C T C C T T T T T T T T T 
LG1_2967304 G G G A G G A A A A A A A A A 
LG1_2967342 C C C T C C T T T T T T T T T 
LG1_2967355 C C C T C C T T T T T T T T T 
LG1_2967358 T T T C T T C C C C C C C C C 
LG1_2967364 G G G T G G T T T T T T T T T 
LG1_2967365 T T T C T T C C C C C C C C C 
LG1_2967366 G G G A G G A A A A A A A A A 
LG1_2967481 T T T C T T C C C C C C C C C 
LG1_2967608 A A A G A A G G G G G G G G G 
LG1_2967734 A A A G A A G G G G G G G G G 
LG1_2967737 A A A T A A T T T T T T T T T 
LG1_2967752 T T T C T T C C C C C C C C C 
LG1_2967753 A A A G A A G G G G G G G G G 
LG1_2967928 G G G A G G A A A A A A A A A 
LG1_2968081 T T T C T T C C C C C C C C C 
LG1_2968085 T T T C T T C C C C C C C C C 
LG1_2968093 T T T C T T C C C C C C C C C 
LG1_2968121 A A A G A A G G G G G G G G G 
LG1_2968166 G G G C G G C C C C C C C C C 
LG1_2968185 A A A G A A G G G G G G G G G 
LG1_2968411 G G G A G G A A A A A A A A A 
LG1_2968413 T T T C T T C C C C C C C C C 
LG1_2968480 T T T C T T C C C C C C C C C 
LG1_2968492 G G G A G G A A A A A A A A A 
LG1_2968517 A A A G A A G G G G G G G G G 
LG1_2968543 G G G A G G A A A A A A A A A 
LG1_2968598 T T T C T T C C C C C C C C C 
LG1_2968642 A A A G A A G G G G G G G G G 
LG1_2968947 G G G C G G C C C C C C C C C 
LG1_2968977 G G G A G G A A A A A A A A A 
LG1_2969053 G G G A G G A A A A A A A A A 
LG1_2969128 G G G A G G A A A A A A A A A 
LG1_2969162 C C C T C C T T T T T T T T T 
LG1_2969166 A A A C A A C C C C C C C C C 
LG1_2969182 A A A T A A T T T T T T T T T 
LG1_2969186 T T T C T T C C C C C C C C C 
LG1_2969263 T T T G T T G G G G G G G G G 
LG1_2969292 C C C T C C T T T T T T T T T 
LG1_2969342 G G G A G G A A A A A A A A A 
LG1_2969455 C C C T C C T T T T T T T T T 
LG1_2969547 T T T C T T C C C C C C C C C 
LG1_2969745 G G G A G G A A A A A A A A A 
LG1_2969780 A A A G A A G G G G G G G G G 
LG1_2969885 A A A G A A G G G G G G G G G 
LG1_2969894 A A A G A A G G G G G G G G G 
LG1_2969902 A A A G A A G G G G G G G G G 
LG1_2969962 C C C T C C T T T T T T T T T 
LG1_2970001 G G G A G G A A A A A A A A A 
LG1_2970003 A A A G A A G G G G G G G G G 
LG1_2970008 A A A G A A G G G G G G G G G 
LG1_2970075 C C C T C C T T T T T T T T T 
LG1_2970077 C C C T C C T T T T T T T T T 
LG1_2970111 C C C T C C T T T T T T T T T 
LG1_2970128 G G G C G G C C C C C C C C C 
LG1_2970136 G G G A G G A A A A A A A A A 
LG1_2970208 A A A G A A G G G G G G G G G 
LG1_2970277 G G G A G G A A A A A A A A A 
LG1_2970361 A A A G A A G G G G G G G G G 
LG1_2970367 A A A G A A G G G G G G G G G 
LG1_2970430 G G G A G G A A A A A A A A A 
LG1_2970598 T T T C T T C C C C C C C C C 
LG1_2970605 G G G A G G A A A A A A A A A 
LG1_2970659 T T T A T T A A A A A A A A A 
LG1_2970680 C C C T C C T T T T T T T T T 
LG1_2970797 C C C A C C A A A A A A A A A 
LG1_2970846 C C C T C C T T T T T T T T T 
LG1_2970867 A A A G A A G G G G G G G G G 
LG1_2970947 G G G A G G A A A A A A A A A 
LG1_2970958 A A A G A A G G G G G G G G G 
LG1_2970962 G G G A G G A A A A A A A A A 
LG1_2971178 G G G A G G A A A A A A A A A 
LG1_2971201 G G G A G G A A A A A A A A A 
LG1_2971385 C C C T C C T T T T T T T T T 
LG1_2971480 G G G C G G C C C C C C C C C 
LG1_2971649 T T T C T T C C C C C C C C C 
LG1_2971737 T T T C T T C C C C C C C C C 
LG1_2971953 A A A G A A G G G G G G G G G 
LG1_2971959 A A A G A A G G G G G G G G G 
LG1_2972075 G G G A G G A A A A A A A A A 
LG1_2972087 A A A G A A G G G G G G G G G 
LG1_2972096 G G G A G G A A A A A A A A A 
LG1_2972256 A A A G A A G G G G G G G G G 
LG1_2972269 C C C T C C T T T T T T T T T 
LG1_2972324 A A A T A A T T T T T T T T T 
LG1_2972354 G G G A G G A A A A A A A A A 
LG1_2972412 G G G A G G A A A A A A A A A 
LG1_2972871 T T T C T T C C C C C C C C C 
LG1_2973020 A A A G A A G G G G G G G G G 
LG1_2973034 T T T C T T C C C C C C C C C 
LG1_2973442 A A A G A A G G G G G G G G G 
LG1_2973458 G G G A G G A A A A A A A A A 
LG1_2973534 C C C T C C T T T T T T T T T 
LG1_2973580 G G G C G G C C C C C C C C C 
LG1_2973626 C C C T C C T T T T T T T T T 
LG1_2973634 C C C T C C T T T T T T T T T 
LG1_2973660 G G G A G G A A A A A A A A A 
LG1_2974137 G G G A G G A A A A A A A A A 
LG1_2974161 G G G A G G A A A A A A A A A 
LG1_2974216 T T T C T T C C C C C C C C C 
LG1_2974748 G G G A G G A A A A A A A A A 
LG1_2974752 C C C T C C T T T T T T T T T 
LG1_2974769 G G G A G G A A A A A A A A A 
LG1_2974951 G G G A G G A A A A A A A A A 
LG1_2975096 C C C T C C T T T T T T T T T 
LG1_2975143 G G G A G G A A A A A A A A A 
LG1_2975163 T T T C T T C C C C C C C C C 
LG1_2975170 G G G A G G A A A A A A A A A 
LG1_2975177 T T T C T T C C C C C C C C C 
LG1_2975178 G G G A G G A A A A A A A A A 
LG1_2975224 T T T C T T C C C C C C C C C 
LG1_2975231 G G G C G G C C C C C C C C C 
LG1_2975380 C C C T C C T T T T T T T T T 
LG1_2975381 G G G A G G A A A A A A A A A 
LG1_2975493 G G G C G G C C C C C C C C C 
LG1_2975537 A A A T A A T T T T T T T T T 
LG1_2975756 C C C G C C G G G G G G G G G 
LG1_2975810 T T T C T T C C C C C C C C C 
LG1_2975854 T T T C T T C C C C C C C C C 
LG1_2975874 C C C G C C G G G G G G G G G 
LG1_2975994 G G G T G G T T T T T T T T T 
LG1_2976011 A A A G A A G G G G G G G G G 
LG1_2976052 T T T C T T C C C C C C C C C 
LG1_2976081 A A A G A A G G G G G G G G G 
LG1_2976119 T T T C T T C C C C C C C C C 
LG1_2976182 G G G A G G A A A A A A A A A 
LG1_2976326 C C C T C C T T T T T T T T T 
LG1_2976345 T T T C T T C C C C C C C C C 
LG1_2976381 T T T C T T C C C C C C C C C 
LG1_2976459 A A A T A A T T T T T T T T T 
LG1_2976541 T T T C T T C C C C C C C C C 
LG1_2976605 T T T G T T G G G G G G G G G 
LG1_2976610 G G G A G G A A A A A A A A A 
LG1_2976635 G G G C G G C C C C C C C C C 
LG1_2976690 A A A G A A G G G G G G G G G 
LG1_2976691 T T T C T T C C C C C C C C C 
LG1_2976717 T T T C T T C C C C C C C C C 
LG1_2976718 A A A G A A G G G G G G G G G 
LG1_2976731 G G G A G G A A A A A A A A A 
LG1_2976734 G G G A G G A A A A A A A A A 
LG1_2976800 C C C T C C T T T T T T T T T 
LG1_2976801 C C C T C C T T T T T T T T T 
LG1_2976806 A A A G A A G G G G G G G G G 
LG1_2976856 T T T C T T C C C C C C C C C 
LG1_2976882 G G G A G G A A A A A A A A A 
LG1_2977002 G G G A G G A A A A A A A A A 
LG1_2977038 A A A T A A T T T T T T T T T 
LG1_2977040 T T T C T T C C C C C C C C C 
LG1_2977073 G G G A G G A A A A A A A A A 
LG1_2977080 T T T C T T C C C C C C C C C 
LG1_2977116 G G G C G G C C C C C C C C C 
LG1_2977212 G G G A G G A A A A A A A A A 
LG1_2977231 G G G C G G C C C C C C C C C 
LG1_2977659 T T T A T T A A A A A A A A A 
LG1_2977686 C C C G C C G G G G G G G G G 
LG1_2977688 A A A G A A G G G G G G G G G 
LG1_2977921 G G G A G G A A A A A A A A A 
LG1_2978151 A A A G A A G G G G G G G G G 
LG1_2978276 C C C T C C T T T T T T T T T 
LG1_2978313 T T T A T T A A A A A A A A A 
LG1_2978327 G G G C G G C C C C C C C C C 
LG1_2978353 T T T C T T C C C C C C C C C 
LG1_2978531 A A A G A A G G G G G G G G G 
LG1_2978546 C C C T C C T T T T T T T T T 
LG1_2978568 A A A G A A G G G G G G G G G 
LG1_2978624 G G G A G G A A A A A A A A A 
LG1_2978826 G G G A G G A A A A A A A A A 
LG1_2978830 T T T C T T C C C C C C C C C 
LG1_2978839 C C C T C C T T T T T T T T T 
LG1_2978841 G G G A G G A A A A A A A A A 
LG1_2978844 G G G A G G A A A A A A A A A 
LG1_2978857 C C C T C C T T T T T T T T T 
LG1_2978971 C C C T C C T T T T T T T T T 
LG1_2979000 C C C A C C A A A A A A A A A 
LG1_2979228 G G G A G G A A A A A A A A A 
LG1_2979260 G G G A G G A A A A A A A A A 
LG1_2979327 A A A G A A G G G G G G G G G 
LG1_2979392 C C C T C C T T T T T T T T T 
LG1_2979539 T T T C T T C C C C C C C C C 
LG1_2979612 C C C T C C T T T T T T T T T 
LG1_2979717 T T T G T T G G G G G G G G G 
LG1_2979986 A A A G A A G G G G G G G G G 
LG1_2979997 T T T C T T C C C C C C C C C 
LG1_2980004 G G G A G G A A A A A A A A A 
LG1_2980327 A A A G A A G G G G G G G G G 
LG1_2980343 C C C T C C T T T T T T T T T 
LG1_2980346 T T T C T T C C C C C C C C C 
LG1_2980358 C C C T C C T T T T T T T T T 
LG1_2980366 C C C T C C T T T T T T T T T 
LG1_2980401 T T T A T T A A A A A A A A A 
LG1_2980410 G G G A G G A A A A A A A A A 
LG1_2980416 A A A C A A C C C C C C C C C 
LG1_2980505 A A A G A A G G G G G G G G G 
LG1_2980558 G G G A G G A A A A A A A A A 
LG1_2980559 A A A T A A T T T T T T T T T 
LG1_2980618 C C C T C C T T T T T T T T T 
LG1_2980646 C C C T C C T T T T T T T T T 
LG1_2980729 T T T C T T C C C C C C C C C 
LG1_2980792 T T T G T T G G G G G G G G G 
LG1_2980814 G G G A G G A A A A A A A A A 
LG1_2980894 C C C T C C T T T T T T T T T 
LG1_2981019 T T T C T T C C C C C C C C C 
LG1_2981084 T T T C T T C C C C C C C C C 
LG1_2981153 A A A G A A G G G G G G G G G 
LG1_2981216 T T T C T T C C C C C C C C C 
LG1_2981380 G G G A G G A A A A A A A A A 
LG1_2981476 A A A G A A G G G G G G G G G 
LG1_2981481 G G G A G G A A A A A A A A A 
LG1_2981491 G G G A G G A A A A A A A A A 
LG1_2981527 T T T A T T A A A A A A A A A 
LG1_2981540 G G G A G G A A A A A A A A A 
LG1_2981645 G G G A G G A A A A A A A A A 
LG1_2981648 G G G A G G A A A A A A A A A 
LG1_2981873 G G G C G G C C C C C C C C C 
LG1_2981876 G G G A G G A A A A A A A A A 
LG1_2981889 G G G A G G A A A A A A A A A 
LG1_2981897 G G G A G G A A A A A A A A A 
LG1_2981979 G G G A G G A A A A A A A A A 
LG1_2982035 A A A G A A G G G G G G G G G 
LG1_2982055 A A A G A A G G G G G G G G G 
LG1_2982061 A A A G A A G G G G G G G G G 
LG1_2982104 G G G A G G A A A A A A A A A 
LG1_2982125 T T T C T T C C C C C C C C C 
LG1_2982135 A A A G A A G G G G G G G G G 
LG1_2982175 A A A G A A G G G G G G G G G 
LG1_2982202 A A A G A A G G G G G G G G G 
LG1_2982206 A A A G A A G G G G G G G G G 
LG1_2982237 T T T C T T C C C C C C C C C 
LG1_2982265 A A A G A A G G G G G G G G G 
LG1_2982286 T T T G T T G G G G G G G G G 
LG1_2982287 T T T C T T C C C C C C C C C 
LG1_2982326 C C C T C C T T T T T T T T T
[truncated: 31,847,008 more chars]
