# Supplementary material for: Causes and consequences of crossing-over evidenced via a high-resolution recombinational landscape of the honey bee
Source: Genome Biol. 2015 Jan 2;16(1):15. doi: 10.1186/s13059-014-0566-0 (PMC4305242; doi:10.1186/s13059-014-0566-0)
Supplement: Additional file 3: — Genotype calls at marker sites of bees sequenced in this study. [file 13059_2014_566_MOESM3_ESM.zip › Genotypes/Colony III.genotype]

Position III-D3 III-D4 III-D5 III-D6 III-D8 III-D13 III-D16 III-D17 III-D18 III-D21 III-D22 III-D28 III-D30
LG1_642 T T T C C T C T C C C T T 
LG1_2748 A A A G G A G A G G G A A 
LG1_4050 A A A C C A C A C C C A A 
LG1_5654 T T T C C T C T C C C T T 
LG1_6885 A A A G G A G A G G G A A 
LG1_7008 C C C A A C A C A A A C C 
LG1_7023 T T T C C T C T C C C T T 
LG1_7027 T T T C C T C T C C C T T 
LG1_7054 G G G A A G A G A A A G G 
LG1_7133 C C C T T C T C T T T C C 
LG1_7149 A A A G G A G A G G G A A 
LG1_7190 A A A G G A G A G G G A A 
LG1_7194 T T T A A T A T A A A T T 
LG1_7204 G G G A A G A G A A A G G 
LG1_7206 C C C T T C T C T T T C C 
LG1_7212 T T T C C T C T C C C T T 
LG1_7214 G G G A A G A G A A A G G 
LG1_7236 G G G A A G A G A A A G G 
LG1_7300 A A A G G A G A G G G A A 
LG1_7321 A A A G G A G A G G G A A 
LG1_7324 G G G A A G A G A A A G G 
LG1_7331 A A A G G A G A G G G A A 
LG1_7338 G G G A A G A G A A A G G 
LG1_7513 G G G A A G A G A A A G G 
LG1_7517 G G G A A G A G A A A G G 
LG1_7914 A A A G G A G A G G G A A 
LG1_7948 G G G A A G A G A A A G G 
LG1_7963 G G G A A G A G A A A G G 
LG1_8196 G G G A A G A G A A A G G 
LG1_8256 A A A G G A G A G G G A A 
LG1_8300 A A A G G A G A G G G A A 
LG1_8307 T T T C C T C T C C C T T 
LG1_8392 A A A G G A G A G G G A A 
LG1_8411 C C C T T C T C T T T C C 
LG1_8611 T T T C C T C T C C C T T 
LG1_8628 C C C T T C T C T T T C C 
LG1_8654 C C C G G C G C G G G C C 
LG1_8655 T T T C C T C T C C C T T 
LG1_9601 G G G A A G A G A A A G G 
LG1_9752 A A A G G A G A G G G A A 
LG1_10305 T T T C C T C T C C C T T 
LG1_13847 T T T C C T C T C C C T T 
LG1_14918 C C C T T C T C T T T C C 
LG1_14956 T T T C C T C T C C C T T 
LG1_15107 C C C G G C G C G G G C C 
LG1_16742 T T T C C T C T C C C T T 
LG1_17149 C C C T T C T C T T T C C 
LG1_17162 G G G C C G C G C C C G G 
LG1_17218 G G G T T G T G T T T G G 
LG1_17232 T T T C C T C T C C C T T 
LG1_17266 C C C T T C T C T T T C C 
LG1_17403 A A A G G A G A G G G A A 
LG1_17411 G G G A A G A G A A A G G 
LG1_17415 G G G C C G C G C C C G G 
LG1_17725 A A A G G A G A G G G A A 
LG1_17734 A A A G G A G A G G G A A 
LG1_17736 A A A T T A T A T T T A A 
LG1_17809 C C C T T C T C T T T C C 
LG1_17811 C C C T T C T C T T T C C 
LG1_17885 C C C T T C T C T T T C C 
LG1_17925 G G G A A G A G A A A G G 
LG1_17929 C C C T T C T C T T T C C 
LG1_17937 T T T C C T C T C C C T T 
LG1_17947 A A A G G A G A G G G A A 
LG1_17951 A A A G G A G A G G G A A 
LG1_17957 A A A G G A G A G G G A A 
LG1_18692 G G G A A G A G A A A G G 
LG1_18703 G G G A A G A G A A A G G 
LG1_18734 C C C T T C T C T T T C C 
LG1_18768 G G G A A G A G A A A G G 
LG1_18788 C C C T T C T C T T T C C 
LG1_18844 T T T A A T A T A A A T T 
LG1_18851 A A A G G A G A G G G A A 
LG1_19621 T T T A A T A T A A A T T 
LG1_19627 T T T A A T A T A A A T T 
LG1_19638 A A A G G A G A G G G A A 
LG1_19642 C C C G G C G C G G G C C 
LG1_20017 G G G C C G C G C C C G G 
LG1_22671 C C C T T C T C T T T C C 
LG1_22676 C C C G G C G C G G G C C 
LG1_22681 T T T C C T C T C C C T T 
LG1_22717 G G G T T G T G T T T G G 
LG1_23371 T T T G G T G T G G G T T 
LG1_23386 T T T C C T C T C C C T T 
LG1_23402 C C C T T C T C T T T C C 
LG1_23405 G G G A A G A G A A A G G 
LG1_23484 A A A G G A G A G G G A A 
LG1_23508 T T T G G T G T G G G T T 
LG1_23588 T T T C C T C T C C C T T 
LG1_23654 A A A G G A G A G G G A A 
LG1_23756 G G G A A G A G A A A G G 
LG1_23770 G G G A A G A G A A A G G 
LG1_23867 C C C T T C T C T T T C C 
LG1_24818 T T T C C T C T C C C T T 
LG1_24869 A A A G G A G A G G G A A 
LG1_26189 A A A G G A G A G G G A A 
LG1_26203 C C C T T C T C T T T C C 
LG1_26208 C C C T T C T C T T T C C 
LG1_26209 C C C T T C T C T T T C C 
LG1_26237 T T T C C T C T C C C T T 
LG1_26249 T T T C C T C T C C C T T 
LG1_26253 C C C T T C T C T T T C C 
LG1_26311 A A A G G A G A G G G A A 
LG1_26346 T T T C C T C T C C C T T 
LG1_26388 C C C G G C G C G G G C C 
LG1_26397 A A A G G A G A G G G A A 
LG1_26403 A A A G G A G A G G G A A 
LG1_26414 G G G C C G C G C C C G G 
LG1_26682 G G G A A G A G A A A G G 
LG1_28879 T T T C C T C T C C C T T 
LG1_30537 A A A G G A G A G G G A A 
LG1_30539 A A A G G A G A G G G A A 
LG1_32581 G G G C C G C G C C C G G 
LG1_32907 A A A G G A G A G G G A A 
LG1_34049 G G G A A G A G A A A G G 
LG1_34111 A A A G G A G A G G G A A 
LG1_36843 A A A G G A G A G G G A A 
LG1_36857 G G G A A G A G A A A G G 
LG1_36881 A A A G G A G A G G G A A 
LG1_37903 C C C T T C T C T T T C C 
LG1_38156 C C C T T C T C T T T C C 
LG1_38172 T T T C C T C T C C C T T 
LG1_39359 A A A G G A G A G G G A A 
LG1_39405 T T T C C T C T C C C T T 
LG1_39544 A A A G G A G A G G G A A 
LG1_39857 T T T C C T C T C C C T T 
LG1_39908 C C C A A C A C A A A C C 
LG1_39990 A A A G G A G A G G G A A 
LG1_39992 A A A G G A G A G G G A A 
LG1_39994 A A A G G A G A G G G A A 
LG1_40073 A A A G G A G A G G G A A 
LG1_40104 G G G A A G A G A A A G G 
LG1_40118 G G G A A G A G A A A G G 
LG1_40406 G G G C C G C G C C C G G 
LG1_40409 T T T C C T C T C C C T T 
LG1_40949 C C C T T C T C T T T C C 
LG1_40950 G G G A A G A G A A A G G 
LG1_40978 A A A C C A C A C C C A A 
LG1_41059 C C C G G C G C G G G C C 
LG1_41783 A A A G G A G A G G G A A 
LG1_41853 A A A G G A G A G G G A A 
LG1_41859 A A A G G A G A G G G A A 
LG1_41887 T T T C C T C T C C C T T 
LG1_41916 A A A G G A G A G G G A A 
LG1_41953 G G G A A G A G A A A G G 
LG1_41986 G G G A A G A G A A A G G 
LG1_45605 A A A G G A G A G G G A A 
LG1_48928 G G G A A G A G A A A G G 
LG1_51225 A A A G G A G A G G G A A 
LG1_51226 C C C G G C G C G G G C C 
LG1_51575 A A A T T A T A T T T A A 
LG1_51646 T T T C C T C T C C C T T 
LG1_51810 A A A G G A G A G G G A A 
LG1_51821 C C C T T C T C T T T C C 
LG1_52290 C C C T T C T C T T T C C 
LG1_52364 A A A G G A G A G G G A A 
LG1_52446 C C C T T C T C T T T C C 
LG1_52521 G G G A A G A G A A A G G 
LG1_52539 T T T C C T C T C C C T T 
LG1_52552 A A A G G A G A G G G A A 
LG1_52595 C C C T T C T C T T T C C 
LG1_52977 A A A G G A G A G G G A A 
LG1_53516 T T T C C T C T C C C T T 
LG1_53518 A A A G G A G A G G G A A 
LG1_53775 T T T C C T C T C C C T T 
LG1_53830 T T T C C T C T C C C T T 
LG1_53841 T T T C C T C T C C C T T 
LG1_53866 A A A C C A C A C C C A A 
LG1_54053 A A A G G A G A G G G A A 
LG1_54179 T T T C C T C T C C C T T 
LG1_54211 G G G A A G A G A A A G G 
LG1_54224 A A A G G A G A G G G A A 
LG1_54228 A A A C C A C A C C C A A 
LG1_54229 T T T A A T A T A A A T T 
LG1_54257 A A A G G A G A G G G A A 
LG1_54265 G G G A A G A G A A A G G 
LG1_54274 C C C T T C T C T T T C C 
LG1_54296 A A A C C A C A C C C A A 
LG1_54364 T T T C C T C T C C C T T 
LG1_54651 G G G A A G A G A A A G G 
LG1_54664 T T T G G T G T G G G T T 
LG1_54784 G G G A A G A G A A A G G 
LG1_54838 T T T C C T C T C C C T T 
LG1_54846 A A A G G A G A G G G A A 
LG1_55873 A A A G G A G A G G G A A 
LG1_55992 A A A G G A G A G G G A A 
LG1_57191 C C C T T C T C T T T C C 
LG1_57210 C C C T T C T C T T T C C 
LG1_57214 A A A C C A C A C C C A A 
LG1_57249 T T T C C T C T C C C T T 
LG1_57262 C C C G G C G C G G G C C 
LG1_57308 A A A G G A G A G G G A A 
LG1_57318 A A A G G A G A G G G A A 
LG1_57332 T T T C C T C T C C C T T 
LG1_57337 C C C T T C T C T T T C C 
LG1_57363 A A A G G A G A G G G A A 
LG1_57488 A A A T T A T A T T T A A 
LG1_57551 A A A G G A G A G G G A A 
LG1_57609 T T T C C T C T C C C T T 
LG1_57610 C C C A A C A C A A A C C 
LG1_57623 G G G A A G A G A A A G G 
LG1_57644 G G G A A G A G A A A G G 
LG1_57808 G G G A A G A G A A A G G 
LG1_57977 G G G A A G A G A A A G G 
LG1_58874 G G G A A G A G A A A G G 
LG1_59005 T T T C C T C T C C C T T 
LG1_59062 G G G A A G A G A A A G G 
LG1_59088 C C C T T C T C T T T C C 
LG1_59116 A A A G G A G A G G G A A 
LG1_59254 G G G A A G A G A A A G G 
LG1_59261 C C C G G C G C G G G C C 
LG1_60005 A A A G G A G A G G G A A 
LG1_60645 A A A G G A G A G G G A A 
LG1_60670 T T T C C T C T C C C T T 
LG1_60756 A A A G G A G A G G G A A 
LG1_61881 T T T C C T C T C C C T T 
LG1_62056 G G G A A G A G A A A G G 
LG1_62086 A A A G G A G A G G G A A 
LG1_62117 A A A G G A G A G G G A A 
LG1_62588 C C C G G C G C G G G C C 
LG1_62618 C C C T T C T C T T T C C 
LG1_62823 T T T C C T C T C C C T T 
LG1_62837 G G G C C G C G C C C G G 
LG1_65600 C C C T T C T C T T T C C 
LG1_65641 C C C T T C T C T T T C C 
LG1_65964 G G G A A G A G A A A G G 
LG1_65995 C C C T T C T C T T T C C 
LG1_66051 G G G C C G C G C C C G G 
LG1_66056 C C C A A C A C A A A C C 
LG1_66073 A A A T T A T A T T T A A 
LG1_66163 A A A G G A G A G G G A A 
LG1_66298 C C C G G C G C G G G C C 
LG1_66320 T T T C C T C T C C C T T 
LG1_66326 A A A G G A G A G G G A A 
LG1_66327 A A A T T A T A T T T A A 
LG1_67186 G G G A A G A G A A A G G 
LG1_67435 T T T C C T C T C C C T T 
LG1_67441 C C C T T C T C T T T C C 
LG1_67606 G G G A A G A G A A A G G 
LG1_69374 G G G A A G A G A A A G G 
LG1_69393 C C C T T C T C T T T C C 
LG1_70052 C C C T T C T C T T T C C 
LG1_70150 C C C T T C T C T T T C C 
LG1_70151 C C C T T C T C T T T C C 
LG1_70152 G G G A A G A G A A A G G 
LG1_70154 C C C T T C T C T T T C C 
LG1_70194 C C C T T C T C T T T C C 
LG1_70200 G G G A A G A G A A A G G 
LG1_70208 T T T C C T C T C C C T T 
LG1_71855 A A A G G A G A G G G A A 
LG1_73694 A A A G G A G A G G G A A 
LG1_74079 C C C T T C T C T T T C C 
LG1_77618 T T T C C T C T C C C T T 
LG1_77779 G G G C C G C G C C C G G 
LG1_78857 C C C T T C T C T T T C C 
LG1_80475 C C C T T C T C T T T C C 
LG1_83362 A A A G G A G A G G G A A 
LG1_84033 T T T C C T C T C C C T T 
LG1_86675 A A A G G A G A G G G A A 
LG1_90892 T T T G G T G T G G G T T 
LG1_90996 T T T C C T C T C C C T T 
LG1_90999 T T T C C T C T C C C T T 
LG1_91010 T T T C C T C T C C C T T 
LG1_91175 A A A G G A G A G G G A A 
LG1_91186 A A A G G A G A G G G A A 
LG1_92916 C C C A A C A C A A A C C 
LG1_93209 G G G A A G A G A A A G G 
LG1_93856 T T T A A T A T A A A T T 
LG1_93972 C C C T T C T C T T T C C 
LG1_94723 A A A T T A T A T T T A A 
LG1_94826 C C C A A C A C A A A C C 
LG1_94918 C C C T T C T C T T T C C 
LG1_96009 T T T C C T C T C C C T T 
LG1_96013 T T T C C T C T C C C T T 
LG1_96017 A A A G G A G A G G G A A 
LG1_96179 T T T C C T C T C C C T T 
LG1_98125 G G G C C G C G C C C G G 
LG1_98193 C C C T T C T C T T T C C 
LG1_98196 A A A G G A G A G G G A A 
LG1_98202 G G G C C G C G C C C G G 
LG1_98453 G G G A A G A G A A A G G 
LG1_98463 A A A G G A G A G G G A A 
LG1_98502 T T T C C T C T C C C T T 
LG1_98536 G G G A A G A G A A A G G 
LG1_98540 C C C T T C T C T T T C C 
LG1_98541 A A A C C A C A C C C A A 
LG1_98549 G G G A A G A G A A A G G 
LG1_99115 T T T C C T C T C C C T T 
LG1_100338 T T T A A T A T A A A T T 
LG1_100376 T T T C C T C T C C C T T 
LG1_100378 C C C T T C T C T T T C C 
LG1_100416 G G G A A G A G A A A G G 
LG1_101984 G G G A A G A G A A A G G 
LG1_102040 C C C T T C T C T T T C C 
LG1_102145 T T T C C T C T C C C T T 
LG1_102202 C C C T T C T C T T T C C 
LG1_102272 A A A T T A T A T T T A A 
LG1_102325 A A A G G A G A G G G A A 
LG1_102698 T T T C C T C T C C C T T 
LG1_104516 G G G A A G A G A A A G G 
LG1_105438 T T T C C T C T C C C T T 
LG1_106644 C C C T T C T C T T T C C 
LG1_106723 T T T C C T C T C C C T T 
LG1_106724 C C C T T C T C T T T C C 
LG1_106758 T T T C C T C T C C C T T 
LG1_106789 C C C T T C T C T T T C C 
LG1_106810 G G G C C G C G C C C G G 
LG1_106814 T T T C C T C T C C C T T 
LG1_106815 A A A G G A G A G G G A A 
LG1_107486 T T T C C T C T C C C T T 
LG1_107572 T T T C C T C T C C C T T 
LG1_107673 T T T C C T C T C C C T T 
LG1_108212 A A A G G A G A G G G A A 
LG1_108241 T T T A A T A T A A A T T 
LG1_108291 G G G C C G C G C C C G G 
LG1_108324 C C C T T C T C T T T C C 
LG1_108330 G G G A A G A G A A A G G 
LG1_108337 C C C A A C A C A A A C C 
LG1_108920 C C C G G C G C G G G C C 
LG1_110409 C C C T T C T C T T T C C 
LG1_110414 C C C T T C T C T T T C C 
LG1_110439 A A A G G A G A G G G A A 
LG1_110461 T T T C C T C T C C C T T 
LG1_110524 T T T C C T C T C C C T T 
LG1_110636 G G G A A G A G A A A G G 
LG1_110680 G G G A A G A G A A A G G 
LG1_110707 C C C T T C T C T T T C C 
LG1_110711 T T T C C T C T C C C T T 
LG1_110779 C C C T T C T C T T T C C 
LG1_110807 G G G C C G C G C C C G G 
LG1_110834 A A A G G A G A G G G A A 
LG1_110844 G G G A A G A G A A A G G 
LG1_110858 A A A T T A T A T T T A A 
LG1_110870 A A A T T A T A T T T A A 
LG1_110907 A A A G G A G A G G G A A 
LG1_110910 G G G A A G A G A A A G G 
LG1_110953 C C C T T C T C T T T C C 
LG1_110958 C C C T T C T C T T T C C 
LG1_110960 A A A G G A G A G G G A A 
LG1_110967 C C C T T C T C T T T C C 
LG1_111344 C C C T T C T C T T T C C 
LG1_111369 G G G C C G C G C C C G G 
LG1_112965 T T T C C T C T C C C T T 
LG1_113717 A A A G G A G A G G G A A 
LG1_113837 A A A G G A G A G G G A A 
LG1_113845 G G G A A G A G A A A G G 
LG1_113934 G G G A A G A G A A A G G 
LG1_114502 C C C T T C T C T T T C C 
LG1_114506 A A A G G A G A G G G A A 
LG1_114534 A A A G G A G A G G G A A 
LG1_114559 T T T C C T C T C C C T T 
LG1_114565 T T T C C T C T C C C T T 
LG1_114653 T T T C C T C T C C C T T 
LG1_114678 G G G A A G A G A A A G G 
LG1_114680 A A A T T A T A T T T A A 
LG1_114708 C C C T T C T C T T T C C 
LG1_114854 T T T C C T C T C C C T T 
LG1_115458 G G G A A G A G A A A G G 
LG1_115517 C C C T T C T C T T T C C 
LG1_120807 G G G A A G A G A A A G G 
LG1_120862 G G G A A G A G A A A G G 
LG1_120880 G G G C C G C G C C C G G 
LG1_121541 C C C T T C T C T T T C C 
LG1_121660 C C C T T C T C T T T C C 
LG1_121679 C C C T T C T C T T T C C 
LG1_121700 A A A G G A G A G G G A A 
LG1_121909 T T T C C T C T C C C T T 
LG1_122001 T T T C C T C T C C C T T 
LG1_122175 C C C T T C T C T T T C C 
LG1_122209 A A A G G A G A G G G A A 
LG1_122391 G G G C C G C G C C C G G 
LG1_122644 T T T C C T C T C C C T T 
LG1_122767 G G G A A G A G A A A G G 
LG1_122780 A A A T T A T A T T T A A 
LG1_122798 T T T C C T C T C C C T T 
LG1_123025 C C C T T C T C T T T C C 
LG1_123493 A A A G G A G A G G G A A 
LG1_123608 G G G C C G C G C C C G G 
LG1_123609 T T T C C T C T C C C T T 
LG1_123682 C C C T T C T C T T T C C 
LG1_123810 G G G A A G A G A A A G G 
LG1_123869 G G G A A G A G A A A G G 
LG1_123874 A A A G G A G A G G G A A 
LG1_123974 A A A C C A C A C C C A A 
LG1_124091 C C C T T C T C T T T C C 
LG1_124301 C C C T T C T C T T T C C 
LG1_124649 T T T C C T C T C C C T T 
LG1_124667 T T T C C T C T C C C T T 
LG1_124678 G G G A A G A G A A A G G 
LG1_124687 C C C T T C T C T T T C C 
LG1_124710 T T T C C T C T C C C T T 
LG1_124909 T T T C C T C T C C C T T 
LG1_124918 A A A T T A T A T T T A A 
LG1_124919 G G G A A G A G A A A G G 
LG1_125009 T T T C C T C T C C C T T 
LG1_125014 G G G A A G A G A A A G G 
LG1_126107 G G G A A G A G A A A G G 
LG1_126607 C C C T T C T C T T T C C 
LG1_128610 T T T C C T C T C C C T T 
LG1_129490 C C C T T C T C T T T C C 
LG1_129774 C C C G G C G C G G G C C 
LG1_131062 G G G A A G A G A A A G G 
LG1_131141 G G G A A G A G A A A G G 
LG1_131142 C C C T T C T C T T T C C 
LG1_131238 T T T C C T C T C C C T T 
LG1_131272 T T T C C T C T C C C T T 
LG1_131274 C C C G G C G C G G G C C 
LG1_131289 T T T C C T C T C C C T T 
LG1_131290 T T T C C T C T C C C T T 
LG1_131299 A A A G G A G A G G G A A 
LG1_131305 T T T C C T C T C C C T T 
LG1_131350 A A A G G A G A G G G A A 
LG1_131361 G G G A A G A G A A A G G 
LG1_131398 G G G A A G A G A A A G G 
LG1_131496 C C C T T C T C T T T C C 
LG1_131965 T T T C C T C T C C C T T 
LG1_132026 T T T C C T C T C C C T T 
LG1_132027 T T T C C T C T C C C T T 
LG1_132508 T T T C C T C T C C C T T 
LG1_132647 G G G A A G A G A A A G G 
LG1_132668 A A A G G A G A G G G A A 
LG1_132673 G G G A A G A G A A A G G 
LG1_132679 T T T A A T A T A A A T T 
LG1_132688 C C C T T C T C T T T C C 
LG1_132694 A A A G G A G A G G G A A 
LG1_132710 T T T C C T C T C C C T T 
LG1_132723 G G G A A G A G A A A G G 
LG1_132748 G G G C C G C G C C C G G 
LG1_132765 G G G A A G A G A A A G G 
LG1_132778 C C C T T C T C T T T C C 
LG1_132809 A A A G G A G A G G G A A 
LG1_132846 C C C T T C T C T T T C C 
LG1_132863 T T T C C T C T C C C T T 
LG1_133009 T T T C C T C T C C C T T 
LG1_133014 C C C T T C T C T T T C C 
LG1_133032 C C C T T C T C T T T C C 
LG1_133117 A A A C C A C A C C C A A 
LG1_133124 T T T C C T C T C C C T T 
LG1_133237 G G G A A G A G A A A G G 
LG1_133308 G G G A A G A G A A A G G 
LG1_133315 G G G A A G A G A A A G G 
LG1_133365 C C C T T C T C T T T C C 
LG1_133650 C C C T T C T C T T T C C 
LG1_136559 T T T C C T C T C C C T T 
LG1_136566 C C C T T C T C T T T C C 
LG1_136568 A A A G G A G A G G G A A 
LG1_136580 G G G C C G C G C C C G G 
LG1_136583 A A A G G A G A G G G A A 
LG1_136585 G G G C C G C G C C C G G 
LG1_136752 C C C T T C T C T T T C C 
LG1_136762 C C C T T C T C T T T C C 
LG1_136935 T T T C C T C T C C C T T 
LG1_137126 C C C T T C T C T T T C C 
LG1_137288 A A A G G A G A G G G A A 
LG1_137299 A A A G G A G A G G G A A 
LG1_137303 G G G A A G A G A A A G G 
LG1_143656 G G G C C G C G C C C G G 
LG1_143677 A A A G G A G A G G G A A 
LG1_143709 T T T C C T C T C C C T T 
LG1_144712 A A A G G A G A G G G A A 
LG1_144881 C C C T T C T C T T T C C 
LG1_145093 G G G A A G A G A A A G G 
LG1_145385 C C C T T C T C T T T C C 
LG1_146017 C C C T T C T C T T T C C 
LG1_146217 A A A G G A G A G G G A A 
LG1_146365 A A A G G A G A G G G A A 
LG1_146378 T T T C C T C T C C C T T 
LG1_147512 G G G A A G A G A A A G G 
LG1_148149 C C C T T C T C T T T C C 
LG1_148224 G G G A A G A G A A A G G 
LG1_148315 T T T C C T C T C C C T T 
LG1_151021 C C C T T C T C T T T C C 
LG1_151030 G G G A A G A G A A A G G 
LG1_151165 A A A C C A C A C C C A A 
LG1_151166 G G G C C G C G C C C G G 
LG1_152322 C C C G G C G C G G G C C 
LG1_152499 T T T C C T C T C C C T T 
LG1_152536 G G G A A G A G A A A G G 
LG1_152538 C C C G G C G C G G G C C 
LG1_152554 G G G C C G C G C C C G G 
LG1_152575 G G G A A G A G A A A G G 
LG1_152714 C C C T T C T C T T T C C 
LG1_153791 A A A G G A G A G G G A A 
LG1_154305 A A A G G A G A G G G A A 
LG1_154398 C C C T T C T C T T T C C 
LG1_154515 A A A G G A G A G G G A A 
LG1_154598 G G G A A G A G A A A G G 
LG1_154634 T T T A A T A T A A A T T 
LG1_154645 G G G T T G T G T T T G G 
LG1_154740 C C C G G C G C G G G C C 
LG1_154777 C C C T T C T C T T T C C 
LG1_154820 C C C T T C T C T T T C C 
LG1_154842 G G G A A G A G A A A G G 
LG1_154857 G G G A A G A G A A A G G 
LG1_154895 T T T C C T C T C C C T T 
LG1_154900 C C C T T C T C T T T C C 
LG1_154907 T T T C C T C T C C C T T 
LG1_154919 G G G A A G A G A A A G G 
LG1_154922 A A A G G A G A G G G A A 
LG1_154925 A A A G G A G A G G G A A 
LG1_154943 A A A G G A G A G G G A A 
LG1_154974 C C C T T C T C T T T C C 
LG1_154982 A A A C C A C A C C C A A 
LG1_154984 T T T C C T C T C C C T T 
LG1_154998 T T T C C T C T C C C T T 
LG1_155240 A A A G G A G A G G G A A 
LG1_155263 G G G C C G C G C C C G G 
LG1_155427 G G G A A G A G A A A G G 
LG1_155636 T T T C C T C T C C C T T 
LG1_156181 T T T C C T C T C C C T T 
LG1_157531 G G G A A G A G A A A G G 
LG1_157837 A A A G G A G A G G G A A 
LG1_157898 C C C T T C T C T T T C C 
LG1_158500 A A A C C A C A C C C A A 
LG1_160405 C C C T T C T C T T T C C 
LG1_160720 G G G A A G A G A A A G G 
LG1_160734 A A A G G A G A G G G A A 
LG1_162769 G G G C C G C G C C C G G 
LG1_163506 G G G A A G A G A A A G G 
LG1_163939 C C C T T C T C T T T C C 
LG1_163988 C C C G G C G C G G G C C 
LG1_165232 T T T C C T C T C C C T T 
LG1_165363 A A A G G A G A G G G A A 
LG1_165548 C C C T T C T C T T T C C 
LG1_166676 G G G A A G A G A A A G G 
LG1_166700 G G G A A G A G A A A G G 
LG1_167017 G G G A A G A G A A A G G 
LG1_167076 T T T C C T C T C C C T T 
LG1_167249 A A A G G A G A G G G A A 
LG1_167513 G G G A A G A G A A A G G 
LG1_168067 G G G A A G A G A A A G G 
LG1_170496 A A A G G A G A G G G A A 
LG1_170497 A A A C C A C A C C C A A 
LG1_170812 A A A G G A G A G G G A A 
LG1_170829 A A A G G A G A G G G A A 
LG1_170830 T T T C C T C T C C C T T 
LG1_170843 T T T A A T A T A A A T T 
LG1_170881 T T T C C T C T C C C T T 
LG1_171634 A A A G G A G A G G G A A 
LG1_171681 G G G A A G A G A A A G G 
LG1_173238 A A A G G A G A G G G A A 
LG1_173865 G G G A A G A G A A A G G 
LG1_174753 G G G A A G A G A A A G G 
LG1_174766 G G G A A G A G A A A G G 
LG1_177571 A A A G G A G A G G G A A 
LG1_177628 C C C T T C T C T T T C C 
LG1_177647 T T T C C T C T C C C T T 
LG1_179121 A A A G G A G A G G G A A 
LG1_179273 C C C T T C T C T T T C C 
LG1_181331 G G G A A G A G A A A G G 
LG1_182376 A A A G G A G A G G G A A 
LG1_182389 G G G A A G A G A A A G G 
LG1_182421 C C C T T C T C T T T C C 
LG1_182441 G G G A A G A G A A A G G 
LG1_182476 A A A G G A G A G G G A A 
LG1_182510 A A A G G A G A G G G A A 
LG1_182528 C C C T T C T C T T T C C 
LG1_182561 G G G A A G A G A A A G G 
LG1_182982 C C C T T C T C T T T C C 
LG1_182996 A A A G G A G A G G G A A 
LG1_184344 G G G A A G A G A A A G G 
LG1_187028 G G G A A G A G A A A G G 
LG1_188053 A A A G G A G A G G G A A 
LG1_188085 C C C T T C T C T T T C C 
LG1_188295 T T T C C T C T C C C T T 
LG1_188355 C C C A A C A C A A A C C 
LG1_188389 C C C T T C T C T T T C C 
LG1_188408 T T T A A T A T A A A T T 
LG1_188787 A A A G G A G A G G G A A 
LG1_188848 A A A G G A G A G G G A A 
LG1_189548 T T T C C T C T C C C T T 
LG1_189558 C C C T T C T C T T T C C 
LG1_189564 T T T C C T C T C C C T T 
LG1_189704 C C C T T C T C T T T C C 
LG1_189844 T T T C C T C T C C C T T 
LG1_190050 T T T C C T C T C C C T T 
LG1_190169 C C C T T C T C T T T C C 
LG1_190201 T T T C C T C T C C C T T 
LG1_191019 A A A G G A G A G G G A A 
LG1_191027 C C C T T C T C T T T C C 
LG1_191048 G G G A A G A G A A A G G 
LG1_191094 C C C T T C T C T T T C C 
LG1_192790 T T T C C T C T C C C T T 
LG1_192795 G G G C C G C G C C C G G 
LG1_192852 T T T C C T C T C C C T T 
LG1_192923 A A A C C A C A C C C A A 
LG1_192969 T T T G G T G T G G G T T 
LG1_193039 A A A G G A G A G G G A A 
LG1_193203 G G G C C G C G C C C G G 
LG1_193267 G G G C C G C G C C C G G 
LG1_193320 A A A G G A G A G G G A A 
LG1_193330 T T T C C T C T C C C T T 
LG1_193352 C C C T T C T C T T T C C 
LG1_193353 T T T C C T C T C C C T T 
LG1_193482 C C C T T C T C T T T C C 
LG1_193487 T T T C C T C T C C C T T 
LG1_193729 A A A G G A G A G G G A A 
LG1_193740 C C C T T C T C T T T C C 
LG1_193754 C C C T T C T C T T T C C 
LG1_193757 A A A G G A G A G G G A A 
LG1_193782 T T T C C T C T C C C T T 
LG1_193831 T T T C C T C T C C C T T 
LG1_193837 A A A G G A G A G G G A A 
LG1_194249 T T T C C T C T C C C T T 
LG1_194257 C C C T T C T C T T T C C 
LG1_194270 T T T C C T C T C C C T T 
LG1_194299 A A A G G A G A G G G A A 
LG1_194304 C C C T T C T C T T T C C 
LG1_194311 T T T C C T C T C C C T T 
LG1_194582 T T T C C T C T C C C T T 
LG1_200345 A A A G G A G A G G G A A 
LG1_200539 T T T A A T A T A A A T T 
LG1_201656 A A A G G A G A G G G A A 
LG1_204168 G G G A A G A G A A A G G 
LG1_204181 C C C T T C T C T T T C C 
LG1_204189 C C C G G C G C G G G C C 
LG1_204242 A A A G G A G A G G G A A 
LG1_204332 T T T C C T C T C C C T T 
LG1_204395 A A A G G A G A G G G A A 
LG1_204425 A A A G G A G A G G G A A 
LG1_204647 A A A G G A G A G G G A A 
LG1_205221 T T T C C T C T C C C T T 
LG1_205274 C C C G G C G C G G G C C 
LG1_205285 C C C T T C T C T T T C C 
LG1_205508 G G G A A G A G A A A G G 
LG1_205598 G G G C C G C G C C C G G 
LG1_205889 A A A T T A T A T T T A A 
LG1_205913 G G G A A G A G A A A G G 
LG1_205921 A A A G G A G A G G G A A 
LG1_206032 C C C T T C T C T T T C C 
LG1_206096 T T T C C T C T C C C T T 
LG1_206236 G G G A A G A G A A A G G 
LG1_206336 A A A G G A G A G G G A A 
LG1_206373 A A A G G A G A G G G A A 
LG1_206816 G G G A A G A G A A A G G 
LG1_206825 G G G A A G A G A A A G G 
LG1_206872 A A A G G A G A G G G A A 
LG1_206901 G G G A A G A G A A A G G 
LG1_207120 G G G A A G A G A A A G G 
LG1_207135 A A A G G A G A G G G A A 
LG1_207760 G G G A A G A G A A A G G 
LG1_208074 T T T C C T C T C C C T T 
LG1_208154 C C C T T C T C T T T C C 
LG1_208180 G G G A A G A G A A A G G 
LG1_208181 C C C T T C T C T T T C C 
LG1_208192 C C C T T C T C T T T C C 
LG1_208195 T T T G G T G T G G G T T 
LG1_208324 C C C T T C T C T T T C C 
LG1_208710 G G G A A G A G A A A G G 
LG1_208785 T T T C C T C T C C C T T 
LG1_208802 G G G A A G A G A A A G G 
LG1_208809 G G G A A G A G A A A G G 
LG1_208844 T T T C C T C T C C C T T 
LG1_208849 T T T C C T C T C C C T T 
LG1_209089 G G G A A G A G A A A G G 
LG1_209164 T T T C C T C T C C C T T 
LG1_209238 T T T C C T C T C C C T T 
LG1_209577 G G G C C G C G C C C G G 
LG1_209722 C C C T T C T C T T T C C 
LG1_209836 T T T A A T A T A A A T T 
LG1_211035 T T T C C T C T C C C T T 
LG1_211233 T T T C C T C T C C C T T 
LG1_211292 C C C A A C A C A A A C C 
LG1_211523 C C C T T C T C T T T C C 
LG1_211621 T T T C C T C T C C C T T 
LG1_211712 G G G A A G A G A A A G G 
LG1_212285 G G G A A G A G A A A G G 
LG1_212399 G G G A A G A G A A A G G 
LG1_212402 C C C T T C T C T T T C C 
LG1_212507 G G G A A G A G A A A G G 
LG1_212576 T T T C C T C T C C C T T 
LG1_214454 T T T A A T A T A A A T T 
LG1_214503 G G G A A G A G A A A G G 
LG1_214526 T T T C C T C T C C C T T 
LG1_214527 C C C T T C T C T T T C C 
LG1_214673 A A A G G A G A G G G A A 
LG1_214911 T T T C C T C T C C C T T 
LG1_214913 C C C T T C T C T T T C C 
LG1_214955 A A A G G A G A G G G A A 
LG1_215045 G G G A A G A G A A A G G 
LG1_215573 C C C T T C T C T T T C C 
LG1_215622 G G G A A G A G A A A G G 
LG1_216344 C C C T T C T C T T T C C 
LG1_217788 A A A G G A G A G G G A A 
LG1_217798 G G G A A G A G A A A G G 
LG1_218323 G G G C C G C G C C C G G 
LG1_218396 T T T C C T C T C C C T T 
LG1_219047 A A A G G A G A G G G A A 
LG1_219305 G G G A A G A G A A A G G 
LG1_219437 A A A G G A G A G G G A A 
LG1_220054 T T T A A T A T A A A T T 
LG1_220116 T T T C C T C T C C C T T 
LG1_220127 A A A G G A G A G G G A A 
LG1_220142 C C C G G C G C G G G C C 
LG1_220192 T T T C C T C T C C C T T 
LG1_220907 T T T C C T C T C C C T T 
LG1_220937 T T T C C T C T C C C T T 
LG1_221592 A A A C C A C A C C C A A 
LG1_221612 A A A G G A G A G G G A A 
LG1_221632 C C C T T C T C T T T C C 
LG1_221751 A A A G G A G A G G G A A 
LG1_221833 A A A G G A G A G G G A A 
LG1_221959 G G G A A G A G A A A G G 
LG1_221962 G G G A A G A G A A A G G 
LG1_222506 C C C T T C T C T T T C C 
LG1_222524 G G G A A G A G A A A G G 
LG1_222553 A A A G G A G A G G G A A 
LG1_222595 A A A G G A G A G G G A A 
LG1_222596 G G G A A G A G A A A G G 
LG1_222602 G G G A A G A G A A A G G 
LG1_222616 A A A G G A G A G G G A A 
LG1_222674 G G G A A G A G A A A G G 
LG1_222703 T T T C C T C T C C C T T 
LG1_223093 A A A G G A G A G G G A A 
LG1_223997 T T T C C T C T C C C T T 
LG1_224442 C C C T T C T C T T T C C 
LG1_224463 G G G A A G A G A A A G G 
LG1_224683 T T T C C T C T C C C T T 
LG1_225122 G G G A A G A G A A A G G 
LG1_225654 T T T G G T G T G G G T T 
LG1_230879 G G G A A G A G A A A G G 
LG1_230996 G G G A A G A G A A A G G 
LG1_231066 G G G A A G A G A A A G G 
LG1_231069 A A A G G A G A G G G A A 
LG1_231997 C C C T T C T C T T T C C 
LG1_232060 A A A G G A G A G G G A A 
LG1_232111 A A A G G A G A G G G A A 
LG1_232189 A A A G G A G A G G G A A 
LG1_232190 G G G A A G A G A A A G G 
LG1_233165 C C C A A C A C A A A C C 
LG1_233182 C C C G G C G C G G G C C 
LG1_233197 G G G A A G A G A A A G G 
LG1_233323 A A A G G A G A G G G A A 
LG1_233334 G G G A A G A G A A A G G 
LG1_233336 C C C T T C T C T T T C C 
LG1_233345 G G G A A G A G A A A G G 
LG1_233352 G G G A A G A G A A A G G 
LG1_233354 G G G A A G A G A A A G G 
LG1_233399 C C C T T C T C T T T C C 
LG1_233469 T T T C C T C T C C C T T 
LG1_233472 C C C T T C T C T T T C C 
LG1_233484 T T T C C T C T C C C T T 
LG1_233494 C C C T T C T C T T T C C 
LG1_233501 G G G A A G A G A A A G G 
LG1_233684 T T T C C T C T C C C T T 
LG1_237843 C C C T T C T C T T T C C 
LG1_237937 G G G T T G T G T T T G G 
LG1_237984 G G G A A G A G A A A G G 
LG1_238850 G G G A A G A G A A A G G 
LG1_238916 C C C T T C T C T T T C C 
LG1_239449 T T T C C T C T C C C T T 
LG1_239663 A A A T T A T A T T T A A 
LG1_239784 T T T C C T C T C C C T T 
LG1_239843 C C C T T C T C T T T C C 
LG1_239889 C C C T T C T C T T T C C 
LG1_239915 T T T C C T C T C C C T T 
LG1_239920 C C C T T C T C T T T C C 
LG1_239935 T T T C C T C T C C C T T 
LG1_240014 G G G T T G T G T T T G G 
LG1_240120 T T T C C T C T C C C T T 
LG1_240237 A A A G G A G A G G G A A 
LG1_240267 C C C T T C T C T T T C C 
LG1_240283 G G G A A G A G A A A G G 
LG1_240345 A A A G G A G A G G G A A 
LG1_240386 A A A G G A G A G G G A A 
LG1_240442 T T T C C T C T C C C T T 
LG1_240568 G G G A A G A G A A A G G 
LG1_240625 T T T C C T C T C C C T T 
LG1_240630 A A A G G A G A G G G A A 
LG1_240634 C C C T T C T C T T T C C 
LG1_240707 G G G A A G A G A A A G G 
LG1_240721 C C C T T C T C T T T C C 
LG1_240731 A A A G G A G A G G G A A 
LG1_240746 T T T A A T A T A A A T T 
LG1_240747 G G G T T G T G T T T G G 
LG1_240770 G G G A A G A G A A A G G 
LG1_240773 G G G C C G C G C C C G G 
LG1_240789 G G G T T G T G T T T G G 
LG1_240804 T T T A A T A T A A A T T 
LG1_240867 C C C G G C G C G G G C C 
LG1_242252 C C C T T C T C T T T C C 
LG1_242253 G G G A A G A G A A A G G 
LG1_243536 T T T C C T C T C C C T T 
LG1_245150 G G G A A G A G A A A G G 
LG1_245169 A A A G G A G A G G G A A 
LG1_245409 C C C A A C A C A A A C C 
LG1_245902 T T T C C T C T C C C T T 
LG1_245914 T T T A A T A T A A A T T 
LG1_245928 G G G A A G A G A A A G G 
LG1_246056 A A A G G A G A G G G A A 
LG1_246817 T T T C C T C T C C C T T 
LG1_247016 T T T C C T C T C C C T T 
LG1_249185 G G G T T G T G T T G G G 
LG1_249918 G G G T T G T G T T G G G 
LG1_250012 T T T C C T C T C C T T T 
LG1_250301 T T T C C T C T C C T T T 
LG1_250360 A A A G G A G A G G A A A 
LG1_251032 C C C T T C T C T T C C C 
LG1_251240 C C C T T C T C T T C C C 
LG1_251262 T T T A A T A T A A T T T 
LG1_251275 A A A G G A G A G G A A A 
LG1_251380 T T T C C T C T C C T T T 
LG1_251431 C C C T T C T C T T C C C 
LG1_251433 C C C T T C T C T T C C C 
LG1_251470 C C C T T C T C T T C C C 
LG1_251475 T T T C C T C T C C T T T 
LG1_251487 G G G A A G A G A A G G G 
LG1_251578 T T T C C T C T C C T T T 
LG1_251582 G G G A A G A G A A G G G 
LG1_251608 G G G A A G A G A A G G G 
LG1_251612 G G G A A G A G A A G G G 
LG1_251632 A A A G G A G A G G A A A 
LG1_252027 A A A C C A C A C C A A A 
LG1_252091 T T T G G T G T G G T T T 
LG1_252185 G G G A A G A G A A G G G 
LG1_252299 G G G A A G A G A A G G G 
LG1_252359 T T T G G T G T G G T T T 
LG1_252412 G G G A A G A G A A G G G 
LG1_253682 C C C T T C T C T T C C C 
LG1_253822 C C C A A C A C A A C C C 
LG1_253936 C C C T T C T C T T C C C 
LG1_253985 C C C T T C T C T T C C C 
LG1_254082 A A A G G A G A G G A A A 
LG1_254108 T T T C C T C T C C T T T 
LG1_254116 A A A G G A G A G G A A A 
LG1_254135 C C C T T C T C T T C C C 
LG1_254141 C C C T T C T C T T C C C 
LG1_254142 T T T C C T C T C C T T T 
LG1_254146 C C C T T C T C T T C C C 
LG1_254220 T T T C C T C T C C T T T 
LG1_254258 C C C T T C T C T T C C C 
LG1_254293 T T T C C T C T C C T T T 
LG1_254317 C C C T T C T C T T C C C 
LG1_254326 G G G A A G A G A A G G G 
LG1_254334 A A A G G A G A G G A A A 
LG1_254338 C C C T T C T C T T C C C 
LG1_254377 T T T C C T C T C C T T T 
LG1_254379 T T T C C T C T C C T T T 
LG1_254393 T T T C C T C T C C T T T 
LG1_254410 T T T C C T C T C C T T T 
LG1_254412 A A A G G A G A G G A A A 
LG1_254416 A A A C C A C A C C A A A 
LG1_254427 G G G A A G A G A A G G G 
LG1_254511 T T T C C T C T C C T T T 
LG1_254638 T T T C C T C T C C T T T 
LG1_254640 T T T C C T C T C C T T T 
LG1_254693 G G G A A G A G A A G G G 
LG1_254694 A A A G G A G A G G A A A 
LG1_254699 T T T C C T C T C C T T T 
LG1_254963 G G G A A G A G A A G G G 
LG1_255397 T T T C C T C T C C T T T 
LG1_255503 G G G A A G A G A A G G G 
LG1_255602 A A A G G A G A G G A A A 
LG1_256436 C C C T T C T C T T C C C 
LG1_257787 A A A C C A C A C C A A A 
LG1_257803 A A A G G A G A G G A A A 
LG1_257806 T T T A A T A T A A T T T 
LG1_257829 A A A G G A G A G G A A A 
LG1_257914 T T T C C T C T C C T T T 
LG1_257949 T T T A A T A T A A T T T 
LG1_257950 C C C T T C T C T T C C C 
LG1_257977 C C C T T C T C T T C C C 
LG1_258667 G G G A A G A G A A G G G 
LG1_258715 G G G C C G C G C C G G G 
LG1_258738 C C C T T C T C T T C C C 
LG1_258845 G G G A A G A G A A G G G 
LG1_259690 T T T C C T C T C C T T T 
LG1_259721 G G G T T G T G T T G G G 
LG1_259722 T T T A A T A T A A T T T 
LG1_259724 C C C G G C G C G G C C C 
LG1_259735 G G G A A G A G A A G G G 
LG1_259793 G G G A A G A G A A G G G 
LG1_259841 G G G A A G A G A A G G G 
LG1_259885 T T T C C T C T C C T T T 
LG1_260186 A A A G G A G A G G A A A 
LG1_260357 G G G C C G C G C C G G G 
LG1_260483 A A A G G A G A G G A A A 
LG1_260495 C C C T T C T C T T C C C 
LG1_260501 G G G A A G A G A A G G G 
LG1_260561 C C C T T C T C T T C C C 
LG1_260569 A A A G G A G A G G A A A 
LG1_260594 G G G A A G A G A A G G G 
LG1_260598 A A A G G A G A G G A A A 
LG1_260705 G G G A A G A G A A G G G 
LG1_260784 C C C G G C G C G G C C C 
LG1_260805 C C C T T C T C T T C C C 
LG1_260815 T T T C C T C T C C T T T 
LG1_260825 A A A G G A G A G G A A A 
LG1_260860 T T T C C T C T C C T T T 
LG1_260863 C C C T T C T C T T C C C 
LG1_260988 T T T G G T G T G G T T T 
LG1_262622 C C C T T C T C T T C C C 
LG1_262623 T T T C C T C T C C T T T 
LG1_263241 A A A G G A G A G G A A A 
LG1_264361 T T T C C T C T C C T T T 
LG1_264996 T T T C C T C T C C T T T 
LG1_265080 A A A G G A G A G G A A A 
LG1_265123 C C C T T C T C T T C C C 
LG1_266071 A A A G G A G A G G A A A 
LG1_266421 C C C A A C A C A A C C C 
LG1_266436 C C C T T C T C T T C C C 
LG1_267922 C C C T T C T C T T C C C 
LG1_267927 T T T C C T C T C C T T T 
LG1_268026 A A A G G A G A G G A A A 
LG1_268285 A A A G G A G A G G A A A 
LG1_268371 C C C A A C A C A A C C C 
LG1_268505 C C C T T C T C T T C C C 
LG1_268555 A A A G G A G A G G A A A 
LG1_268647 T T T C C T C T C C T T T 
LG1_268745 A A A G G A G A G G A A A 
LG1_268796 G G G A A G A G A A G G G 
LG1_268823 T T T C C T C T C C T T T 
LG1_268865 C C C T T C T C T T C C C 
LG1_268867 A A A G G A G A G G A A A 
LG1_268877 C C C T T C T C T T C C C 
LG1_268976 G G G A A G A G A A G G G 
LG1_268992 T T T C C T C T C C T T T 
LG1_269051 A A A T T A T A T T A A A 
LG1_269138 C C C A A C A C A A C C C 
LG1_269155 A A A G G A G A G G A A A 
LG1_269169 T T T C C T C T C C T T T 
LG1_269193 A A A G G A G A G G A A A 
LG1_269235 C C C G G C G C G G C C C 
LG1_269278 C C C T T C T C T T C C C 
LG1_269292 T T T C C T C T C C T T T 
LG1_269293 A A A G G A G A G G A A A 
LG1_269331 A A A G G A G A G G A A A 
LG1_269353 A A A G G A G A G G A A A 
LG1_269380 C C C T T C T C T T C C C 
LG1_269395 T T T C C T C T C C T T T 
LG1_269415 A A A G G A G A G G A A A 
LG1_269417 C C C T T C T C T T C C C 
LG1_269432 A A A G G A G A G G A A A 
LG1_269450 C C C T T C T C T T C C C 
LG1_269490 T T T C C T C T C C T T T 
LG1_269530 G G G A A G A G A A G G G 
LG1_269682 T T T C C T C T C C T T T 
LG1_269847 A A A G G A G A G G A A A 
LG1_269854 C C C T T C T C T T C C C 
LG1_270233 C C C T T C T C T T C C C 
LG1_270282 C C C G G C G C G G C C C 
LG1_270289 A A A G G A G A G G A A A 
LG1_270365 C C C T T C T C T T C C C 
LG1_270366 A A A G G A G A G G A A A 
LG1_270404 C C C T T C T C T T C C C 
LG1_270407 G G G A A G A G A A G G G 
LG1_270435 A A A G G A G A G G A A A 
LG1_270897 C C C T T C T C T T C C C 
LG1_271051 A A A C C A C A C C A A A 
LG1_273735 G G G A A G A G A A G G G 
LG1_275806 A A A G G A G A G G A A A 
LG1_275980 G G G A A G A G A A G G G 
LG1_277832 G G G C C G C G C C G G G 
LG1_277912 T T T C C T C T C C T T T 
LG1_280711 C C C T T C T C T T C C C 
LG1_281505 T T T C C T C T C C T T T 
LG1_281607 T T T C C T C T C C T T T 
LG1_281609 T T T C C T C T C C T T T 
LG1_282013 G G G A A G A G A A G G G 
LG1_282022 G G G A A G A G A A G G G 
LG1_282025 C C C G G C G C G G C C C 
LG1_282081 G G G A A G A G A A G G G 
LG1_284629 G G G A A G A G A A G G G 
LG1_284690 A A A G G A G A G G A A A 
LG1_284697 T T T C C T C T C C T T T 
LG1_284698 A A A G G A G A G G A A A 
LG1_285109 T T T C C T C T C C T T T 
LG1_285629 A A A G G A G A G G A A A 
LG1_285749 G G G A A G A G A A G G G 
LG1_285817 C C C T T C T C T T C C C 
LG1_285830 C C C T T C T C T T C C C 
LG1_285867 G G G A A G A G A A G G G 
LG1_285946 C C C T T C T C T T C C C 
LG1_285956 G G G A A G A G A A G G G 
LG1_286033 T T T C C T C T C C T T T 
LG1_286077 C C C G G C G C G G C C C 
LG1_286112 A A A T T A T A T T A A A 
LG1_286172 A A A T T A T A T T A A A 
LG1_286465 T T T C C T C T C C T T T 
LG1_286591 G G G A A G A G A A G G G 
LG1_286620 A A A T T A T A T T A A A 
LG1_286716 A A A G G A G A G G A A A 
LG1_286770 T T T G G T G T G G T T T 
LG1_286816 G G G A A G A G A A G G G 
LG1_286828 G G G A A G A G A A G G G 
LG1_286856 G G G T T G T G T T G G G 
LG1_286862 G G G A A G A G A A G G G 
LG1_286997 T T T C C T C T C C T T T 
LG1_287013 C C C T T C T C T T C C C 
LG1_287154 T T T C C T C T C C T T T 
LG1_287203 A A A G G A G A G G A A A 
LG1_287252 C C C T T C T C T T C C C 
LG1_287261 T T T C C T C T C C T T T 
LG1_288292 G G G A A G A G A A G G G 
LG1_288350 C C C T T C T C T T C C C 
LG1_288369 A A A G G A G A G G A A A 
LG1_288412 C C C T T C T C T T C C C 
LG1_288459 C C C T T C T C T T C C C 
LG1_288465 T T T C C T C T C C T T T 
LG1_288627 A A A G G A G A G G A A A 
LG1_288650 T T T A A T A T A A T T T 
LG1_289011 C C C T T C T C T T C C C 
LG1_289065 C C C T T C T C T T C C C 
LG1_289155 A A A G G A G A G G A A A 
LG1_289288 C C C G G C G C G G C C C 
LG1_289335 C C C T T C T C T T C C C 
LG1_289347 G G G A A G A G A A G G G 
LG1_289440 G G G A A G A G A A G G G 
LG1_289505 A A A G G A G A G G A A A 
LG1_289534 A A A G G A G A G G A A A 
LG1_289540 C C C T T C T C T T C C C 
LG1_289548 G G G A A G A G A A G G G 
LG1_289619 A A A G G A G A G G A A A 
LG1_289626 G G G A A G A G A A G G G 
LG1_289629 A A A G G A G A G G A A A 
LG1_289642 G G G A A G A G A A G G G 
LG1_290398 C C C T T C T C T T C C C 
LG1_293226 T T T C C T C T C C T T T 
LG1_293265 T T T C C T C T C C T T T 
LG1_293270 G G G A A G A G A A G G G 
LG1_293301 G G G A A G A G A A G G G 
LG1_294872 G G G T T G T G T T G G G 
LG1_294875 C C C T T C T C T T C C C 
LG1_296228 C C C T T C T C T T C C C 
LG1_296233 G G G A A G A G A A G G G 
LG1_296234 T T T A A T A T A A T T T 
LG1_296242 T T T C C T C T C C T T T 
LG1_296261 A A A G G A G A G G A A A 
LG1_296293 T T T C C T C T C C T T T 
LG1_296340 G G G A A G A G A A G G G 
LG1_296414 A A A T T A T A T T A A A 
LG1_296436 T T T C C T C T C C T T T 
LG1_296456 T T T C C T C T C C T T T 
LG1_296641 C C C T T C T C T T C C C 
LG1_297433 C C C T T C T C T T C C C 
LG1_297589 G G G C C G C G C C G G G 
LG1_297677 T T T G G T G T G G T T T 
LG1_297713 A A A G G A G A G G A A A 
LG1_298265 G G G A A G A G A A G G G 
LG1_298345 G G G A A G A G A A G G G 
LG1_298467 A A A C C A C A C C A A A 
LG1_300259 G G G A A G A G A A G G G 
LG1_305698 T T T C C T C T C C T T T 
LG1_305774 C C C T T C T C T T C C C 
LG1_305802 A A A G G A G A G G A A A 
LG1_305842 T T T A A T A T A A T T T 
LG1_305879 G G G A A G A G A A G G G 
LG1_305980 C C C T T C T C T T C C C 
LG1_305992 G G G A A G A G A A G G G 
LG1_306017 C C C T T C T C T T C C C 
LG1_306021 T T T C C T C T C C T T T 
LG1_306121 G G G A A G A G A A G G G 
LG1_306127 C C C T T C T C T T C C C 
LG1_306128 T T T C C T C T C C T T T 
LG1_306247 T T T C C T C T C C T T T 
LG1_306263 C C C T T C T C T T C C C 
LG1_306304 T T T A A T A T A A T T T 
LG1_306383 G G G A A G A G A A G G G 
LG1_306815 C C C T T C T C T T C C C 
LG1_306982 T T T C C T C T C C T T T 
LG1_307153 C C C G G C G C G G C C C 
LG1_307629 A A A G G A G A G G A A A 
LG1_307635 A A A G G A G A G G A A A 
LG1_307902 C C C T T C T C T T C C C 
LG1_308906 G G G A A G A G A A G G G 
LG1_308961 G G G A A G A G A A G G G 
LG1_309056 T T T C C T C T C C T T T 
LG1_309252 G G G A A G A G A A G G G 
LG1_312488 G G G A A G A G A A G G G 
LG1_313124 G G G A A G A G A A G G G 
LG1_313164 G G G C C G C G C C G G G 
LG1_313165 T T T G G T G T G G T T T 
LG1_313219 C C C T T C T C T T C C C 
LG1_314429 A A A G G A G A G G A A A 
LG1_314443 T T T C C T C T C C T T T 
LG1_314467 A A A G G A G A G G A A A 
LG1_314478 A A A G G A G A G G A A A 
LG1_314498 G G G A A G A G A A G G G 
LG1_314562 A A A C C A C A C C A A A 
LG1_314567 A A A G G A G A G G A A A 
LG1_314701 C C C T T C T C T T C C C 
LG1_316576 G G G A A G A G A A G G G 
LG1_319143 C C C T T C T C T T C C C 
LG1_319580 A A A G G A G A G G A A A 
LG1_319722 T T T C C T C T C C T T T 
LG1_319756 C C C T T C T C T T C C C 
LG1_319774 T T T C C T C T C C T T T 
LG1_319788 A A A G G A G A G G A A A 
LG1_319824 T T T C C T C T C C T T T 
LG1_327697 C C C T T C T C T T C C C 
LG1_327708 T T T C C T C T C C T T T 
LG1_327731 C C C T T C T C T T C C C 
LG1_327836 G G G A A G A G A A G G G 
LG1_328165 G G G A A G A G A A G G G 
LG1_328586 C C C T T C T C T T C C C 
LG1_328608 A A A G G A G A G G A A A 
LG1_328688 G G G A A G A G A A G G G 
LG1_328840 C C C T T C T C T T C C C 
LG1_329790 A A A G G A G A G G A A A 
LG1_330413 G G G A A G A G A A G G G 
LG1_330937 G G G A A G A G A A G G G 
LG1_332867 A A A G G A G A G G A A A 
LG1_332995 T T T C C T C T C C T T T 
LG1_333110 A A A G G A G A G G A A A 
LG1_333113 A A A G G A G A G G A A A 
LG1_333640 C C C T T C T C T T C C C 
LG1_334076 G G G A A G A G A A G G G 
LG1_334460 T T T C C T C T C C T T T 
LG1_334506 A A A G G A G A G G A A A 
LG1_334649 G G G A A G A G A A G G G 
LG1_334739 A A A G G A G A G G A A A 
LG1_334759 G G G A A G A G A A G G G 
LG1_334868 A A A G G A G A G G A A A 
LG1_335354 C C C T T C T C T T C C C 
LG1_336946 G G G A A G A G A A G G G 
LG1_337360 G G G A A G A G A A G G G 
LG1_349504 G G G C C G C G C C G G G 
LG1_351999 A A A G G A G A G G A A A 
LG1_355457 C C C A A C A C A A C C C 
LG1_355462 C C C A A C A C A A C C C 
LG1_359738 G G G A A G A G A A G G G 
LG1_359761 C C C T T C T C T T C C C 
LG1_360015 C C C A A C A C A A C C C 
LG1_360204 A A A G G A G A G G A A A 
LG1_360814 C C C T T C T C T T C C C 
LG1_360897 G G G A A G A G A A G G G 
LG1_362343 G G G A A G A G A A G G G 
LG1_367874 C C C T T C T C T T C C C 
LG1_369751 C C C T T C T C T T C C C 
LG1_369982 A A A G G A G A G G A A A 
LG1_371202 G G G A A G A G A A G G G 
LG1_371212 C C C T T C T C T T C C C 
LG1_371227 C C C T T C T C T T C C C 
LG1_371242 T T T C C T C T C C T T T 
LG1_371245 G G G A A G A G A A G G G 
LG1_371275 C C C T T C T C T T C C C 
LG1_371602 C C C T T C T C T T C C C 
LG1_373712 A A A G G A G A G G A A A 
LG1_374402 C C C T T C T C T T C C C 
LG1_387209 G G G A A G A G A A G G G 
LG1_387214 G G G A A G A G A A G G G 
LG1_387282 T T T A A T A T A A T T T 
LG1_387610 A A A G G A G A G G A A A 
LG1_387878 G G G T T G T G T T G G G 
LG1_387902 C C C T T C T C T T C C C 
LG1_387910 T T T G G T G T G G T T T 
LG1_388285 T T T C C T C T C C T T T 
LG1_388297 A A A G G A G A G G A A A 
LG1_388430 C C C G G C G C G G C C C 
LG1_388435 C C C T T C T C T T C C C 
LG1_388465 C C C A A C A C A A C C C 
LG1_388480 C C C T T C T C T T C C C 
LG1_388505 G G G A A G A G A A G G G 
LG1_388773 A A A G G A G A G G A A A 
LG1_388776 A A A C C A C A C C A A A 
LG1_392193 T T T C C T C T C C T T T 
LG1_392268 G G G A A G A G A A G G G 
LG1_392273 A A A G G A G A G G A A A 
LG1_392398 G G G A A G A G A A G G G 
LG1_392899 G G G A A G A G A A G G G 
LG1_392906 C C C T T C T C T T C C C 
LG1_392935 C C C T T C T C T T C C C 
LG1_392960 A A A G G A G A G G A A A 
LG1_393001 C C C T T C T C T T C C C 
LG1_393066 A A A G G A G A G G A A A 
LG1_393171 T T T C C T C T C C T T T 
LG1_393204 G G G A A G A G A A G G G 
LG1_393221 C C C T T C T C T T C C C 
LG1_393257 G G G A A G A G A A G G G 
LG1_393278 C C C G G C G C G G C C C 
LG1_393343 A A A G G A G A G G A A A 
LG1_393349 T T T C C T C T C C T T T 
LG1_393392 T T T C C T C T C C T T T 
LG1_393393 A A A G G A G A G G A A A 
LG1_393435 G G G A A G A G A A G G G 
LG1_393439 A A A G G A G A G G A A A 
LG1_393450 G G G A A G A G A A G G G 
LG1_393683 G G G A A G A G A A G G G 
LG1_393909 G G G A A G A G A A G G G 
LG1_393938 T T T C C T C T C C T T T 
LG1_393952 C C C T T C T C T T C C C 
LG1_393981 G G G A A G A G A A G G G 
LG1_394015 C C C T T C T C T T C C C 
LG1_394050 G G G A A G A G A A G G G 
LG1_394155 A A A G G A G A G G A A A 
LG1_394194 T T T C C T C T C C T T T 
LG1_394235 T T T C C T C T C C T T T 
LG1_394236 T T T C C T C T C C T T T 
LG1_394307 C C C T T C T C T T C C C 
LG1_394319 G G G A A G A G A A G G G 
LG1_394414 A A A G G A G A G G A A A 
LG1_394498 G G G A A G A G A A G G G 
LG1_394547 T T T G G T G T G G T T T 
LG1_394592 G G G C C G C G C C G G G 
LG1_394731 T T T C C T C T C C T T T 
LG1_394941 G G G A A G A G A A G G G 
LG1_394943 T T T C C T C T C C T T T 
LG1_395032 G G G A A G A G A A G G G 
LG1_395051 G G G A A G A G A A G G G 
LG1_395060 C C C G G C G C G G C C C 
LG1_395475 G G G T T G T G T T G G G 
LG1_395478 A A A G G A G A G G A A A 
LG1_395592 T T T C C T C T C C T T T 
LG1_395604 T T T C C T C T C C T T T 
LG1_395616 C C C T T C T C T T C C C 
LG1_395777 A A A G G A G A G G A A A 
LG1_395851 C C C A A C A C A A C C C 
LG1_396096 G G G A A G A G A A G G G 
LG1_396421 T T T C C T C T C C T T T 
LG1_396445 T T T C C T C T C C T T T 
LG1_396867 G G G A A G A G A A G G G 
LG1_396868 C C C G G C G C G G C C C 
LG1_397260 G G G A A G A G A A G G G 
LG1_397270 A A A G G A G A G G A A A 
LG1_397324 C C C T T C T C T T C C C 
LG1_397394 A A A G G A G A G G A A A 
LG1_397662 T T T C C T C T C C T T T 
LG1_397668 A A A G G A G A G G A A A 
LG1_397820 C C C T T C T C T T C C C 
LG1_397826 C C C G G C G C G G C C C 
LG1_397845 A A A G G A G A G G A A A 
LG1_397900 T T T C C T C T C C T T T 
LG1_397908 G G G A A G A G A A G G G 
LG1_397921 C C C T T C T C T T C C C 
LG1_398014 G G G A A G A G A A G G G 
LG1_398242 A A A G G A G A G G A A A 
LG1_398372 C C C G G C G C G G C C C 
LG1_398381 G G G A A G A G A A G G G 
LG1_398413 A A A T T A T A T T A A A 
LG1_398760 G G G A A G A G A A G G G 
LG1_398857 A A A G G A G A G G A A A 
LG1_399093 G G G A A G A G A A G G G 
LG1_399262 C C C G G C G C G G C C C 
LG1_399397 T T T C C T C T C C T T T 
LG1_399422 G G G A A G A G A A G G G 
LG1_399434 A A A G G A G A G G A A A 
LG1_399435 C C C T T C T C T T C C C 
LG1_399493 A A A G G A G A G G A A A 
LG1_399760 C C C T T C T C T T C C C 
LG1_399904 C C C T T C T C T T C C C 
LG1_400051 G G G A A G A G A A G G G 
LG1_400111 T T T C C T C T C C T T T 
LG1_400181 C C C A A C A C A A C C C 
LG1_400185 A A A G G A G A G G A A A 
LG1_400437 T T T C C T C T C C T T T 
LG1_400452 G G G A A G A G A A G G G 
LG1_400458 G G G A A G A G A A G G G 
LG1_400515 A A A G G A G A G G A A A 
LG1_400578 G G G A A G A G A A G G G 
LG1_400585 G G G A A G A G A A G G G 
LG1_400600 G G G A A G A G A A G G G 
LG1_400626 C C C T T C T C T T C C C 
LG1_400720 C C C A A C A C A A C C C 
LG1_400780 G G G A A G A G A A G G G 
LG1_401036 G G G A A G A G A A G G G 
LG1_401053 C C C G G C G C G G C C C 
LG1_401055 A A A G G A G A G G A A A 
LG1_401201 A A A G G A G A G G A A A 
LG1_401257 G G G A A G A G A A G G G 
LG1_401280 C C C T T C T C T T C C C 
LG1_401296 G G G A A G A G A A G G G 
LG1_401298 C C C T T C T C T T C C C 
LG1_401317 A A A G G A G A G G A A A 
LG1_401343 G G G A A G A G A A G G G 
LG1_401345 A A A G G A G A G G A A A 
LG1_401875 G G G A A G A G A A G G G 
LG1_401984 C C C T T C T C T T C C C 
LG1_402111 T T T A A T A T A A T T T 
LG1_402119 T T T C C T C T C C T T T 
LG1_403125 A A A G G A G A G G A A A 
LG1_403204 G G G A A G A G A A G G G 
LG1_403254 C C C A A C A C A A C C C 
LG1_403260 T T T C C T C T C C T T T 
LG1_403270 G G G A A G A G A A G G G 
LG1_403318 G G G A A G A G A A G G G 
LG1_403332 T T T A A T A T A A T T T 
LG1_403340 G G G T T G T G T T G G G 
LG1_403524 C C C A A C A C A A C C C 
LG1_404354 T T T C C T C T C C T T T 
LG1_404553 C C C T T C T C T T C C C 
LG1_404596 C C C T T C T C T T C C C 
LG1_404660 G G G A A G A G A A G G G 
LG1_404681 A A A G G A G A G G A A A 
LG1_404687 C C C T T C T C T T C C C 
LG1_404771 C C C T T C T C T T C C C 
LG1_404908 A A A C C A C A C C A A A 
LG1_405497 A A A G G A G A G G A A A 
LG1_405672 T T T C C T C T C C T T T 
LG1_405676 T T T C C T C T C C T T T 
LG1_405678 A A A G G A G A G G A A A 
LG1_405685 G G G A A G A G A A G G G 
LG1_405784 T T T C C T C T C C T T T 
LG1_405938 C C C T T C T C T T C C C 
LG1_405942 C C C T T C T C T T C C C 
LG1_405992 T T T C C T C T C C T T T 
LG1_406008 C C C T T C T C T T C C C 
LG1_406012 T T T C C T C T C C T T T 
LG1_406015 T T T C C T C T C C T T T 
LG1_406264 G G G A A G A G A A G G G 
LG1_406300 C C C T T C T C T T C C C 
LG1_406304 G G G C C G C G C C G G G 
LG1_406330 G G G A A G A G A A G G G 
LG1_406510 A A A G G A G A G G A A A 
LG1_406515 C C C T T C T C T T C C C 
LG1_406517 T T T C C T C T C C T T T 
LG1_406523 T T T C C T C T C C T T T 
LG1_406530 A A A G G A G A G G A A A 
LG1_406544 C C C T T C T C T T C C C 
LG1_406557 T T T C C T C T C C T T T 
LG1_406589 G G G T T G T G T T G G G 
LG1_406649 A A A G G A G A G G A A A 
LG1_406660 T T T C C T C T C C T T T 
LG1_406688 C C C T T C T C T T C C C 
LG1_406729 G G G A A G A G A A G G G 
LG1_406784 C C C T T C T C T T C C C 
LG1_406791 T T T A A T A T A A T T T 
LG1_406799 C C C T T C T C T T C C C 
LG1_406819 C C C T T C T C T T C C C 
LG1_406976 A A A G G A G A G G A A A 
LG1_406990 C C C T T C T C T T C C C 
LG1_407086 C C C T T C T C T T C C C 
LG1_407088 G G G A A G A G A A G G G 
LG1_407165 A A A C C A C A C C A A A 
LG1_407935 A A A G G A G A G G A A A 
LG1_408097 G G G A A G A G A A G G G 
LG1_408101 A A A G G A G A G G A A A 
LG1_408405 G G G A A G A G A A G G G 
LG1_408501 T T T C C T C T C C T T T 
LG1_408553 C C C T T C T C T T C C C 
LG1_408744 A A A G G A G A G G A A A 
LG1_408764 A A A G G A G A G G A A A 
LG1_410154 G G G A A G A G A A G G G 
LG1_410219 C C C T T C T C T T C C C 
LG1_410640 T T T C C T C T C C T T T 
LG1_410726 G G G A A G A G A A G G G 
LG1_410856 C C C T T C T C T T C C C 
LG1_413410 C C C G G C G C G G C C C 
LG1_413448 G G G T T G T G T T G G G 
LG1_413452 A A A G G A G A G G A A A 
LG1_413487 G G G A A G A G A A G G G 
LG1_413544 C C C T T C T C T T C C C 
LG1_413670 T T T C C T C T C C T T T 
LG1_413845 T T T C C T C T C C T T T 
LG1_413849 G G G A A G A G A A G G G 
LG1_413928 T T T C C T C T C C T T T 
LG1_414003 A A A G G A G A G G A A A 
LG1_414078 G G G A A G A G A A G G G 
LG1_414083 G G G A A G A G A A G G G 
LG1_414131 C C C T T C T C T T C C C 
LG1_414375 G G G A A G A G A A G G G 
LG1_414377 C C C T T C T C T T C C C 
LG1_414384 A A A G G A G A G G A A A 
LG1_414386 C C C T T C T C T T C C C 
LG1_414395 C C C T T C T C T T C C C 
LG1_414398 T T T C C T C T C C T T T 
LG1_414829 C C C T T C T C T T C C C 
LG1_414968 C C C G G C G C G G C C C 
LG1_415025 A A A G G A G A G G A A A 
LG1_415053 A A A G G A G A G G A A A 
LG1_415056 C C C T T C T C T T C C C 
LG1_415217 A A A G G A G A G G A A A 
LG1_415462 C C C T T C T C T T C C C 
LG1_415501 T T T C C T C T C C T T T 
LG1_415585 T T T C C T C T C C T T T 
LG1_416124 A A A G G A G A G G A A A 
LG1_416226 C C C T T C T C T T C C C 
LG1_416232 A A A T T A T A T T A A A 
LG1_416302 C C C T T C T C T T C C C 
LG1_416341 G G G T T G T G T T G G G 
LG1_416350 C C C T T C T C T T C C C 
LG1_416381 T T T G G T G T G G T T T 
LG1_416387 A A A G G A G A G G A A A 
LG1_416395 C C C T T C T C T T C C C 
LG1_416422 G G G A A G A G A A G G G 
LG1_416475 T T T C C T C T C C T T T 
LG1_416519 T T T C C T C T C C T T T 
LG1_416542 A A A G G A G A G G A A A 
LG1_416544 A A A G G A G A G G A A A 
LG1_416781 T T T C C T C T C C T T T 
LG1_416790 C C C T T C T C T T C C C 
LG1_416853 C C C T T C T C T T C C C 
LG1_416854 T T T C C T C T C C T T T 
LG1_416900 G G G A A G A G A A G G G 
LG1_416924 C C C T T C T C T T C C C 
LG1_416959 G G G A A G A G A A G G G 
LG1_416963 C C C T T C T C T T C C C 
LG1_417623 A A A G G A G A G G A A A 
LG1_418002 G G G C C G C G C C G G G 
LG1_418059 G G G A A G A G A A G G G 
LG1_418063 T T T C C T C T C C T T T 
LG1_418119 G G G A A G A G A A G G G 
LG1_418207 A A A G G A G A G G A A A 
LG1_418217 G G G A A G A G A A G G G 
LG1_418234 G G G A A G A G A A G G G 
LG1_418385 T T T C C T C T C C T T T 
LG1_418390 C C C G G C G C G G C C C 
LG1_418541 C C C G G C G C G G C C C 
LG1_421981 T T T C C T C T C C T T T 
LG1_422390 G G G A A G A G A A G G G 
LG1_422396 C C C T T C T C T T C C C 
LG1_422426 T T T C C T C T C C T T T 
LG1_422427 T T T A A T A T A A T T T 
LG1_422429 T T T C C T C T C C T T T 
LG1_422432 T T T C C T C T C C T T T 
LG1_423104 T T T C C T C T C C T T T 
LG1_423155 G G G C C G C G C C G G G 
LG1_423349 T T T C C T C T C C T T T 
LG1_423462 T T T G G T G T G G T T T 
LG1_424485 G G G A A G A G A A G G G 
LG1_425435 G G G A A G A G A A G G G 
LG1_425444 C C C T T C T C T T C C C 
LG1_425461 T T T A A T A T A A T T T 
LG1_425467 G G G A A G A G A A G G G 
LG1_425481 G G G T T G T G T T G G G 
LG1_425500 G G G A A G A G A A G G G 
LG1_425591 T T T C C T C T C C T T T 
LG1_425604 A A A G G A G A G G A A A 
LG1_425654 A A A G G A G A G G A A A 
LG1_427246 A A A G G A G A G G A A A 
LG1_427363 T T T C C T C T C C T T T 
LG1_427429 A A A C C A C A C C A A A 
LG1_427450 C C C T T C T C T T C C C 
LG1_427489 A A A T T A T A T T A A A 
LG1_427522 C C C T T C T C T T C C C 
LG1_427542 T T T C C T C T C C T T T 
LG1_427582 T T T A A T A T A A T T T 
LG1_427599 C C C T T C T C T T C C C 
LG1_427647 T T T C C T C T C C T T T 
LG1_427655 T T T C C T C T C C T T T 
LG1_427658 A A A G G A G A G G A A A 
LG1_427672 A A A T T A T A T T A A A 
LG1_427679 A A A C C A C A C C A A A 
LG1_427716 A A A G G A G A G G A A A 
LG1_427735 T T T C C T C T C C T T T 
LG1_427773 T T T C C T C T C C T T T 
LG1_427802 C C C G G C G C G G C C C 
LG1_428176 T T T C C T C T C C T T T 
LG1_428370 T T T C C T C T C C T T T 
LG1_428747 T T T C C T C T C C T T T 
LG1_430612 A A A T T A T A T T A A A 
LG1_432859 A A A G G A G A G G A A A 
LG1_433098 A A A G G A G A G G A A A 
LG1_433763 C C C T T C T C T T C C C 
LG1_459567 A A A G G A G A G G A A A 
LG1_463629 T T T C C T C T C C T T T 
LG1_463709 T T T C C T C T C C T T T 
LG1_463826 G G G A A G A G A A G G G 
LG1_463886 C C C G G C G C G G C C C 
LG1_463887 T T T C C T C T C C T T T 
LG1_464096 A A A G G A G A G G A A A 
LG1_464154 T T T C C T C T C C T T T 
LG1_464226 T T T C C T C T C C T T T 
LG1_464236 C C C T T C T C T T C C C 
LG1_464242 A A A G G A G A G G A A A 
LG1_465856 T T T C C T C T C C T T T 
LG1_466210 G G G A A G A G A A G G G 
LG1_466267 T T T A A T A T A A T T T 
LG1_466274 A A A G G A G A G G A A A 
LG1_466321 T T T C C T C T C C T T T 
LG1_466322 C C C T T C T C T T C C C 
LG1_466341 C C C T T C T C T T C C C 
LG1_466379 C C C T T C T C T T C C C 
LG1_466383 C C C T T C T C T T C C C 
LG1_466411 C C C T T C T C T T C C C 
LG1_466430 T T T C C T C T C C T T T 
LG1_466434 A A A G G A G A G G A A A 
LG1_466454 C C C T T C T C T T C C C 
LG1_468551 G G G A A G A G A A G G G 
LG1_468646 C C C T T C T C T T C C C 
LG1_468904 G G G A A G A G A A G G G 
LG1_469936 G G G T T G T G T T G G G 
LG1_469938 G G G C C G C G C C G G G 
LG1_470016 C C C G G C G C G G C C C 
LG1_471089 G G G A A G A G A A G G G 
LG1_471110 A A A G G A G A G G A A A 
LG1_471175 A A A G G A G A G G A A A 
LG1_471315 A A A G G A G A G G A A A 
LG1_474221 A A A G G A G A G G A A A 
LG1_475849 T T T C C T C T C C T T T 
LG1_475902 A A A G G A G A G G A A A 
LG1_476043 G G G T T G T G T T G G G 
LG1_476052 A A A G G A G A G G A A A 
LG1_476054 G G G A A G A G A A G G G 
LG1_479614 G G G A A G A G A A G G G 
LG1_479661 T T T C C T C T C C T T T 
LG1_479734 C C C T T C T C T T C C C 
LG1_479875 C C C A A C A C A A C C C 
LG1_479912 A A A G G A G A G G A A A 
LG1_483507 A A A G G A G A G G A A A 
LG1_483764 C C C T T C T C T T C C C 
LG1_483811 G G G A A G A G A A G G G 
LG1_483819 G G G A A G A G A A G G G 
LG1_484621 A A A G G A G A G G A A A 
LG1_484643 A A A G G A G A G G A A A 
LG1_484681 C C C T T C T C T T C C C 
LG1_484780 T T T C C T C T C C T T T 
LG1_484912 C C C G G C G C G G C C C 
LG1_484925 G G G A A G A G A A G G G 
LG1_484931 G G G A A G A G A A G G G 
LG1_484959 G G G A A G A G A A G G G 
LG1_485052 A A A G G A G A G G A A A 
LG1_485075 A A A G G A G A G G A A A 
LG1_485094 T T T C C T C T C C T T T 
LG1_485098 A A A G G A G A G G A A A 
LG1_485646 A A A C C A C A C C A A A 
LG1_485660 G G G A A G A G A A G G G 
LG1_485663 A A A G G A G A G G A A A 
LG1_485717 A A A G G A G A G G A A A 
LG1_485732 T T T C C T C T C C T T T 
LG1_485749 T T T C C T C T C C T T T 
LG1_485755 A A A G G A G A G G A A A 
LG1_485845 T T T G G T G T G G T T T 
LG1_485869 A A A G G A G A G G A A A 
LG1_486096 C C C T T C T C T T C C C 
LG1_486138 A A A G G A G A G G A A A 
LG1_486262 A A A G G A G A G G A A A 
LG1_486346 C C C T T C T C T T C C C 
LG1_486399 C C C T T C T C T T C C C 
LG1_486411 T T T C C T C T C C T T T 
LG1_487284 T T T C C T C T C C T T T 
LG1_487455 T T T C C T C T C C T T T 
LG1_487510 A A A G G A G A G G A A A 
LG1_487573 T T T C C T C T C C T T T 
LG1_487600 T T T C C T C T C C T T T 
LG1_487620 T T T C C T C T C C T T T 
LG1_487660 G G G A A G A G A A G G G 
LG1_487740 C C C T T C T C T T C C C 
LG1_487809 T T T C C T C T C C T T T 
LG1_490643 G G G C C G C G C C G G G 
LG1_490646 G G G A A G A G A A G G G 
LG1_491003 T T T C C T C T C C T T T 
LG1_491006 G G G A A G A G A A G G G 
LG1_491007 G G G A A G A G A A G G G 
LG1_491035 T T T C C T C T C C T T T 
LG1_492130 G G G A A G A G A A G G G 
LG1_493286 C C C T T C T C T T C C C 
LG1_493753 A A A G G A G A G G A A A 
LG1_494678 C C C T T C T C T T C C C 
LG1_496267 T T T C C T C T C C T T T 
LG1_496347 C C C T T C T C T T C C C 
LG1_496413 C C C T T C T C T T C C C 
LG1_496455 G G G A A G A G A A G G G 
LG1_496487 G G G C C G C G C C G G G 
LG1_496505 A A A G G A G A G G A A A 
LG1_507104 A A A C C A C A C C A A A 
LG1_507121 A A A G G A G A G G A A A 
LG1_507214 T T T C C T C T C C T T T 
LG1_507286 A A A G G A G A G G A A A 
LG1_507306 A A A G G A G A G G A A A 
LG1_507343 T T T C C T C T C C T T T 
LG1_507415 C C C G G C G C G G C C C 
LG1_507479 G G G A A G A G A A G G G 
LG1_507630 C C C T T C T C T T C C C 
LG1_507654 C C C T T C T C T T C C C 
LG1_507681 T T T C C T C T C C T T T 
LG1_507710 C C C T T C T C T T C C C 
LG1_507883 T T T C C T C T C C T T T 
LG1_507893 C C C T T C T C T T C C C 
LG1_507898 G G G A A G A G A A G G G 
LG1_507925 G G G A A G A G A A G G G 
LG1_508056 A A A G G A G A G G A A A 
LG1_508160 T T T C C T C T C C T T T 
LG1_508163 C C C T T C T C T T C C C 
LG1_508227 T T T C C T C T C C T T T 
LG1_508239 T T T C C T C T C C T T T 
LG1_508306 G G G A A G A G A A G G G 
LG1_508319 C C C T T C T C T T C C C 
LG1_508363 C C C T T C T C T T C C C 
LG1_508366 C C C T T C T C T T C C C 
LG1_508369 C C C T T C T C T T C C C 
LG1_508388 A A A T T A T A T T A A A 
LG1_508392 G G G A A G A G A A G G G 
LG1_508399 A A A G G A G A G G A A A 
LG1_508895 G G G A A G A G A A G G G 
LG1_509111 T T T A A T A T A A T T T 
LG1_509166 G G G A A G A G A A G G G 
LG1_509512 T T T C C T C T C C T T T 
LG1_510747 C C C G G C G C G G C C C 
LG1_512666 T T T C C T C T C C T T T 
LG1_514005 A A A T T A T A T T A A A 
LG1_514013 G G G A A G A G A A G G G 
LG1_514265 T T T C C T C T C C T T T 
LG1_514482 T T T C C T C T C C T T T 
LG1_514871 C C C T T C T C T T C C C 
LG1_515216 G G G A A G A G A A G G G 
LG1_515238 G G G A A G A G A A G G G 
LG1_515303 C C C T T C T C T T C C C 
LG1_516585 A A A G G A G A G G A A A 
LG1_516620 A A A G G A G A G G A A A 
LG1_516650 C C C T T C T C T T C C C 
LG1_517074 G G G A A G A G A A G G G 
LG1_517090 C C C T T C T C T T C C C 
LG1_517223 T T T C C T C T C C T T T 
LG1_517226 A A A T T A T A T T A A A 
LG1_517244 C C C A A C A C A A C C C 
LG1_517320 C C C T T C T C T T C C C 
LG1_517321 G G G T T G T G T T G G G 
LG1_517347 T T T C C T C T C C T T T 
LG1_517369 T T T C C T C T C C T T T 
LG1_517400 G G G A A G A G A A G G G 
LG1_517401 A A A G G A G A G G A A A 
LG1_517562 A A A G G A G A G G A A A 
LG1_517597 C C C T T C T C T T C C C 
LG1_517637 G G G A A G A G A A G G G 
LG1_517978 A A A G G A G A G G A A A 
LG1_518047 T T T C C T C T C C T T T 
LG1_518053 T T T C C T C T C C T T T 
LG1_518054 G G G C C G C G C C G G G 
LG1_518244 G G G A A G A G A A G G G 
LG1_518633 G G G C C G C G C C G G G 
LG1_518687 A A A G G A G A G G A A A 
LG1_518715 G G G A A G A G A A G G G 
LG1_518828 A A A G G A G A G G A A A 
LG1_519287 C C C T T C T C T T C C C 
LG1_519304 G G G A A G A G A A G G G 
LG1_519311 A A A G G A G A G G A A A 
LG1_519369 C C C T T C T C T T C C C 
LG1_519380 C C C T T C T C T T C C C 
LG1_519413 A A A G G A G A G G A A A 
LG1_519414 A A A G G A G A G G A A A 
LG1_519418 A A A G G A G A G G A A A 
LG1_519438 T T T C C T C T C C T T T 
LG1_519447 C C C G G C G C G G C C C 
LG1_519552 C C C G G C G C G G C C C 
LG1_519568 C C C T T C T C T T C C C 
LG1_519589 T T T C C T C T C C T T T 
LG1_519597 C C C T T C T C T T C C C 
LG1_519613 G G G A A G A G A A G G G 
LG1_519623 G G G A A G A G A A G G G 
LG1_519643 A A A G G A G A G G A A A 
LG1_519646 A A A G G A G A G G A A A 
LG1_519657 T T T C C T C T C C T T T 
LG1_519669 C C C T T C T C T T C C C 
LG1_519676 T T T C C T C T C C T T T 
LG1_519690 T T T C C T C T C C T T T 
LG1_519812 G G G A A G A G A A G G G 
LG1_519920 A A A G G A G A G G A A A 
LG1_519958 G G G A A G A G A A G G G 
LG1_520039 C C C T T C T C T T C C C 
LG1_520240 G G G A A G A G A A G G G 
LG1_520384 T T T C C T C T C C T T T 
LG1_520421 C C C T T C T C T T C C C 
LG1_521088 C C C T T C T C T T C C C 
LG1_522304 C C C T T C T C T T C C C 
LG1_522595 C C C T T C T C T T C C C 
LG1_522860 T T T C C T C T C C T T T 
LG1_522962 A A A C C A C A C C A A A 
LG1_523091 T T T C C T C T C C T T T 
LG1_523119 A A A G G A G A G G A A A 
LG1_523170 C C C T T C T C T T C C C 
LG1_523180 T T T C C T C T C C T T T 
LG1_523276 A A A G G A G A G G A A A 
LG1_523283 G G G A A G A G A A G G G 
LG1_523455 T T T C C T C T C C T T T 
LG1_524061 T T T C C T C T C C T T T 
LG1_524078 A A A G G A G A G G A A A 
LG1_524085 A A A G G A G A G G A A A 
LG1_524126 T T T C C T C T C C T T T 
LG1_524238 T T T C C T C T C C T T T 
LG1_524239 A A A G G A G A G G A A A 
LG1_524282 A A A G G A G A G G A A A 
LG1_524305 G G G A A G A G A A G G G 
LG1_524402 A A A G G A G A G G A A A 
LG1_524405 C C C T T C T C T T C C C 
LG1_524567 C C C G G C G C G G C C C 
LG1_524823 T T T C C T C T C C T T T 
LG1_524838 T T T C C T C T C C T T T 
LG1_524873 G G G C C G C G C C G G G 
LG1_524939 A A A G G A G A G G A A A 
LG1_525065 A A A G G A G A G G A A A 
LG1_525236 A A A G G A G A G G A A A 
LG1_526028 G G G A A G A G A A G G G 
LG1_526098 G G G A A G A G A A G G G 
LG1_526239 T T T C C T C T C C T T T 
LG1_526720 T T T C C T C T C C T T T 
LG1_526895 T T T C C T C T C C T T T 
LG1_526915 A A A G G A G A G G A A A 
LG1_526951 G G G T T G T G T T G G G 
LG1_527011 G G G A A G A G A A G G G 
LG1_527017 G G G A A G A G A A G G G 
LG1_527049 G G G A A G A G A A G G G 
LG1_527149 A A A G G A G A G G A A A 
LG1_527282 C C C A A C A C A A C C C 
LG1_527551 T T T C C T C T C C T T T 
LG1_527591 A A A G G A G A G G A A A 
LG1_527635 T T T C C T C T C C T T T 
LG1_527795 T T T C C T C T C C T T T 
LG1_528017 A A A T T A T A T T A A A 
LG1_528090 T T T C C T C T C C T T T 
LG1_528107 T T T A A T A T A A T T T 
LG1_528114 T T T C C T C T C C T T T 
LG1_528131 A A A G G A G A G G A A A 
LG1_528170 C C C T T C T C T T C C C 
LG1_528255 T T T A A T A T A A T T T 
LG1_528447 G G G A A G A G A A G G G 
LG1_528467 A A A C C A C A C C A A A 
LG1_528491 A A A T T A T A T T A A A 
LG1_528547 G G G A A G A G A A G G G 
LG1_528796 C C C T T C T C T T C C C 
LG1_528857 G G G A A G A G A A G G G 
LG1_528899 T T T C C T C T C C T T T 
LG1_529165 T T T G G T G T G G T T T 
LG1_529259 C C C G G C G C G G C C C 
LG1_529272 T T T C C T C T C C T T T 
LG1_529276 T T T C C T C T C C T T T 
LG1_529329 C C C T T C T C T T C C C 
LG1_529347 T T T C C T C T C C T T T 
LG1_529363 A A A G G A G A G G A A A 
LG1_529387 C C C T T C T C T T C C C 
LG1_529388 C C C A A C A C A A C C C 
LG1_529396 A A A G G A G A G G A A A 
LG1_529524 T T T C C T C T C C T T T 
LG1_529611 A A A C C A C A C C A A A 
LG1_529656 A A A G G A G A G G A A A 
LG1_529663 T T T C C T C T C C T T T 
LG1_529771 T T T C C T C T C C T T T 
LG1_529800 C C C T T C T C T T C C C 
LG1_529962 G G G C C G C G C C G G G 
LG1_530130 A A A G G A G A G G A A A 
LG1_530221 C C C T T C T C T T C C C 
LG1_530468 A A A G G A G A G G A A A 
LG1_530608 G G G T T G T G T T G G G 
LG1_530659 G G G C C G C G C C G G G 
LG1_531066 A A A G G A G A G G A A A 
LG1_531598 G G G A A G A G A A G G G 
LG1_531685 A A A G G A G A G G A A A 
LG1_531696 A A A G G A G A G G A A A 
LG1_531705 T T T C C T C T C C T T T 
LG1_531706 A A A G G A G A G G A A A 
LG1_531798 T T T C C T C T C C T T T 
LG1_531871 G G G A A G A G A A G G G 
LG1_531988 T T T C C T C T C C T T T 
LG1_532229 A A A G G A G A G G A A A 
LG1_532312 T T T C C T C T C C T T T 
LG1_532999 G G G A A G A G A A G G G 
LG1_533004 A A A G G A G A G G A A A 
LG1_533030 G G G A A G A G A A G G G 
LG1_533039 G G G A A G A G A A G G G 
LG1_533712 A A A G G A G A G G A A A 
LG1_533721 C C C G G C G C G G C C C 
LG1_534037 C C C T T C T C T T C C C 
LG1_534192 G G G C C G C G C C G G G 
LG1_534241 T T T C C T C T C C T T T 
LG1_534340 G G G A A G A G A A G G G 
LG1_534365 G G G A A G A G A A G G G 
LG1_534372 A A A G G A G A G G A A A 
LG1_534409 A A A G G A G A G G A A A 
LG1_534564 C C C G G C G C G G C C C 
LG1_534570 T T T C C T C T C C T T T 
LG1_534578 G G G T T G T G T T G G G 
LG1_534612 C C C T T C T C T T C C C 
LG1_534616 A A A T T A T A T T A A A 
LG1_534765 G G G A A G A G A A G G G 
LG1_534813 G G G A A G A G A A G G G 
LG1_535565 A A A G G A G A G G A A A 
LG1_535574 G G G A A G A G A A G G G 
LG1_536323 A A A G G A G A G G A A A 
LG1_536334 T T T C C T C T C C T T T 
LG1_536443 T T T C C T C T C C T T T 
LG1_536495 G G G A A G A G A A G G G 
LG1_536529 T T T C C T C T C C T T T 
LG1_536756 A A A G G A G A G G A A A 
LG1_536844 C C C T T C T C T T C C C 
LG1_536868 A A A G G A G A G G A A A 
LG1_537066 T T T C C T C T C C T T T 
LG1_537072 A A A G G A G A G G A A A 
LG1_537076 A A A G G A G A G G A A A 
LG1_537098 C C C G G C G C G G C C C 
LG1_537878 T T T C C T C T C C T T T 
LG1_537923 C C C T T C T C T T C C C 
LG1_538050 C C C T T C T C T T C C C 
LG1_538068 A A A G G A G A G G A A A 
LG1_538209 G G G C C G C G C C G G G 
LG1_538260 G G G A A G A G A A G G G 
LG1_538664 C C C G G C G C G G C C C 
LG1_539012 G G G A A G A G A A G G G 
LG1_539271 G G G A A G A G A A G G G 
LG1_539799 T T T G G T G T G G T T T 
LG1_539812 G G G C C G C G C C G G G 
LG1_539814 A A A G G A G A G G A A A 
LG1_539828 C C C T T C T C T T C C C 
LG1_539843 A A A G G A G A G G A A A 
LG1_539852 G G G A A G A G A A G G G 
LG1_540806 T T T C C T C T C C T T T 
LG1_540858 T T T C C T C T C C T T T 
LG1_541019 G G G A A G A G A A G G G 
LG1_541256 A A A G G A G A G G A A A 
LG1_541310 T T T C C T C T C C T T T 
LG1_541325 A A A G G A G A G G A A A 
LG1_541398 C C C T T C T C T T C C C 
LG1_541411 C C C T T C T C T T C C C 
LG1_541414 C C C T T C T C T T C C C 
LG1_541451 G G G A A G A G A A G G G 
LG1_541621 T T T C C T C T C C T T T 
LG1_541869 G G G A A G A G A A G G G 
LG1_542063 T T T C C T C T C C T T T 
LG1_542807 G G G A A G A G A A G G G 
LG1_542829 G G G A A G A G A A G G G 
LG1_543092 A A A G G A G A G G A A A 
LG1_543176 T T T C C T C T C C T T T 
LG1_543220 G G G A A G A G A A G G G 
LG1_543286 A A A C C A C A C C A A A 
LG1_543288 C C C T T C T C T T C C C 
LG1_543362 A A A G G A G A G G A A A 
LG1_543920 A A A G G A G A G G A A A 
LG1_543927 T T T C C T C T C C T T T 
LG1_543932 C C C A A C A C A A C C C 
LG1_543939 T T T C C T C T C C T T T 
LG1_544137 C C C T T C T C T T C C C 
LG1_544236 T T T C C T C T C C T T T 
LG1_544240 A A A G G A G A G G A A A 
LG1_544241 G G G A A G A G A A G G G 
LG1_544522 A A A G G A G A G G A A A 
LG1_544680 A A A T T A T A T T A A A 
LG1_544742 C C C G G C G C G G C C C 
LG1_544987 C C C T T C T C T T C C C 
LG1_544990 A A A C C A C A C C A A A 
LG1_545015 G G G C C G C G C C G G G 
LG1_545193 C C C T T C T C T T C C C 
LG1_545752 C C C T T C T C T T C C C 
LG1_545757 T T T A A T A T A A T T T 
LG1_586982 A A A G G A G A G G A A A 
LG1_588407 G G G T T G T G T T G G G 
LG1_588901 G G G A A G A G A A G G G 
LG1_589341 T T T C C T C T C C T T T 
LG1_589359 G G G A A G A G A A G G G 
LG1_589422 C C C T T C T C T T C C C 
LG1_589556 G G G A A G A G A A G G G 
LG1_591129 T T T C C T C T C C T T T 
LG1_593783 T T T C C T C T C C T T T 
LG1_593876 G G G A A G A G A A G G G 
LG1_593883 T T T C C T C T C C T T T 
LG1_593949 T T T C C T C T C C T T T 
LG1_593967 A A A G G A G A G G A A A 
LG1_593972 A A A G G A G A G G A A A 
LG1_593980 G G G C C G C G C C G G G 
LG1_594007 C C C T T C T C T T C C C 
LG1_594172 A A A G G A G A G G A A A 
LG1_594211 C C C T T C T C T T C C C 
LG1_594476 G G G C C G C G C C G G G 
LG1_594545 A A A G G A G A G G A A A 
LG1_594546 A A A G G A G A G G A A A 
LG1_594616 A A A G G A G A G G A A A 
LG1_594636 G G G A A G A G A A G G G 
LG1_594715 C C C T T C T C T T C C C 
LG1_594854 G G G A A G A G A A G G G 
LG1_595052 C C C T T C T C T T C C C 
LG1_595059 A A A G G A G A G G A A A 
LG1_595149 G G G A A G A G A A G G G 
LG1_595184 G G G T T G T G T T G G G 
LG1_595254 G G G A A G A G A A G G G 
LG1_596072 G G G A A G A G A A G G G 
LG1_596103 G G G A A G A G A A G G G 
LG1_596170 T T T A A T A T A A T T T 
LG1_596179 C C C T T C T C T T C C C 
LG1_596191 T T T C C T C T C C T T T 
LG1_596192 T T T C C T C T C C T T T 
LG1_596256 A A A G G A G A G G A A A 
LG1_596268 T T T C C T C T C C T T T 
LG1_596269 A A A G G A G A G G A A A 
LG1_596276 A A A G G A G A G G A A A 
LG1_596278 A A A G G A G A G G A A A 
LG1_596285 C C C A A C A C A A C C C 
LG1_596286 G G G A A G A G A A G G G 
LG1_596288 G G G A A G A G A A G G G 
LG1_596295 C C C T T C T C T T C C C 
LG1_596299 T T T C C T C T C C T T T 
LG1_596344 A A A G G A G A G G A A A 
LG1_596354 T T T C C T C T C C T T T 
LG1_596388 G G G A A G A G A A G G G 
LG1_596776 T T T C C T C T C C T T T 
LG1_598056 G G G A A G A G A A G G G 
LG1_598066 A A A G G A G A G G A A A 
LG1_598158 C C C T T C T C T T C C C 
LG1_598171 C C C G G C G C G G C C C 
LG1_598376 A A A G G A G A G G A A A 
LG1_599152 A A A G G A G A G G A A A 
LG1_599343 C C C T T C T C T T C C C 
LG1_599575 G G G A A G A G A A G G G 
LG1_599613 T T T G G T G T G G T T T 
LG1_599658 A A A G G A G A G G A A A 
LG1_599744 A A A G G A G A G G A A A 
LG1_599841 T T T C C T C T C C T T T 
LG1_599906 T T T A A T A T A A T T T 
LG1_599910 A A A G G A G A G G A A A 
LG1_599970 T T T C C T C T C C T T T 
LG1_601091 C C C G G C G C G G C C C 
LG1_601681 C C C T T C T C T T C C C 
LG1_602026 G G G A A G A G A A G G G 
LG1_602037 T T T C C T C T C C T T T 
LG1_602039 C C C T T C T C T T C C C 
LG1_602207 T T T G G T G T G G T T T 
LG1_603022 A A A G G A G A G G A A A 
LG1_603086 G G G A A G A G A A G G G 
LG1_603331 T T T A A T A T A A T T T 
LG1_603359 G G G A A G A G A A G G G 
LG1_603392 A A A G G A G A G G A A A 
LG1_603396 T T T C C T C T C C T T T 
LG1_603397 A A A G G A G A G G A A A 
LG1_603418 T T T A A T A T A A T T T 
LG1_603438 G G G A A G A G A A G G G 
LG1_603543 T T T C C T C T C C T T T 
LG1_603548 C C C G G C G C G G C C C 
LG1_603569 A A A T T A T A T T A A A 
LG1_604024 C C C T T C T C T T C C C 
LG1_604355 G G G A A G A G A A G G G 
LG1_604604 C C C T T C T C T T C C C 
LG1_605534 T T T C C T C T C C T T T 
LG1_605732 C C C T T C T C T T C C C 
LG1_605733 A A A G G A G A G G A A A 
LG1_605935 G G G A A G A G A A G G G 
LG1_606189 G G G A A G A G A A G G G 
LG1_606272 C C C T T C T C T T C C C 
LG1_606363 C C C T T C T C T T C C C 
LG1_606405 G G G A A G A G A A G G G 
LG1_606440 A A A G G A G A G G A A A 
LG1_606527 C C C T T C T C T T C C C 
LG1_606714 C C C T T C T C T T C C C 
LG1_606731 G G G T T G T G T T G G G 
LG1_606760 C C C T T C T C T T C C C 
LG1_606766 C C C T T C T C T T C C C 
LG1_606770 C C C T T C T C T T C C C 
LG1_606802 G G G A A G A G A A G G G 
LG1_606901 C C C T T C T C T T C C C 
LG1_606911 G G G A A G A G A A G G G 
LG1_606942 C C C T T C T C T T C C C 
LG1_607080 C C C A A C A C A A C C C 
LG1_607334 C C C T T C T C T T C C C 
LG1_607396 C C C A A C A C A A C C C 
LG1_607425 T T T C C T C T C C T T T 
LG1_607445 T T T C C T C T C C T T T 
LG1_607446 T T T C C T C T C C T T T 
LG1_607455 C C C T T C T C T T C C C 
LG1_607924 A A A G G A G A G G A A A 
LG1_607929 A A A G G A G A G G A A A 
LG1_608006 T T T C C T C T C C T T T 
LG1_608063 T T T C C T C T C C T T T 
LG1_608202 A A A T T A T A T T A A A 
LG1_608208 T T T C C T C T C C T T T 
LG1_608553 C C C T T C T C T T C C C 
LG1_608576 T T T C C T C T C C T T T 
LG1_608601 A A A G G A G A G G A A A 
LG1_608614 T T T C C T C T C C T T T 
LG1_608623 T T T C C T C T C C T T T 
LG1_608627 A A A G G A G A G G A A A 
LG1_608736 T T T C C T C T C C T T T 
LG1_608746 C C C T T C T C T T C C C 
LG1_608758 A A A G G A G A G G A A A 
LG1_608771 T T T A A T A T A A T T T 
LG1_609041 T T T C C T C T C C T T T 
LG1_609077 A A A G G A G A G G A A A 
LG1_609232 C C C T T C T C T T C C C 
LG1_609250 G G G T T G T G T T G G G 
LG1_609666 C C C G G C G C G G C C C 
LG1_609701 C C C T T C T C T T C C C 
LG1_609778 A A A G G A G A G G A A A 
LG1_609818 T T T C C T C T C C T T T 
LG1_609863 T T T A A T A T A A T T T 
LG1_609969 C C C T T C T C T T C C C 
LG1_609983 C C C T T C T C T T C C C 
LG1_610010 C C C G G C G C G G C C C 
LG1_610139 G G G C C G C G C C G G G 
LG1_610143 A A A G G A G A G G A A A 
LG1_610150 C C C T T C T C T T C C C 
LG1_610378 C C C G G C G C G G C C C 
LG1_610504 C C C T T C T C T T C C C 
LG1_610532 T T T C C T C T C C T T T 
LG1_610670 G G G A A G A G A A G G G 
LG1_610882 A A A G G A G A G G A A A 
LG1_610963 G G G A A G A G A A G G G 
LG1_611061 C C C T T C T C T T C C C 
LG1_611549 A A A G G A G A G G A A A 
LG1_611714 G G G A A G A G A A G G G 
LG1_611740 T T T C C T C T C C T T T 
LG1_611826 C C C T T C T C T T C C C 
LG1_611980 A A A G G A G A G G A A A 
LG1_612161 T T T C C T C T C C T T T 
LG1_612200 A A A G G A G A G G A A A 
LG1_612325 T T T C C T C T C C T T T 
LG1_612344 A A A C C A C A C C A A A 
LG1_612430 G G G A A G A G A A G G G 
LG1_612442 T T T A A T A T A A T T T 
LG1_612452 C C C T T C T C T T C C C 
LG1_612512 A A A T T A T A T T A A A 
LG1_612513 C C C T T C T C T T C C C 
LG1_612654 C C C T T C T C T T C C C 
LG1_612848 T T T C C T C T C C T T T 
LG1_612857 C C C T T C T C T T C C C 
LG1_612896 C C C T T C T C T T C C C 
LG1_612917 C C C G G C G C G G C C C 
LG1_612958 G G G A A G A G A A G G G 
LG1_612982 G G G A A G A G A A G G G 
LG1_612994 G G G A A G A G A A G G G 
LG1_612996 C C C T T C T C T T C C C 
LG1_613003 A A A G G A G A G G A A A 
LG1_613039 G G G A A G A G A A G G G 
LG1_613043 A A A G G A G A G G A A A 
LG1_613057 C C C T T C T C T T C C C 
LG1_613058 T T T C C T C T C C T T T 
LG1_613059 T T T C C T C T C C T T T 
LG1_613109 A A A G G A G A G G A A A 
LG1_613149 A A A G G A G A G G A A A 
LG1_613168 C C C A A C A C A A C C C 
LG1_613176 T T T C C T C T C C T T T 
LG1_613187 G G G A A G A G A A G G G 
LG1_613198 G G G A A G A G A A G G G 
LG1_613237 C C C T T C T C T T C C C 
LG1_613251 C C C T T C T C T T C C C 
LG1_613278 G G G A A G A G A A G G G 
LG1_613279 C C C T T C T C T T C C C 
LG1_613375 A A A G G A G A G G A A A 
LG1_613406 G G G A A G A G A A G G G 
LG1_613408 T T T C C T C T C C T T T 
LG1_613412 G G G A A G A G A A G G G 
LG1_613443 T T T C C T C T C C T T T 
LG1_613445 A A A G G A G A G G A A A 
LG1_613453 A A A G G A G A G G A A A 
LG1_613524 A A A G G A G A G G A A A 
LG1_613525 T T T C C T C T C C T T T 
LG1_613537 G G G A A G A G A A G G G 
LG1_613615 G G G A A G A G A A G G G 
LG1_613633 A A A G G A G A G G A A A 
LG1_613656 C C C T T C T C T T C C C 
LG1_613813 T T T G G T G T G G T T T 
LG1_614470 C C C T T C T C T T C C C 
LG1_614958 T T T C C T C T C C T T T 
LG1_615154 T T T C C T C T C C T T T 
LG1_615158 C C C T T C T C T T C C C 
LG1_615646 A A A G G A G A G G A A A 
LG1_615698 G G G A A G A G A A G G G 
LG1_615746 A A A G G A G A G G A A A 
LG1_616207 C C C A A C A C A A C C C 
LG1_616567 T T T C C T C T C C T T T 
LG1_616574 T T T C C T C T C C T T T 
LG1_616595 G G G A A G A G A A G G G 
LG1_616691 T T T C C T C T C C T T T 
LG1_616710 G G G A A G A G A A G G G 
LG1_616712 T T T C C T C T C C T T T 
LG1_616713 G G G A A G A G A A G G G 
LG1_616747 G G G A A G A G A A G G G 
LG1_616990 C C C T T C T C T T C C C 
LG1_617004 C C C T T C T C T T C C C 
LG1_617009 C C C T T C T C T T C C C 
LG1_617053 T T T C C T C T C C T T T 
LG1_617086 A A A G G A G A G G A A A 
LG1_617118 G G G A A G A G A A G G G 
LG1_617143 T T T C C T C T C C T T T 
LG1_617151 C C C T T C T C T T C C C 
LG1_617159 G G G A A G A G A A G G G 
LG1_617423 C C C G G C G C G G C C C 
LG1_617424 T T T C C T C T C C T T T 
LG1_617429 A A A G G A G A G G A A A 
LG1_617997 T T T C C T C T C C T T T 
LG1_618152 G G G A A G A G A A G G G 
LG1_618901 T T T C C T C T C C T T T 
LG1_618947 G G G A A G A G A A G G G 
LG1_619057 T T T C C T C T C C T T T 
LG1_619078 C C C T T C T C T T C C C 
LG1_619087 G G G A A G A G A A G G G 
LG1_619118 T T T C C T C T C C T T T 
LG1_619193 T T T C C T C T C C T T T 
LG1_619358 G G G A A G A G A A G G G 
LG1_619366 G G G A A G A G A A G G G 
LG1_619713 G G G C C G C G C C G G G 
LG1_619976 G G G A A G A G A A G G G 
LG1_619990 A A A G G A G A G G A A A 
LG1_620177 G G G A A G A G A A G G G 
LG1_620323 G G G A A G A G A A G G G 
LG1_620410 T T T A A T A T A A T T T 
LG1_620413 A A A G G A G A G G A A A 
LG1_620442 C C C T T C T C T T C C C 
LG1_620515 C C C T T C T C T T C C C 
LG1_620554 G G G A A G A G A A G G G 
LG1_620781 G G G A A G A G A A G G G 
LG1_620892 T T T C C T C T C C T T T 
LG1_621002 G G G A A G A G A A G G G 
LG1_621067 C C C T T C T C T T C C C 
LG1_621069 G G G C C G C G C C G G G 
LG1_621079 C C C T T C T C T T C C C 
LG1_621081 A A A G G A G A G G A A A 
LG1_621082 C C C T T C T C T T C C C 
LG1_621130 A A A G G A G A G G A A A 
LG1_621172 G G G A A G A G A A G G G 
LG1_621182 C C C A A C A C A A C C C 
LG1_621226 A A A G G A G A G G A A A 
LG1_621229 G G G A A G A G A A G G G 
LG1_621464 T T T C C T C T C C T T T 
LG1_621713 T T T C C T C T C C T T T 
LG1_621724 G G G A A G A G A A G G G 
LG1_621766 G G G A A G A G A A G G G 
LG1_621809 G G G A A G A G A A G G G 
LG1_621895 C C C T T C T C T T C C C 
LG1_621967 T T T A A T A T A A T T T 
LG1_622004 A A A G G A G A G G A A A 
LG1_622166 A A A G G A G A G G A A A 
LG1_622352 G G G A A G A G A A G G G 
LG1_622845 G G G C C G C G C C G G G 
LG1_623275 A A A G G A G A G G A A A 
LG1_623278 A A A G G A G A G G A A A 
LG1_623297 A A A G G A G A G G A A A 
LG1_623408 G G G A A G A G A A G G G 
LG1_623413 G G G A A G A G A A G G G 
LG1_623565 G G G A A G A G A A G G G 
LG1_623570 T T T C C T C T C C T T T 
LG1_623686 G G G A A G A G A A G G G 
LG1_623829 A A A G G A G A G G A A A 
LG1_623983 A A A G G A G A G G A A A 
LG1_623992 T T T C C T C T C C T T T 
LG1_624088 G G G A A G A G A A G G G 
LG1_624330 T T T A A T A T A A T T T 
LG1_624435 T T T A A T A T A A T T T 
LG1_624445 G G G C C G C G C C G G G 
LG1_624670 G G G A A G A G A A G G G 
LG1_624882 C C C T T C T C T T C C C 
LG1_624897 T T T C C T C T C C T T T 
LG1_624904 C C C T T C T C T T C C C 
LG1_624914 G G G A A G A G A A G G G 
LG1_624916 C C C A A C A C A A C C C 
LG1_624929 C C C T T C T C T T C C C 
LG1_625050 C C C T T C T C T T C C C 
LG1_625093 A A A G G A G A G G A A A 
LG1_625482 T T T C C T C T C C T T T 
LG1_625483 A A A G G A G A G G A A A 
LG1_625582 T T T C C T C T C C T T T 
LG1_625794 G G G T T G T G T T G G G 
LG1_625921 G G G C C G C G C C G G G 
LG1_625945 C C C T T C T C T T C C C 
LG1_625955 T T T G G T G T G G T T T 
LG1_625969 T T T C C T C T C C T T T 
LG1_625982 G G G A A G A G A A G G G 
LG1_625988 G G G A A G A G A A G G G 
LG1_625993 A A A C C A C A C C A A A 
LG1_625997 G G G A A G A G A A G G G 
LG1_626009 C C C T T C T C T T C C C 
LG1_626025 C C C T T C T C T T C C C 
LG1_626039 A A A G G A G A G G A A A 
LG1_626046 G G G A A G A G A A G G G 
LG1_626101 T T T A A T A T A A T T T 
LG1_626108 A A A G G A G A G G A A A 
LG1_626109 T T T C C T C T C C T T T 
LG1_626121 G G G T T G T G T T G G G 
LG1_626210 G G G A A G A G A A G G G 
LG1_626857 G G G A A G A G A A G G G 
LG1_627006 C C C T T C T C T T C C C 
LG1_627088 T T T C C T C T C C T T T 
LG1_627233 C C C T T C T C T T C C C 
LG1_627352 A A A G G A G A G G A A A 
LG1_627721 T T T C C T C T C C T T T 
LG1_627815 C C C T T C T C T T C C C 
LG1_627859 A A A G G A G A G G A A A 
LG1_628373 G G G A A G A G A A G G G 
LG1_628385 G G G A A G A G A A G G G 
LG1_628400 C C C T T C T C T T C C C 
LG1_628488 G G G A A G A G A A G G G 
LG1_628578 T T T C C T C T C C T T T 
LG1_628642 T T T A A T A T A A T T T 
LG1_628984 G G G T T G T G T T G G G 
LG1_629105 T T T C C T C T C C T T T 
LG1_629118 A A A G G A G A G G A A A 
LG1_629122 T T T C C T C T C C T T T 
LG1_629137 T T T A A T A T A A T T T 
LG1_629184 G G G A A G A G A A G G G 
LG1_629218 G G G C C G C G C C G G G 
LG1_629279 C C C T T C T C T T C C C 
LG1_629283 A A A T T A T A T T A A A 
LG1_629288 T T T C C T C T C C T T T 
LG1_629310 T T T G G T G T G G T T T 
LG1_629317 C C C T T C T C T T C C C 
LG1_629320 G G G A A G A G A A G G G 
LG1_629337 G G G A A G A G A A G G G 
LG1_629341 C C C T T C T C T T C C C 
LG1_629369 T T T C C T C T C C T T T 
LG1_629377 G G G C C G C G C C G G G 
LG1_629379 A A A G G A G A G G A A A 
LG1_629387 G G G C C G C G C C G G G 
LG1_629439 A A A C C A C A C C A A A 
LG1_629449 T T T C C T C T C C T T T 
LG1_629528 G G G A A G A G A A G G G 
LG1_629547 G G G A A G A G A A G G G 
LG1_629614 A A A G G A G A G G A A A 
LG1_629749 G G G A A G A G A A G G G 
LG1_629777 G G G C C G C G C C G G G 
LG1_631101 C C C G G C G C G G C C C 
LG1_631121 A A A G G A G A G G A A A 
LG1_631129 G G G A A G A G A A G G G 
LG1_631132 T T T C C T C T C C T T T 
LG1_631150 C C C T T C T C T T C C C 
LG1_631188 C C C G G C G C G G C C C 
LG1_631195 C C C T T C T C T T C C C 
LG1_631212 C C C T T C T C T T C C C 
LG1_631225 T T T C C T C T C C T T T 
LG1_631241 A A A G G A G A G G A A A 
LG1_631247 C C C T T C T C T T C C C 
LG1_631270 T T T C C T C T C C T T T 
LG1_631274 A A A G G A G A G G A A A 
LG1_631284 A A A G G A G A G G A A A 
LG1_631450 G G G A A G A G A A G G G 
LG1_631519 G G G A A G A G A A G G G 
LG1_631541 A A A G G A G A G G A A A 
LG1_631544 G G G T T G T G T T G G G 
LG1_631740 T T T G G T G T G G T T T 
LG1_631940 G G G A A G A G A A G G G 
LG1_632089 C C C A A C A C A A C C C 
LG1_632259 C C C T T C T C T T C C C 
LG1_632273 A A A G G A G A G G A A A 
LG1_632289 T T T C C T C T C C T T T 
LG1_632348 C C C T T C T C T T C C C 
LG1_632406 C C C T T C T C T T C C C 
LG1_632411 G G G T T G T G T T G G G 
LG1_632448 A A A G G A G A G G A A A 
LG1_632473 T T T C C T C T C C T T T 
LG1_632478 G G G C C G C G C C G G G 
LG1_632516 C C C T T C T C T T C C C 
LG1_632533 T T T C C T C T C C T T T 
LG1_632576 T T T A A T A T A A T T T 
LG1_632582 T T T C C T C T C C T T T 
LG1_632643 A A A G G A G A G G A A A 
LG1_632654 G G G A A G A G A A G G G 
LG1_632671 G G G A A G A G A A G G G 
LG1_632676 C C C T T C T C T T C C C 
LG1_632975 T T T C C T C T C C T T T 
LG1_632986 C C C T T C T C T T C C C 
LG1_633119 A A A G G A G A G G A A A 
LG1_633214 C C C T T C T C T T C C C 
LG1_633251 A A A G G A G A G G A A A 
LG1_633355 A A A G G A G A G G A A A 
LG1_633360 C C C T T C T C T T C C C 
LG1_633365 C C C T T C T C T T C C C 
LG1_633392 C C C T T C T C T T C C C 
LG1_633393 G G G A A G A G A A G G G 
LG1_633414 A A A G G A G A G G A A A 
LG1_633444 G G G A A G A G A A G G G 
LG1_633446 G G G A A G A G A A G G G 
LG1_633479 C C C T T C T C T T C C C 
LG1_633511 G G G A A G A G A A G G G 
LG1_633528 T T T C C T C T C C T T T 
LG1_633559 C C C T T C T C T T C C C 
LG1_633562 G G G A A G A G A A G G G 
LG1_633568 C C C T T C T C T T C C C 
LG1_633573 A A A G G A G A G G A A A 
LG1_633578 C C C A A C A C A A C C C 
LG1_633625 C C C T T C T C T T C C C 
LG1_633632 A A A G G A G A G G A A A 
LG1_633651 T T T C C T C T C C T T T 
LG1_634643 C C C T T C T C T T C C C 
LG1_634675 G G G A A G A G A A G G G 
LG1_635050 A A A G G A G A G G A A A 
LG1_635139 G G G A A G A G A A G G G 
LG1_635168 A A A G G A G A G G A A A 
LG1_635169 A A A G G A G A G G A A A 
LG1_635302 T T T C C T C T C C T T T 
LG1_635415 T T T C C T C T C C T T T 
LG1_635435 G G G C C G C G C C G G G 
LG1_635604 G G G A A G A G A A G G G 
LG1_635616 G G G C C G C G C C G G G 
LG1_635683 C C C T T C T C T T C C C 
LG1_636777 A A A G G A G A G G A A A 
LG1_636783 C C C T T C T C T T C C C 
LG1_636996 T T T C C T C T C C T T T 
LG1_637452 C C C G G C G C G G C C C 
LG1_637477 C C C G G C G C G G C C C 
LG1_637521 T T T C C T C T C C T T T 
LG1_637774 T T T C C T C T C C T T T 
LG1_637839 C C C T T C T C T T C C C 
LG1_638035 T T T C C T C T C C T T T 
LG1_638152 C C C T T C T C T T C C C 
LG1_638159 G G G A A G A G A A G G G 
LG1_638163 A A A G G A G A G G A A A 
LG1_638230 C C C G G C G C G G C C C 
LG1_638242 G G G T T G T G T T G G G 
LG1_638286 C C C A A C A C A A C C C 
LG1_638306 C C C T T C T C T T C C C 
LG1_638383 A A A T T A T A T T A A A 
LG1_638417 C C C T T C T C T T C C C 
LG1_638448 G G G A A G A G A A G G G 
LG1_638576 A A A G G A G A G G A A A 
LG1_638602 T T T A A T A T A A T T T 
LG1_638638 C C C T T C T C T T C C C 
LG1_638640 A A A C C A C A C C A A A 
LG1_638733 C C C G G C G C G G C C C 
LG1_638736 T T T G G T G T G G T T T 
LG1_638742 G G G A A G A G A A G G G 
LG1_638777 A A A G G A G A G G A A A 
LG1_638842 T T T C C T C T C C T T T 
LG1_640051 T T T C C T C T C C T T T 
LG1_640237 A A A G G A G A G G A A A 
LG1_640553 T T T C C T C T C C T T T 
LG1_640567 T T T C C T C T C C T T T 
LG1_640612 G G G A A G A G A A G G G 
LG1_640628 C C C A A C A C A A C C C 
LG1_640634 T T T A A T A T A A T T T 
LG1_640660 C C C T T C T C T T C C C 
LG1_640695 T T T C C T C T C C T T T 
LG1_640699 A A A G G A G A G G A A A 
LG1_640716 T T T C C T C T C C T T T 
LG1_640718 G G G A A G A G A A G G G 
LG1_640722 C C C T T C T C T T C C C 
LG1_640735 G G G A A G A G A A G G G 
LG1_640851 C C C T T C T C T T C C C 
LG1_640936 G G G A A G A G A A G G G 
LG1_641106 G G G A A G A G A A G G G 
LG1_641241 G G G T T G T G T T G G G 
LG1_641254 A A A G G A G A G G A A A 
LG1_641367 G G G A A G A G A A G G G 
LG1_641556 T T T C C T C T C C T T T 
LG1_641781 C C C T T C T C T T C C C 
LG1_641789 A A A G G A G A G G A A A 
LG1_641828 C C C G G C G C G G C C C 
LG1_641905 T T T C C T C T C C T T T 
LG1_642086 C C C T T C T C T T C C C 
LG1_642175 C C C T T C T C T T C C C 
LG1_642180 T T T C C T C T C C T T T 
LG1_642307 A A A G G A G A G G A A A 
LG1_642677 T T T C C T C T C C T T T 
LG1_642870 G G G T T G T G T T G G G 
LG1_643054 A A A C C A C A C C A A A 
LG1_643288 T T T C C T C T C C T T T 
LG1_643306 A A A G G A G A G G A A A 
LG1_643374 A A A G G A G A G G A A A 
LG1_643426 A A A G G A G A G G A A A 
LG1_643451 C C C T T C T C T T C C C 
LG1_643488 G G G A A G A G A A G G G 
LG1_643532 T T T C C T C T C C T T T 
LG1_643543 T T T A A T A T A A T T T 
LG1_643546 C C C G G C G C G G C C C 
LG1_643569 T T T C C T C T C C T T T 
LG1_643598 A A A T T A T A T T A A A 
LG1_643605 T T T C C T C T C C T T T 
LG1_643626 T T T C C T C T C C T T T 
LG1_644217 T T T C C T C T C C T T T 
LG1_644233 A A A G G A G A G G A A A 
LG1_644247 T T T C C T C T C C T T T 
LG1_644531 T T T C C T C T C C T T T 
LG1_644579 T T T C C T C T C C T T T 
LG1_644932 C C C T T C T C T T C C C 
LG1_644944 C C C T T C T C T T C C C 
LG1_644987 G G G A A G A G A A G G G 
LG1_645142 C C C T T C T C T T C C C 
LG1_645143 C C C T T C T C T T C C C 
LG1_645186 G G G A A G A G A A G G G 
LG1_645196 C C C A A C A C A A C C C 
LG1_645248 C C C T T C T C T T C C C 
LG1_645257 T T T C C T C T C C T T T 
LG1_645280 C C C T T C T C T T C C C 
LG1_645286 G G G T T G T G T T G G G 
LG1_645292 A A A G G A G A G G A A A 
LG1_645302 G G G A A G A G A A G G G 
LG1_645802 C C C T T C T C T T C C C 
LG1_646027 T T T C C T C T C C T T T 
LG1_646030 C C C T T C T C T T C C C 
LG1_646068 G G G A A G A G A A G G G 
LG1_646357 G G G A A G A G A A G G G 
LG1_646372 G G G A A G A G A A G G G 
LG1_646506 G G G A A G A G A A G G G 
LG1_646739 A A A G G A G A G G A A A 
LG1_646793 C C C T T C T C T T C C C 
LG1_646822 A A A T T A T A T T A A A 
LG1_647055 A A A G G A G A G G A A A 
LG1_647064 C C C T T C T C T T C C C 
LG1_647073 A A A G G A G A G G A A A 
LG1_647188 T T T A A T A T A A T T T 
LG1_647197 C C C G G C G C G G C C C 
LG1_647216 C C C T T C T C T T C C C 
LG1_647282 T T T C C T C T C C T T T 
LG1_647286 C C C T T C T C T T C C C 
LG1_647388 T T T C C T C T C C T T T 
LG1_647392 T T T C C T C T C C T T T 
LG1_647404 T T T C C T C T C C T T T 
LG1_647447 A A A G G A G A G G A A A 
LG1_647481 C C C T T C T C T T C C C 
LG1_647483 T T T C C T C T C C T T T 
LG1_647489 T T T C C T C T C C T T T 
LG1_647645 A A A G G A G A G G A A A 
LG1_648132 T T T C C T C T C C T T T 
LG1_648198 T T T C C T C T C C T T T 
LG1_648206 G G G A A G A G A A G G G 
LG1_648210 T T T C C T C T C C T T T 
LG1_648221 T T T C C T C T C C T T T 
LG1_648241 T T T C C T C T C C T T T 
LG1_648459 T T T C C T C T C C T T T 
LG1_648540 C C C T T C T C T T C C C 
LG1_648675 T T T C C T C T C C T T T 
LG1_648861 G G G A A G A G A A G G G 
LG1_648862 C C C T T C T C T T C C C 
LG1_648906 G G G A A G A G A A G G G 
LG1_649109 A A A G G A G A G G A A A 
LG1_649111 G G G A A G A G A A G G G 
LG1_649165 C C C T T C T C T T C C C 
LG1_649293 G G G T T G T G T T G G G 
LG1_649626 G G G T T G T G T T G G G 
LG1_649657 A A A G G A G A G G A A A 
LG1_649680 G G G A A G A G A A G G G 
LG1_649691 A A A T T A T A T T A A A 
LG1_649695 T T T A A T A T A A T T T 
LG1_649702 C C C T T C T C T T C C C 
LG1_649716 G G G A A G A G A A G G G 
LG1_649726 G G G A A G A G A A G G G 
LG1_649729 T T T C C T C T C C T T T 
LG1_649732 T T T C C T C T C C T T T 
LG1_649770 G G G C C G C G C C G G G 
LG1_649790 C C C T T C T C T T C C C 
LG1_649820 C C C A A C A C A A C C C 
LG1_649822 C C C T T C T C T T C C C 
LG1_649844 C C C T T C T C T T C C C 
LG1_649878 A A A G G A G A G G A A A 
LG1_649905 A A A G G A G A G G A A A 
LG1_649912 T T T C C T C T C C T T T 
LG1_649922 G G G A A G A G A A G G G 
LG1_649925 C C C T T C T C T T C C C 
LG1_649935 A A A T T A T A T T A A A 
LG1_649972 C C C T T C T C T T C C C 
LG1_649986 T T T A A T A T A A T T T 
LG1_650018 G G G A A G A G A A G G G 
LG1_650034 A A A G G A G A G G A A A 
LG1_650068 C C C T T C T C T T C C C 
LG1_650071 T T T C C T C T C C T T T 
LG1_650083 C C C T T C T C T T C C C 
LG1_650102 C C C T T C T C T T C C C 
LG1_650155 G G G A A G A G A A G G G 
LG1_650195 T T T C C T C T C C T T T 
LG1_650708 G G G A A G A G A A G G G 
LG1_650747 C C C T T C T C T T C C C 
LG1_650776 C C C T T C T C T T C C C 
LG1_650777 G G G A A G A G A A G G G 
LG1_650850 C C C G G C G C G G C C C 
LG1_650860 A A A G G A G A G G A A A 
LG1_650875 A A A T T A T A T T A A A 
LG1_650880 G G G A A G A G A A G G G 
LG1_650947 T T T C C T C T C C T T T 
LG1_650962 A A A G G A G A G G A A A 
LG1_651050 A A A G G A G A G G A A A 
LG1_651061 T T T C C T C T C C T T T 
LG1_651084 G G G A A G A G A A G G G 
LG1_651101 G G G A A G A G A A G G G 
LG1_651280 C C C T T C T C T T C C C 
LG1_651373 G G G A A G A G A A G G G 
LG1_651408 T T T A A T A T A A T T T 
LG1_651460 G G G A A G A G A A G G G 
LG1_651488 A A A G G A G A G G A A A 
LG1_651686 C C C T T C T C T T C C C 
LG1_651729 C C C G G C G C G G C C C 
LG1_651945 C C C T T C T C T T C C C 
LG1_652254 T T T C C T C T C C T T T 
LG1_652295 C C C G G C G C G G C C C 
LG1_652600 A A A T T A T A T T A A A 
LG1_652880 A A A G G A G A G G A A A 
LG1_653313 C C C T T C T C T T C C C 
LG1_653391 A A A G G A G A G G A A A 
LG1_653433 G G G A A G A G A A G G G 
LG1_653439 A A A G G A G A G G A A A 
LG1_653463 C C C T T C T C T T C C C 
LG1_653896 A A A G G A G A G G A A A 
LG1_653908 A A A G G A G A G G A A A 
LG1_654114 C C C T T C T C T T C C C 
LG1_654554 A A A T T A T A T T A A A 
LG1_654610 A A A G G A G A G G A A A 
LG1_654619 A A A G G A G A G G A A A 
LG1_654642 G G G C C G C G C C G G G 
LG1_654685 C C C T T C T C T T C C C 
LG1_654736 T T T C C T C T C C T T T 
LG1_654804 G G G A A G A G A A G G G 
LG1_654832 G G G C C G C G C C G G G 
LG1_654863 T T T C C T C T C C T T T 
LG1_655040 C C C T T C T C T T C C C 
LG1_655117 A A A G G A G A G G A A A 
LG1_655559 G G G C C G C G C C G G G 
LG1_655589 G G G A A G A G A A G G G 
LG1_655894 A A A G G A G A G G A A A 
LG1_655924 A A A C C A C A C C A A A 
LG1_655927 T T T C C T C T C C T T T 
LG1_655991 G G G A A G A G A A G G G 
LG1_655996 C C C T T C T C T T C C C 
LG1_656661 A A A G G A G A G G A A A 
LG1_657120 C C C T T C T C T T C C C 
LG1_657408 C C C T T C T C T T C C C 
LG1_657455 C C C A A C A C A A C C C 
LG1_657700 G G G A A G A G A A G G G 
LG1_657801 G G G A A G A G A A G G G 
LG1_658249 G G G A A G A G A A G G G 
LG1_658264 A A A C C A C A C C A A A 
LG1_658437 C C C T T C T C T T C C C 
LG1_658472 C C C G G C G C G G C C C 
LG1_658476 C C C T T C T C T T C C C 
LG1_658691 C C C T T C T C T T C C C 
LG1_658750 T T T C C T C T C C T T T 
LG1_658751 A A A G G A G A G G A A A 
LG1_658752 T T T C C T C T C C T T T 
LG1_658753 A A A G G A G A G G A A A 
LG1_658755 C C C T T C T C T T C C C 
LG1_659324 A A A G G A G A G G A A A 
LG1_659471 G G G C C G C G C C G G G 
LG1_659671 A A A G G A G A G G A A A 
LG1_659745 G G G A A G A G A A G G G 
LG1_659781 G G G C C G C G C C G G G 
LG1_659895 C C C T T C T C T T C C C 
LG1_659898 C C C T T C T C T T C C C 
LG1_659954 A A A C C A C A C C A A A 
LG1_659957 C C C G G C G C G G C C C 
LG1_659969 A A A G G A G A G G A A A 
LG1_660763 T T T A A T A T A A T T T 
LG1_660888 A A A G G A G A G G A A A 
LG1_660913 G G G A A G A G A A G G G 
LG1_661070 A A A G G A G A G G A A A 
LG1_661252 G G G A A G A G A A G G G 
LG1_661433 A A A G G A G A G G A A A 
LG1_661434 T T T C C T C T C C T T T 
LG1_661443 T T T C C T C T C C T T T 
LG1_661446 A A A G G A G A G G A A A 
LG1_661580 G G G A A G A G A A G G G 
LG1_661585 T T T C C T C T C C T T T 
LG1_661590 T T T C C T C T C C T T T 
LG1_661595 C C C G G C G C G G C C C 
LG1_661597 A A A G G A G A G G A A A 
LG1_661795 G G G A A G A G A A G G G 
LG1_661800 T T T C C T C T C C T T T 
LG1_661805 T T T C C T C T C C T T T 
LG1_661810 C C C G G C G C G G C C C 
LG1_661812 A A A G G A G A G G A A A 
LG1_661830 A A A G G A G A G G A A A 
LG1_661961 C C C T T C T C T T C C C 
LG1_662002 T T T C C T C T C C T T T 
LG1_662006 G G G C C G C G C C G G G 
LG1_662070 A A A G G A G A G G A A A 
LG1_662091 G G G A A G A G A A G G G 
LG1_662252 G G G A A G A G A A G G G 
LG1_662280 G G G A A G A G A A G G G 
LG1_662282 T T T C C T C T C C T T T 
LG1_662430 T T T C C T C T C C T T T 
LG1_662444 A A A G G A G A G G A A A 
LG1_662565 G G G C C G C G C C G G G 
LG1_662622 C C C T T C T C T T C C C 
LG1_662661 G G G T T G T G T T G G G 
LG1_662674 A A A G G A G A G G A A A 
LG1_662677 A A A G G A G A G G A A A 
LG1_662704 A A A G G A G A G G A A A 
LG1_662729 T T T C C T C T C C T T T 
LG1_662805 A A A G G A G A G G A A A 
LG1_662915 G G G A A G A G A A G G G 
LG1_662956 G G G A A G A G A A G G G 
LG1_663005 A A A G G A G A G G A A A 
LG1_663062 A A A G G A G A G G A A A 
LG1_663316 T T T C C T C T C C T T T 
LG1_663890 T T T C C T C T C C T T T 
LG1_663930 C C C T T C T C T T C C C 
LG1_663958 A A A G G A G A G G A A A 
LG1_664328 T T T C C T C T C C T T T 
LG1_664412 C C C G G C G C G G C C C 
LG1_664580 T T T A A T A T A A T T T 
LG1_664999 A A A G G A G A G G A A A 
LG1_665086 G G G A A G A G A A G G G 
LG1_665135 C C C T T C T C T T C C C 
LG1_665293 C C C G G C G C G G C C C 
LG1_665541 T T T C C T C T C C T T T 
LG1_665566 G G G T T G T G T T G G G 
LG1_665645 T T T C C T C T C C T T T 
LG1_665659 G G G C C G C G C C G G G 
LG1_665697 A A A G G A G A G G A A A 
LG1_665758 C C C T T C T C T T C C C 
LG1_665800 C C C T T C T C T T C C C 
LG1_666440 C C C T T C T C T T C C C 
LG1_666518 A A A G G A G A G G A A A 
LG1_666578 A A A C C A C A C C A A A 
LG1_666584 C C C T T C T C T T C C C 
LG1_666650 C C C T T C T C T T C C C 
LG1_666722 T T T C C T C T C C T T T 
LG1_666734 C C C T T C T C T T C C C 
LG1_666749 A A A G G A G A G G A A A 
LG1_666758 A A A G G A G A G G A A A 
LG1_666878 T T T C C T C T C C T T T 
LG1_666916 T T T C C T C T C C T T T 
LG1_667141 T T T C C T C T C C T T T 
LG1_667526 G G G A A G A G A A G G G 
LG1_667613 C C C T T C T C T T C C C 
LG1_667638 C C C G G C G C G G C C C 
LG1_667867 C C C T T C T C T T C C C 
LG1_667932 T T T G G T G T G G T T T 
LG1_667936 G G G T T G T G T T G G G 
LG1_667941 T T T C C T C T C C T T T 
LG1_667960 A A A C C A C A C C A A A 
LG1_667988 G G G A A G A G A A G G G 
LG1_668026 C C C T T C T C T T C C C 
LG1_668029 G G G A A G A G A A G G G 
LG1_668087 C C C T T C T C T T C C C 
LG1_668286 C C C T T C T C T T C C C 
LG1_668709 T T T C C T C T C C T T T 
LG1_670239 A A A G G A G A G G A A A 
LG1_670260 C C C T T C T C T T C C C 
LG1_670265 G G G C C G C G C C G G G 
LG1_670313 G G G C C G C G C C G G G 
LG1_670344 A A A G G A G A G G A A A 
LG1_670351 A A A G G A G A G G A A A 
LG1_671063 T T T G G T G T G G T T T 
LG1_672025 A A A G G A G A G G A A A 
LG1_672986 T T T C C T C T C C T T T 
LG1_673259 G G G A A G A G A A G G G 
LG1_673354 C C C A A C A C A A C C C 
LG1_674534 C C C A A C A C A A C C C 
LG1_674787 G G G A A G A G A A G G G 
LG1_678723 G G G A A G A G A A G G G 
LG1_679183 C C C T T C T C T T C C C 
LG1_679333 A A A G G A G A G G A A A 
LG1_681787 G G G A A G A G A A G G G 
LG1_684444 G G G A A G A G A A G G G 
LG1_685963 G G G A A G A G A A G G G 
LG1_686005 G G G A A G A G A A G G G 
LG1_687369 T T T C C T C T C C T T T 
LG1_687550 T T T A A T A T A A T T T 
LG1_688573 T T T A A T A T A A T T T 
LG1_690006 C C C T T C T C T T C C C 
LG1_690089 C C C T T C T C T T C C C 
LG1_690186 T T T C C T C T C C T T T 
LG1_690235 G G G A A G A G A A G G G 
LG1_690245 T T T C C T C T C C T T T 
LG1_691001 G G G C C G C G C C G G G 
LG1_691665 C C C T T C T C T T C C C 
LG1_691748 C C C A A C A C A A C C C 
LG1_692374 C C C T T C T C T T C C C 
LG1_695281 A A A G G A G A G G A A A 
LG1_695412 T T T C C T C T C C T T T 
LG1_696376 A A A G G A G A G G A A A 
LG1_696378 G G G C C G C G C C G G G 
LG1_697232 T T T C C T C T C C T T T 
LG1_697244 T T T C C T C T C C T T T 
LG1_697248 A A A T T A T A T T A A A 
LG1_697295 T T T C C T C T C C T T T 
LG1_697300 T T T C C T C T C C T T T 
LG1_697301 C C C A A C A C A A C C C 
LG1_697332 T T T C C T C T C C T T T 
LG1_698071 A A A G G A G A G G A A A 
LG1_698123 T T T C C T C T C C T T T 
LG1_698143 C C C G G C G C G G C C C 
LG1_698171 A A A G G A G A G G A A A 
LG1_698489 C C C T T C T C T T C C C 
LG1_698507 T T T C C T C T C C T T T 
LG1_698584 G G G A A G A G A A G G G 
LG1_698694 C C C T T C T C T T C C C 
LG1_698745 T T T C C T C T C C T T T 
LG1_698764 G G G A A G A G A A G G G 
LG1_698786 G G G A A G A G A A G G G 
LG1_698796 C C C T T C T C T T C C C 
LG1_698854 C C C T T C T C T T C C C 
LG1_698934 T T T C C T C T C C T T T 
LG1_698941 G G G A A G A G A A G G G 
LG1_698956 T T T C C T C T C C T T T 
LG1_698965 A A A G G A G A G G A A A 
LG1_704058 C C C T T C C C T T C C C 
LG1_704094 G G G T T G G G T T G G G 
LG1_704248 T T T G G T T T G G T T T 
LG1_704662 A A A G G A A A G G A A A 
LG1_704711 T T T C C T T T C C T T T 
LG1_704814 T T T C C T T T C C T T T 
LG1_706390 A A A G G A A A G G A A A 
LG1_706974 T T T C C T T T C C T T T 
LG1_707375 A A A G G A A A G G A A A 
LG1_709547 C C C T T C C C T T C C C 
LG1_711853 T T T C C T T T C C T T T 
LG1_712291 T T T C C T T T C C T T T 
LG1_712353 A A A G G A A A G G A A A 
LG1_712400 G G G A A G G G A A G G G 
LG1_712573 A A A G G A A A G G A A A 
LG1_713215 A A A G G A A A G G A A A 
LG1_713392 A A A C C A A A C C A A A 
LG1_713431 T T T A A T T T A A T T T 
LG1_713547 G G G A A G G G A A G G G 
LG1_713581 G G G C C G G G C C G G G 
LG1_713585 G G G T T G G G T T G G G 
LG1_713909 G G G A A G G G A A G G G 
LG1_714619 C C C T T C C C T T C C C 
LG1_714632 G G G A A G G G A A G G G 
LG1_714640 C C C T T C C C T T C C C 
LG1_714643 A A A G G A A A G G A A A 
LG1_714654 T T T C C T T T C C T T T 
LG1_714678 C C C T T C C C T T C C C 
LG1_714684 T T T C C T T T C C T T T 
LG1_714686 C C C T T C C C T T C C C 
LG1_718791 G G G A A G G G A A G G G 
LG1_718805 G G G A A G G G A A G G G 
LG1_718832 C C C T T C C C T T C C C 
LG1_718847 T T T C C T T T C C T T T 
LG1_718848 C C C T T C C C T T C C C 
LG1_718880 C C C T T C C C T T C C C 
LG1_718890 T T T C C T T T C C T T T 
LG1_721281 G G G A A G G G A A G G G 
LG1_721299 G G G A A G G G A A G G G 
LG1_721327 T T T C C T T T C C T T T 
LG1_721334 T T T C C T T T C C T T T 
LG1_721400 A A A G G A A A G G A A A 
LG1_721431 C C C T T C C C T T C C C 
LG1_721777 T T T C C T T T C C T T T 
LG1_721807 T T T C C T T T C C T T T 
LG1_721882 C C C T T C C C T T C C C 
LG1_721967 C C C T T C C C T T C C C 
LG1_721998 A A A T T A A A T T A A A 
LG1_722084 A A A G G A A A G G A A A 
LG1_722962 G G G A A G G G A A G G G 
LG1_722992 C C C T T C C C T T C C C 
LG1_723736 G G G A A G G G A A G G G 
LG1_723873 T T T C C T T T C C T T T 
LG1_726362 C C C G G C C C G G C C C 
LG1_728830 C C C T T C C C T T C C C 
LG1_729545 C C C T T C C C T T C C C 
LG1_731143 C C C T T C C C T T C C C 
LG1_732024 C C C A A C C C A A C C C 
LG1_732430 T T T C C T T T C C T T T 
LG1_732543 C C C T T C C C T T C C C 
LG1_732985 G G G A A G G G A A G G G 
LG1_733047 A A A G G A A A G G A A A 
LG1_733055 C C C G G C C C G G C C C 
LG1_733424 C C C G G C C C G G C C C 
LG1_733425 A A A G G A A A G G A A A 
LG1_733457 A A A G G A A A G G A A A 
LG1_733458 A A A G G A A A G G A A A 
LG1_733528 A A A G G A A A G G A A A 
LG1_733559 T T T A A T T T A A T T T 
LG1_736500 C C C T T C C C T T C C C 
LG1_736540 T T T A A T T T A A T T T 
LG1_736668 C C C T T C C C T T C C C 
LG1_736674 A A A G G A A A G G A A A 
LG1_736901 G G G A A G G G A A G G G 
LG1_736914 A A A G G A A A G G A A A 
LG1_736929 A A A G G A A A G G A A A 
LG1_736958 C C C G G C C C G G C C C 
LG1_736979 G G G C C G G G C C G G G 
LG1_736987 A A A G G A A A G G A A A 
LG1_736995 G G G A A G G G A A G G G 
LG1_736999 A A A G G A A A G G A A A 
LG1_737024 T T T C C T T T C C T T T 
LG1_737032 T T T C C T T T C C T T T 
LG1_737074 T T T C C T T T C C T T T 
LG1_737077 G G G A A G G G A A G G G 
LG1_737083 A A A G G A A A G G A A A 
LG1_737120 C C C G G C C C G G C C C 
LG1_737137 G G G A A G G G A A G G G 
LG1_737140 T T T C C T T T C C T T T 
LG1_737153 G G G A A G G G A A G G G 
LG1_737161 G G G A A G G G A A G G G 
LG1_737411 C C C T T C C C T T C C C 
LG1_737427 A A A G G A A A G G A A A 
LG1_737434 C C C T T C C C T T C C C 
LG1_737440 A A A G G A A A G G A A A 
LG1_737449 A A A C C A A A C C A A A 
LG1_737533 T T T C C T T T C C T T T 
LG1_737696 C C C T T C C C T T C C C 
LG1_737733 T T T C C T T T C C T T T 
LG1_737852 T T T C C T T T C C T T T 
LG1_737910 A A A G G A A A G G A A A 
LG1_738135 C C C T T C C C T T C C C 
LG1_738201 A A A G G A A A G G A A A 
LG1_739735 T T T C C T T T C C T T T 
LG1_739755 G G G C C G G G C C G G G 
LG1_740145 G G G A A G G G A A G G G 
LG1_740405 G G G A A G G G A A G G G 
LG1_740631 C C C T T C C C T T C C C 
LG1_740718 C C C T T C C C T T C C C 
LG1_740756 T T T C C T T T C C T T T 
LG1_740889 G G G A A G G G A A G G G 
LG1_740938 T T T C C T T T C C T T T 
LG1_740958 T T T C C T T T C C T T T 
LG1_740972 A A A G G A A A G G A A A 
LG1_741000 C C C T T C C C T T C C C 
LG1_741007 T T T A A T T T A A T T T 
LG1_744220 G G G A A G G G A A G G G 
LG1_745217 C C C T T C C C T T C C C 
LG1_745236 T T T C C T T T C C T T T 
LG1_745593 C C C T T C C C T T C C C 
LG1_746096 A A A G G A A A G G A A A 
LG1_746163 T T T C C T T T C C T T T 
LG1_746856 A A A G G A A A G G A A A 
LG1_746858 G G G A A G G G A A G G G 
LG1_746860 G G G A A G G G A A G G G 
LG1_746864 T T T G G T T T G G T T T 
LG1_746918 G G G C C G G G C C G G G 
LG1_746920 T T T C C T T T C C T T T 
LG1_746985 A A A G G A A A G G A A A 
LG1_749345 C C C T T C C C T T C C C 
LG1_749472 A A A C C A A A C C A A A 
LG1_749803 T T T C C T T T C C T T T 
LG1_749913 T T T C C T T T C C T T T 
LG1_750165 A A A G G A A A G G A A A 
LG1_751073 T T T C C T T T C C T T T 
LG1_751120 T T T C C T T T C C T T T 
LG1_751207 G G G C C G G G C C G G G 
LG1_751211 A A A G G A A A G G A A A 
LG1_751748 C C C T T C C C T T C C C 
LG1_752403 C C C T T C C C T T C C C 
LG1_752805 C C C T T C C C T T C C C 
LG1_752807 C C C T T C C C T T C C C 
LG1_753666 C C C T T C C C T T C C C 
LG1_753717 G G G A A G G G A A G G G 
LG1_753930 G G G A A G G G A A G G G 
LG1_754012 A A A G G A A A G G A A A 
LG1_754027 A A A G G A A A G G A A A 
LG1_754225 A A A G G A A A G G A A A 
LG1_754520 A A A G G A A A G G A A A 
LG1_754522 C C C T T C C C T T C C C 
LG1_754632 T T T G G T T T G G T T T 
LG1_756545 G G G A A G G G A A G G G 
LG1_757664 T T T C C T T T C C T T T 
LG1_757900 T T T C C T T T C C T T T 
LG1_757918 C C C T T C C C T T C C C 
LG1_758294 A A A G G A A A G G A A A 
LG1_758336 A A A G G A A A G G A A A 
LG1_758423 C C C T T C C C T T C C C 
LG1_759326 C C C T T C C C T T C C C 
LG1_762178 G G G A A G G G A A G G G 
LG1_763713 A A A G G A A A G G A A A 
LG1_763740 A A A G G A A A G G A A A 
LG1_763776 T T T C C T T T C C T T T 
LG1_764541 G G G A A G G G A A G G G 
LG1_764825 T T T C C T T T C C T T T 
LG1_765003 C C C T T C C C T T C C C 
LG1_765131 G G G A A G G G A A G G G 
LG1_765218 G G G T T G G G T T G G G 
LG1_765364 C C C T T C C C T T C C C 
LG1_765547 A A A T T A A A T T A A A 
LG1_766016 C C C T T C C C T T C C C 
LG1_766026 G G G A A G G G A A G G G 
LG1_766031 G G G A A G G G A A G G G 
LG1_766034 C C C T T C C C T T C C C 
LG1_766039 G G G A A G G G A A G G G 
LG1_766066 A A A G G A A A G G A A A 
LG1_766118 C C C T T C C C T T C C C 
LG1_766471 C C C G G C C C G G C C C 
LG1_770050 G G G A A G G G A A G G G 
LG1_770342 A A A C C A A A C C A A A 
LG1_770379 G G G C C G G G C C G G G 
LG1_772784 C C C T T C C C T T C C C 
LG1_773778 G G G A A G G G A A G G G 
LG1_773839 A A A G G A A A G G A A A 
LG1_773847 G G G A A G G G A A G G G 
LG1_774151 G G G A A G G G A A G G G 
LG1_775361 C C C T T C C C T T C C C 
LG1_776035 T T T C C T T T C C T T T 
LG1_776526 G G G A A G G G A A G G G 
LG1_776590 A A A G G A A A G G A A A 
LG1_776597 G G G A A G G G A A G G G 
LG1_776616 C C C T T C C C T T C C C 
LG1_776629 C C C T T C C C T T C C C 
LG1_776645 T T T C C T T T C C T T T 
LG1_776687 A A A G G A A A G G A A A 
LG1_776696 G G G A A G G G A A G G G 
LG1_776725 C C C T T C C C T T C C C 
LG1_776728 G G G A A G G G A A G G G 
LG1_776771 C C C T T C C C T T C C C 
LG1_776917 T T T C C T T T C C T T T 
LG1_776924 G G G A A G G G A A G G G 
LG1_779077 C C C G G C C C G G C C C 
LG1_779252 T T T C C T T T C C T T T 
LG1_779285 C C C T T C C C T T C C C 
LG1_779296 G G G A A G G G A A G G G 
LG1_779314 T T T C C T T T C C T T T 
LG1_779327 T T T C C T T T C C T T T 
LG1_779346 C C C T T C C C T T C C C 
LG1_779347 T T T C C T T T C C T T T 
LG1_779376 T T T C C T T T C C T T T 
LG1_781385 G G G A A G G G A A G G G 
LG1_781697 G G G A A G G G A A G G G 
LG1_781820 G G G A A G G G A A G G G 
LG1_782061 G G G A A G G G A A G G G 
LG1_784275 A A A G G A A A G G A A A 
LG1_784617 C C C G G C C C G G C C C 
LG1_785256 T T T C C T T T C C T T T 
LG1_785264 G G G A A G G G A A G G G 
LG1_785265 A A A T T A A A T T A A A 
LG1_785498 C C C T T C C C T T C C C 
LG1_785503 C C C T T C C C T T C C C 
LG1_785507 A A A G G A A A G G A A A 
LG1_786443 C C C T T C C C T T C C C 
LG1_786537 A A A G G A A A G G A A A 
LG1_787082 G G G A A G G G A A G G G 
LG1_787150 C C C T T C C C T T C C C 
LG1_787440 C C C T T C C C T T C C C 
LG1_787776 C C C T T C C C T T C C C 
LG1_788335 C C C T T C C C T T C C C 
LG1_788343 T T T C C T T T C C T T T 
LG1_788363 C C C T T C C C T T C C C 
LG1_788369 G G G A A G G G A A G G G 
LG1_788396 G G G A A G G G A A G G G 
LG1_788404 T T T C C T T T C C T T T 
LG1_788410 T T T C C T T T C C T T T 
LG1_788417 C C C T T C C C T T C C C 
LG1_788641 T T T C C T T T C C T T T 
LG1_788650 A A A G G A A A G G A A A 
LG1_788674 C C C T T C C C T T C C C 
LG1_788677 G G G A A G G G A A G G G 
LG1_788678 G G G A A G G G A A G G G 
LG1_788684 C C C T T C C C T T C C C 
LG1_788686 C C C T T C C C T T C C C 
LG1_788701 T T T A A T T T A A T T T 
LG1_788729 T T T C C T T T C C T T T 
LG1_788732 C C C T T C C C T T C C C 
LG1_788757 T T T C C T T T C C T T T 
LG1_788758 C C C T T C C C T T C C C 
LG1_788801 G G G A A G G G A A G G G 
LG1_788806 C C C T T C C C T T C C C 
LG1_788831 T T T C C T T T C C T T T 
LG1_788866 C C C T T C C C T T C C C 
LG1_789475 G G G A A G G G A A G G G 
LG1_790143 C C C T T C C C T T C C C 
LG1_790273 A A A G G A A A G G A A A 
LG1_790282 A A A G G A A A G G A A A 
LG1_790606 G G G A A G G G A A G G G 
LG1_790684 A A A G G A A A G G A A A 
LG1_790715 A A A G G A A A G G A A A 
LG1_790825 T T T C C T T T C C T T T 
LG1_790976 C C C G G C C C G G C C C 
LG1_791002 A A A G G A A A G G A A A 
LG1_791238 G G G A A G G G A A G G G 
LG1_791479 C C C T T C C C T T C C C 
LG1_791863 G G G A A G G G A A G G G 
LG1_792028 C C C T T C C C T T C C C 
LG1_792528 G G G A A G G G A A G G G 
LG1_793965 G G G A A G G G A A G G G 
LG1_795559 C C C T T C C C T T C C C 
LG1_795887 C C C T T C C C T T C C C 
LG1_796314 C C C G G C C C G G C C C 
LG1_796523 G G G A A G G G A A G G G 
LG1_796673 C C C T T C C C T T C C C 
LG1_796854 G G G A A G G G A A G G G 
LG1_796949 G G G A A G G G A A G G G 
LG1_797074 C C C T T C C C T T C C C 
LG1_797126 G G G A A G G G A A G G G 
LG1_797227 A A A G G A A A G G A A A 
LG1_797382 C C C T T C C C T T C C C 
LG1_797484 G G G T T G G G T T G G G 
LG1_797488 C C C T T C C C T T C C C 
LG1_797501 T T T A A T T T A A T T T 
LG1_797508 A A A G G A A A G G A A A 
LG1_797512 T T T A A T T T A A T T T 
LG1_797585 A A A G G A A A G G A A A 
LG1_797750 T T T C C T T T C C T T T 
LG1_799234 C C C T T C C C T T C C C 
LG1_799281 T T T C C T T T C C T T T 
LG1_799505 T T T C C T T T C C T T T 
LG1_799506 T T T G G T T T G G T T T 
LG1_800433 C C C T T C C C T T C C C 
LG1_800602 C C C T T C C C T T C C C 
LG1_801125 C C C T T C C C T T C C C 
LG1_801267 C C C T T C C C T T C C C 
LG1_801295 A A A T T A A A T T A A A 
LG1_801657 C C C T T C C C T T C C C 
LG1_801800 C C C T T C C C T T C C C 
LG1_802545 G G G C C G G G C C G G G 
LG1_802558 G G G A A G G G A A G G G 
LG1_802588 C C C T T C C C T T C C C 
LG1_802598 G G G A A G G G A A G G G 
LG1_802601 C C C T T C C C T T C C C 
LG1_802615 C C C G G C C C G G C C C 
LG1_802671 G G G A A G G G A A G G G 
LG1_802694 G G G A A G G G A A G G G 
LG1_802727 A A A G G A A A G G A A A 
LG1_802836 G G G A A G G G A A G G G 
LG1_802879 C C C T T C C C T T C C C 
LG1_803173 T T T C C T T T C C T T T 
LG1_803435 A A A G G A A A G G A A A 
LG1_803486 C C C T T C C C T T C C C 
LG1_804087 A A A G G A A A G G A A A 
LG1_804569 C C C T T C C C T T C C C 
LG1_804644 C C C T T C C C T T C C C 
LG1_804687 A A A G G A A A G G A A A 
LG1_804789 A A A G G A A A G G A A A 
LG1_805108 C C C T T C C C T T C C C 
LG1_805124 A A A G G A A A G G A A A 
LG1_805126 T T T C C T T T C C T T T 
LG1_805204 G G G A A G G G A A G G G 
LG1_805461 A A A C C A A A C C A A A 
LG1_805709 T T T C C T T T C C T T T 
LG1_805766 G G G A A G G G A A G G G 
LG1_805931 T T T C C T T T C C T T T 
LG1_806064 G G G A A G G G A A G G G 
LG1_806268 G G G A A G G G A A G G G 
LG1_808812 G G G C C G G G C C G G G 
LG1_808828 C C C T T C C C T T C C C 
LG1_808830 T T T C C T T T C C T T T 
LG1_808895 G G G A A G G G A A G G G 
LG1_808907 T T T C C T T T C C T T T 
LG1_808923 T T T C C T T T C C T T T 
LG1_809082 A A A G G A A A G G A A A 
LG1_809280 T T T C C T T T C C T T T 
LG1_809343 C C C T T C C C T T C C C 
LG1_809398 A A A G G A A A G G A A A 
LG1_809451 T T T C C T T T C C T T T 
LG1_809455 C C C T T C C C T T C C C 
LG1_809461 T T T C C T T T C C T T T 
LG1_809509 A A A G G A A A G G A A A 
LG1_810023 C C C T T C C C T T C C C 
LG1_810160 C C C T T C C C T T C C C 
LG1_811498 C C C T T C C C T T C C C 
LG1_811519 A A A G G A A A G G A A A 
LG1_811541 G G G A A G G G A A G G G 
LG1_811904 T T T C C T T T C C T T T 
LG1_812750 G G G A A G G G A A G G G 
LG1_812951 T T T C C T T T C C T T T 
LG1_813006 A A A G G A A A G G A A A 
LG1_813164 A A A G G A A A G G A A A 
LG1_814883 T T T G G T T T G G T T T 
LG1_814929 G G G A A G G G A A G G G 
LG1_814936 A A A G G A A A G G A A A 
LG1_817846 T T T C C T T T C C T T T 
LG1_817984 T T T C C T T T C C T T T 
LG1_818464 G G G C C G G G C C G G G 
LG1_818487 A A A G G A A A G G A A A 
LG1_818557 C C C T T C C C T T C C C 
LG1_818579 G G G C C G G G C C G G G 
LG1_818632 G G G C C G G G C C G G G 
LG1_818797 T T T C C T T T C C T T T 
LG1_820048 A A A G G A A A G G A A A 
LG1_820679 A A A G G A A A G G A A A 
LG1_820786 C C C T T C C C T T C C C 
LG1_821509 A A A G G A A A G G A A A 
LG1_821512 A A A G G A A A G G A A A 
LG1_821537 C C C T T C C C T T C C C 
LG1_821556 G G G A A G G G A A G G G 
LG1_821562 A A A C C A A A C C A A A 
LG1_821742 A A A G G A A A G G A A A 
LG1_821748 T T T C C T T T C C T T T 
LG1_821906 G G G T T G G G T T G G G 
LG1_823178 T T T C C T T T C C T T T 
LG1_824011 G G G T T G G G T T G G G 
LG1_824014 G G G A A G G G A A G G G 
LG1_824139 G G G A A G G G A A G G G 
LG1_824142 G G G A A G G G A A G G G 
LG1_824153 A A A G G A A A G G A A A 
LG1_824199 C C C T T C C C T T C C C 
LG1_824749 C C C G G C C C G G C C C 
LG1_824756 T T T C C T T T C C T T T 
LG1_825953 G G G A A G G G A A G G G 
LG1_826839 G G G A A G G G A A G G G 
LG1_826972 C C C T T C C C T T C C C 
LG1_827459 T T T C C T T T C C T T T 
LG1_827468 A A A G G A A A G G A A A 
LG1_827481 G G G C C G G G C C G G G 
LG1_827521 C C C T T C C C T T C C C 
LG1_827541 T T T C C T T T C C T T T 
LG1_827542 T T T C C T T T C C T T T 
LG1_827553 T T T C C T T T C C T T T 
LG1_827555 G G G A A G G G A A G G G 
LG1_827559 C C C T T C C C T T C C C 
LG1_827576 C C C T T C C C T T C C C 
LG1_827580 C C C T T C C C T T C C C 
LG1_827596 A A A G G A A A G G A A A 
LG1_827605 T T T C C T T T C C T T T 
LG1_827927 G G G A A G G G A A G G G 
LG1_828002 T T T C C T T T C C T T T 
LG1_828063 G G G T T G G G T T G G G 
LG1_828104 T T T C C T T T C C T T T 
LG1_828134 T T T C C T T T C C T T T 
LG1_828140 T T T C C T T T C C T T T 
LG1_828141 A A A G G A A A G G A A A 
LG1_828206 G G G A A G G G A A G G G 
LG1_828577 G G G A A G G G A A G G G 
LG1_830592 A A A T T A A A T T A A A 
LG1_830614 C C C T T C C C T T C C C 
LG1_830624 T T T C C T T T C C T T T 
LG1_830635 T T T C C T T T C C T T T 
LG1_830645 G G G A A G G G A A G G G 
LG1_830652 C C C T T C C C T T C C C 
LG1_830666 G G G A A G G G A A G G G 
LG1_830686 T T T C C T T T C C T T T 
LG1_830691 C C C G G C C C G G C C C 
LG1_830703 C C C T T C C C T T C C C 
LG1_830731 C C C T T C C C T T C C C 
LG1_830736 T T T C C T T T C C T T T 
LG1_830740 A A A G G A A A G G A A A 
LG1_830775 G G G A A G G G A A G G G 
LG1_830776 A A A C C A A A C C A A A 
LG1_830795 G G G T T G G G T T G G G 
LG1_830862 A A A T T A A A T T A A A 
LG1_830871 G G G A A G G G A A G G G 
LG1_830875 G G G A A G G G A A G G G 
LG1_830935 T T T C C T T T C C T T T 
LG1_830974 C C C T T C C C T T C C C 
LG1_830982 G G G A A G G G A A G G G 
LG1_831015 C C C T T C C C T T C C C 
LG1_831016 G G G A A G G G A A G G G 
LG1_831075 C C C T T C C C T T C C C 
LG1_832838 T T T C C T T T C C T T T 
LG1_833137 G G G A A G G G A A G G G 
LG1_833217 A A A G G A A A G G A A A 
LG1_833542 G G G A A G G G A A G G G 
LG1_833780 G G G A A G G G A A G G G 
LG1_834909 G G G C C G G G C C G G G 
LG1_835422 T T T C C T T T C C T T T 
LG1_835501 A A A G G A A A G G A A A 
LG1_835539 G G G T T G G G T T G G G 
LG1_835917 A A A G G A A A G G A A A 
LG1_838829 T T T C C T T T C C T T T 
LG1_839784 A A A G G A A A G G A A A 
LG1_839904 A A A G G A A A G G A A A 
LG1_839924 C C C T T C C C T T C C C 
LG1_840085 G G G C C G G G C C G G G 
LG1_840105 A A A G G A A A G G A A A 
LG1_840471 A A A G G A A A G G A A A 
LG1_840504 G G G C C G G G C C G G G 
LG1_840548 A A A G G A A A G G A A A 
LG1_840724 G G G T T G G G T T G G G 
LG1_840820 A A A G G A A A G G A A A 
LG1_840959 G G G C C G G G C C G G G 
LG1_840985 G G G A A G G G A A G G G 
LG1_841199 T T T C C T T T C C T T T 
LG1_841261 G G G C C G G G C C G G G 
LG1_841664 T T T C C T T T C C T T T 
LG1_841677 A A A G G A A A G G A A A 
LG1_841737 T T T G G T T T G G T T T 
LG1_841999 T T T C C T T T C C T T T 
LG1_842605 C C C T T C C C C T C C C 
LG1_842794 T T T G G T T T T G T T T 
LG1_842836 A A A G G A A A A G A A A 
LG1_842846 T T T C C T T T T C T T T 
LG1_842904 A A A G G A A A A G A A A 
LG1_842967 G G G A A G G G G A G G G 
LG1_842979 G G G A A G G G G A G G G 
LG1_842985 G G G A A G G G G A G G G 
LG1_843227 G G G A A G G G G A G G G 
LG1_843348 T T T C C T T T T C T T T 
LG1_843362 T T T C C T T T T C T T T 
LG1_844559 A A A G G A A A A G A A A 
LG1_844607 C C C T T C C C C T C C C 
LG1_844614 C C C T T C C C C T C C C 
LG1_844839 T T T C C T T T T C T T T 
LG1_844849 G G G A A G G G G A G G G 
LG1_844873 T T T G G T T T T G T T T 
LG1_844876 C C C G G C C C C G C C C 
LG1_844891 A A A G G A A A A G A A A 
LG1_844916 G G G A A G G G G A G G G 
LG1_844955 G G G C C G G G G C G G G 
LG1_845114 C C C T T C C C C T C C C 
LG1_845200 A A A G G A A A A G A A A 
LG1_845388 G G G A A G G G G A G G G 
LG1_845449 T T T C C T T T T C T T T 
LG1_845451 T T T C C T T T T C T T T 
LG1_845776 C C C T T C C C C T C C C 
LG1_845918 T T T C C T T T T C T T T 
LG1_845920 C C C G G C C C C G C C C 
LG1_845923 C C C A A C C C C A C C C 
LG1_845954 C C C T T C C C C T C C C 
LG1_845971 G G G A A G G G G A G G G 
LG1_846005 C C C T T C C C C T C C C 
LG1_846046 G G G C C G G G G C G G G 
LG1_846239 G G G A A G G G G A G G G 
LG1_846244 T T T C C T T T T C T T T 
LG1_846581 A A A G G A A A A G A A A 
LG1_846610 C C C T T C C C C T C C C 
LG1_846637 A A A T T A A A A T A A A 
LG1_846750 T T T G G T T T T G T T T 
LG1_846814 G G G A A G G G G A G G G 
LG1_847057 C C C A A C C C C A C C C 
LG1_847086 G G G A A G G G G A G G G 
LG1_847104 G G G A A G G G G A G G G 
LG1_847293 A A A G G A A A A G A A A 
LG1_847567 T T T C C T T T T C T T T 
LG1_847652 T T T C C T T T T C T T T 
LG1_847658 G G G A A G G G G A G G G 
LG1_848066 G G G A A G G G G A G G G 
LG1_849259 G G G A A G G G G A G G G 
LG1_849307 T T T C C T T T T C T T T 
LG1_849383 C C C T T C C C C T C C C 
LG1_849395 T T T C C T T T T C T T T 
LG1_849615 A A A G G A A A A G A A A 
LG1_850840 C C C T T C C C C T C C C 
LG1_850922 C C C T T C C C C T C C C 
LG1_850928 T T T C C T T T T C T T T 
LG1_850960 G G G A A G G G G A G G G 
LG1_851270 A A A G G A A A A G A A A 
LG1_851281 G G G A A G G G G A G G G 
LG1_851420 A A A T T A A A A T A A A 
LG1_851468 T T T C C T T T T C T T T 
LG1_851515 C C C T T C C C C T C C C 
LG1_851516 G G G C C G G G G C G G G 
LG1_851523 C C C G G C C C C G C C C 
LG1_851545 G G G T T G G G G T G G G 
LG1_851673 T T T C C T T T T C T T T 
LG1_852131 C C C T T C C C C T C C C 
LG1_852140 G G G A A G G G G A G G G 
LG1_852265 G G G A A G G G G A G G G 
LG1_852280 T T T C C T T T T C T T T 
LG1_852303 C C C G G C C C C G C C C 
LG1_852620 T T T A A T T T T A T T T 
LG1_852670 T T T C C T T T T C T T T 
LG1_852869 C C C T T C C C C T C C C 
LG1_852984 G G G C C G G G G C G G G 
LG1_853130 G G G A A G G G G A G G G 
LG1_853139 T T T C C T T T T C T T T 
LG1_853506 T T T G G T T T T G T T T 
LG1_853527 C C C T T C C C C T C C C 
LG1_853731 G G G A A G G G G A G G G 
LG1_853804 C C C T T C C C C T C C C 
LG1_853871 C C C T T C C C C T C C C 
LG1_853901 A A A G G A A A A G A A A 
LG1_853910 G G G A A G G G G A G G G 
LG1_853936 A A A G G A A A A G A A A 
LG1_853940 G G G A A G G G G A G G G 
LG1_853948 G G G A A G G G G A G G G 
LG1_853977 T T T C C T T T T C T T T 
LG1_854015 G G G A A G G G G A G G G 
LG1_854016 T T T C C T T T T C T T T 
LG1_854018 A A A G G A A A A G A A A 
LG1_854019 T T T C C T T T T C T T T 
LG1_854031 T T T C C T T T T C T T T 
LG1_854104 A A A T T A A A A T A A A 
LG1_854158 A A A G G A A A A G A A A 
LG1_854209 T T T C C T T T T C T T T 
LG1_854249 G G G A A G G G G A G G G 
LG1_854299 G G G A A G G G G A G G G 
LG1_854397 G G G C C G G G G C G G G 
LG1_854889 C C C T T C C C C T C C C 
LG1_854890 T T T C C T T T T C T T T 
LG1_855001 T T T C C T T T T C T T T 
LG1_855541 T T T C C T T T T C T T T 
LG1_855549 A A A G G A A A A G A A A 
LG1_857117 G G G A A G G G G A G G G 
LG1_857594 A A A G G A A A A G A A A 
LG1_857796 C C C T T C C C C T C C C 
LG1_857844 G G G T T G G G G T G G G 
LG1_858002 T T T C C T T T T C T T T 
LG1_858037 A A A G G A A A A G A A A 
LG1_858074 G G G C C G G G G C G G G 
LG1_858194 T T T C C T T T T C T T T 
LG1_858249 T T T C C T T T T C T T T 
LG1_858749 C C C T T C C C C T C C C 
LG1_858814 T T T C C T T T T C T T T 
LG1_859161 T T T G G T T T T G T T T 
LG1_859543 A A A G G A A A A G A A A 
LG1_859625 T T T G G T T T T G T T T 
LG1_859792 G G G A A G G G G A G G G 
LG1_860016 G G G A A G G G G A G G G 
LG1_860267 T T T C C T T T T C T T T 
LG1_860307 G G G A A G G G G A G G G 
LG1_860310 G G G A A G G G G A G G G 
LG1_860352 A A A G G A A A A G A A A 
LG1_860403 T T T C C T T T T C T T T 
LG1_860536 C C C T T C C C C T C C C 
LG1_860599 G G G A A G G G G A G G G 
LG1_860611 T T T C C T T T T C T T T 
LG1_860690 C C C T T C C C C T C C C 
LG1_860941 G G G A A G G G G A G G G 
LG1_860953 G G G A A G G G G A G G G 
LG1_861308 A A A G G A A A A G A A A 
LG1_861416 G G G A A G G G G A G G G 
LG1_861699 A A A G G A A A A G A A A 
LG1_861701 C C C G G C C C C G C C C 
LG1_861869 G G G C C G G G G C G G G 
LG1_861916 G G G A A G G G G A G G G 
LG1_861973 G G G T T G G G G T G G G 
LG1_862450 C C C T T C C C C T C C C 
LG1_862494 C C C T T C C C C T C C C 
LG1_862528 T T T C C T T T T C T T T 
LG1_862530 A A A G G A A A A G A A A 
LG1_862600 A A A C C A A A A C A A A 
LG1_863119 A A A G G A A A A G A A A 
LG1_863377 T T T C C T T T T C T T T 
LG1_863522 T T T C C T T T T C T T T 
LG1_863845 T T T C C T T T T C T T T 
LG1_863846 A A A G G A A A A G A A A 
LG1_864054 G G G A A G G G G A G G G 
LG1_864109 T T T G G T T T T G T T T 
LG1_864251 C C C T T C C C C T C C C 
LG1_864402 A A A G G A A A A G A A A 
LG1_864406 C C C T T C C C C T C C C 
LG1_864478 A A A G G A A A A G A A A 
LG1_864482 T T T C C T T T T C T T T 
LG1_864495 T T T C C T T T T C T T T 
LG1_864500 A A A G G A A A A G A A A 
LG1_864503 A A A G G A A A A G A A A 
LG1_864505 C C C G G C C C C G C C C 
LG1_864511 T T T C C T T T T C T T T 
LG1_864583 T T T C C T T T T C T T T 
LG1_864594 G G G A A G G G G A G G G 
LG1_864619 A A A G G A A A A G A A A 
LG1_864627 T T T C C T T T T C T T T 
LG1_864742 C C C T T C C C C T C C C 
LG1_865013 T T T C C T T T T C T T T 
LG1_865178 C C C T T C C C C T C C C 
LG1_865215 C C C T T C C C C T C C C 
LG1_865451 A A A G G A A A A G A A A 
LG1_866010 T T T C C T T T T C T T T 
LG1_866080 A A A G G A A A A G A A A 
LG1_866108 C C C G G C C C C G C C C 
LG1_866183 G G G C C G G G G C G G G 
LG1_866616 G G G A A G G G G A G G G 
LG1_866699 T T T G G T T T T G T T T 
LG1_867087 C C C T T C C C C T C C C 
LG1_867276 A A A G G A A A A G A A A 
LG1_867917 T T T C C T T T T C T T T 
LG1_867941 C C C T T C C C C T C C C 
LG1_868096 G G G C C G G G G C G G G 
LG1_868498 A A A G G A A A A G A A A 
LG1_868568 C C C T T C C C C T C C C 
LG1_868604 A A A G G A A A A G A A A 
LG1_868660 A A A G G A A A A G A A A 
LG1_868789 A A A G G A A A A G A A A 
LG1_868806 C C C T T C C C C T C C C 
LG1_868807 T T T A A T T T T A T T T 
LG1_868911 T T T C C T T T T C T T T 
LG1_869145 A A A G G A A A A G A A A 
LG1_869272 A A A G G A A A A G A A A 
LG1_869314 T T T A A T T T T A T T T 
LG1_869402 T T T C C T T T T C T T T 
LG1_869474 G G G A A G G G G A G G G 
LG1_869783 G G G A A G G G G A G G G 
LG1_869962 A A A G G A A A A G A A A 
LG1_869988 G G G A A G G G G A G G G 
LG1_869989 C C C T T C C C C T C C C 
LG1_869997 A A A G G A A A A G A A A 
LG1_870088 G G G A A G G G G A G G G 
LG1_870201 C C C T T C C C C T C C C 
LG1_870319 G G G A A G G G G A G G G 
LG1_870432 A A A G G A A A A G A A A 
LG1_870502 A A A T T A A A A T A A A 
LG1_870506 A A A G G A A A A G A A A 
LG1_870588 T T T A A T T T T A T T T 
LG1_870811 T T T C C T T T T C T T T 
LG1_870868 C C C T T C C C C T C C C 
LG1_870872 C C C G G C C C C G C C C 
LG1_870874 C C C T T C C C C T C C C 
LG1_870954 T T T C C T T T T C T T T 
LG1_871050 G G G A A G G G G A G G G 
LG1_871052 A A A G G A A A A G A A A 
LG1_871215 G G G A A G G G G A G G G 
LG1_871341 T T T C C T T T T C T T T 
LG1_871552 C C C G G C C C C G C C C 
LG1_871663 C C C T T C C C C T C C C 
LG1_871737 C C C G G C C C C G C C C 
LG1_871750 T T T G G T T T T G T T T 
LG1_871878 T T T C C T T T T C T T T 
LG1_871898 C C C T T C C C C T C C C 
LG1_872254 A A A G G A A A A G A A A 
LG1_872430 T T T C C T T T T C T T T 
LG1_872452 C C C T T C C C C T C C C 
LG1_872466 C C C T T C C C C T C C C 
LG1_872484 G G G C C G G G G C G G G 
LG1_872521 G G G A A G G G G A G G G 
LG1_872535 G G G A A G G G G A G G G 
LG1_872546 G G G A A G G G G A G G G 
LG1_872551 G G G A A G G G G A G G G 
LG1_872554 G G G A A G G G G A G G G 
LG1_872557 T T T C C T T T T C T T T 
LG1_872699 G G G A A G G G G A G G G 
LG1_872713 C C C A A C C C C A C C C 
LG1_872724 G G G A A G G G G A G G G 
LG1_872750 C C C T T C C C C T C C C 
LG1_872766 T T T G G T T T T G T T T 
LG1_872772 C C C T T C C C C T C C C 
LG1_872874 T T T C C T T T T C T T T 
LG1_872905 G G G A A G G G G A G G G 
LG1_872956 G G G A A G G G G A G G G 
LG1_872957 C C C T T C C C C T C C C 
LG1_872960 T T T C C T T T T C T T T 
LG1_872977 G G G A A G G G G A G G G 
LG1_872995 A A A G G A A A A G A A A 
LG1_873001 A A A G G A A A A G A A A 
LG1_873006 C C C T T C C C C T C C C 
LG1_873011 C C C T T C C C C T C C C 
LG1_873020 G G G A A G G G G A G G G 
LG1_873038 G G G A A G G G G A G G G 
LG1_873063 T T T C C T T T T C T T T 
LG1_873098 T T T C C T T T T C T T T 
LG1_873110 G G G A A G G G G A G G G 
LG1_873115 G G G T T G G G G T G G G 
LG1_873166 A A A G G A A A A G A A A 
LG1_873223 C C C T T C C C C T C C C 
LG1_873235 C C C A A C C C C A C C C 
LG1_873248 C C C T T C C C C T C C C 
LG1_873274 G G G A A G G G G A G G G 
LG1_873285 T T T C C T T T T C T T T 
LG1_873314 A A A C C A A A A C A A A 
LG1_873372 A A A G G A A A A G A A A 
LG1_873536 T T T C C T T T T C T T T 
LG1_873560 T T T A A T T T T A T T T 
LG1_873654 T T T C C T T T T C T T T 
LG1_873718 T T T A A T T T T A T T T 
LG1_873807 A A A G G A A A A G A A A 
LG1_874088 G G G A A G G G G A G G G 
LG1_874587 G G G A A G G G G A G G G 
LG1_874722 C C C T T C C C C T C C C 
LG1_874770 T T T C C T T T T C T T T 
LG1_874788 T T T C C T T T T C T T T 
LG1_874818 T T T C C T T T T C T T T 
LG1_874897 G G G A A G G G G A G G G 
LG1_874983 C C C T T C C C C T C C C 
LG1_874991 A A A G G A A A A G A A A 
LG1_874992 T T T C C T T T T C T T T 
LG1_874997 A A A G G A A A A G A A A 
LG1_875071 G G G A A G G G G A G G G 
LG1_879854 G G G A A G G G G A G G G 
LG1_880064 G G G A A G G G G A G G G 
LG1_880385 T T T C C T T T T C T T T 
LG1_880409 T T T C C T T T T C T T T 
LG1_880425 C C C T T C C C C T C C C 
LG1_880460 T T T C C T T T T C T T T 
LG1_880858 A A A G G A A A A G A A A 
LG1_881201 T T T G G T T T T G T T T 
LG1_881242 G G G A A G G G G A G G G 
LG1_881533 C C C T T C C C C T C C C 
LG1_881724 G G G A A G G G G A G G G 
LG1_881750 G G G A A G G G G A G G G 
LG1_881763 T T T C C T T T T C T T T 
LG1_881765 A A A T T A A A A T A A A 
LG1_881769 T T T A A T T T T A T T T 
LG1_881776 A A A G G A A A A G A A A 
LG1_881824 G G G A A G G G G A G G G 
LG1_881852 C C C T T C C C C T C C C 
LG1_881909 T T T C C T T T T C T T T 
LG1_881910 A A A G G A A A A G A A A 
LG1_882113 C C C G G C C C C G C C C 
LG1_882488 T T T C C T T T T C T T T 
LG1_882516 T T T C C T T T T C T T T 
LG1_882568 A A A G G A A A A G A A A 
LG1_882578 A A A G G A A A A G A A A 
LG1_882668 C C C T T C C C C T C C C 
LG1_882967 C C C T T C C C C T C C C 
LG1_883055 C C C G G C C C C G C C C 
LG1_883116 A A A G G A A A A G A A A 
LG1_883190 A A A G G A A A A G A A A 
LG1_883502 C C C A A C C C C A C C C 
LG1_883606 G G G A A G G G G A G G G 
LG1_883608 A A A G G A A A A G A A A 
LG1_883645 A A A G G A A A A G A A A 
LG1_883655 C C C T T C C C C T C C C 
LG1_883664 A A A G G A A A A G A A A 
LG1_883673 T T T A A T T T T A T T T 
LG1_883686 T T T C C T T T T C T T T 
LG1_883689 C C C T T C C C C T C C C 
LG1_883730 C C C T T C C C C T C C C 
LG1_883793 G G G A A G G G G A G G G 
LG1_883821 C C C T T C C C C T C C C 
LG1_883853 G G G T T G G G G T G G G 
LG1_883855 G G G A A G G G G A G G G 
LG1_884198 C C C T T C C C C T C C C 
LG1_884222 A A A T T A A A A T A A A 
LG1_884394 G G G T T G G G G T G G G 
LG1_884464 A A A G G A A A A G A A A 
LG1_884467 A A A G G A A A A G A A A 
LG1_884592 G G G A A G G G G A G G G 
LG1_884718 A A A T T A A A A T A A A 
LG1_884775 A A A G G A A A A G A A A 
LG1_884868 A A A G G A A A A G A A A 
LG1_884889 T T T C C T T T T C T T T 
LG1_885038 T T T A A T T T T A T T T 
LG1_885052 C C C T T C C C C T C C C 
LG1_885071 T T T A A T T T T A T T T 
LG1_885166 G G G A A G G G G A G G G 
LG1_885172 G G G A A G G G G A G G G 
LG1_885242 C C C T T C C C C T C C C 
LG1_885253 C C C T T C C C C T C C C 
LG1_885303 G G G A A G G G G A G G G 
LG1_885388 G G G A A G G G G A G G G 
LG1_885396 C C C T T C C C C T C C C 
LG1_885431 T T T C C T T T T C T T T 
LG1_885435 C C C T T C C C C T C C C 
LG1_885479 C C C T T C C C C T C C C 
LG1_885495 A A A G G A A A A G A A A 
LG1_885541 A A A T T A A A A T A A A 
LG1_885562 T T T C C T T T T C T T T 
LG1_885568 C C C T T C C C C T C C C 
LG1_885616 G G G A A G G G G A G G G 
LG1_885794 C C C T T C C C C T C C C 
LG1_885806 T T T C C T T T T C T T T 
LG1_885811 T T T G G T T T T G T T T 
LG1_885816 C C C T T C C C C T C C C 
LG1_885822 C C C T T C C C C T C C C 
LG1_885827 A A A T T A A A A T A A A 
LG1_885836 G G G C C G G G G C G G G 
LG1_885865 C C C A A C C C C A C C C 
LG1_885915 T T T C C T T T T C T T T 
LG1_886142 T T T C C T T T T C T T T 
LG1_886169 T T T C C T T T T C T T T 
LG1_886179 A A A G G A A A A G A A A 
LG1_886192 T T T G G T T T T G T T T 
LG1_886207 C C C A A C C C C A C C C 
LG1_886218 G G G A A G G G G A G G G 
LG1_886224 C C C T T C C C C T C C C 
LG1_886645 G G G A A G G G G A G G G 
LG1_886662 A A A G G A A A A G A A A 
LG1_886685 T T T C C T T T T C T T T 
LG1_886723 A A A G G A A A A G A A A 
LG1_886740 C C C T T C C C C T C C C 
LG1_886786 T T T C C T T T T C T T T 
LG1_886822 T T T A A T T T T A T T T 
LG1_886875 G G G A A G G G G A G G G 
LG1_887497 T T T C C T T T T C T T T 
LG1_887502 C C C T T C C C C T C C C 
LG1_888225 A A A G G A A A A G A A A 
LG1_888642 T T T C C T T T T C T T T 
LG1_888758 G G G C C G G G G C G G G 
LG1_888851 G G G C C G G G G C G G G 
LG1_889288 T T T C C T T T T C T T T 
LG1_889312 A A A G G A A A A G A A A 
LG1_889313 G G G C C G G G G C G G G 
LG1_889349 G G G A A G G G G A G G G 
LG1_889350 G G G A A G G G G A G G G 
LG1_889370 G G G A A G G G G A G G G 
LG1_889643 G G G A A G G G G A G G G 
LG1_889660 T T T C C T T T T C T T T 
LG1_889687 C C C T T C C C C T C C C 
LG1_889699 G G G C C G G G G C G G G 
LG1_889732 A A A G G A A A A G A A A 
LG1_889747 A A A G G A A A A G A A A 
LG1_889764 G G G A A G G G G A G G G 
LG1_889771 G G G A A G G G G A G G G 
LG1_889798 A A A G G A A A A G A A A 
LG1_890076 T T T C C T T T T C T T T 
LG1_890291 T T T C C T T T T C T T T 
LG1_890362 A A A C C A A A A C A A A 
LG1_890694 G G G A A G G G G A G G G 
LG1_890707 G G G A A G G G G A G G G 
LG1_890889 C C C T T C C C C T C C C 
LG1_890894 A A A G G A A A A G A A A 
LG1_890899 T T T C C T T T T C T T T 
LG1_890900 A A A G G A A A A G A A A 
LG1_890974 A A A G G A A A A G A A A 
LG1_891115 T T T C C T T T T C T T T 
LG1_891547 T T T C C T T T T C T T T 
LG1_892562 G G G A A G G G G A G G G 
LG1_892679 C C C T T C C C C T C C C 
LG1_892897 C C C T T C C C C T C C C 
LG1_892909 C C C T T C C C C T C C C 
LG1_893304 T T T C C T T T T C T T T 
LG1_893341 T T T A A T T T T A T T T 
LG1_893374 A A A C C A A A A C A A A 
LG1_893672 A A A G G A A A A G A A A 
LG1_894793 T T T C C T T T T C T T T 
LG1_896137 C C C T T C C C C T C C C 
LG1_896380 A A A G G A A A A G A A A 
LG1_896401 C C C T T C C C C T C C C 
LG1_896405 A A A G G A A A A G A A A 
LG1_896451 C C C T T C C C C T C C C 
LG1_896464 T T T C C T T T T C T T T 
LG1_896483 C C C T T C C C C T C C C 
LG1_896508 T T T C C T T T T C T T T 
LG1_899950 C C C T T C C C C T C C C 
LG1_900026 T T T A A T T T T A T T T 
LG1_900043 T T T C C T T T T C T T T 
LG1_903005 C C C T T C C C C T C C C 
LG1_903006 A A A G G A A A A G A A A 
LG1_903440 T T T C C T T T T C T T T 
LG1_904199 G G G A A G G G G A G G G 
LG1_904364 G G G A A G G G G A G G G 
LG1_904375 G G G A A G G G G A G G G 
LG1_904431 G G G A A G G G G A G G G 
LG1_904432 A A A G G A A A A G A A A 
LG1_904592 G G G A A G G G G A G G G 
LG1_904968 A A A G G A A A A G A A A 
LG1_905668 A A A T T A A A A T A A A 
LG1_905707 T T T C C T T T T C T T T 
LG1_906028 C C C T T C C C C T C C C 
LG1_906096 A A A G G A A A A G A A A 
LG1_907055 C C C T T C C C C T C C C 
LG1_907733 A A A G G A A A A G A A A 
LG1_909617 A A A G G A A A A G A A A 
LG1_909767 T T T C C T T T T C T T T 
LG1_909774 A A A G G A A A A G A A A 
LG1_909814 G G G A A G G G G A G G G 
LG1_909942 C C C T T C C C C T C C C 
LG1_910006 T T T G G T T T T G T T T 
LG1_910024 T T T C C T T T T C T T T 
LG1_910144 C C C T T C C C C T C C C 
LG1_910409 G G G A A G G G G A G G G 
LG1_910813 A A A G G A A A A G A A A 
LG1_911047 G G G A A G G G G A G G G 
LG1_911505 G G G A A G G G G A G G G 
LG1_911516 T T T G G T T T T G T T T 
LG1_911559 T T T C C T T T T C T T T 
LG1_911560 T T T C C T T T T C T T T 
LG1_911598 A A A G G A A A A G A A A 
LG1_911636 A A A G G A A A A G A A A 
LG1_911794 C C C G G C C C C G C C C 
LG1_911907 G G G A A G G G G A G G G 
LG1_911917 A A A G G A A A A G A A A 
LG1_911919 T T T C C T T T T C T T T 
LG1_912075 G G G A A G G G G A G G G 
LG1_912122 A A A T T A A A A T A A A 
LG1_912207 G G G A A G G G G A G G G 
LG1_912209 C C C T T C C C C T C C C 
LG1_912243 G G G A A G G G G A G G G 
LG1_912635 A A A G G A A A A G A A A 
LG1_912685 G G G T T G G G G T G G G 
LG1_912718 G G G A A G G G G A G G G 
LG1_912891 C C C T T C C C C T C C C 
LG1_913321 C C C T T C C C C T C C C 
LG1_913374 G G G A A G G G G A G G G 
LG1_913463 A A A G G A A A A G A A A 
LG1_913477 A A A G G A A A A G A A A 
LG1_913485 G G G A A G G G G A G G G 
LG1_913493 G G G A A G G G G A G G G 
LG1_913495 G G G A A G G G G A G G G 
LG1_913600 C C C T T C C C C T C C C 
LG1_914907 A A A T T A A A A T A A A 
LG1_915167 G G G A A G G G G A G G G 
LG1_915168 A A A T T A A A A T A A A 
LG1_915170 G G G A A G G G G A G G G 
LG1_915171 G G G C C G G G G C G G G 
LG1_915201 C C C T T C C C C T C C C 
LG1_915287 G G G T T G G G G T G G G 
LG1_915348 C C C T T C C C C T C C C 
LG1_915374 C C C T T C C C C T C C C 
LG1_915398 T T T A A T T T T A T T T 
LG1_915432 G G G C C G G G G C G G G 
LG1_915486 G G G A A G G G G A G G G 
LG1_916069 T T T C C T T T T C T T T 
LG1_917158 A A A G G A A A A G A A A 
LG1_917191 A A A G G A A A A G A A A 
LG1_917247 C C C T T C C C C T C C C 
LG1_917741 T T T C C T T T T C T T T 
LG1_917868 T T T C C T T T T C T T T 
LG1_917906 C C C G G C C C C G C C C 
LG1_918147 A A A G G A A A A G A A A 
LG1_918532 G G G A A G G G G A G G G 
LG1_918860 A A A G G A A A A G A A A 
LG1_918977 G G G A A G G G G A G G G 
LG1_919043 A A A G G A A A A G A A A 
LG1_919111 G G G A A G G G G A G G G 
LG1_919360 C C C T T C C C C T C C C 
LG1_919920 T T T C C T T T T C T T T 
LG1_920151 C C C T T C C C C T C C C 
LG1_920414 G G G A A G G G G A G G G 
LG1_920417 T T T C C T T T T C T T T 
LG1_920419 G G G A A G G G G A G G G 
LG1_920428 T T T C C T T T T C T T T 
LG1_920429 T T T C C T T T T C T T T 
LG1_920432 T T T C C T T T T C T T T 
LG1_920495 T T T C C T T T T C T T T 
LG1_920653 A A A G G A A A A G A A A 
LG1_921334 A A A G G A A A A G A A A 
LG1_921533 T T T G G T T T T G T T T 
LG1_921610 C C C T T C C C C T C C C 
LG1_921706 A A A G G A A A A G A A A 
LG1_921805 T T T C C T T T T C T T T 
LG1_922529 T T T C C T T T T C T T T 
LG1_922545 A A A G G A A A A G A A A 
LG1_922546 A A A G G A A A A G A A A 
LG1_922587 T T T C C T T T T C T T T 
LG1_922634 G G G A A G G G G A G G G 
LG1_922678 A A A G G A A A A G A A A 
LG1_922996 C C C T T C C C C T C C C 
LG1_924270 G G G A A G G G G A G G G 
LG1_925032 A A A G G A A A A G A A A 
LG1_925042 A A A G G A A A A G A A A 
LG1_925043 C C C T T C C C C T C C C 
LG1_925638 T T T G G T T T T G T T T 
LG1_925866 A A A G G A A A A G A A A 
LG1_926282 A A A G G A A A A G A A A 
LG1_926310 C C C T T C C C C T C C C 
LG1_927303 T T T C C T T T T C T T T 
LG1_927375 G G G A A G G G G A G G G 
LG1_927671 C C C T T C C C C T C C C 
LG1_927829 T T T C C T T T T C T T T 
LG1_928449 C C C T T C C C C T C C C 
LG1_928517 T T T C C T T T T C T T T 
LG1_928545 G G G C C G G G G C G G G 
LG1_928567 C C C T T C C C C T C C C 
LG1_928574 T T T G G T T T T G T T T 
LG1_928603 A A A T T A A A A T A A A 
LG1_928657 T T T A A T T T T A T T T 
LG1_928718 A A A G G A A A A G A A A 
LG1_928737 G G G A A G G G G A G G G 
LG1_929127 A A A G G A A A A G A A A 
LG1_929401 T T T C C T T T T C T T T 
LG1_929427 C C C T T C C C C T C C C 
LG1_930242 C C C T T C C C C T C C C 
LG1_930243 G G G A A G G G G A G G G 
LG1_930297 G G G A A G G G G A G G G 
LG1_930414 T T T A A T T T T A T T T 
LG1_930416 G G G A A G G G G A G G G 
LG1_930571 C C C T T C C C C T C C C 
LG1_930768 G G G A A G G G G A G G G 
LG1_930813 T T T C C T T T T C T T T 
LG1_930826 T T T C C T T T T C T T T 
LG1_930939 G G G A A G G G G A G G G 
LG1_931040 C C C T T C C C C T C C C 
LG1_931468 T T T C C T T T T C T T T 
LG1_931551 A A A G G A A A A G A A A 
LG1_931598 A A A C C A A A A C A A A 
LG1_931599 T T T C C T T T T C T T T 
LG1_932367 T T T C C T T T T C T T T 
LG1_932414 T T T C C T T T T C T T T 
LG1_933078 A A A G G A A A A G A A A 
LG1_934759 T T T C C T T T T C T T T 
LG1_934773 A A A G G A A A A G A A A 
LG1_934862 G G G C C G G G G C G G G 
LG1_934950 G G G A A G G G G A G G G 
LG1_934983 T T T C C T T T T C T T T 
LG1_934984 T T T G G T T T T G T T T 
LG1_935012 A A A G G A A A A G A A A 
LG1_935044 G G G A A G G G G A G G G 
LG1_935123 A A A G G A A A A G A A A 
LG1_935173 G G G A A G G G G A G G G 
LG1_935191 T T T C C T T T T C T T T 
LG1_935247 C C C T T C C C C T C C C 
LG1_935309 C C C T T C C C C T C C C 
LG1_935448 C C C T T C C C C T C C C 
LG1_935609 G G G T T G G G G T G G G 
LG1_935663 T T T C C T T T T C T T T 
LG1_935689 C C C T T C C C C T C C C 
LG1_935874 G G G A A G G G G A G G G 
LG1_935905 A A A G G A A A A G A A A 
LG1_935985 T T T A A T T T T A T T T 
LG1_937426 G G G C C G G G G C G G G 
LG1_937474 A A A G G A A A A G A A A 
LG1_937483 T T T C C T T T T C T T T 
LG1_937495 A A A G G A A A A G A A A 
LG1_938140 C C C G G C C C C G C C C 
LG1_940556 C C C T T C C C C T C C C 
LG1_940718 C C C T T C C C C T C C C 
LG1_940788 T T T C C T T T T C T T T 
LG1_940826 A A A T T A A A A T A A A 
LG1_941080 A A A C C A A A A C A A A 
LG1_941149 C C C G G C C C C G C C C 
LG1_941306 T T T G G T T T T G T T T 
LG1_941377 T T T C C T T T T C T T T 
LG1_941381 C C C T T C C C C T C C C 
LG1_942414 G G G A A G G G G A G G G 
LG1_942445 A A A G G A A A A G A A A 
LG1_942632 A A A T T A A A A T A A A 
LG1_942745 G G G C C G G G G C G G G 
LG1_942961 T T T C C T T T T C T T T 
LG1_943247 G G G A A G G G G A G G G 
LG1_943846 A A A G G A A A A G A A A 
LG1_944304 C C C T T C C C C T C C C 
LG1_944432 T T T C C T T T T C T T T 
LG1_944663 G G G A A G G G G A G G G 
LG1_944712 C C C T T C C C C T C C C 
LG1_945054 C C C T T C C C C T C C C 
LG1_945121 C C C A A C C C C A C C C 
LG1_945953 G G G A A G G G G A G G G 
LG1_945978 T T T C C T T T T C T T T 
LG1_946023 G G G A A G G G G A G G G 
LG1_946328 C C C T T C C C C T C C C 
LG1_946329 T T T C C T T T T C T T T 
LG1_948653 A A A G G A A A A G A A A 
LG1_949067 A A A G G A A A A G A A A 
LG1_951021 G G G A A G G G G A G G G 
LG1_951049 C C C T T C C C C T C C C 
LG1_953475 G G G A A G G G G A G G G 
LG1_953849 C C C T T C C C C T C C C 
LG1_954645 C C C T T C C C C T C C C 
LG1_955763 G G G A A G G G G A G G G 
LG1_966565 C C C T T C C C C T C C C 
LG1_966581 G G G C C G G G G C G G G 
LG1_966771 C C C T T C C C C T C C C 
LG1_967589 A A A G G A A A A G A A A 
LG1_967590 T T T C C T T T T C T T T 
LG1_967893 G G G A A G G G G A G G G 
LG1_967896 G G G C C G G G G C G G G 
LG1_968193 T T T C C T T T T C T T T 
LG1_968225 A A A G G A A A A G A A A 
LG1_968343 C C C T T C C C C T C C C 
LG1_968871 T T T C C T T T T C T T T 
LG1_968933 T T T C C T T T T C T T T 
LG1_968941 C C C T T C C C C T C C C 
LG1_969265 G G G C C G G G G C G G G 
LG1_969374 A A A G G A A A A G A A A 
LG1_969468 C C C G G C C C C G C C C 
LG1_969492 C C C T T C C C C T C C C 
LG1_970170 A A A G G A A A A G A A A 
LG1_970190 C C C T T C C C C T C C C 
LG1_970308 T T T C C T T T T C T T T 
LG1_970343 A A A G G A A A A G A A A 
LG1_970473 G G G A A G G G G A G G G 
LG1_970757 T T T C C T T T T C T T T 
LG1_971320 G G G C C G G G G C G G G 
LG1_971374 C C C G G C C C C G C C C 
LG1_971785 T T T C C T T T T C T T T 
LG1_971947 G G G A A G G G G A G G G 
LG1_972058 A A A G G A A A A G A A A 
LG1_972235 A A A G G A A A A G A A A 
LG1_972640 T T T C C T T T T C T T T 
LG1_972642 A A A G G A A A A G A A A 
LG1_972977 A A A G G A A A A G A A A 
LG1_973038 C C C T T C C C C T C C C 
LG1_973247 C C C T T C C C C T C C C 
LG1_973266 C C C T T C C C C T C C C 
LG1_973370 C C C T T C C C C T C C C 
LG1_973407 G G G A A G G G G A G G G 
LG1_973627 T T T C C T T T T C T T T 
LG1_973642 T T T A A T T T T A T T T 
LG1_973650 G G G A A G G G G A G G G 
LG1_973664 C C C T T C C C C T C C C 
LG1_973737 G G G A A G G G G A G G G 
LG1_974068 G G G A A G G G G A G G G 
LG1_974457 C C C T T C C C C T C C C 
LG1_974621 G G G A A G G G G A G G G 
LG1_974753 C C C T T C C C C T C C C 
LG1_975045 A A A G G A A A A G A A A 
LG1_975172 T T T C C T T T T C T T T 
LG1_975174 C C C T T C C C C T C C C 
LG1_975195 T T T C C T T T T C T T T 
LG1_975213 A A A G G A A A A G A A A 
LG1_975249 G G G A A G G G G A G G G 
LG1_975288 A A A G G A A A A G A A A 
LG1_975448 T T T C C T T T T C T T T 
LG1_975450 C C C T T C C C C T C C C 
LG1_975464 A A A G G A A A A G A A A 
LG1_976229 T T T C C T T T T C T T T 
LG1_976596 A A A G G A A A A G A A A 
LG1_976927 T T T C C T T T T C T T T 
LG1_977155 T T T C C T T T T C T T T 
LG1_977302 G G G A A G G G G A G G G 
LG1_977319 T T T C C T T T T C T T T 
LG1_977349 T T T C C T T T T C T T T 
LG1_977570 T T T C C T T T T C T T T 
LG1_977704 G G G C C G G G G C G G G 
LG1_977746 T T T A A T T T T A T T T 
LG1_977786 A A A G G A A A A G A A A 
LG1_978418 G G G T T G G G G T G G G 
LG1_978837 C C C T T C C C C T C C C 
LG1_979092 C C C T T C C C C T C C C 
LG1_979133 C C C T T C C C C T C C C 
LG1_979136 G G G A A G G G G A G G G 
LG1_980185 T T T C C T T T T C T T T 
LG1_980186 C C C T T C C C C T C C C 
LG1_980935 C C C T T C C C C T C C C 
LG1_982020 T T T C C T T T T C T T T 
LG1_982158 C C C T T C C C C T C C C 
LG1_982177 T T T C C T T T T C T T T 
LG1_983332 A A A G G A A A A G A A A 
LG1_983354 C C C T T C C C C T C C C 
LG1_984956 C C C T T C C C C T C C C 
LG1_986024 G G G A A G G G G A G G G 
LG1_986457 C C C T T C C C C T C C C 
LG1_986997 T T T C C T T T T C T T T 
LG1_987576 C C C G G C C C C G C C C 
LG1_987594 T T T C C T T T T C T T T 
LG1_987613 A A A G G A A A A G A A A 
LG1_987706 T T T A A T T T T A T T T 
LG1_987847 G G G A A G G G G A G G G 
LG1_988198 A A A T T A A A A T A A A 
LG1_988227 G G G T T G G G G T G G G 
LG1_988322 G G G A A G G G G A G G G 
LG1_988360 C C C T T C C C C T C C C 
LG1_988437 C C C T T C C C C T C C C 
LG1_988587 A A A G G A A A A G A A A 
LG1_988635 T T T C C T T T T C T T T 
LG1_988644 A A A G G A A A A G A A A 
LG1_988658 C C C T T C C C C T C C C 
LG1_988771 C C C T T C C C C T C C C 
LG1_988835 T T T C C T T T T C T T T 
LG1_988838 C C C T T C C C C T C C C 
LG1_989212 C C C T T C C C C T C C C 
LG1_989214 A A A G G A A A A G A A A 
LG1_989272 G G G A A G G G G A G G G 
LG1_989274 C C C T T C C C C T C C C 
LG1_989320 T T T C C T T T T C T T T 
LG1_989321 T T T C C T T T T C T T T 
LG1_990967 A A A G G A A A A G A A A 
LG1_992622 A A A G G A A A A G A A A 
LG1_992652 T T T C C T T T T C T T T 
LG1_992659 G G G C C G G G G C G G G 
LG1_994013 C C C T T C C C C T C C C 
LG1_997837 T T T C C T T T T C T T T 
LG1_997893 T T T C C T T T T C T T T 
LG1_998096 G G G A A G G G G A G G G 
LG1_998551 A A A G G A A A A G A A A 
LG1_998669 A A A G G A A A A G A A A 
LG1_998782 G G G A A G G G G A G G G 
LG1_998787 A A A G G A A A A G A A A 
LG1_998799 T T T C C T T T T C T T T 
LG1_998800 A A A G G A A A A G A A A 
LG1_998851 T T T C C T T T T C T T T 
LG1_998854 C C C T T C C C C T C C C 
LG1_998931 T T T C C T T T T C T T T 
LG1_999174 T T T C C T T T T C T T T 
LG1_999302 G G G A A G G G G A G G G 
LG1_999411 C C C G G C C C C G C C C 
LG1_999468 C C C T T C C C C T C C C 
LG1_999473 G G G A A G G G G A G G G 
LG1_999559 T T T C C T T T T C T T T 
LG1_999771 G G G A A G G G G A G G G 
LG1_999772 C C C T T C C C C T C C C 
LG1_1000432 G G G A A G G G G A G G G 
LG1_1000780 A A A G G A A A A G A A A 
LG1_1001549 C C C T T C C C C T C C C 
LG1_1002154 G G G A A G G G G A G G G 
LG1_1002192 C C C T T C C C C T C C C 
LG1_1005925 C C C T T C C C C T C C C 
LG1_1005955 A A A G G A A A A G A A A 
LG1_1005972 G G G A A G G G G A G G G 
LG1_1006043 A A A G G A A A A G A A A 
LG1_1006096 C C C T T C C C C T C C C 
LG1_1006116 T T T C C T T T T C T T T 
LG1_1006121 A A A G G A A A A G A A A 
LG1_1006142 C C C T T C C C C T C C C 
LG1_1006153 T T T G G T T T T G T T T 
LG1_1006267 A A A G G A A A A G A A A 
LG1_1006578 A A A G G A A A A G A A A 
LG1_1006630 G G G A A G G G G A G G G 
LG1_1006813 G G G A A G G G G A G G G 
LG1_1009288 T T T C C T T T T C T T T 
LG1_1009302 T T T C C T T T T C T T T 
LG1_1010211 A A A G G A A A A G A A A 
LG1_1012821 T T T G G T T T T G T T T 
LG1_1013715 C C C G G C C C C G C C C 
LG1_1016232 C C C T T C C C C T C C C 
LG1_1016240 G G G A A G G G G A G G G 
LG1_1017278 A A A G G A A A A G A A A 
LG1_1017315 G G G A A G G G G A G G G 
LG1_1017646 G G G T T G G G G T G G G 
LG1_1017846 T T T C C T T T T C T T T 
LG1_1017883 A A A G G A A A A G A A A 
LG1_1017948 G G G A A G G G G A G G G 
LG1_1020245 T T T C C T T T T C T T T 
LG1_1020298 C C C T T C C C C T C C C 
LG1_1020304 T T T C C T T T T C T T T 
LG1_1020490 A A A G G A A A A G A A A 
LG1_1024010 G G G A A G G G G A G G G 
LG1_1024047 A A A G G A A A A G A A A 
LG1_1024188 C C C G G C C C C G C C C 
LG1_1024189 G G G A A G G G G A G G G 
LG1_1024198 T T T C C T T T T C T T T 
LG1_1024266 C C C T T C C C C T C C C 
LG1_1024306 G G G C C G G G G C G G G 
LG1_1024333 C C C T T C C C C T C C C 
LG1_1024381 T T T A A T T T T A T T T 
LG1_1024387 G G G A A G G G G A G G G 
LG1_1024426 A A A G G A A A A G A A A 
LG1_1024468 G G G A A G G G G A G G G 
LG1_1024494 A A A G G A A A A G A A A 
LG1_1025854 G G G C C G G G G C G G G 
LG1_1025896 C C C T T C C C C T C C C 
LG1_1025898 T T T C C T T T T C T T T 
LG1_1025901 T T T C C T T T T C T T T 
LG1_1026666 A A A C C A A A A C A A A 
LG1_1026668 A A A C C A A A A C A A A 
LG1_1029226 C C C T T C C C C T C C C 
LG1_1029276 C C C T T C C C C T C C C 
LG1_1029293 C C C G G C C C C G C C C 
LG1_1029295 A A A T T A A A A T A A A 
LG1_1029315 T T T C C T T T T C T T T 
LG1_1029348 G G G A A G G G G A G G G 
LG1_1029350 T T T C C T T T T C T T T 
LG1_1029355 T T T G G T T T T G T T T 
LG1_1029364 A A A G G A A A A G A A A 
LG1_1029385 T T T C C T T T T C T T T 
LG1_1029773 A A A G G A A A A G A A A 
LG1_1029831 G G G A A G G G G A G G G 
LG1_1029844 C C C T T C C C C T C C C 
LG1_1030063 C C C T T C C C C T C C C 
LG1_1030143 T T T C C T T T T C T T T 
LG1_1030149 C C C T T C C C C T C C C 
LG1_1030318 G G G A A G G G G A G G G 
LG1_1030843 G G G A A G G G G A G G G 
LG1_1031749 G G G A A G G G G A G G G 
LG1_1032211 A A A G G A A A A G A A A 
LG1_1033044 A A A G G A A A A G A A A 
LG1_1034619 A A A G G A A A A G A A A 
LG1_1034657 C C C G G C C C C G C C C 
LG1_1035216 G G G A A G G G G A G G G 
LG1_1035218 G G G A A G G G G A G G G 
LG1_1035371 G G G C C G G G G C G G G 
LG1_1035429 A A A G G A A A A G A A A 
LG1_1035662 A A A G G A A A A G A A A 
LG1_1035717 A A A G G A A A A G A A A 
LG1_1035825 T T T C C T T T T C T T T 
LG1_1035907 A A A G G A A A A G A A A 
LG1_1035932 A A A G G A A A A G A A A 
LG1_1036028 A A A G G A A A A G A A A 
LG1_1036093 A A A G G A A A A G A A A 
LG1_1036170 T T T C C T T T T C T T T 
LG1_1036172 C C C G G C C C C G C C C 
LG1_1036173 T T T C C T T T T C T T T 
LG1_1036268 A A A G G A A A A G A A A 
LG1_1036299 A A A G G A A A A G A A A 
LG1_1036314 A A A G G A A A A G A A A 
LG1_1036363 A A A T T A A A A T A A A 
LG1_1036375 G G G A A G G G G A G G G 
LG1_1036384 C C C T T C C C C T C C C 
LG1_1036412 G G G A A G G G G A G G G 
LG1_1039998 C C C T T C C C C T C C C 
LG1_1040782 C C C A A C C C C A C C C 
LG1_1040846 G G G A A G G G G A G G G 
LG1_1041970 T T T C C T T T T C T T T 
LG1_1042005 C C C T T C C C C T C C C 
LG1_1042508 T T T C C T T T T C T T T 
LG1_1042951 G G G A A G G G G A G G G 
LG1_1043063 A A A T T A A A A T A A A 
LG1_1043103 T T T C C T T T T C T T T 
LG1_1043124 T T T C C T T T T C T T T 
LG1_1043174 G G G C C G G G G C G G G 
LG1_1043175 G G G A A G G G G A G G G 
LG1_1043218 C C C T T C C C C T C C C 
LG1_1043284 T T T C C T T T T C T T T 
LG1_1043365 G G G T T G G G G T G G G 
LG1_1043400 A A A G G A A A A G A A A 
LG1_1043401 G G G A A G G G G A G G G 
LG1_1043409 A A A G G A A A A G A A A 
LG1_1043711 G G G A A G G G G A G G G 
LG1_1043712 A A A G G A A A A G A A A 
LG1_1043854 C C C T T C C C C T C C C 
LG1_1044752 A A A G G A A A A G A A A 
LG1_1044794 G G G A A G G G G A G G G 
LG1_1044821 T T T C C T T T T C T T T 
LG1_1044847 G G G A A G G G G A G G G 
LG1_1044851 A A A C C A A A A C A A A 
LG1_1044899 C C C T T C C C C T C C C 
LG1_1044904 T T T C C T T T T C T T T 
LG1_1044905 C C C T T C C C C T C C C 
LG1_1044906 T T T C C T T T T C T T T 
LG1_1044924 T T T C C T T T T C T T T 
LG1_1044937 T T T C C T T T T C T T T 
LG1_1045447 G G G A A G G G G A G G G 
LG1_1046852 G G G A A G G G G A G G G 
LG1_1047555 T T T C C T T T T C T T T 
LG1_1047560 G G G A A G G G G A G G G 
LG1_1047591 G G G A A G G G G A G G G 
LG1_1047660 G G G A A G G G G A G G G 
LG1_1047703 A A A G G A A A A G A A A 
LG1_1047792 C C C T T C C C C T C C C 
LG1_1048725 C C C T T C C C C T C C C 
LG1_1049222 C C C T T C C C C T C C C 
LG1_1050167 C C C T T C C C C T C C C 
LG1_1050266 T T T C C T T T T C T T T 
LG1_1050323 A A A G G A A A A G A A A 
LG1_1050456 T T T G G T T T T G T T T 
LG1_1050457 C C C G G C C C C G C C C 
LG1_1050993 T T T G G T T T T G T T T 
LG1_1052887 G G G A A G G G G A G G G 
LG1_1056377 G G G A A G G G G A G G G 
LG1_1058855 G G G A A G G G G A G G G 
LG1_1058879 T T T A A T T T T A T T T 
LG1_1058990 T T T C C T T T T C T T T 
LG1_1059087 T T T C C T T T T C T T T 
LG1_1059513 G G G C C G G G G C G G G 
LG1_1059646 T T T A A T T T T A T T T 
LG1_1059900 C C C T T C C C C T C C C 
LG1_1059940 T T T C C T T T T C T T T 
LG1_1060116 T T T C C T T T T C T T T 
LG1_1061038 G G G A A G G G G A G G G 
LG1_1061047 T T T A A T T T T A T T T 
LG1_1061077 G G G A A G G G G A G G G 
LG1_1061296 A A A G G A A A A G A A A 
LG1_1061368 C C C T T C C C C T C C C 
LG1_1061429 G G G A A G G G G A G G G 
LG1_1061432 C C C T T C C C C T C C C 
LG1_1061547 G G G A A G G G G A G G G 
LG1_1061575 A A A G G A A A A G A A A 
LG1_1061594 G G G A A G G G G A G G G 
LG1_1062363 A A A G G A A A A G A A A 
LG1_1062462 C C C T T C C C C T C C C 
LG1_1062503 G G G C C G G G G C G G G 
LG1_1062563 C C C A A C C C C A C C C 
LG1_1062666 T T T C C T T T T C T T T 
LG1_1063016 A A A G G A A A A A A A A 
LG1_1063114 C C C G G C C C C C C C C 
LG1_1063179 T T T C C T T T T T T T T 
LG1_1064148 G G G A A G G G G G G G G 
LG1_1064236 T T T A A T T T T T T T T 
LG1_1064371 T T T C C T T T T T T T T 
LG1_1064735 C C C T T C C C C C C C C 
LG1_1065052 G G G A A G G G G G G G G 
LG1_1065248 A A A G G A A A A A A A A 
LG1_1065322 A A A G G A A A A A A A A 
LG1_1065332 A A A T T A A A A A A A A 
LG1_1065339 C C C G G C C C C C C C C 
LG1_1065819 C C C T T C C C C C C C C 
LG1_1065922 A A A G G A A A A A A A A 
LG1_1065927 A A A T T A A A A A A A A 
LG1_1066300 A A A G G A A A A A A A A 
LG1_1066454 G G G A A G G G G G G G G 
LG1_1066490 C C C T T C C C C C C C C 
LG1_1066696 A A A T T A A A A A A A A 
LG1_1066728 C C C T T C C C C C C C C 
LG1_1066754 A A A G G A A A A A A A A 
LG1_1066886 A A A G G A A A A A A A A 
LG1_1066920 G G G A A G G G G G G G G 
LG1_1067131 G G G A A G G G G G G G G 
LG1_1067136 A A A G G A A A A A A A A 
LG1_1067172 G G G A A G G G G G G G G 
LG1_1067173 A A A G G A A A A A A A A 
LG1_1067418 G G G A A G G G G G G G G 
LG1_1067557 T T T C C T T T T T T T T 
LG1_1067579 A A A G G A A A A A A A A 
LG1_1067599 A A A G G A A A A A A A A 
LG1_1067759 G G G A A G G G G G G G G 
LG1_1068003 T T T C C T T T T T T T T 
LG1_1068014 T T T C C T T T T T T T T 
LG1_1068249 C C C T T C C C C C C C C 
LG1_1068274 T T T C C T T T T T T T T 
LG1_1068371 A A A G G A A A A A A A A 
LG1_1068421 G G G A A G G G G G G G G 
LG1_1068660 A A A G G A A A A A A A A 
LG1_1068665 C C C T T C C C C C C C C 
LG1_1068729 T T T C C T T T T T T T T 
LG1_1068839 G G G A A G G G G G G G G 
LG1_1069051 A A A G G A A A A A A A A 
LG1_1070455 C C C T T C C C C C C C C 
LG1_1070784 G G G A A G G G G G G G G 
LG1_1074166 C C C T T C C C C C C C C 
LG1_1074179 A A A G G A A A A A A A A 
LG1_1074269 G G G A A G G G G G G G G 
LG1_1074307 A A A G G A A A A A A A A 
LG1_1074430 T T T C C T T T T T T T T 
LG1_1074479 A A A G G A A A A A A A A 
LG1_1074706 C C C T T C C C C C C C C 
LG1_1074717 T T T C C T T T T T T T T 
LG1_1074745 A A A G G A A A A A A A A 
LG1_1075341 C C C T T C C C C C C C C 
LG1_1075389 A A A C C A A A A A A A A 
LG1_1076224 T T T C C T T T T T T T T 
LG1_1076233 C C C T T C C C C C C C C 
LG1_1076243 T T T A A T T T T T T T T 
LG1_1076252 G G G A A G G G G G G G G 
LG1_1076448 A A A G G A A A A A A A A 
LG1_1076471 T T T C C T T T T T T T T 
LG1_1076511 G G G A A G G G G G G G G 
LG1_1077100 T T T C C T T T T T T T T 
LG1_1077292 A A A G G A A A A A A A A 
LG1_1077942 A A A G G A A A A A A A A 
LG1_1077949 A A A G G A A A A A A A A 
LG1_1077958 G G G A A G G G G G G G G 
LG1_1077974 T T T C C T T T T T T T T 
LG1_1077983 C C C T T C C C C C C C C 
LG1_1077989 G G G A A G G G G G G G G 
LG1_1078036 G G G A A G G G G G G G G 
LG1_1078281 G G G A A G G G G G G G G 
LG1_1078294 T T T C C T T T T T T T T 
LG1_1078496 G G G C C G G G G G G G G 
LG1_1082316 T T T C C T T T T T T T T 
LG1_1082396 A A A G G A A A A A A A A 
LG1_1082562 G G G A A G G G G G G G G 
LG1_1082585 T T T C C T T T T T T T T 
LG1_1082800 A A A G G A A A A A A A A 
LG1_1082803 T T T C C T T T T T T T T 
LG1_1083042 A A A G G A A A A A A A A 
LG1_1086183 C C C T T C C C C C C C C 
LG1_1087549 G G G A A G G G G G G G G 
LG1_1088534 C C C G G C C C C C C C C 
LG1_1088535 G G G A A G G G G G G G G 
LG1_1089588 G G G A A G G G G G G G G 
LG1_1090591 C C C T T C C C C C C C C 
LG1_1091839 C C C G G C C C C C C C C 
LG1_1091859 A A A G G A A A A A A A A 
LG1_1091864 C C C A A C C C C C C C C 
LG1_1091868 C C C T T C C C C C C C C 
LG1_1091873 C C C T T C C C C C C C C 
LG1_1091961 A A A G G A A A A A A A A 
LG1_1092016 A A A G G A A A A A A A A 
LG1_1092342 G G G C C G G G G G G G G 
LG1_1093118 A A A G G A A A A A A A A 
LG1_1093311 C C C T T C C C C C C C C 
LG1_1093485 A A A G G A A A A A A A A 
LG1_1093580 C C C T T C C C C C C C C 
LG1_1095976 A A A G G A A A A A A A A 
LG1_1096485 G G G A A G G G G G G G G 
LG1_1096704 G G G A A G G G G G G G G 
LG1_1097254 T T T C C T T T T T T T T 
LG1_1098227 T T T C C T T T T T T T T 
LG1_1099541 A A A G G A A A A A A A A 
LG1_1099562 G G G A A G G G G G G G G 
LG1_1099563 C C C T T C C C C C C C C 
LG1_1099676 G G G A A G G G G G G G G 
LG1_1099677 G G G A A G G G G G G G G 
LG1_1099754 G G G A A G G G G G G G G 
LG1_1099776 C C C T T C C C C C C C C 
LG1_1099884 C C C T T C C C C C C C C 
LG1_1100024 A A A G G A A A A A A A A 
LG1_1100380 C C C T T C C C C C C C C 
LG1_1100683 G G G A A G G G G G G G G 
LG1_1100852 T T T C C T T T T T T T T 
LG1_1100892 T T T C C T T T T T T T T 
LG1_1101444 C C C G G C C C C C C C C 
LG1_1101750 T T T G G T T T T T T T T 
LG1_1102259 G G G A A G G G G G G G G 
LG1_1102545 A A A G G A A A A A A A A 
LG1_1102550 G G G A A G G G G G G G G 
LG1_1102567 A A A G G A A A A A A A A 
LG1_1102604 G G G A A G G G G G G G G 
LG1_1102634 G G G C C G G G G G G G G 
LG1_1102707 T T T A A T T T T T T T T 
LG1_1102738 A A A G G A A A A A A A A 
LG1_1102981 T T T C C T T T T T T T T 
LG1_1103055 A A A G G A A A A A A A A 
LG1_1103077 C C C T T C C C C C C C C 
LG1_1103111 T T T C C T T T T T T T T 
LG1_1103238 C C C T T C C C C C C C C 
LG1_1103239 C C C T T C C C C C C C C 
LG1_1103246 C C C T T C C C C C C C C 
LG1_1103252 C C C T T C C C C C C C C 
LG1_1103272 A A A C C A A A A A A A A 
LG1_1103279 T T T C C T T T T T T T T 
LG1_1103283 C C C G G C C C C C C C C 
LG1_1103418 G G G A A G G G G G G G G 
LG1_1103420 G G G A A G G G G G G G G 
LG1_1103500 T T T C C T T T T T T T T 
LG1_1103509 T T T C C T T T T T T T T 
LG1_1103526 A A A G G A A A A A A A A 
LG1_1103533 T T T C C T T T T T T T T 
LG1_1103565 C C C T T C C C C C C C C 
LG1_1104218 A A A G G A A A A A A A A 
LG1_1106965 T T T C C T T T T T T T T 
LG1_1107805 C C C T T C C C C C C C C 
LG1_1107960 C C C T T C C C C C C C C 
LG1_1107994 T T T C C T T T T T T T T 
LG1_1108148 G G G A A G G G G G G G G 
LG1_1108387 C C C T T C C C C C C C C 
LG1_1111383 T T T C C T T T T T T T T 
LG1_1111537 A A A G G A A A A A A A A 
LG1_1111550 G G G A A G G G G G G G G 
LG1_1111592 G G G A A G G G G G G G G 
LG1_1112463 G G G A A G G G G G G G G 
LG1_1112468 G G G A A G G G G G G G G 
LG1_1112538 G G G A A G G G G G G G G 
LG1_1112804 A A A G G A A A A A A A A 
LG1_1112808 A A A G G A A A A A A A A 
LG1_1112809 T T T C C T T T T T T T T 
LG1_1112835 C C C T T C C C C C C C C 
LG1_1112848 C C C G G C C C C C C C C 
LG1_1112865 A A A C C A A A A A A A A 
LG1_1112894 C C C T T C C C C C C C C 
LG1_1113756 A A A G G A A A A A A A A 
LG1_1113926 G G G C C G G G G G G G G 
LG1_1114606 A A A C C A A A A A A A A 
LG1_1114992 G G G A A G G G G G G G G 
LG1_1115061 A A A G G A A A A A A A A 
LG1_1115433 A A A G G A A A A A A A A 
LG1_1115885 A A A C C A A A A A A A A 
LG1_1115886 C C C T T C C C C C C C C 
LG1_1117192 G G G T T G G G G G G G G 
LG1_1117403 T T T C C T T T T T T T T 
LG1_1117667 A A A G G A A A A A A A A 
LG1_1117668 C C C A A C C C C C C C C 
LG1_1117796 A A A G G A A A A A A A A 
LG1_1117843 T T T C C T T T T T T T T 
LG1_1117869 T T T C C T T T T T T T T 
LG1_1117898 C C C T T C C C C C C C C 
LG1_1118125 G G G C C G G G G G G G G 
LG1_1118240 C C C T T C C C C C C C C 
LG1_1118312 C C C A A C C C C C C C C 
LG1_1118407 A A A G G A A A A A A A A 
LG1_1118710 G G G A A G G G G G G G G 
LG1_1118747 A A A G G A A A A A A A A 
LG1_1118749 C C C G G C C C C C C C C 
LG1_1118766 G G G A A G G G G G G G G 
LG1_1118785 C C C T T C C C C C C C C 
LG1_1118822 T T T C C T T T T T T T T 
LG1_1118857 T T T C C T T T T T T T T 
LG1_1119475 C C C T T C C C C C C C C 
LG1_1119502 A A A G G A A A A A A A A 
LG1_1119529 G G G A A G G G G G G G G 
LG1_1119797 T T T C C T T T T T T T T 
LG1_1119853 T T T C C T T T T T T T T 
LG1_1119857 C C C T T C C C C C C C C 
LG1_1119906 C C C T T C C C C C C C C 
LG1_1119927 G G G A A G G G G G G G G 
LG1_1119963 A A A G G A A A A A A A A 
LG1_1121252 C C C T T C C C C C C C C 
LG1_1121371 G G G A A G G G G G G G G 
LG1_1121971 C C C T T C C C C C C C C 
LG1_1121986 A A A C C A A A A A A A A 
LG1_1121987 G G G C C G G G G G G G G 
LG1_1123437 G G G C C G G G G G G G G 
LG1_1123743 G G G A A G G G G G G G G 
LG1_1123746 G G G A A G G G G G G G G 
LG1_1123749 G G G C C G G G G G G G G 
LG1_1123778 A A A G G A A A A A A A A 
LG1_1123808 G G G A A G G G G G G G G 
LG1_1123831 C C C T T C C C C C C C C 
LG1_1123875 A A A G G A A A A A A A A 
LG1_1124066 T T T C C T T T T T T T T 
LG1_1124258 C C C T T C C C C C C C C 
LG1_1124263 C C C T T C C C C C C C C 
LG1_1124289 C C C G G C C C C C C C C 
LG1_1124343 A A A T T A A A A A A A A 
LG1_1124769 C C C T T C C C C C C C C 
LG1_1124810 A A A G G A A A A A A A A 
LG1_1124816 A A A G G A A A A A A A A 
LG1_1125000 T T T C C T T T T T T T T 
LG1_1125128 C C C A A C C C C C C C C 
LG1_1125193 G G G C C G G G G G G G G 
LG1_1125208 C C C T T C C C C C C C C 
LG1_1126387 G G G T T G G G G G G G G 
LG1_1126847 C C C T T C C C C C C C C 
LG1_1126887 A A A G G A A A A A A A A 
LG1_1126891 A A A G G A A A A A A A A 
LG1_1127138 C C C T T C C C C C C C C 
LG1_1128910 A A A G G A A A A A A A A 
LG1_1131804 G G G A A G G G G G G G G 
LG1_1131825 T T T C C T T T T T T T T 
LG1_1132586 T T T C C T T T T T T T T 
LG1_1132658 T T T C C T T T T T T T T 
LG1_1132784 A A A G G A A A A A A A A 
LG1_1132785 G G G A A G G G G G G G G 
LG1_1132821 G G G A A G G G G G G G G 
LG1_1132859 G G G A A G G G G G G G G 
LG1_1132877 C C C T T C C C C C C C C 
LG1_1132928 G G G A A G G G G G G G G 
LG1_1133006 T T T C C T T T T T T T T 
LG1_1133045 T T T C C T T T T T T T T 
LG1_1133124 T T T C C T T T T T T T T 
LG1_1133371 A A A G G A A A A A A A A 
LG1_1133391 A A A G G A A A A A A A A 
LG1_1133697 G G G A A G G G G G G G G 
LG1_1140565 T T T C C T T T T T T T T 
LG1_1145988 A A A G G A A A A A A A A 
LG1_1149936 A A A G G A A A A A A A A 
LG1_1150101 T T T C C T T T T T T T T 
LG1_1151576 T T T C C T T T T T T T T 
LG1_1151595 G G G A A G G G G G G G G 
LG1_1151650 G G G A A G G G G G G G G 
LG1_1151719 G G G A A G G G G G G G G 
LG1_1151917 A A A G G A A A A A A A A 
LG1_1152230 T T T A A T T T T T T T T 
LG1_1153485 G G G A A G G G G G G G G 
LG1_1153729 T T T C C T T T T T T T T 
LG1_1153779 G G G A A G G G G G G G G 
LG1_1153790 C C C G G C C C C C C C C 
LG1_1154155 G G G A A G G G G G G G G 
LG1_1154156 C C C T T C C C C C C C C 
LG1_1154159 G G G A A G G G G G G G G 
LG1_1154171 T T T C C T T T T T T T T 
LG1_1154207 T T T C C T T T T T T T T 
LG1_1154234 T T T C C T T T T T T T T 
LG1_1154643 A A A G G A A A A A A A A 
LG1_1154720 C C C G G C C C C C C C C 
LG1_1155774 G G G C C G G G G G G G G 
LG1_1155779 G G G A A G G G G G G G G 
LG1_1159788 T T T C C T T T T T T T T 
LG1_1162481 G G G A A G G G G G G G G 
LG1_1162947 C C C G G C C C C C C C C 
LG1_1162951 T T T C C T T T T T T T T 
LG1_1164296 G G G A A G G G G G G G G 
LG1_1165331 A A A G G A A A A A A A A 
LG1_1165673 T T T C C T T T T T T T T 
LG1_1166601 A A A G G A A A A A A A A 
LG1_1166921 G G G T T G G G G G G G G 
LG1_1166982 G G G A A G G G G G G G G 
LG1_1167159 T T T A A T T T T T T T T 
LG1_1167176 T T T C C T T T T T T T T 
LG1_1167208 A A A G G A A A A A A A A 
LG1_1167585 A A A G G A A A A A A A A 
LG1_1167594 G G G A A G G G G G G G G 
LG1_1167600 A A A G G A A A A A A A A 
LG1_1167602 C C C T T C C C C C C C C 
LG1_1167787 C C C T T C C C C C C C C 
LG1_1170867 G G G C C G G G G G G G G 
LG1_1170880 A A A G G A A A A A A A A 
LG1_1170912 A A A G G A A A A A A A A 
LG1_1170928 C C C T T C C C C C C C C 
LG1_1171279 T T T C C T T T T T T T T 
LG1_1171767 G G G A A G G G G G G G G 
LG1_1173397 G G G A A G G G G G G G G 
LG1_1173964 C C C G G C C C C C C C C 
LG1_1174658 T T T C C T T T T T T T T 
LG1_1175097 C C C T T C C C C C C C C 
LG1_1175138 G G G C C G G G G G G G G 
LG1_1175161 T T T A A T T T T T T T T 
LG1_1175858 T T T C C T T T T T T T T 
LG1_1175922 C C C T T C C C C C C C C 
LG1_1176209 C C C T T C C C C C C C C 
LG1_1180350 A A A G G A A A A A A A A 
LG1_1182332 T T T C C T T T T T T T T 
LG1_1183501 T T T C C T T T T T T T T 
LG1_1183508 G G G A A G G G G G G G G 
LG1_1183771 A A A G G A A A A A A A A 
LG1_1183823 A A A G G A A A A A A A A 
LG1_1184632 T T T C C T T T T T T T T 
LG1_1185284 A A A C C A A A A A A A A 
LG1_1185304 T T T A A T T T T T T T T 
LG1_1186376 A A A T T A A A A A A A A 
LG1_1186431 T T T C C T T T T T T T T 
LG1_1186535 G G G A A G G G G G G G G 
LG1_1186577 G G G A A G G G G G G G G 
LG1_1186585 G G G T T G G G G G G G G 
LG1_1186587 G G G A A G G G G G G G G 
LG1_1187900 T T T C C T T T T T T T T 
LG1_1187939 A A A G G A A A A A A A A 
LG1_1188149 G G G A A G G G G G G G G 
LG1_1188223 C C C T T C C C C C C C C 
LG1_1189149 C C C T T C C C C C C C C 
LG1_1189225 G G G A A G G G G G G G G 
LG1_1189654 A A A G G A A A A A A A A 
LG1_1189677 G G G A A G G G G G G G G 
LG1_1189703 G G G T T G G G G G G G G 
LG1_1189750 C C C T T C C C C C C C C 
LG1_1189964 G G G T T G G G G G G G G 
LG1_1189978 A A A G G A A A A A A A A 
LG1_1190146 A A A G G A A A A A A A A 
LG1_1190230 G G G A A G G G G G G G G 
LG1_1190241 C C C T T C C C C C C C C 
LG1_1190297 C C C T T C C C C C C C C 
LG1_1190298 G G G A A G G G G G G G G 
LG1_1190542 T T T C C T T T T T T T T 
LG1_1190744 A A A G G A A A A A A A A 
LG1_1190774 T T T C C T T T T T T T T 
LG1_1190832 A A A G G A A A A A A A A 
LG1_1190905 C C C T T C C C C C C C C 
LG1_1190912 C C C T T C C C C C C C C 
LG1_1191202 T T T C C T T T T T T T T 
LG1_1191319 A A A G G A A A A A A A A 
LG1_1191709 A A A G G A A A A A A A A 
LG1_1192016 C C C G G C C C C C C C C 
LG1_1192183 T T T C C T T T T T T T T 
LG1_1192200 G G G C C G G G G G G G G 
LG1_1192206 A A A G G A A A A A A A A 
LG1_1192230 A A A G G A A A A A A A A 
LG1_1192232 G G G A A G G G G G G G G 
LG1_1192237 A A A G G A A A A A A A A 
LG1_1192969 A A A G G A A A A A A A A 
LG1_1193248 G G G A A G G G G G G G G 
LG1_1193278 A A A G G A A A A A A A A 
LG1_1193287 T T T C C T T T T T T T T 
LG1_1193312 T T T C C T T T T T T T T 
LG1_1193314 C C C T T C C C C C C C C 
LG1_1193337 G G G A A G G G G G G G G 
LG1_1193345 T T T C C T T T T T T T T 
LG1_1193350 C C C G G C C C C C C C C 
LG1_1193353 A A A G G A A A A A A A A 
LG1_1193358 C C C A A C C C C C C C C 
LG1_1193398 G G G C C G G G G G G G G 
LG1_1193410 G G G C C G G G G G G G G 
LG1_1193446 A A A G G A A A A A A A A 
LG1_1193736 C C C T T C C C C C C C C 
LG1_1193746 C C C T T C C C C C C C C 
LG1_1193773 T T T C C T T T T T T T T 
LG1_1193921 G G G A A G G G G G G G G 
LG1_1193926 C C C T T C C C C C C C C 
LG1_1193948 G G G A A G G G G G G G G 
LG1_1193985 G G G A A G G G G G G G G 
LG1_1194060 G G G A A G G G G G G G G 
LG1_1194253 A A A C C A A A A A A A A 
LG1_1196865 T T T C C T T T T T T T T 
LG1_1197022 A A A G G A A A A A A A A 
LG1_1197901 C C C T T C C C C C C C C 
LG1_1198020 G G G C C G G G G G G G G 
LG1_1198043 G G G A A G G G G G G G G 
LG1_1198076 G G G A A G G G G G G G G 
LG1_1198781 G G G A A G G G G G G G G 
LG1_1198892 G G G C C G G G G G G G G 
LG1_1198894 T T T C C T T T T T T T T 
LG1_1198966 C C C T T C C C C C C C C 
LG1_1199370 G G G A A G G G G G G G G 
LG1_1199372 C C C T T C C C C C C C C 
LG1_1199382 G G G A A G G G G G G G G 
LG1_1199453 T T T C C T T T T T T T T 
LG1_1199489 A A A G G A A A A A A A A 
LG1_1199833 T T T C C T T T T T T T T 
LG1_1200364 A A A C C A A A A A A A A 
LG1_1200365 C C C T T C C C C C C C C 
LG1_1200674 A A A G G A A A A A A A A 
LG1_1200737 A A A G G A A A A A A A A 
LG1_1201225 G G G A A G G G G G G G G 
LG1_1201227 A A A G G A A A A A A A A 
LG1_1201524 A A A G G A A A A A A A A 
LG1_1201525 T T T A A T T T T T T T T 
LG1_1201777 A A A G G A A A A A A A A 
LG1_1202119 A A A G G A A A A A A A A 
LG1_1202644 G G G A A G G G G G G G G 
LG1_1202658 G G G A A G G G G G G G G 
LG1_1202667 T T T C C T T T T T T T T 
LG1_1202772 A A A T T A A A A A A A A 
LG1_1202778 A A A G G A A A A A A A A 
LG1_1202789 A A A G G A A A A A A A A 
LG1_1203881 C C C T T C C C C C C C C 
LG1_1204521 T T T C C T T T T T T T T 
LG1_1204596 T T T C C T T T T T T T T 
LG1_1206044 C C C T T C C C C C C C C 
LG1_1206063 C C C T T C C C C C C C C 
LG1_1206075 T T T C C T T T T T T T T 
LG1_1206092 G G G A A G G G G G G G G 
LG1_1206188 C C C T T C C C C C C C C 
LG1_1206630 C C C G G C C C C C C C C 
LG1_1206868 A A A G G A A A A A A A A 
LG1_1206918 G G G A A G G G G G G G G 
LG1_1206961 G G G A A G G G G G G G G 
LG1_1206970 T T T G G T T T T T T T T 
LG1_1207070 G G G A A G G G G G G G G 
LG1_1207199 C C C T T C C C C C C C C 
LG1_1207252 G G G A A G G G G G G G G 
LG1_1207354 C C C T T C C C C C C C C 
LG1_1207443 G G G C C G G G G G G G G 
LG1_1207454 T T T C C T T T T T T T T 
LG1_1207483 A A A G G A A A A A A A A 
LG1_1207603 G G G A A G G G G G G G G 
LG1_1207607 A A A G G A A A A A A A A 
LG1_1207896 A A A G G A A A A A A A A 
LG1_1208065 C C C T T C C C C C C C C 
LG1_1208161 G G G A A G G G G G G G G 
LG1_1208240 T T T C C T T T T T T T T 
LG1_1208244 G G G A A G G G G G G G G 
LG1_1208363 C C C T T C C C C C C C C 
LG1_1208652 T T T C C T T T T T T T T 
LG1_1208665 A A A G G A A A A A A A A 
LG1_1208672 G G G A A G G G G G G G G 
LG1_1208719 A A A G G A A A A A A A A 
LG1_1208762 T T T C C T T T T T T T T 
LG1_1208831 A A A G G A A A A A A A A 
LG1_1208851 C C C T T C C C C C C C C 
LG1_1208914 G G G T T G G G G G G G G 
LG1_1208930 T T T C C T T T T T T T T 
LG1_1208931 G G G T T G G G G G G G G 
LG1_1208995 C C C T T C C C C C C C C 
LG1_1209143 G G G C C G G G G G G G G 
LG1_1209160 C C C T T C C C C C C C C 
LG1_1209234 C C C G G C C C C C C C C 
LG1_1209280 C C C T T C C C C C C C C 
LG1_1209890 A A A G G A A A A A A A A 
LG1_1209975 C C C T T C C C C C C C C 
LG1_1209979 T T T C C T T T T T T T T 
LG1_1210396 C C C T T C C C C C C C C 
LG1_1210410 A A A G G A A A A A A A A 
LG1_1211402 G G G A A G G G G G G G G 
LG1_1211955 T T T C C T T T T T T T T 
LG1_1212146 A A A G G A A A A A A A A 
LG1_1212372 A A A C C A A A A A A A A 
LG1_1212391 T T T C C T T T T T T T T 
LG1_1212601 C C C T T C C C C C C C C 
LG1_1213215 A A A G G A A A A A A A A 
LG1_1213286 G G G C C G G G G G G G G 
LG1_1213423 T T T C C T T T T T T T T 
LG1_1213705 C C C T T C C C C C C C C 
LG1_1213778 C C C G G C C C C C C C C 
LG1_1213782 G G G A A G G G G G G G G 
LG1_1213783 C C C A A C C C C C C C C 
LG1_1213785 T T T A A T T T T T T T T 
LG1_1213786 T T T C C T T T T T T T T 
LG1_1213827 A A A G G A A A A A A A A 
LG1_1213884 A A A G G A A A A A A A A 
LG1_1213897 A A A G G A A A A A A A A 
LG1_1213933 T T T C C T T T T T T T T 
LG1_1213951 T T T C C T T T T T T T T 
LG1_1213966 A A A G G A A A A A A A A 
LG1_1214075 G G G A A G G G G G G G G 
LG1_1214358 A A A T T A A A A A A A A 
LG1_1214462 A A A G G A A A A A A A A 
LG1_1214502 T T T C C T T T T T T T T 
LG1_1214595 C C C T T C C C C C C C C 
LG1_1214601 G G G A A G G G G G G G G 
LG1_1214772 A A A G G A A A A A A A A 
LG1_1214787 A A A G G A A A A A A A A 
LG1_1215303 C C C T T C C C C C C C C 
LG1_1215322 A A A G G A A A A A A A A 
LG1_1215375 G G G C C G G G G G G G G 
LG1_1215588 C C C T T C C C C C C C C 
LG1_1215731 T T T C C T T T T T T T T 
LG1_1216281 A A A G G A A A A A A A A 
LG1_1216334 G G G A A G G G G G G G G 
LG1_1217231 C C C T T C C C C C C C C 
LG1_1217327 G G G A A G G G G G G G G 
LG1_1217950 T T T A A T T T T T T T T 
LG1_1218472 G G G T T G G G G G G G G 
LG1_1218480 G G G A A G G G G G G G G 
LG1_1218799 T T T C C T T T T T T T T 
LG1_1219696 T T T C C T T T T T T T T 
LG1_1220498 A A A G G A A A A A A A A 
LG1_1220586 G G G A A G G G G G G G G 
LG1_1220593 T T T C C T T T T T T T T 
LG1_1221580 T T T C C T T T T T T T T 
LG1_1222433 G G G C C G G G G G G G G 
LG1_1222618 T T T C C T T T T T T T T 
LG1_1222792 A A A G G A A A A A A A A 
LG1_1222834 T T T C C T T T T T T T T 
LG1_1222840 G G G T T G G G G G G G G 
LG1_1223345 G G G A A G G G G G G G G 
LG1_1223456 T T T C C T T T T T T T T 
LG1_1223554 A A A G G A A A A A A A A 
LG1_1223583 C C C T T C C C C C C C C 
LG1_1223634 G G G A A G G G G G G G G 
LG1_1223650 C C C T T C C C C C C C C 
LG1_1224131 G G G A A G G G G G G G G 
LG1_1224619 T T T C C T T T T T T T T 
LG1_1225208 G G G C C G G G G G G G G 
LG1_1225469 G G G T T G G G G G G G G 
LG1_1225470 A A A G G A A A A A A A A 
LG1_1225472 G G G C C G G G G G G G G 
LG1_1225653 C C C G G C C C C C C C C 
LG1_1225742 G G G A A G G G G G G G G 
LG1_1225757 G G G A A G G G G G G G G 
LG1_1225943 T T T C C T T T T T T T T 
LG1_1226004 C C C T T C C C C C C C C 
LG1_1226499 T T T C C T T T T T T T T 
LG1_1226596 C C C T T C C C C C C C C 
LG1_1226608 C C C T T C C C C C C C C 
LG1_1226687 C C C T T C C C C C C C C 
LG1_1226702 A A A G G A A A A A A A A 
LG1_1226780 T T T C C T T T T T T T T 
LG1_1226924 A A A G G A A A A A A A A 
LG1_1227277 G G G A A G G G G G G G G 
LG1_1227293 T T T C C T T T T T T T T 
LG1_1227424 T T T C C T T T T T T T T 
LG1_1227589 C C C T T C C C C C C C C 
LG1_1227622 T T T C C T T T T T T T T 
LG1_1227727 T T T C C T T T T T T T T 
LG1_1227766 A A A T T A A A A A A A A 
LG1_1228321 A A A G G A A A A A A A A 
LG1_1228527 T T T C C T T T T T T T T 
LG1_1228613 C C C T T C C C C C C C C 
LG1_1228940 G G G A A G G G G G G G G 
LG1_1228942 T T T G G T T T T T T T T 
LG1_1229127 A A A G G A A A A A A A A 
LG1_1229411 C C C T T C C C C C C C C 
LG1_1229476 T T T C C T T T T T T T T 
LG1_1229613 A A A G G A A A A A A A A 
LG1_1229697 A A A G G A A A A A A A A 
LG1_1229850 A A A G G A A A A A A A A 
LG1_1230067 T T T C C T T T T T T T T 
LG1_1230103 T T T C C T T T T T T T T 
LG1_1230106 T T T C C T T T T T T T T 
LG1_1230336 G G G A A G G G G G G G G 
LG1_1230496 G G G C C G G G G G G G G 
LG1_1230750 G G G A A G G G G G G G G 
LG1_1230774 C C C T T C C C C C C C C 
LG1_1230778 C C C T T C C C C C C C C 
LG1_1230795 G G G A A G G G G G G G G 
LG1_1230879 C C C T T C C C C C C C C 
LG1_1230893 C C C T T C C C C C C C C 
LG1_1230897 C C C T T C C C C C C C C 
LG1_1231108 G G G A A G G G G G G G G 
LG1_1231224 G G G A A G G G G G G G G 
LG1_1231365 G G G C C G G G G G G G G 
LG1_1231375 A A A G G A A A A A A A A 
LG1_1231773 C C C T T C C C C C C C C 
LG1_1231861 G G G A A G G G G G G G G 
LG1_1231864 T T T C C T T T T T T T T 
LG1_1231920 G G G C C G G G G G G G G 
LG1_1231922 A A A G G A A A A A A A A 
LG1_1231970 A A A C C A A A A A A A A 
LG1_1231993 C C C T T C C C C C C C C 
LG1_1232003 G G G T T G G G G G G G G 
LG1_1232005 G G G C C G G G G G G G G 
LG1_1232223 T T T C C T T T T T T T T 
LG1_1232562 T T T C C T T T T T T T T 
LG1_1232957 C C C T T C C C C C C C C 
LG1_1233008 C C C T T C C C C C C C C 
LG1_1233049 C C C T T C C C C C C C C 
LG1_1233055 C C C T T C C C C C C C C 
LG1_1233068 T T T G G T T T T T T T T 
LG1_1233500 T T T C C T T T T T T T T 
LG1_1233545 T T T C C T T T T T T T T 
LG1_1233550 T T T C C T T T T T T T T 
LG1_1233555 A A A G G A A A A A A A A 
LG1_1233556 A A A G G A A A A A A A A 
LG1_1233586 A A A T T A A A A A A A A 
LG1_1233664 T T T G G T T T T T T T T 
LG1_1233745 T T T G G T T T T T T T T 
LG1_1233839 T T T C C T T T T T T T T 
LG1_1233880 G G G A A G G G G G G G G 
LG1_1233916 C C C T T C C C C C C C C 
LG1_1233929 G G G T T G G G G G G G G 
LG1_1233931 T T T C C T T T T T T T T 
LG1_1233952 C C C T T C C C C C C C C 
LG1_1234051 C C C T T C C C C C C C C 
LG1_1234230 T T T C C T T T T T T T T 
LG1_1234337 A A A G G A A A A A A A A 
LG1_1234382 G G G A A G G G G G G G G 
LG1_1234508 G G G A A G G G G G G G G 
LG1_1234532 T T T C C T T T T T T T T 
LG1_1234540 G G G A A G G G G G G G G 
LG1_1234599 C C C T T C C C C C C C C 
LG1_1234799 C C C T T C C C C C C C C 
LG1_1234919 G G G C C G G G G G G G G 
LG1_1234930 G G G A A G G G G G G G G 
LG1_1234933 G G G A A G G G G G G G G 
LG1_1235038 G G G A A G G G G G G G G 
LG1_1235109 A A A G G A A A A A A A A 
LG1_1235251 T T T C C T T T T T T T T 
LG1_1235318 C C C T T C C C C C C C C 
LG1_1235363 G G G C C G G G G G G G G 
LG1_1235480 T T T C C T T T T T T T T 
LG1_1235504 G G G T T G G G G G G G G 
LG1_1235536 G G G T T G G G G G G G G 
LG1_1235674 A A A G G A A A A A A A A 
LG1_1235697 A A A G G A A A A A A A A 
LG1_1235720 T T T C C T T T T T T T T 
LG1_1236026 T T T C C T T T T T T T T 
LG1_1236742 G G G C C G G G G G G G G 
LG1_1236848 T T T C C T T T T T T T T 
LG1_1236858 G G G C C G G G G G G G G 
LG1_1236862 T T T C C T T T T T T T T 
LG1_1236969 T T T C C T T T T T T T T 
LG1_1237166 C C C T T C C C C C C C C 
LG1_1237212 C C C T T C C C C C C C C 
LG1_1237546 A A A G G A A A A A A A A 
LG1_1237613 T T T C C T T T T T T T T 
LG1_1237760 G G G A A G G G G G G G G 
LG1_1237770 G G G A A G G G G G G G G 
LG1_1237883 G G G A A G G G G G G G G 
LG1_1237890 T T T C C T T T T T T T T 
LG1_1237920 A A A G G A A A A A A A A 
LG1_1237955 G G G A A G G G G G G G G 
LG1_1237958 A A A G G A A A A A A A A 
LG1_1237961 T T T C C T T T T T T T T 
LG1_1238274 T T T C C T T T T T T T T 
LG1_1238874 T T T C C T T T T T T T T 
LG1_1238951 A A A G G A A A A A A A A 
LG1_1239142 C C C T T C C C C C C C C 
LG1_1239170 G G G A A G G G G G G G G 
LG1_1239236 T T T C C T T T T T T T T 
LG1_1239346 G G G A A G G G G G G G G 
LG1_1239762 T T T C C T T T T T T T T 
LG1_1239787 C C C T T C C C C C C C C 
LG1_1239790 C C C T T C C C C C C C C 
LG1_1239860 A A A T T A A A A A A A A 
LG1_1239920 T T T C C T T T T T T T T 
LG1_1239952 T T T C C T T T T T T T T 
LG1_1239955 T T T C C T T T T T T T T 
LG1_1240299 T T T A A T T T T T T T T 
LG1_1240562 G G G A A G G G G G G G G 
LG1_1240576 T T T C C T T T T T T T T 
LG1_1240634 G G G A A G G G G G G G G 
LG1_1240695 A A A G G A A A A A A A A 
LG1_1240723 C C C T T C C C C C C C C 
LG1_1240737 C C C T T C C C C C C C C 
LG1_1240747 A A A G G A A A A A A A A 
LG1_1240756 A A A G G A A A A A A A A 
LG1_1240886 A A A G G A A A A A A A A 
LG1_1240890 T T T G G T T T T T T T T 
LG1_1240993 T T T A A T T T T T T T T 
LG1_1241001 A A A G G A A A A A A A A 
LG1_1241011 G G G A A G G G G G G G G 
LG1_1241018 C C C T T C C C C C C C C 
LG1_1241050 A A A G G A A A A A A A A 
LG1_1241054 C C C T T C C C C C C C C 
LG1_1241482 C C C T T C C C C C C C C 
LG1_1241789 C C C T T C C C C C C C C 
LG1_1241791 C C C T T C C C C C C C C 
LG1_1241923 C C C A A C C C C C C C C 
LG1_1241924 A A A G G A A A A A A A A 
LG1_1241967 C C C T T C C C C C C C C 
LG1_1241968 G G G A A G G G G G G G G 
LG1_1242061 A A A G G A A A A A A A A 
LG1_1242115 T T T C C T T T T T T T T 
LG1_1242124 T T T C C T T T T T T T T 
LG1_1242169 A A A T T A A A A A A A A 
LG1_1242173 C C C T T C C C C C C C C 
LG1_1242188 T T T C C T T T T T T T T 
LG1_1242257 G G G C C G G G G G G G G 
LG1_1242261 A A A G G A A A A A A A A 
LG1_1243131 A A A G G A A A A A A A A 
LG1_1243155 G G G A A G G G G G G G G 
LG1_1243158 T T T C C T T T T T T T T 
LG1_1243174 G G G A A G G G G G G G G 
LG1_1243266 G G G A A G G G G G G G G 
LG1_1243281 G G G A A G G G G G G G G 
LG1_1243313 A A A T T A A A A A A A A 
LG1_1243335 G G G A A G G G G G G G G 
LG1_1243363 C C C T T C C C C C C C C 
LG1_1243550 A A A G G A A A A A A A A 
LG1_1243877 T T T C C T T T T T T T T 
LG1_1243940 C C C T T C C C C C C C C 
LG1_1244003 T T T A A T T T T T T T T 
LG1_1244004 A A A T T A A A A A A A A 
LG1_1244133 G G G A A G G G G G G G G 
LG1_1244253 A A A G G A A A A A A A A 
LG1_1244330 C C C T T C C C C C C C C 
LG1_1244504 A A A C C A A A A A A A A 
LG1_1244505 C C C T T C C C C C C C C 
LG1_1244508 T T T C C T T T T T T T T 
LG1_1244525 G G G A A G G G G G G G G 
LG1_1244541 G G G C C G G G G G G G G 
LG1_1244595 C C C T T C C C C C C C C 
LG1_1244644 G G G C C G G G G G G G G 
LG1_1245088 A A A G G A A A A A A A A 
LG1_1245187 A A A G G A A A A A A A A 
LG1_1245266 A A A G G A A A A A A A A 
LG1_1245533 C C C T T C C C C C C C C 
LG1_1245626 A A A T T A A A A A A A A 
LG1_1245651 T T T C C T T T T T T T T 
LG1_1245665 T T T C C T T T T T T T T 
LG1_1245838 G G G A A G G G G G G G G 
LG1_1246837 A A A G G A A A A A A A A 
LG1_1246842 G G G A A G G G G G G G G 
LG1_1246898 G G G C C G G G G G G G G 
LG1_1247323 T T T C C T T T T T T T T 
LG1_1247449 T T T C C T T T T T T T T 
LG1_1247821 T T T C C T T T T T T T T 
LG1_1247884 T T T G G T T T T T T T T 
LG1_1247978 C C C G G C C C C C C C C 
LG1_1247999 T T T C C T T T T T T T T 
LG1_1248040 T T T A A T T T T T T T T 
LG1_1248048 C C C T T C C C C C C C C 
LG1_1248089 C C C T T C C C C C C C C 
LG1_1248131 G G G T T G G G G G G G G 
LG1_1248191 A A A G G A A A A A A A A 
LG1_1248420 T T T C C T T T T T T T T 
LG1_1248807 C C C T T C C C C C C C C 
LG1_1248853 G G G A A G G G G G G G G 
LG1_1248858 A A A G G A A A A A A A A 
LG1_1248869 T T T A A T T T T T T T T 
LG1_1248924 G G G A A G G G G G G G G 
LG1_1249008 C C C T T C C C C C C C C 
LG1_1249206 C C C T T C C C C C C C C 
LG1_1249322 T T T C C T T T T T T T T 
LG1_1249347 T T T C C T T T T T T T T 
LG1_1249371 T T T C C T T T T T T T T 
LG1_1249550 C C C T T C C C C C C C C 
LG1_1249588 T T T G G T T T T T T T T 
LG1_1250122 C C C T T C C C C C C C C 
LG1_1250269 T T T C C T T T T T T T T 
LG1_1250307 C C C T T C C C C C C C C 
LG1_1250332 C C C T T C C C C C C C C 
LG1_1250472 G G G A A G G G G G G G G 
LG1_1251773 T T T C C T T T T T T T T 
LG1_1251899 A A A G G A A A A A A A A 
LG1_1251903 T T T C C T T T T T T T T 
LG1_1251914 T T T A A T T T T T T T T 
LG1_1251918 G G G A A G G G G G G G G 
LG1_1251936 C C C T T C C C C C C C C 
LG1_1251976 T T T C C T T T T T T T T 
LG1_1251989 G G G C C G G G G G G G G 
LG1_1252093 G G G A A G G G G G G G G 
LG1_1252154 A A A G G A A A A A A A A 
LG1_1252604 G G G A A G G G G G G G G 
LG1_1252706 C C C A A C C C C C C C C 
LG1_1252775 C C C A A C C C C C C C C 
LG1_1252846 T T T C C T T T T T T T T 
LG1_1252964 C C C G G C C C C C C C C 
LG1_1253018 T T T C C T T T T T T T T 
LG1_1253043 A A A G G A A A A A A A A 
LG1_1253055 T T T C C T T T T T T T T 
LG1_1253093 A A A G G A A A A A A A A 
LG1_1253272 C C C A A C C C C C C C C 
LG1_1253306 C C C T T C C C C C C C C 
LG1_1253399 A A A G G A A A A A A A A 
LG1_1253906 C C C G G C C C C C C C C 
LG1_1254354 G G G C C G G G G G G G G 
LG1_1254359 T T T C C T T T T T T T T 
LG1_1254382 G G G A A G G G G G G G G 
LG1_1254558 C C C G G C C C C C C C C 
LG1_1254670 C C C T T C C C C C C C C 
LG1_1254672 C C C T T C C C C C C C C 
LG1_1254980 G G G A A G G G G G G G G 
LG1_1254990 A A A G G A A A A A A A A 
LG1_1255000 C C C T T C C C C C C C C 
LG1_1255241 A A A G G A A A A A A A A 
LG1_1255372 G G G A A G G G G G G G G 
LG1_1256099 A A A G G A A A A A A A A 
LG1_1258803 T T T C C T T T T T T T T 
LG1_1259547 A A A G G A A A A A A A A 
LG1_1259861 G G G A A G G G G G G G G 
LG1_1259865 A A A C C A A A A A A A A 
LG1_1259928 C C C T T C C C C C C C C 
LG1_1260037 G G G C C G G G G G G G G 
LG1_1260086 T T T A A T T T T T T T T 
LG1_1260101 G G G A A G G G G G G G G 
LG1_1260151 T T T C C T T T T T T T T 
LG1_1260255 A A A T T A A A A A A A A 
LG1_1260260 G G G A A G G G G G G G G 
LG1_1260510 T T T C C T T T T T T T T 
LG1_1260927 G G G A A G G G G G G G G 
LG1_1260934 T T T C C T T T T T T T T 
LG1_1263569 G G G A A G G G G G G G G 
LG1_1264034 G G G A A G G G G G G G G 
LG1_1265419 T T T C C T T T T T T T T 
LG1_1265755 G G G A A G G G G G G G G 
LG1_1266025 A A A G G A A A A A A A A 
LG1_1266219 G G G A A G G G G G G G G 
LG1_1266506 A A A G G A A A A A A A A 
LG1_1267839 C C C T T C C C C C C C C 
LG1_1267935 G G G A A G G G G G G G G 
LG1_1268023 C C C T T C C C C C C C C 
LG1_1269167 T T T A A T T T T T T T T 
LG1_1269516 C C C T T C C C C C C C C 
LG1_1271492 T T T A A T T T T T T T T 
LG1_1272290 G G G A A G G G G G G G G 
LG1_1272352 A A A G G A A A A A A A A 
LG1_1273301 C C C T T C C C C C C C C 
LG1_1274957 G G G A A G G G G G G G G 
LG1_1275095 T T T C C T T T T T T T T 
LG1_1275242 G G G C C G G G G G G G G 
LG1_1275978 T T T C C T T T T T T T T 
LG1_1277238 A A A G G A A A A A A A A 
LG1_1277780 A A A G G A A A A A A A A 
LG1_1278877 T T T C C T T T T T T T T 
LG1_1278884 A A A G G A A A A A A A A 
LG1_1278913 A A A G G A A A A A A A A 
LG1_1279450 A A A C C A A A A A A A A 
LG1_1279561 T T T C C T T T T T T T T 
LG1_1279927 G G G A A G G G G G G G G 
LG1_1280184 G G G A A G G G G G G G G 
LG1_1280194 A A A G G A A A A A A A A 
LG1_1280314 C C C T T C C C C C C C C 
LG1_1280317 G G G C C G G G G G G G G 
LG1_1280498 C C C T T C C C C C C C C 
LG1_1281219 G G G A A G G G G G G G G 
LG1_1281300 T T T C C T T T T T T T T 
LG1_1281417 T T T C C T T T T T T T T 
LG1_1281422 T T T C C T T T T T T T T 
LG1_1281952 C C C T T C C C C C C C C 
LG1_1281958 G G G A A G G G G G G G G 
LG1_1281969 A A A G G A A A A A A A A 
LG1_1282030 G G G A A G G G G G G G G 
LG1_1282047 G G G A A G G G G G G G G 
LG1_1282107 C C C T T C C C C C C C C 
LG1_1282113 G G G A A G G G G G G G G 
LG1_1282121 G G G C C G G G G G G G G 
LG1_1282140 G G G A A G G G G G G G G 
LG1_1282175 T T T C C T T T T T T T T 
LG1_1282197 C C C T T C C C C C C C C 
LG1_1282204 T T T C C T T T T T T T T 
LG1_1282211 G G G A A G G G G G G G G 
LG1_1282416 T T T C C T T T T T T T T 
LG1_1283243 C C C T T C C C C C C C C 
LG1_1283476 A A A G G A A A A A A A A 
LG1_1283542 A A A G G A A A A A A A A 
LG1_1283560 A A A G G A A A A A A A A 
LG1_1283610 T T T C C T T T T T T T T 
LG1_1283641 C C C T T C C C C C C C C 
LG1_1283750 T T T C C T T T T T T T T 
LG1_1283794 T T T C C T T T T T T T T 
LG1_1284842 C C C T T C C C C C C C C 
LG1_1284845 A A A G G A A A A A A A A 
LG1_1284857 C C C G G C C C C C C C C 
LG1_1284934 T T T C C T T T T T T T T 
LG1_1284963 C C C A A C C C C C C C C 
LG1_1285056 G G G A A G G G G G G G G 
LG1_1285135 T T T C C T T T T T T T T 
LG1_1285146 T T T C C T T T T T T T T 
LG1_1285289 T T T G G T T T T T T T T 
LG1_1285506 A A A G G A A A A A A A A 
LG1_1285919 A A A G G A A A A A A A A 
LG1_1285929 A A A C C A A A A A A A A 
LG1_1285935 C C C G G C C C C C C C C 
LG1_1286053 G G G A A G G G G G G G G 
LG1_1286094 T T T A A T T T T T T T T 
LG1_1286880 T T T C C T T T T T T T T 
LG1_1287166 A A A G G A A A A A A A A 
LG1_1287685 T T T C C T T T T T T T T 
LG1_1288429 G G G C C G G G G G G G G 
LG1_1289818 G G G A A G G G G G G G G 
LG1_1290213 C C C G G C C C C C C C C 
LG1_1290226 T T T A A T T T T T T T T 
LG1_1290850 G G G A A G G G G G G G G 
LG1_1292871 A A A G G A A A A A A A A 
LG1_1292958 A A A T T A A A A A A A A 
LG1_1292963 G G G T T G G G G G G G G 
LG1_1292970 G G G A A G G G G G G G G 
LG1_1293027 C C C T T C C C C C C C C 
LG1_1294061 C C C T T C C C C C C C C 
LG1_1294436 C C C T T C C C C C C C C 
LG1_1295120 T T T C C T T T T T T T T 
LG1_1295620 G G G A A G G G G G G G G 
LG1_1295814 A A A G G A A A A A A A A 
LG1_1296081 G G G T T G G G G G G G G 
LG1_1297889 A A A T T A A A A A A A A 
LG1_1298879 G G G A A G G G G G G G G 
LG1_1300580 T T T G G T T T T T T T T 
LG1_1301194 T T T A A T T T T T T T T 
LG1_1302805 T T T C C T T T T T T T T 
LG1_1302886 G G G A A G G G G G G G G 
LG1_1303005 A A A C C A A A A A A A A 
LG1_1303083 T T T C C T T T T T T T T 
LG1_1303261 A A A G G A A A A A A A A 
LG1_1303535 A A A T T A A A A A A A A 
LG1_1303569 T T T C C T T T T T T T T 
LG1_1303650 A A A G G A A A A A A A A 
LG1_1304594 C C C T T C C C C C C C C 
LG1_1304667 C C C T T C C C C C C C C 
LG1_1305563 A A A C C A A A A A A A A 
LG1_1305812 T T T C C T T T T T T T T 
LG1_1309195 G G G A A G G G G G G G G 
LG1_1310147 T T T C C T T T T T T T T 
LG1_1310230 C C C T T C C C C C C C C 
LG1_1310300 C C C T T C C C C C C C C 
LG1_1310801 T T T C C T T T T T T T T 
LG1_1311475 T T T C C T T T T T T T T 
LG1_1311648 C C C T T C C C C C C C C 
LG1_1311649 A A A C C A A A A A A A A 
LG1_1311856 C C C T T C C C C C C C C 
LG1_1312515 G G G A A G G G G G G G G 
LG1_1312592 A A A G G A A A A A A A A 
LG1_1313209 G G G A A G G G G G G G G 
LG1_1313234 C C C A A C C C C C C C C 
LG1_1314172 C C C T T C C C C C C C C 
LG1_1315216 C C C T T C C C C C C C C 
LG1_1317303 T T T C C T T T T T T T T 
LG1_1317512 C C C T T C C C C C C C C 
LG1_1317544 T T T C C T T T T T T T T 
LG1_1317683 C C C T T C C C C C C C C 
LG1_1318100 G G G A A G G G G G G G G 
LG1_1318179 T T T C C T T T T T T T T 
LG1_1318532 C C C A A C C C C C C C C 
LG1_1318635 A A A T T A A A A A A A A 
LG1_1318689 A A A G G A A A A A A A A 
LG1_1318884 T T T C C T T T T T T T T 
LG1_1319219 C C C T T C C C C C C C C 
LG1_1319271 C C C T T C C C C C C C C 
LG1_1319479 C C C T T C C C C C C C C 
LG1_1319488 T T T G G T T T T T T T T 
LG1_1319588 G G G A A G G G G G G G G 
LG1_1319779 G G G A A G G G G G G G G 
LG1_1319843 T T T C C T T T T T T T T 
LG1_1320049 A A A G G A A A A A A A A 
LG1_1320213 A A A G G A A A A A A A A 
LG1_1320350 C C C T T C C C C C C C C 
LG1_1320454 C C C T T C C C C C C C C 
LG1_1320538 C C C T T C C C C C C C C 
LG1_1320692 A A A G G A A A A A A A A 
LG1_1320746 T T T C C T T T T T T T T 
LG1_1321031 A A A G G A A A A A A A A 
LG1_1321109 T T T C C T T T T T T T T 
LG1_1321191 A A A G G A A A A A A A A 
LG1_1321304 C C C T T C C C C C C C C 
LG1_1321883 T T T C C T T T T T T T T 
LG1_1322067 G G G A A G G G G G G G G 
LG1_1322134 A A A G G A A A A A A A A 
LG1_1322136 A A A G G A A A A A A A A 
LG1_1323906 C C C T T C C C C C C C C 
LG1_1324360 C C C T T C C C C C C C C 
LG1_1325533 A A A G G A A A A A A A A 
LG1_1325739 A A A G G A A A A A A A A 
LG1_1326675 G G G A A G G G G G G G G 
LG1_1327507 C C C T T C C C C C C C C 
LG1_1327598 T T T C C T T T T T T T T 
LG1_1328389 A A A G G A A A A A A A A 
LG1_1328538 T T T C C T T T T T T T T 
LG1_1328580 G G G A A G G G G G G G G 
LG1_1328590 G G G A A G G G G G G G G 
LG1_1328659 G G G A A G G G G G G G G 
LG1_1328665 G G G A A G G G G G G G G 
LG1_1328666 T T T C C T T T T T T T T 
LG1_1328682 C C C T T C C C C C C C C 
LG1_1328724 G G G A A G G G G G G G G 
LG1_1329049 T T T C C T T T T T T T T 
LG1_1329603 A A A G G A A A A A A A A 
LG1_1331463 A A A G G A A A A A A A A 
LG1_1332477 G G G A A G G G G G G G G 
LG1_1332632 C C C T T C C C C C C C C 
LG1_1333039 G G G A A G G G G G G G G 
LG1_1333295 C C C T T C C C C C C C C 
LG1_1333578 T T T C C T T T T T T T T 
LG1_1333592 C C C T T C C C C C C C C 
LG1_1333710 C C C T T C C C C C C C C 
LG1_1334055 G G G A A G G G G G G G G 
LG1_1334160 C C C T T C C C C C C C C 
LG1_1335180 C C C T T C C C C C C C C 
LG1_1335412 G G G A A G G G G G G G G 
LG1_1335647 C C C T T C C C C C C C C 
LG1_1335956 C C C T T C C C C C C C C 
LG1_1336244 T T T C C T T T T T T T T 
LG1_1336954 G G G A A G G G G G G G G 
LG1_1337268 T T T C C T T T T T T T T 
LG1_1337599 G G G A A G G G G G G G G 
LG1_1337829 A A A G G A A A A A A A A 
LG1_1337895 T T T C C T T T T T T T T 
LG1_1338263 A A A G G A A A A A A A A 
LG1_1338582 A A A T T A A A A A A A A 
LG1_1338658 A A A G G A A A A A A A A 
LG1_1338765 G G G A A G G G G G G G G 
LG1_1338829 C C C T T C C C C C C C C 
LG1_1338973 A A A G G A A A A A A A A 
LG1_1341523 T T T C C T T T T T T T T 
LG1_1343901 T T T C C T T T T T T T T 
LG1_1344554 T T T C C T T T T T T T T 
LG1_1345158 G G G A A G G G G G G G G 
LG1_1345283 A A A G G A A A A A A A A 
LG1_1345350 A A A G G A A A A A A A A 
LG1_1345468 A A A G G A A A A A A A A 
LG1_1345843 T T T C C T T T T T T T T 
LG1_1345938 G G G C C G G G G G G G G 
LG1_1346507 G G G A A G G G G G G G G 
LG1_1347507 G G G A A G G G G G G G G 
LG1_1347783 C C C T T C C C C C C C C 
LG1_1348073 A A A G G A A A A A A A A 
LG1_1348805 A A A G G A A A A A A A A 
LG1_1349641 A A A G G A A A A A A A A 
LG1_1350101 G G G A A G G G G G G G G 
LG1_1351063 T T T C C T T T T T T T T 
LG1_1351264 T T T A A T T T T T T T T 
LG1_1352591 G G G C C G G G G G G G G 
LG1_1353184 G G G A A G G G G G G G G 
LG1_1354530 A A A G G A A A A A A A A 
LG1_1358017 C C C T T C C C C C C C C 
LG1_1358153 C C C A A C C C C C C C C 
LG1_1359114 A A A G G A A A A A A A A 
LG1_1359461 C C C T T C C C C C C C C 
LG1_1359774 G G G A A G G G G G G G G 
LG1_1360049 A A A C C A A A A A A A A 
LG1_1360076 T T T C C T T T T T T T T 
LG1_1360939 T T T A A T T T T T T T T 
LG1_1361045 C C C T T C C C C C C C C 
LG1_1362531 C C C T T C C C C C C C C 
LG1_1363842 G G G A A G G G G G G G G 
LG1_1364095 A A A T T A A A A A A A A 
LG1_1364415 G G G A A G G G G G G G G 
LG1_1364424 G G G A A G G G G G G G G 
LG1_1364433 A A A G G A A A A A A A A 
LG1_1364536 A A A G G A A A A A A A A 
LG1_1364572 A A A G G A A A A A A A A 
LG1_1365373 G G G A A G G G G G G G G 
LG1_1365409 G G G A A G G G G G G G G 
LG1_1365713 A A A G G A A A A A A A A 
LG1_1367070 C C C T T C C C C C C C C 
LG1_1368825 C C C T T C C C C C C C C 
LG1_1369177 C C C T T C C C C C C C C 
LG1_1370462 G G G C C G G G G G G G G 
LG1_1370570 A A A G G A A A A A A A A 
LG1_1372034 C C C T T C C C C C C C C 
LG1_1372041 A A A G G A A A A A A A A 
LG1_1374356 A A A G G A A A A A A A A 
LG1_1374359 G G G C C G G G G G G G G 
LG1_1374944 A A A G G A A A A A A A A 
LG1_1375829 G G G A A G G G G G G G G 
LG1_1375907 T T T C C T T T T T T T T 
LG1_1376285 A A A G G A A A A A A A A 
LG1_1376418 A A A G G A A A A A A A A 
LG1_1376465 C C C T T C C C C C C C C 
LG1_1376470 T T T C C T T T T T T T T 
LG1_1377180 G G G A A G G G G G G G G 
LG1_1379474 T T T C C T T T T T T T T 
LG1_1442482 G G A A G A A G G A A A A 
LG1_1460659 C C T T C T T C C T T T T 
LG1_1468795 C C C T C C T C T C T C C 
LG1_1471960 G G G A G G A G A G A G G 
LG1_1472012 T T T C T T C T C T C T T 
LG1_1472021 T T T C T T C T C T C T T 
LG1_1472071 T T T A T T A T A T A T T 
LG1_1472076 C C C T C C T C T C T C C 
LG1_1472103 A A A G A A G A G A G A A 
LG1_1472128 G G G A G G A G A G A G G 
LG1_1472187 T T T C T T C T C T C T T 
LG1_1472188 C C C T C C T C T C T C C 
LG1_1472215 T T T C T T C T C T C T T 
LG1_1472494 T T T C T T C T C T C T T 
LG1_1472525 T T T C T T C T C T C T T 
LG1_1472549 G G G A G G A G A G A G G 
LG1_1472555 C C C T C C T C T C T C C 
LG1_1472585 G G G A G G A G A G A G G 
LG1_1472602 C C C T C C T C T C T C C 
LG1_1472614 T T T C T T C T C T C T T 
LG1_1473157 A A A G A A G A G A G A A 
LG1_1473780 A A A G A A G A G A G A A 
LG1_1473792 G G G T G G T G T G T G G 
LG1_1473853 A A A G A A G A G A G A A 
LG1_1474368 T T T C T T C T C T C T T 
LG1_1474845 G G G A G G A G A G A G G 
LG1_1475590 A A A T A A T A T A T A A 
LG1_1475846 A A A G A A G A G A G A A 
LG1_1475975 C C C T C C T C T C T C C 
LG1_1476190 G G G C G G C G C G C G G 
LG1_1484390 T T T A T T A T A T A T T 
LG1_1484850 A A A G A A G A G A G A A 
LG1_1493151 G G G A G G A G A G A G G 
LG1_1493432 A A A C A A C A C A C A A 
LG1_1493620 C C C T C C T C T C T C C 
LG1_1493901 A A A G A A G A G A G A A 
LG1_1494027 C C C G C C G C G C G C C 
LG1_1494095 A A A G A A G A G A G A A 
LG1_1494126 C C C T C C T C T C T C C 
LG1_1494319 C C C T C C T C T C T C C 
LG1_1494375 C C C T C C T C T C T C C 
LG1_1494446 T T T A T T A T A T A T T 
LG1_1494567 C C C T C C T C T C T C C 
LG1_1494642 G G G A G G A G A G A G G 
LG1_1494726 A A A G A A G A G A G A A 
LG1_1494926 A A A G A A G A G A G A A 
LG1_1494946 A A A T A A T A T A T A A 
LG1_1495006 T T T A T T A T A T A T T 
LG1_1495011 C C C T C C T C T C T C C 
LG1_1495023 A A A G A A G A G A G A A 
LG1_1495217 G G G A G G A G A G A G G 
LG1_1495495 T T T C T T C T C T C T T 
LG1_1495640 G G G A G G A G A G A G G 
LG1_1495731 G G G A G G A G A G A G G 
LG1_1495809 T T T C T T C T C T C T T 
LG1_1495896 G G G C G G C G C G C G G 
LG1_1495908 C C C G C C G C G C G C C 
LG1_1496826 G G G A G G A G A G A G G 
LG1_1496985 C C C T C C T C T C T C C 
LG1_1497250 G G G A G G A G A G A G G 
LG1_1497303 A A A G A A G A G A G A A 
LG1_1497413 C C C T C C T C T C T C C 
LG1_1497457 T T T C T T C T C T C T T 
LG1_1497568 A A A T A A T A T A T A A 
LG1_1497620 G G G A G G A G A G A G G 
LG1_1497659 G G G A G G A G A G A G G 
LG1_1497667 C C C T C C T C T C T C C 
LG1_1497692 T T T C T T C T C T C T T 
LG1_1497702 C C C T C C T C T C T C C 
LG1_1497751 T T T C T T C T C T C T T 
LG1_1497758 T T T C T T C T C T C T T 
LG1_1497787 T T T C T T C T C T C T T 
LG1_1499764 A A A G A A G A G A G A A 
LG1_1500996 T T T C T T C T C T C T T 
LG1_1503892 A A A G A A G A G A G A A 
LG1_1504050 G G G A G G A G A G A G G 
LG1_1504089 C C C T C C T C T C T C C 
LG1_1504099 G G G A G G A G A G A G G 
LG1_1504125 C C C A C C A C A C A C C 
LG1_1504389 T T T C T T C T C T C T T 
LG1_1504421 A A A C A A C A C A C A A 
LG1_1504526 T T T C T T C T C T C T T 
LG1_1504626 A A A G A A G A G A G A A 
LG1_1504719 G G G A G G A G A G A G G 
LG1_1504771 A A A G A A G A G A G A A 
LG1_1504777 T T T C T T C T C T C T T 
LG1_1504790 G G G A G G A G A G A G G 
LG1_1504796 A A A G A A G A G A G A A 
LG1_1504942 G G G A G G A G A G A G G 
LG1_1504963 T T T C T T C T C T C T T 
LG1_1505081 C C C T C C T C T C T C C 
LG1_1505121 G G G A G G A G A G A G G 
LG1_1505206 C C C T C C T C T C T C C 
LG1_1505278 C C C T C C T C T C T C C 
LG1_1505592 G G G A G G A G A G A G G 
LG1_1505617 C C C G C C G C G C G C C 
LG1_1505733 C C C T C C T C T C T C C 
LG1_1505919 G G G T G G T G T G T G G 
LG1_1505991 C C C T C C T C T C T C C 
LG1_1506004 G G G A G G A G A G A G G 
LG1_1506128 T T T C T T C T C T C T T 
LG1_1506149 A A A G A A G A G A G A A 
LG1_1506467 G G G A G G A G A G A G G 
LG1_1506468 G G G C G G C G C G C G G 
LG1_1506719 T T T C T T C T C T C T T 
LG1_1506789 C C C T C C T C T C T C C 
LG1_1506881 A A A T A A T A T A T A A 
LG1_1507443 T T T C T T C T C T C T T 
LG1_1507473 C C C T C C T C T C T C C 
LG1_1507553 G G G A G G A G A G A G G 
LG1_1507656 G G G T G G T G T G T G G 
LG1_1507663 T T T C T T C T C T C T T 
LG1_1507698 A A A G A A G A G A G A A 
LG1_1507728 A A A G A A G A G A G A A 
LG1_1508273 T T T C T T C T C T C T T 
LG1_1508442 A A A C A A C A C A C A A 
LG1_1508490 T T T C T T C T C T C T T 
LG1_1508927 G G G A G G A G A G A G G 
LG1_1509020 A A A G A A G A G A G A A 
LG1_1509178 A A A G A A G A G A G A A 
LG1_1509191 C C C T C C T C T C T C C 
LG1_1509576 T T T G T T G T G T G T T 
LG1_1509577 G G G C G G C G C G C G G 
LG1_1509660 T T T C T T C T C T C T T 
LG1_1509773 C C C T C C T C T C T C C 
LG1_1509848 A A A G A A G A G A G A A 
LG1_1509850 C C C G C C G C G C G C C 
LG1_1509998 G G G A G G A G A G A G G 
LG1_1510124 C C C T C C T C T C T C C 
LG1_1510256 T T T C T T C T C T C T T 
LG1_1510271 T T T C T T C T C T C T T 
LG1_1510434 A A A G A A G A G A G A A 
LG1_1510487 T T T C T T C T C T C T T 
LG1_1510554 A A A G A A G A G A G A A 
LG1_1511014 C C C G C C G C G C G C C 
LG1_1511060 A A A G A A G A G A G A A 
LG1_1511081 C C C T C C T C T C T C C 
LG1_1511594 A A A T A A T A T A T A A 
LG1_1511612 T T T C T T C T C T C T T 
LG1_1511864 T T T C T T C T C T C T T 
LG1_1512160 G G G A G G A G A G A G G 
LG1_1512286 T T T C T T C T C T C T T 
LG1_1512448 A A A T A A T A T A T A A 
LG1_1512506 C C C T C C T C T C T C C 
LG1_1512518 C C C T C C T C T C T C C 
LG1_1512533 G G G A G G A G A G A G G 
LG1_1512765 G G G A G G A G A G A G G 
LG1_1512821 T T T G T T G T G T G T T 
LG1_1512890 G G G A G G A G A G A G G 
LG1_1512914 A A A G A A G A G A G A A 
LG1_1512961 C C C T C C T C T C T C C 
LG1_1513811 G G G T G G T G T G T G G 
LG1_1513879 C C C T C C T C T C T C C 
LG1_1514129 G G G A G G A G A G A G G 
LG1_1514179 T T T A T T A T A T A T T 
LG1_1514409 C C C T C C T C T C T C C 
LG1_1514432 C C C T C C T C T C T C C 
LG1_1514464 T T T C T T C T C T C T T 
LG1_1520705 G G G A G G A G A G A G G 
LG1_1554280 A A A C A A C A C A C A A 
LG1_1559406 C C C T C C T C T C T C C 
LG1_1567495 G G G C G G C G C G C G G 
LG1_1567665 T T T C T T C T C T C T T 
LG1_1567931 G G G A G G A G A G A G G 
LG1_1567975 C C C T C C T C T C T C C 
LG1_1568107 C C C T C C T C T C T C C 
LG1_1568329 A A A G A A G A G A G A A 
LG1_1568672 T T T C T T C T C T C T T 
LG1_1568709 C C C T C C T C T C T C C 
LG1_1568714 C C C T C C T C T C T C C 
LG1_1568746 T T T C T T C T C T C T T 
LG1_1568784 T T T C T T C T C T C T T 
LG1_1568908 T T T C T T C T C T C T T 
LG1_1568936 A A A G A A G A G A G A A 
LG1_1568992 C C C T C C T C T C T C C 
LG1_1569079 T T T C T T C T C T C T T 
LG1_1569156 G G G A G G A G A G A G G 
LG1_1569162 A A A G A A G A G A G A A 
LG1_1569218 A A A G A A G A G A G A A 
LG1_1569243 T T T G T T G T G T G T T 
LG1_1569283 C C C T C C T C T C T C C 
LG1_1569505 C C C T C C T C T C T C C 
LG1_1569564 T T T C T T C T C T C T T 
LG1_1569565 G G G T G G T G T G T G G 
LG1_1569746 C C C T C C T C T C T C C 
LG1_1569824 A A A G A A G A G A G A A 
LG1_1569985 C C C T C C T C T C T C C 
LG1_1570200 T T T C T T C T C T C T T 
LG1_1570502 T T T C T T C T C T C T T 
LG1_1570665 T T T C T T C T C T C T T 
LG1_1571922 T T T C T T C T C T C T T 
LG1_1572415 G G G A G G A G A G A G G 
LG1_1572421 C C C T C C T C T C T C C 
LG1_1573078 T T T C T T C T C T C T T 
LG1_1573091 T T T C T T C T C T C T T 
LG1_1573344 T T T C T T C T C T C T T 
LG1_1573430 T T T A T T A T A T A T T 
LG1_1574300 C C C T C C T C T C T C C 
LG1_1574767 A A A G A A G A G A G A A 
LG1_1574807 G G G T G G T G T G T G G 
LG1_1574877 C C C G C C G C G C G C C 
LG1_1574965 C C C T C C T C T C T C C 
LG1_1575062 C C C T C C T C T C T C C 
LG1_1575283 G G G A G G A G A G A G G 
LG1_1575432 C C C T C C T C T C T C C 
LG1_1575549 G G G T G G T G T G T G G 
LG1_1575561 C C C T C C T C T C T C C 
LG1_1575676 A A A G A A G A G A G A A 
LG1_1575715 T T T G T T G T G T G T T 
LG1_1575721 T T T C T T C T C T C T T 
LG1_1576039 G G G A G G A G A G A G G 
LG1_1579904 C C C T C C T C T C T C C 
LG1_1585494 T T T C T T C T C T C T T 
LG1_1606371 G G G A G G A G A G A G G 
LG1_1611162 C C C T C C T C T C T C C 
LG1_1611380 T T T C T T C T C T C T T 
LG1_1611437 T T T C T T C T C T C T T 
LG1_1611575 C C C T C C T C T C T C C 
LG1_1611694 A A A G A A G A G A G A A 
LG1_1614552 A A A G A A G A G A G A A 
LG1_1614839 T T T A T T A T A T A T T 
LG1_1614840 T T T A T T A T A T A T T 
LG1_1616691 T T T C T T C T C T C T T 
LG1_1619167 A A A G A A G A G A G A A 
LG1_1630633 A A A G A A G A G A G A A 
LG1_1638504 T T T A T T A T A T A T T 
LG1_1650294 C C C T C C T C T C T C C 
LG1_1651634 G G G A G G A G A G A G G 
LG1_1654008 C C C A C C A C A C A C C 
LG1_1654381 T T T C T T C T C T C T T 
LG1_1654463 G G G A G G A G A G A G G 
LG1_1654484 C C C T C C T C T C T C C 
LG1_1654588 A A A G A A G A G A G A A 
LG1_1654694 G G G A G G A G A G A G G 
LG1_1654730 G G G A G G A G A G A G G 
LG1_1654982 C C C T C C T C T C T C C 
LG1_1655064 A A A G A A G A G A G A A 
LG1_1655084 T T T C T T C T C T C T T 
LG1_1655312 G G G A G G A G A G A G G 
LG1_1655359 T T T C T T C T C T C T T 
LG1_1655375 T T T C T T C T C T C T T 
LG1_1655528 G G G A G G A G A G A G G 
LG1_1655698 C C C T C C T C T C T C C 
LG1_1655726 T T T C T T C T C T C T T 
LG1_1655747 C C C T C C T C T C T C C 
LG1_1655789 G G G A G G A G A G A G G 
LG1_1655795 C C C A C C A C A C A C C 
LG1_1655796 C C C T C C T C T C T C C 
LG1_1655829 T T T C T T C T C T C T T 
LG1_1655867 T T T C T T C T C T C T T 
LG1_1655908 A A A G A A G A G A G A A 
LG1_1655942 C C C T C C T C T C T C C 
LG1_1655946 C C C T C C T C T C T C C 
LG1_1656022 T T T C T T C T C T C T T 
LG1_1656025 T T T C T T C T C T C T T 
LG1_1656301 T T T A T T A T A T A T T 
LG1_1656360 C C C A C C A C A C A C C 
LG1_1656797 T T T C T T C T C T C T T 
LG1_1660556 C C C T C C T C T C T C C 
LG1_1660569 T T T C T T C T C T C T T 
LG1_1660698 C C C T C C T C T C T C C 
LG1_1665498 G G G A G G A G A G A G G 
LG1_1668666 T T T C T T C T C T C T T 
LG1_1674122 C C C T C C T C T C T C C 
LG1_1674192 A A A G A A G A G A G A A 
LG1_1674263 T T T A T T A T A T A T T 
LG1_1674503 T T T C T T C T C T C T T 
LG1_1674506 T T T C T T C T C T C T T 
LG1_1674532 C C C T C C T C T C T C C 
LG1_1674541 A A A G A A G A G A G A A 
LG1_1674640 T T T C T T C T C T C T T 
LG1_1674703 A A A G A A G A G A G A A 
LG1_1678276 A A A G A A G A G A G A A 
LG1_1681326 C C C G C C G C G C G C C 
LG1_1681362 C C C T C C T C T C T C C 
LG1_1681532 G G G A G G A G A G A G G 
LG1_1681589 C C C T C C T C T C T C C 
LG1_1681631 G G G A G G A G A G A G G 
LG1_1681633 A A A G A A G A G A G A A 
LG1_1681641 A A A G A A G A G A G A A 
LG1_1681721 G G G A G G A G A G A G G 
LG1_1681795 T T T C T T C T C T C T T 
LG1_1681816 G G G A G G A G A G A G G 
LG1_1682752 G G G A G G A G A G A G G 
LG1_1683491 A A A G A A G A G A G A A 
LG1_1683505 G G G T G G T G T G T G G 
LG1_1683634 G G G A G G A G A G A G G 
LG1_1683678 A A A G A A G A G A G A A 
LG1_1683718 C C C T C C T C T C T C C 
LG1_1683918 A A A G A A G A G A G A A 
LG1_1683943 A A A G A A G A G A G A A 
LG1_1683955 T T T C T T C T C T C T T 
LG1_1683962 G G G A G G A G A G A G G 
LG1_1684020 T T T C T T C T C T C T T 
LG1_1684021 A A A G A A G A G A G A A 
LG1_1684025 A A A G A A G A G A G A A 
LG1_1684089 G G G A G G A G A G A G G 
LG1_1684109 C C C G C C G C G C G C C 
LG1_1684115 G G G A G G A G A G A G G 
LG1_1684526 A A A G A A G A G A G A A 
LG1_1684801 A A A G A A G A G A G A A 
LG1_1684818 T T T C T T C T C T C T T 
LG1_1685624 T T T C T T C T C T C T T 
LG1_1685892 T T T C T T C T C T C T T 
LG1_1685926 T T T G T T G T G T G T T 
LG1_1685943 T T T C T T C T C T C T T 
LG1_1686042 G G G A G G A G A G A G G 
LG1_1686061 C C C T C C T C T C T C C 
LG1_1686454 A A A G A A G A G A G A A 
LG1_1686949 T T T C T T C T C T C T T 
LG1_1687253 A A A G A A G A G A G A A 
LG1_1701561 C C C T C C T C T C T C C 
LG1_1703048 C C C T C C T C T C T C C 
LG1_1704262 T T T A T T A T A T A T T 
LG1_1704749 C C C G C C G C G C G C C 
LG1_1705087 C C C T C C T C T C T C C 
LG1_1705913 G G G A G G A G A G A G G 
LG1_1705923 C C C T C C T C T C T C C 
LG1_1705954 G G G A G G A G A G A G G 
LG1_1706808 A A A G A A G A G A G A A 
LG1_1707011 A A A C A A C A C A C A A 
LG1_1710808 A A A G A A G A G A G A A 
LG1_1711498 C C C G C C G C G C G C C 
LG1_1711913 T T T C T T C T C T C T T 
LG1_1712007 T T T C T T C T C T C T T 
LG1_1716544 T T T C T T C T C T C T T 
LG1_1718858 G G G A G G A G A G A G G 
LG1_1720448 A A A T A A T A T A T A A 
LG1_1723278 G G G A G G A G A G A G G 
LG1_1723617 A A A G A A G A G A G A A 
LG1_1723698 A A A G A A G A G A G A A 
LG1_1723719 T T T C T T C T C T C T T 
LG1_1723723 T T T G T T G T G T G T T 
LG1_1723750 T T T C T T C T C T C T T 
LG1_1723826 G G G C G G C G C G C G G 
LG1_1724302 A A A T A A T A T A T A A 
LG1_1724315 T T T C T T C T C T C T T 
LG1_1724339 T T T C T T C T C T C T T 
LG1_1724382 T T T C T T C T C T C T T 
LG1_1724384 T T T C T T C T C T C T T 
LG1_1724433 T T T C T T C T C T C T T 
LG1_1724459 T T T C T T C T C T C T T 
LG1_1724470 C C C T C C T C T C T C C 
LG1_1724548 A A A G A A G A G A G A A 
LG1_1724616 C C C T C C T C T C T C C 
LG1_1725285 C C C T C C T C T C T C C 
LG1_1726904 C C C T C C T C T C T C C 
LG1_1726931 C C C T C C T C T C T C C 
LG1_1727007 T T T G T T G T G T G T T 
LG1_1727416 A A A G A A G A G A G A A 
LG1_1728266 C C C T C C T C T C T C C 
LG1_1728277 A A A G A A G A G A G A A 
LG1_1728283 C C C G C C G C G C G C C 
LG1_1728347 T T T C T T C T C T C T T 
LG1_1728391 T T T C T T C T C T C T T 
LG1_1728396 T T T C T T C T C T C T T 
LG1_1728433 G G G A G G A G A G A G G 
LG1_1728485 G G G A G G A G A G A G G 
LG1_1728553 A A A G A A G A G A G A A 
LG1_1728741 T T T C T T C T C T C T T 
LG1_1728966 A A A G A A G A G A G A A 
LG1_1728969 T T T C T T C T C T C T T 
LG1_1728978 G G G T G G T G T G T G G 
LG1_1729114 G G G A G G A G A G A G G 
LG1_1729171 A A A G A A G A G A G A A 
LG1_1729264 G G G A G G A G A G A G G 
LG1_1729432 T T T C T T C T C T C T T 
LG1_1729593 C C C T C C T C T C T C C 
LG1_1729597 C C C A C C A C A C A C C 
LG1_1729905 G G G A G G A G A G A G G 
LG1_1730041 C C C T C C T C T C T C C 
LG1_1730049 G G G A G G A G A G A G G 
LG1_1730088 G G G A G G A G A G A G G 
LG1_1730101 G G G C G G C G C G C G G 
LG1_1730114 T T T C T T C T C T C T T 
LG1_1730164 T T T C T T C T C T C T T 
LG1_1730179 C C C T C C T C T C T C C 
LG1_1730198 C C C T C C T C T C T C C 
LG1_1730425 A A A G A A G A G A G A A 
LG1_1730446 G G G A G G A G A G A G G 
LG1_1730480 C C C T C C T C T C T C C 
LG1_1730567 T T T C T T C T C T C T T 
LG1_1730585 C C C T C C T C T C T C C 
LG1_1743295 C C C T C C T C T C T C C 
LG1_1752573 A A A T A A T A T A T A A 
LG1_1752831 C C C T C C T C T C T C C 
LG1_1757516 A A A T A A T A T A T A A 
LG1_1758726 T T T C T T C T C T C T T 
LG1_1760880 T T T C T T C T C T C T T 
LG1_1761262 C C C T C C T C T C T C C 
LG1_1761294 G G G A G G A G A G A G G 
LG1_1761295 G G G A G G A G A G A G G 
LG1_1761307 A A A G A A G A G A G A A 
LG1_1761314 A A A G A A G A G A G A A 
LG1_1761385 C C C G C C G C G C G C C 
LG1_1761389 A A A T A A T A T A T A A 
LG1_1761406 C C C T C C T C T C T C C 
LG1_1761630 G G G A G G A G A G A G G 
LG1_1761641 T T T C T T C T C T C T T 
LG1_1761745 T T T C T T C T C T C T T 
LG1_1762698 A A A G A A G A G A G A A 
LG1_1762735 A A A G A A G A G A G A A 
LG1_1762810 A A A G A A G A G A G A A 
LG1_1762811 T T T C T T C T C T C T T 
LG1_1762832 G G G A G G A G A G A G G 
LG1_1762840 C C C T C C T C T C T C C 
LG1_1762937 T T T C T T C T C T C T T 
LG1_1762945 G G G T G G T G T G T G G 
LG1_1762974 A A A G A A G A G A G A A 
LG1_1763020 A A A G A A G A G A G A A 
LG1_1763023 A A A G A A G A G A G A A 
LG1_1763047 T T T C T T C T C T C T T 
LG1_1763127 C C C T C C T C T C T C C 
LG1_1763158 C C C T C C T C T C T C C 
LG1_1763182 T T T C T T C T C T C T T 
LG1_1763213 A A A G A A G A G A G A A 
LG1_1763217 A A A G A A G A G A G A A 
LG1_1763225 G G G A G G A G A G A G G 
LG1_1763255 A A A G A A G A G A G A A 
LG1_1763266 G G G A G G A G A G A G G 
LG1_1766664 C C C T C C T C T C T C C 
LG1_1768182 A A A G A A G A G A G A A 
LG1_1768472 C C C T C C T C T C T C C 
LG1_1770007 T T T C T T C T C T C T T 
LG1_1770696 T T T C T T C T C T C T T 
LG1_1770937 C C C T C C T C T C T C C 
LG1_1771092 A A A G A A G A G A G A A 
LG1_1771405 A A A C A A C A C A C A A 
LG1_1771804 G G G T G G T G T G T G G 
LG1_1772047 A A A G A A G A G A G A A 
LG1_1772260 T T T C T T C T C T C T T 
LG1_1772285 T T T C T T C T C T C T T 
LG1_1772294 C C C T C C T C T C T C C 
LG1_1772318 G G G A G G A G A G A G G 
LG1_1772325 C C C G C C G C G C G C C 
LG1_1772417 C C C T C C T C T C T C C 
LG1_1772476 T T T C T T C T C T C T T 
LG1_1772520 A A A G A A G A G A G A A 
LG1_1772534 A A A G A A G A G A G A A 
LG1_1772683 G G G A G G A G A G A G G 
LG1_1772696 G G G A G G A G A G A G G 
LG1_1773116 T T T C T T C T C T C T T 
LG1_1773376 A A A T A A T A T A T A A 
LG1_1773538 A A A G A A G A G A G A A 
LG1_1773545 T T T C T T C T C T C T T 
LG1_1773973 G G G A G G A G A G A G G 
LG1_1774958 A A A G A A G A G A G A A 
LG1_1776996 A A A G A A G A G A G A A 
LG1_1777022 C C C A C C A C A C A C C 
LG1_1777236 C C C G C C G C G C G C C 
LG1_1777238 A A A G A A G A G A G A A 
LG1_1777239 T T T C T T C T C T C T T 
LG1_1777268 T T T C T T C T C T C T T 
LG1_1777287 G G G A G G A G A G A G G 
LG1_1777292 A A A G A A G A G A G A A 
LG1_1777340 G G G A G G A G A G A G G 
LG1_1777434 G G G A G G A G A G A G G 
LG1_1777440 C C C T C C T C T C T C C 
LG1_1777459 T T T C T T C T C T C T T 
LG1_1777545 A A A G A A G A G A G A A 
LG1_1777555 A A A G A A G A G A G A A 
LG1_1777578 C C C T C C T C T C T C C 
LG1_1777736 C C C T C C T C T C T C C 
LG1_1777775 C C C T C C T C T C T C C 
LG1_1780663 A A A T A A T A T A T A A 
LG1_1781230 C C C T C C T C T C T C C 
LG1_1781398 T T T C T T C T C T C T T 
LG1_1781467 G G G A G G A G A G A G G 
LG1_1781470 G G G A G G A G A G A G G 
LG1_1781475 A A A G A A G A G A G A A 
LG1_1781483 T T T G T T G T G T G T T 
LG1_1781485 A A A G A A G A G A G A A 
LG1_1781500 A A A T A A T A T A T A A 
LG1_1781514 T T T C T T C T C T C T T 
LG1_1781517 A A A G A A G A G A G A A 
LG1_1781518 C C C T C C T C T C T C C 
LG1_1781573 A A A C A A C A C A C A A 
LG1_1781614 G G G A G G A G A G A G G 
LG1_1781616 T T T C T T C T C T C T T 
LG1_1781631 C C C T C C T C T C T C C 
LG1_1781674 C C C A C C A C A C A C C 
LG1_1785537 A A A G A A G A G A G A A 
LG1_1785546 A A A C A A C A C A C A A 
LG1_1785559 C C C T C C T C T C T C C 
LG1_1785564 G G G A G G A G A G A G G 
LG1_1785663 T T T C T T C T C T C T T 
LG1_1785684 T T T C T T C T C T C T T 
LG1_1785718 C C C G C C G C G C G C C 
LG1_1785751 T T T A T T A T A T A T T 
LG1_1785864 T T T C T T C T C T C T T 
LG1_1786554 T T T C C T C T C T C T T 
LG1_1809710 T T T C C T C T C T C T T 
LG1_1828859 C C C T T C T C T C T C C 
LG1_1831807 A A A G G A G A G A G A A 
LG1_1834043 T T T C C T C T C T C T T 
LG1_1834999 T T T C C T C T C T C T T 
LG1_1835413 G G G A A G A G A G A G G 
LG1_1847539 A A A G G A G A G A G A A 
LG1_1850533 C C C T T C T C T C T C C 
LG1_1850554 C C C T T C T C T C T C C 
LG1_1850606 A A A G G A G A G A G A A 
LG1_1850737 G G G C C G C G C G C G G 
LG1_1850746 A A A C C A C A C A C A A 
LG1_1850866 G G G A A G A G A G A G G 
LG1_1850971 G G G C C G C G C G C G G 
LG1_1851015 C C C T T C T C T C T C C 
LG1_1851092 G G G T T G T G T G T G G 
LG1_1851096 C C C T T C T C T C T C C 
LG1_1851188 G G G A A G A G A G A G G 
LG1_1851201 G G G A A G A G A G A G G 
LG1_1851324 T T T C C T C T C T C T T 
LG1_1852995 C C C T T C T C T C T C C 
LG1_1855755 C C C T T C T C T C T C C 
LG1_1863325 C C C T T C T C T C T C C 
LG1_1865744 C C C T T C T C T C T C C 
LG1_1865780 G G G A A G A G A G A G G 
LG1_1867478 C C C G G C G C G C G C C 
LG1_1867509 T T T C C T C T C T C T T 
LG1_1867535 T T T A A T A T A T A T T 
LG1_1867570 C C C A A C A C A C A C C 
LG1_1867616 A A A G G A G A G A G A A 
LG1_1867728 A A A G G A G A G A G A A 
LG1_1867796 T T T C C T C T C T C T T 
LG1_1867829 T T T C C T C T C T C T T 
LG1_1867833 T T T C C T C T C T C T T 
LG1_1867845 A A A G G A G A G A G A A 
LG1_1867857 C C C G G C G C G C G C C 
LG1_1867945 A A A G G A G A G A G A A 
LG1_1867949 T T T C C T C T C T C T T 
LG1_1867961 G G G A A G A G A G A G G 
LG1_1868025 C C C T T C T C T C T C C 
LG1_1868252 C C C T T C T C T C T C C 
LG1_1875554 A A A G G A G A G A G A A 
LG1_1875850 G G G T T G T G T G T G G 
LG1_1876349 C C C T T C T C T C T C C 
LG1_1884767 T T T C C T C T C T C T T 
LG1_1885345 G G G A A G A G A G A G G 
LG1_1890183 T T T C C T C T C T C T T 
LG1_1896386 T T T C C T C T C T C T T 
LG1_1898985 G G G A A G A G A G A G G 
LG1_1899035 C C C T T C T C T C T C C 
LG1_1899040 A A A G G A G A G A G A A 
LG1_1899119 A A A G G A G A G A G A A 
LG1_1899126 G G G A A G A G A G A G G 
LG1_1899218 C C C T T C T C T C T C C 
LG1_1899295 T T T C C T C T C T C T T 
LG1_1904622 C C C T T C T C T C T C C 
LG1_1904773 A A A G G A G A G A G A A 
LG1_1904787 T T T C C T C T C T C T T 
LG1_1904890 T T T C C T C T C T C T T 
LG1_1904965 C C C T T C T C T C T C C 
LG1_1905206 C C C T T C T C T C T C C 
LG1_1905366 G G G A A G A G A G A G G 
LG1_1905374 G G G C C G C G C G C G G 
LG1_1905380 A A A G G A G A G A G A A 
LG1_1905448 C C C T T C T C T C T C C 
LG1_1905460 A A A G G A G A G A G A A 
LG1_1905464 T T T C C T C T C T C T T 
LG1_1905576 A A A G G A G A G A G A A 
LG1_1905579 T T T C C T C T C T C T T 
LG1_1905599 T T T C C T C T C T C T T 
LG1_1905602 T T T C C T C T C T C T T 
LG1_1905660 A A A G G A G A G A G A A 
LG1_1905669 C C C T T C T C T C T C C 
LG1_1905693 A A A G G A G A G A G A A 
LG1_1905705 A A A G G A G A G A G A A 
LG1_1905809 A A A G G A G A G A G A A 
LG1_1906065 C C C G G C G C G C G C C 
LG1_1906134 G G G A A G A G A G A G G 
LG1_1906164 T T T C C T C T C T C T T 
LG1_1906176 G G G A A G A G A G A G G 
LG1_1906222 T T T C C T C T C T C T T 
LG1_1906227 C C C T T C T C T C T C C 
LG1_1906270 A A A G G A G A G A G A A 
LG1_1906295 G G G T T G T G T G T G G 
LG1_1906335 A A A T T A T A T A T A A 
LG1_1906919 A A A G G A G A G A G A A 
LG1_1907672 A A A G G A G A G A G A A 
LG1_1922392 C C C T T C T C T C T C C 
LG1_1922577 C C C T T C T C T C T C C 
LG1_1923074 A A A G G A G A G A G A A 
LG1_1925192 A A A G G A G A G A G A A 
LG1_1925657 A A A G G A G A G A G A A 
LG1_1925706 C C C T T C T C T C T C C 
LG1_1925736 T T T C C T C T C T C T T 
LG1_1925754 G G G A A G A G A G A G G 
LG1_1925759 A A A T T A T A T A T A A 
LG1_1926055 A A A C C A C A C A C A A 
LG1_1926099 C C C T T C T C T C T C C 
LG1_1926124 C C C A A C A C A C A C C 
LG1_1926142 C C C T T C T C T C T C C 
LG1_1926231 A A A C C A C A C A C A A 
LG1_1926262 C C C T T C T C T C T C C 
LG1_1926292 A A A G G A G A G A G A A 
LG1_1926304 G G G A A G A G A G A G G 
LG1_1927454 A A A G G A G A G A G A A 
LG1_1938823 C C C A A C A C A C A C C 
LG1_1942104 A A A G G A G A G A G A A 
LG1_1942210 A A A G G A G A G A G A A 
LG1_1942404 G G G A A G A G A G A G G 
LG1_1943899 T T T C C T C T C T C T T 
LG1_1957701 C C C T T C T C T C T C C 
LG1_1959451 G G G A A G A G A G A G G 
LG1_1959489 C C C T T C T C T C T C C 
LG1_1959490 C C C T T C T C T C T C C 
LG1_1959492 C C C T T C T C T C T C C 
LG1_1959501 T T T A A T A T A T A T T 
LG1_1959509 C C C A A C A C A C A C C 
LG1_1959511 C C C T T C T C T C T C C 
LG1_1960569 C C C T T C T C T C T C C 
LG1_1960605 T T T C C T C T C T C T T 
LG1_1960702 G G G A A G A G A G A G G 
LG1_1961360 A A A G G A G A G A G A A 
LG1_1961845 C C C T T C T C T C T C C 
LG1_1963090 A A A G G A G A G A G A A 
LG1_1963219 C C C A A C A C A C A C C 
LG1_1963242 T T T C C T C T C T C T T 
LG1_1963326 A A A G G A G A G A G A A 
LG1_1963661 G G G A A G A G A G A G G 
LG1_1963736 C C C A A C A C A C A C C 
LG1_1970528 A A A G G A G A G A G A A 
LG1_1974207 G G G A A G A G A G A G G 
LG1_1980021 G G G A A G A G A G A G G 
LG1_1990959 T T T C C T C T C T C T T 
LG1_1990982 G G G A A G A G A G A G G 
LG1_1991463 G G G A A G A G A G A G G 
LG1_1991714 T T T C C T C T C T C T T 
LG1_1991719 C C C T T C T C T C T C C 
LG1_1993520 T T T C C T C T C T C T T 
LG1_1994139 A A A G G A G A G A G A A 
LG1_1994735 G G G C C G C G C G C G G 
LG1_1994833 C C C A A C A C A C A C C 
LG1_1996147 A A A G G A G A G A G A A 
LG1_1996205 A A A G G A G A G A G A A 
LG1_1996206 T T T A A T A T A T A T T 
LG1_1996394 C C C T T C T C T C T C C 
LG1_1996398 C C C G G C G C G C G C C 
LG1_1997276 C C C T T C T C T C T C C 
LG1_1997281 C C C T T C T C T C T C C 
LG1_1997377 T T T C C T C T C T C T T 
LG1_1997500 G G G A A G A G A G A G G 
LG1_1997653 G G G A A G A G A G A G G 
LG1_1997779 A A A G G A G A G A G A A 
LG1_1997786 T T T C C T C T C T C T T 
LG1_1997857 G G G A A G A G A G A G G 
LG1_1997872 C C C T T C T C T C T C C 
LG1_1998006 C C C T T C T C T C T C C 
LG1_1998030 A A A G G A G A G A G A A 
LG1_1998858 G G G A A G A G A G A G G 
LG1_1999113 T T T A A T A T A T A T T 
LG1_1999145 T T T C C T C T C T C T T 
LG1_1999216 C C C G G C G C G C G C C 
LG1_1999412 A A A G G A G A G A G A A 
LG1_1999869 C C C T T C T C T C T C C 
LG1_2001014 C C C T T C T C T C T C C 
LG1_2006350 A A A G G A G A G A G A A 
LG1_2010541 G G G A A G A G A G A G G 
LG1_2013206 T T T G G T G T G T G T T 
LG1_2018560 C C C T T C T C T C T C C 
LG1_2019427 T T T C C T C T C T C T T 
LG1_2021624 A A A G G A G A G A G A A 
LG1_2024113 C C C T T C T C T C T C C 
LG1_2028992 A A A G G A G A G A G A A 
LG1_2029108 A A A G G A G A G A G A A 
LG1_2029741 A A A G G A G A G A G A A 
LG1_2029743 G G G A A G A G A G A G G 
LG1_2029878 T T T G G T G T G T G T T 
LG1_2029879 T T T A A T A T A T A T T 
LG1_2030305 C C C A A C A C A C A C C 
LG1_2031033 C C C T T C T C T C T C C 
LG1_2031041 C C C T T C T C T C T C C 
LG1_2031048 T T T C C T C T C T C T T 
LG1_2031242 C C C T T C T C T C T C C 
LG1_2031496 C C C T T C T C T C T C C 
LG1_2031610 C C C T T C T C T C T C C 
LG1_2031682 C C C G G C G C G C G C C 
LG1_2031852 C C C T T C T C T C T C C 
LG1_2032100 T T T C C T C T C T C T T 
LG1_2035537 A A A C C A C A C A C A A 
LG1_2036459 G G G A A G A G A G A G G 
LG1_2036481 C C C T T C T C T C T C C 
LG1_2036494 C C C T T C T C T C T C C 
LG1_2037164 T T T C C T C T C T C T T 
LG1_2037215 G G G A A G A G A G A G G 
LG1_2037218 A A A G G A G A G A G A A 
LG1_2037287 T T T C C T C T C T C T T 
LG1_2041516 T T T C C T C T C T C T T 
LG1_2041549 G G G A A G A G A G A G G 
LG1_2041557 G G G A A G A G A G A G G 
LG1_2043069 C C C T T C T C T C T C C 
LG1_2044443 C C C T T C T C T C T C C 
LG1_2044917 C C C T T C T C T C T C C 
LG1_2044940 T T T C C T C T C T C T T 
LG1_2045046 G G G A A G A G A G A G G 
LG1_2045054 G G G A A G A G A G A G G 
LG1_2045072 A A A G G A G A G A G A A 
LG1_2045698 G G G C C G C G C G C G G 
LG1_2046933 A A A G G A G A G A G A A 
LG1_2047025 G G G A A G A G A G A G G 
LG1_2048241 C C C T T C T C T C T C C 
LG1_2049204 T T T C C T C T C T C T T 
LG1_2049323 C C C T T C T C T C T C C 
LG1_2049960 A A A G G A G A G A G A A 
LG1_2056544 G G G C C G C G C G C G G 
LG1_2057120 G G G A A G A G A G A G G 
LG1_2057264 T T T C C T C T C T C T T 
LG1_2057268 T T T C C T C T C T C T T 
LG1_2058079 C C C T T C T C T C T C C 
LG1_2059692 A A A G G A G A G A G A A 
LG1_2061407 T T T C C T C T C T C T T 
LG1_2061545 G G G A A G A G A G A G G 
LG1_2061560 G G G A A G A G A G A G G 
LG1_2061673 G G G A A G A G A G A G G 
LG1_2062138 G G G T T G T G T G T G G 
LG1_2065420 C C C T T C T C T C T C C 
LG1_2065421 T T T C C T C T C T C T T 
LG1_2065445 A A A G G A G A G A G A A 
LG1_2065587 A A A G G A G A G A G A A 
LG1_2065679 A A A G G A G A G A G A A 
LG1_2065712 A A A G G A G A G A G A A 
LG1_2065801 C C C T T C T C T C T C C 
LG1_2066104 C C C T T C T C T C T C C 
LG1_2066125 A A A G G A G A G A G A A 
LG1_2066149 T T T C C T C T C T C T T 
LG1_2066174 G G G A A G A G A G A G G 
LG1_2066193 T T T C C T C T C T C T T 
LG1_2066231 T T T C C T C T C T C T T 
LG1_2066386 G G G A A G A G A G A G G 
LG1_2066452 A A A G G A G A G A G A A 
LG1_2066469 T T T C C T C T C T C T T 
LG1_2066471 T T T G G T G T G T G T T 
LG1_2066527 T T T C C T C T C T C T T 
LG1_2066826 T T T C C T C T C T C T T 
LG1_2066868 A A A G G A G A G A G A A 
LG1_2066900 A A A T T A T A T A T A A 
LG1_2066918 T T T C C T C T C T C T T 
LG1_2066939 G G G T T G T G T G T G G 
LG1_2066956 C C C T T C T C T C T C C 
LG1_2066967 G G G A A G A G A G A G G 
LG1_2067408 T T T C C T C T C T C T T 
LG1_2068616 T T T C C T C T C T C T T 
LG1_2069989 G G G A A G A G A G A G G 
LG1_2070057 A A A G G A G A G A G A A 
LG1_2070478 T T T C C T C T C T C T T 
LG1_2070523 C C C T T C T C T C T C C 
LG1_2070814 C C C T T C T C T C T C C 
LG1_2071700 C C C G G C G C G C G C C 
LG1_2072535 G G G A A G A G A G A G G 
LG1_2074727 C C C T T C T C T C T C C 
LG1_2074761 C C C T T C T C T C T C C 
LG1_2074915 G G G A A G A G A G A G G 
LG1_2075815 G G G A A G A G A G A G G 
LG1_2075827 C C C T T C T C T C T C C 
LG1_2075841 C C C T T C T C T C T C C 
LG1_2075859 C C C T T C T C T C T C C 
LG1_2075860 G G G A A G A G A G A G G 
LG1_2076057 T T T C C T C T C T C T T 
LG1_2076072 C C C T T C T C T C T C C 
LG1_2076104 G G G A A G A G A G A G G 
LG1_2077774 G G G A A G A G A G A G G 
LG1_2077776 C C C A A C A C A C A C C 
LG1_2077796 G G G A A G A G A G A G G 
LG1_2077819 G G G A A G A G A G A G G 
LG1_2077877 C C C G G C G C G C G C C 
LG1_2077883 G G G A A G A G A G A G G 
LG1_2077942 T T T C C T C T C T C T T 
LG1_2078152 T T T C C T C T C T C T T 
LG1_2078298 T T T C C T C T C T C T T 
LG1_2080834 C C C T T C T C T C T C C 
LG1_2080866 A A A T T A T A T A T A A 
LG1_2081755 T T T C C T C T C T C T T 
LG1_2081997 C C C T T C T C T C T C C 
LG1_2082019 C C C G G C G C G C G C C 
LG1_2087515 A A A G G A G A G A G A A 
LG1_2087599 T T T A A T A T A T A T T 
LG1_2087655 A A A G G A G A G A G A A 
LG1_2087743 T T T C C T C T C T C T T 
LG1_2087778 A A A G G A G A G A G A A 
LG1_2088242 A A A G G A G A G A G A A 
LG1_2088257 G G G T T G T G T G T G G 
LG1_2088288 A A A G G A G A G A G A A 
LG1_2088385 A A A G G A G A G A G A A 
LG1_2088540 G G G A A G A G A G A G G 
LG1_2088605 T T T C C T C T C T C T T 
LG1_2088824 C C C T T C T C T C T C C 
LG1_2089544 T T T C C T C T C T C T T 
LG1_2089599 T T T A A T A T A T A T T 
LG1_2089679 C C C G G C G C G C G C C 
LG1_2089690 C C C T T C T C T C T C C 
LG1_2089705 T T T C C T C T C T C T T 
LG1_2090028 A A A G G A G A G A G A A 
LG1_2090323 G G G A A G A G A G A G G 
LG1_2090368 G G G T T G T G T G T G G 
LG1_2090372 T T T C C T C T C T C T T 
LG1_2090471 C C C T T C T C T C T C C 
LG1_2090491 G G G A A G A G A G A G G 
LG1_2090675 G G G C C G C G C G C G G 
LG1_2090801 G G G C C G C G C G C G G 
LG1_2090819 A A A G G A G A G A G A A 
LG1_2090829 T T T C C T C T C T C T T 
LG1_2090836 A A A G G A G A G A G A A 
LG1_2090868 A A A G G A G A G A G A A 
LG1_2090894 A A A C C A C A C A C A A 
LG1_2091076 T T T C C T C T C T C T T 
LG1_2091508 T T T C C T C T C T C T T 
LG1_2091518 T T T C C T C T C T C T T 
LG1_2091527 T T T C C T C T C T C T T 
LG1_2091570 C C C T T C T C T C T C C 
LG1_2091610 T T T C C T C T C T C T T 
LG1_2091631 T T T C C T C T C T C T T 
LG1_2098279 A A A G G A G A G A G A A 
LG1_2099444 G G G A A G A G A G A G G 
LG1_2099458 A A A G G A G A G A G A A 
LG1_2099483 G G G A A G A G A G A G G 
LG1_2099494 A A A G G A G A G A G A A 
LG1_2099752 T T T A A T A T A T A T T 
LG1_2100779 C C C T T C T C T T T C C 
LG1_2100786 A A A C C A C A C C C A A 
LG1_2100789 A A A C C A C A C C C A A 
LG1_2101256 A A A G G A G A G G G A A 
LG1_2101865 C C C G G C G C G G G C C 
LG1_2101902 A A A G G A G A G G G A A 
LG1_2102042 A A A T T A T A T T T A A 
LG1_2102050 T T T C C T C T C C C T T 
LG1_2102116 C C C T T C T C T T T C C 
LG1_2102127 C C C T T C T C T T T C C 
LG1_2102133 G G G A A G A G A A A G G 
LG1_2103048 G G G A A G A G A A A G G 
LG1_2104490 C C C T T C T C T T T C C 
LG1_2104528 T T T C C T C T C C C T T 
LG1_2104640 T T T C C T C T C C C T T 
LG1_2104759 A A A G G A G A G G G A A 
LG1_2104774 G G G A A G A G A A A G G 
LG1_2104814 T T T C C T C T C C C T T 
LG1_2104842 T T T C C T C T C C C T T 
LG1_2104862 T T T A A T A T A A A T T 
LG1_2104882 A A A T T A T A T T T A A 
LG1_2104887 A A A G G A G A G G G A A 
LG1_2104962 G G G A A G A G A A A G G 
LG1_2105069 G G G A A G A G A A A G G 
LG1_2105071 C C C T T C T C T T T C C 
LG1_2105115 T T T C C T C T C C C T T 
LG1_2105361 G G G A A G A G A A A G G 
LG1_2105418 A A A T T A T A T T T A A 
LG1_2105763 C C C T T C T C T T T C C 
LG1_2105783 T T T A A T A T A A A T T 
LG1_2105966 T T T C C T C T C C C T T 
LG1_2106084 T T T A A T A T A A A T T 
LG1_2106152 A A A G G A G A G G G A A 
LG1_2106364 C C C T T C T C T T T C C 
LG1_2106549 A A A G G A G A G G G A A 
LG1_2106588 C C C G G C G C G G G C C 
LG1_2106606 G G G A A G A G A A A G G 
LG1_2106661 G G G A A G A G A A A G G 
LG1_2106755 G G G A A G A G A A A G G 
LG1_2106791 C C C T T C T C T T T C C 
LG1_2106846 C C C T T C T C T T T C C 
LG1_2106917 T T T C C T C T C C C T T 
LG1_2107044 T T T C C T C T C C C T T 
LG1_2107155 G G G A A G A G A A A G G 
LG1_2108129 C C C A A C A C A A A C C 
LG1_2108199 A A A G G A G A G G G A A 
LG1_2109017 A A A G G A G A G G G A A 
LG1_2109035 C C C A A C A C A A A C C 
LG1_2109061 G G G A A G A G A A A G G 
LG1_2110001 C C C T T C T C T T T C C 
LG1_2110150 C C C T T C T C T T T C C 
LG1_2110153 G G G T T G T G T T T G G 
LG1_2111253 T T T C C T C T C C C T T 
LG1_2111300 T T T A A T A T A A A T T 
LG1_2111349 T T T C C T C T C C C T T 
LG1_2111650 C C C T T C T C T T T C C 
LG1_2111682 A A A G G A G A G G G A A 
LG1_2111920 A A A T T A T A T T T A A 
LG1_2112782 C C C T T C T C T T T C C 
LG1_2112788 T T T C C T C T C C C T T 
LG1_2112817 A A A T T A T A T T T A A 
LG1_2112818 G G G C C G C G C C C G G 
LG1_2112819 A A A G G A G A G G G A A 
LG1_2112930 T T T C C T C T C C C T T 
LG1_2114228 T C T C T T T T T T T C T 
LG1_2115476 T T T A A T A T A A A T T 
LG1_2115480 A A A G G A G A G G G A A 
LG1_2115488 C C C T T C T C T T T C C 
LG1_2115500 G G G A A G A G A A A G G 
LG1_2116942 G G G A A G A G A A A G G 
LG1_2117000 G G G A A G A G A A A G G 
LG1_2117052 C C C G G C G C G G G C C 
LG1_2117334 C C C G G C G C G G G C C 
LG1_2117482 C C C T T C T C T T T C C 
LG1_2117548 G G G A A G A G A A A G G 
LG1_2117647 G G G A A G A G A A A G G 
LG1_2117838 C C C G G C G C G G G C C 
LG1_2117886 G G G A A G A G A A A G G 
LG1_2117977 A A A G G A G A G G G A A 
LG1_2117983 T T T C C T C T C C C T T 
LG1_2118018 C C C T T C T C T T T C C 
LG1_2118040 G G G A A G A G A A A G G 
LG1_2118047 T T T C C T C T C C C T T 
LG1_2118066 T T T C C T C T C C C T T 
LG1_2118077 A A A G G A G A G G G A A 
LG1_2118087 C C C T T C T C T T T C C 
LG1_2118212 A A A G G A G A G G G A A 
LG1_2118270 A A A G G A G A G G G A A 
LG1_2118463 C C C T T C T C T T T C C 
LG1_2118476 G G G A A G A G A A A G G 
LG1_2118624 A A A G G A G A G G G A A 
LG1_2118718 T T T C C T C T C C C T T 
LG1_2118752 G G G A A G A G A A A G G 
LG1_2118814 T T T C C T C T C C C T T 
LG1_2119350 G G G A A G A G A A A G G 
LG1_2119363 G G G A A G A G A A A G G 
LG1_2119395 T T T C C T C T C C C T T 
LG1_2119601 C C C T T C T C T T T C C 
LG1_2119647 T T T C C T C T C C C T T 
LG1_2119833 A A A G G A G A G G G A A 
LG1_2119854 G G G A A G A G A A A G G 
LG1_2120242 G G G A A G A G A A A G G 
LG1_2121344 G G G A A G A G A A A G G 
LG1_2121356 A A A T T A T A T T T A A 
LG1_2121400 T T T G G T G T G G G T T 
LG1_2121678 A A A G G A G A G G G A A 
LG1_2121715 A A A G G A G A G G G A A 
LG1_2121716 T T T C C T C T C C C T T 
LG1_2121766 T T T C C T C T C C C T T 
LG1_2121778 G G G A A G A G A A A G G 
LG1_2121819 C C C T T C T C T T T C C 
LG1_2121949 T T T C C T C T C C C T T 
LG1_2123200 T T T C C T C T C C C T T 
LG1_2123377 A A A G G A G A G G G A A 
LG1_2125118 C C C G G C G C G G G C C 
LG1_2125299 C C C T T C T C T T T C C 
LG1_2126561 G G G A A G A G A A A G G 
LG1_2126913 T T T C C T C T C C C T T 
LG1_2126929 G G G C C G C G C C C G G 
LG1_2127061 T T T C C T C T C C C T T 
LG1_2127073 T T T C C T C T C C C T T 
LG1_2127075 A A A G G A G A G G G A A 
LG1_2127076 T T T C C T C T C C C T T 
LG1_2133853 C C C T T C T C T T T C C 
LG1_2137868 G G G C C G C G C C C G G 
LG1_2137965 C C C T T C T C T T T C C 
LG1_2139412 C C C T T C T C T T T C C 
LG1_2140219 A A A G G A G A G G G A A 
LG1_2140305 C C C T T C T C T T T C C 
LG1_2140308 C C C T T C T C T T T C C 
LG1_2140475 G G G A A G A G A A A G G 
LG1_2145610 A A A G G A G A G G G A A 
LG1_2145840 C C C T T C T C T T T C C 
LG1_2145911 T T T C C T C T C C C T T 
LG1_2146027 T T T G G T G T G G G T T 
LG1_2149301 G G G A A G A G A A A G G 
LG1_2149391 A A A G G A G A G G G A A 
LG1_2149480 G G G A A G A G A A A G G 
LG1_2149501 C C C T T C T C T T T C C 
LG1_2149503 C C C T T C T C T T T C C 
LG1_2149580 C C C A A C A C A A A C C 
LG1_2149596 C C C T T C T C T T T C C 
LG1_2150166 G G G A A G A G A A A G G 
LG1_2150196 C C C T T C T C T T T C C 
LG1_2150207 G G G T T G T G T T T G G 
LG1_2150212 A A A G G A G A G G G A A 
LG1_2152771 C C C T T C T C T T T C C 
LG1_2152835 C C C T T C T C T T T C C 
LG1_2152838 C C C T T C T C T T T C C 
LG1_2152843 G G G C C G C G C C C G G 
LG1_2152849 G G G A A G A G A A A G G 
LG1_2152854 C C C T T C T C T T T C C 
LG1_2152867 C C C T T C T C T T T C C 
LG1_2152868 G G G A A G A G A A A G G 
LG1_2152985 T T T C C T C T C C C T T 
LG1_2153001 G G G A A G A G A A A G G 
LG1_2153097 C C C T T C T C T T T C C 
LG1_2153404 C C C T T C T C T T T C C 
LG1_2153478 C C C T T C T C T T T C C 
LG1_2153837 T T T C C T C T C C C T T 
LG1_2153929 C C C T T C T C T T T C C 
LG1_2153942 C C C T T C T C T T T C C 
LG1_2153946 C C C G G C G C G G G C C 
LG1_2153961 G G G A A G A G A A A G G 
LG1_2153972 C C C T T C T C T T T C C 
LG1_2154002 T T T C C T C T C C C T T 
LG1_2154336 T T T C C T C T C C C T T 
LG1_2155030 T T T C C T C T C C C T T 
LG1_2156983 G G G A A G A G A A A G G 
LG1_2157293 C C C T T C T C T T T C C 
LG1_2157347 A A A G G A G A G G G A A 
LG1_2157399 C C C T T C T C T T T C C 
LG1_2157561 T T T C C T C T C C C T T 
LG1_2157566 C C C G G C G C G G G C C 
LG1_2157580 T T T C C T C T C C C T T 
LG1_2157589 T T T C C T C T C C C T T 
LG1_2157733 G G G C C G C G C C C G G 
LG1_2159690 T T T C C T C T C C C T T 
LG1_2159718 A A A C C A C A C C C A A 
LG1_2162104 G G G A A G A G A A A G G 
LG1_2162238 T T T C C T C T C C C T T 
LG1_2162359 T T T C C T C T C C C T T 
LG1_2162391 A A A G G A G A G G G A A 
LG1_2162392 A A A C C A C A C C C A A 
LG1_2163086 C C C T T C T C T T T C C 
LG1_2164529 A A A G G A G A G G G A A 
LG1_2169102 T T T C C T C T C C C T T 
LG1_2169180 G G G A A G A G A A A G G 
LG1_2169299 A A A G G A G A G G G A A 
LG1_2169329 A A A G G A G A G G G A A 
LG1_2169333 C C C T T C T C T T T C C 
LG1_2169488 T T T G G T G T G G G T T 
LG1_2169548 A A A G G A G A G G G A A 
LG1_2169551 G G G A A G A G A A A G G 
LG1_2169554 T T T C C T C T C C C T T 
LG1_2169649 T T T A A T A T A A A T T 
LG1_2169690 G G G A A G A G A A A G G 
LG1_2169757 T T T C C T C T C C C T T 
LG1_2169758 C C C T T C T C T T T C C 
LG1_2169882 T T T A A T A T A A A T T 
LG1_2169884 G G G A A G A G A A A G G 
LG1_2169895 A A A G G A G A G G G A A 
LG1_2169900 G G G A A G A G A A A G G 
LG1_2169924 G G G A A G A G A A A G G 
LG1_2169930 C C C T T C T C T T T C C 
LG1_2169936 A A A T T A T A T T T A A 
LG1_2169966 C C C A A C A C A A A C C 
LG1_2170016 C C C T T C T C T T T C C 
LG1_2176331 C C C T T C T C T T T C C 
LG1_2176642 T T T C C T C T C C C T T 
LG1_2176661 C C C T T C T C T T T C C 
LG1_2176696 C C C T T C T C T T T C C 
LG1_2176710 G G G A A G A G A A A G G 
LG1_2176771 C C C G G C G C G G G C C 
LG1_2176791 G G G A A G A G A A A G G 
LG1_2176807 T T T C C T C T C C C T T 
LG1_2176820 C C C T T C T C T T T C C 
LG1_2176828 A A A G G A G A G G G A A 
LG1_2176834 G G G A A G A G A A A G G 
LG1_2176835 A A A G G A G A G G G A A 
LG1_2176895 C C C T T C T C T T T C C 
LG1_2176930 C C C T T C T C T T T C C 
LG1_2177042 C C C T T C T C T T T C C 
LG1_2177272 G G G A A G A G A A A G G 
LG1_2177287 T T T C C T C T C C C T T 
LG1_2177359 T T T C C T C T C C C T T 
LG1_2177364 A A A G G A G A G G G A A 
LG1_2177372 G G G A A G A G A A A G G 
LG1_2177589 A A A G G A G A G G G A A 
LG1_2177863 T T T C C T C T C C C T T 
LG1_2177972 G G G T T G T G T T T G G 
LG1_2177974 G G G A A G A G A A A G G 
LG1_2178023 A A A G G A G A G G G A A 
LG1_2178061 G G G A A G A G A A A G G 
LG1_2178075 G G G A A G A G A A A G G 
LG1_2178088 T T T C C T C T C C C T T 
LG1_2178108 G G G A A G A G A A A G G 
LG1_2178132 G G G A A G A G A A A G G 
LG1_2178221 C C C T T C T C T T T C C 
LG1_2178254 A A A G G A G A G G G A A 
LG1_2178291 C C C T T C T C T T T C C 
LG1_2178372 G G G A A G A G A A A G G 
LG1_2178424 T T T C C T C T C C C T T 
LG1_2184885 G G G A A G A G A A A G G 
LG1_2184931 C C C T T C T C T T T C C 
LG1_2184952 T T T C C T C T C C C T T 
LG1_2184953 T T T G G T G T G G G T T 
LG1_2185043 G G G A A G A G A A A G G 
LG1_2186345 T T T C C T C T C C C T T 
LG1_2187752 T T T C C T C T C C C T T 
LG1_2188604 A A A G G A G A G G G A A 
LG1_2188606 G G G A A G A G A A A G G 
LG1_2188618 T T T C C T C T C C C T T 
LG1_2188627 C C C T T C T C T T T C C 
LG1_2188648 G G G T T G T G T T T G G 
LG1_2188663 T T T A A T A T A A A T T 
LG1_2188738 C C C T T C T C T T T C C 
LG1_2191265 G G G A A G A G A A A G G 
LG1_2197581 C C C T T C T C T T T C C 
LG1_2197783 A A A G G A G A G G G A A 
LG1_2199366 C C C T T C T C T T T C C 
LG1_2199633 A A A G G A G A G G G A A 
LG1_2199635 A A A G G A G A G G G A A 
LG1_2199720 G G G A A G A G A A A G G 
LG1_2204835 C C C T T C T C T T T C C 
LG1_2205546 T T T C C T C T C C C T T 
LG1_2208614 G G G A A G A G A A A G G 
LG1_2208692 C C C T T C T C T T T C C 
LG1_2208725 C C C T T C T C T T T C C 
LG1_2209365 G G G C C G C G C C C G G 
LG1_2209521 G G G A A G A G A A A G G 
LG1_2209543 C C C T T C T C T T T C C 
LG1_2210009 A A A G G A G A G G G A A 
LG1_2210019 G G G A A G A G A A A G G 
LG1_2210132 C C C T T C T C T T T C C 
LG1_2210135 C C C T T C T C T T T C C 
LG1_2210150 A A A G G A G A G G G A A 
LG1_2210177 T T T C C T C T C C C T T 
LG1_2210187 A A A T T A T A T T T A A 
LG1_2210235 T T T C C T C T C C C T T 
LG1_2210640 C C C T T C T C T T T C C 
LG1_2210661 A A A G G A G A G G G A A 
LG1_2210681 T T T C C T C T C C C T T 
LG1_2210720 G G G A A G A G A A A G G 
LG1_2210737 G G G A A G A G A A A G G 
LG1_2212551 C C C T T C T C T T T C C 
LG1_2212552 G G G A A G A G A A A G G 
LG1_2212564 A A A G G A G A G G G A A 
LG1_2212856 C C C G G C G C G G G C C 
LG1_2212947 G G G A A G A G A A A G G 
LG1_2213003 T T T C C T C T C C C T T 
LG1_2213008 C C C T T C T C T T T C C 
LG1_2214912 C C C G G C G C G G G C C 
LG1_2214970 A A A G G A G A G G G A A 
LG1_2214989 G G G A A G A G A A A G G 
LG1_2215011 A A A G G A G A G G G A A 
LG1_2215064 G G G A A G A G A A A G G 
LG1_2215289 C C C T T C T C T T T C C 
LG1_2215299 T T T C C T C T C C C T T 
LG1_2215319 A A A C C A C A C C C A A 
LG1_2215350 T T T C C T C T C C C T T 
LG1_2215372 C C C T T C T C T T T C C 
LG1_2215387 G G G A A G A G A A A G G 
LG1_2215407 G G G A A G A G A A A G G 
LG1_2215489 T T T C C T C T C C C T T 
LG1_2215490 A A A G G A G A G G G A A 
LG1_2215570 A A A G G A G A G G G A A 
LG1_2215858 G G G T T G T G T T T G G 
LG1_2217910 A A A C C A C A C C C A A 
LG1_2218276 T T T C C T C T C C C T T 
LG1_2218298 A A A C C A C A C C C A A 
LG1_2218311 C C C G G C G C G G G C C 
LG1_2218354 G G G A A G A G A A A G G 
LG1_2218890 A A A G G A G A G G G A A 
LG1_2219392 G G G A A G A G A A A G G 
LG1_2219440 C C C T T C T C T T T C C 
LG1_2225005 A A A G G A G A G G G A A 
LG1_2225267 A A A G G A G A G G G A A 
LG1_2225354 C C C T T C T C T T T C C 
LG1_2225363 C C C T T C T C T T T C C 
LG1_2225432 G G G A A G A G A A A G G 
LG1_2225461 C C C T T C T C T T T C C 
LG1_2225481 C C C A A C A C A A A C C 
LG1_2225539 G G G A A G A G A A A G G 
LG1_2225565 A A A G G A G A G G G A A 
LG1_2225600 G G G C C G C G C C C G G 
LG1_2225611 G G G A A G A G A A A G G 
LG1_2225628 A A A T T A T A T T T A A 
LG1_2225703 G G G A A G A G A A A G G 
LG1_2225999 C C C T T C T C T T T C C 
LG1_2226350 A A A G G A G A G G G A A 
LG1_2226353 A A A G G A G A G G G A A 
LG1_2226388 T T T C C T C T C C C T T 
LG1_2226399 C C C G G C G C G G G C C 
LG1_2229254 A A A G G A G A G G G A A 
LG1_2229286 T T T C C T C T C C C T T 
LG1_2231109 T T T C C T C T C C C T T 
LG1_2231122 A A A G G A G A G G G A A 
LG1_2231128 T T T C C T C T C C C T T 
LG1_2231477 A A A G G A G A G G G A A 
LG1_2231606 T T T C C T C T C C C T T 
LG1_2231742 G G G T T G T G T T T G G 
LG1_2231753 A A A G G A G A G G G A A 
LG1_2231951 T T T C C T C T C C C T T 
LG1_2232100 A A A G G A G A G G G A A 
LG1_2233404 A A A G G A G A G G G A A 
LG1_2233452 T T T C C T C T C C C T T 
LG1_2233647 G G G A A G A G A A A G G 
LG1_2233680 G G G A A G A G A A A G G 
LG1_2234119 C C C T T C T C T T T C C 
LG1_2234180 G G G A A G A G A A A G G 
LG1_2234224 A A A G G A G A G G G A A 
LG1_2234285 A A A G G A G A G G G A A 
LG1_2234290 T T T G G T G T G G G T T 
LG1_2234321 C C C T T C T C T T T C C 
LG1_2234422 C C C T T C T C T T T C C 
LG1_2235040 T T T C C T C T C C C T T 
LG1_2235764 A A A T T A T A T T T A A 
LG1_2236900 G G G A A G A G A A A G G 
LG1_2236953 T T T C C T C T C C C T T 
LG1_2238913 T T T C C T C T C C C T T 
LG1_2238927 G G G C C G C G C C C G G 
LG1_2238943 G G G C C G C G C C C G G 
LG1_2239063 T T T C C T C T C C C T T 
LG1_2239253 C C C T T C T C T T T C C 
LG1_2239254 G G G C C G C G C C C G G 
LG1_2239303 C C C T T C T C T T T C C 
LG1_2239338 C C C T T C T C T T T C C 
LG1_2239416 T T T C C T C T C C C T T 
LG1_2239420 T T T C C T C T C C C T T 
LG1_2239455 A A A C C A C A C C C A A 
LG1_2239638 G G G A A G A G A A A G G 
LG1_2239827 C C C A A C A C A A A C C 
LG1_2239888 T T T C C T C T C C C T T 
LG1_2240020 C C C T T C T C T T T C C 
LG1_2240044 A A A G G A G A G G G A A 
LG1_2242544 T T T G G T G T G G G T T 
LG1_2242921 G G G A A G A G A A A G G 
LG1_2248382 G G G A A G A G A A A G G 
LG1_2249784 T T T C C T C T C C C T T 
LG1_2250000 G G G A A G A G A A A G G 
LG1_2251406 C C C T T C T C T T T C C 
LG1_2251680 A A A T T A T A T T T A A 
LG1_2251686 G G G A A G A G A A A G G 
LG1_2251921 A A A C C A C A C C C A A 
LG1_2252114 T T T C C T C T C C C T T 
LG1_2252267 G G G A A G A G A A A G G 
LG1_2253577 G G G A A G A G A A A G G 
LG1_2254534 T T T C C T C T C C C T T 
LG1_2256465 C C C T T C T C T T T C C 
LG1_2261734 G T T T T T G T G T T G G 
LG1_2261740 G A A A A A G A G A A G G 
LG1_2261782 T C C C C C T C T C C T T 
LG1_2261920 G T T T T T G T G T T G G 
LG1_2261922 C T T T T T C T C T T C C 
LG1_2261987 G A A A A A G A G A A G G 
LG1_2262059 T C C C C C T C T C C T T 
LG1_2262080 G A A A A A G A G A A G G 
LG1_2262182 C T T T T T C T C T T C C 
LG1_2262187 C A A A A A C A C A A C C 
LG1_2263591 T C C C C C T C T C C T T 
LG1_2263597 T C C C C C T C T C C T T 
LG1_2263604 A G G G G G A G A G G A A 
LG1_2263616 G A A A A A G A G A A G G 
LG1_2263758 T A A A A A T A T A A T T 
LG1_2263810 G A A A A A G A G A A G G 
LG1_2263822 C T T T T T C T C T T C C 
LG1_2263830 G C C C C C G C G C C G G 
LG1_2263831 C T T T T T C T C T T C C 
LG1_2263894 C T T T T T C T C T T C C 
LG1_2264126 T C C C C C T C T C C T T 
LG1_2264127 T G G G G G T G T G G T T 
LG1_2264166 G A A A A A G A G A A G G 
LG1_2264176 T C C C C C T C T C C T T 
LG1_2264211 A G G G G G A G A G G A A 
LG1_2264902 T G G G G G T G T G G T T 
LG1_2264904 T C C C C C T C T C C T T 
LG1_2264934 T C C C C C T C T C C T T 
LG1_2265000 C T T T T T C T C T T C C 
LG1_2265065 T C C C C C T C T C C T T 
LG1_2265091 T C C C C C T C T C C T T 
LG1_2265092 A G G G G G A G A G G A A 
LG1_2265094 C T T T T T C T C T T C C 
LG1_2265126 C T T T T T C T C T T C C 
LG1_2265159 A G G G G G A G A G G A A 
LG1_2265182 A G G G G G A G A G G A A 
LG1_2265183 A G G G G G A G A G G A A 
LG1_2265245 T C C C C C T C T C C T T 
LG1_2265251 C T T T T T C T C T T C C 
LG1_2265267 G A A A A A G A G A A G G 
LG1_2265272 G A A A A A G A G A A G G 
LG1_2265297 T C C C C C T C T C C T T 
LG1_2265299 T C C C C C T C T C C T T 
LG1_2265388 T C C C C C T C T C C T T 
LG1_2265404 T A A A A A T A T A A T T 
LG1_2265899 T C C C C C T C T C C T T 
LG1_2266072 A G G G G G A G A G G A A 
LG1_2266082 G A A A A A G A G A A G G 
LG1_2266091 A G G G G G A G A G G A A 
LG1_2267643 C T T T T T C T C T T C C 
LG1_2268923 G C C C C C G C G C C G G 
LG1_2269922 A C C C C C A C A C C A A 
LG1_2270608 T C C C C C T C T C C T T 
LG1_2270715 G A A A A A G A G A A G G 
LG1_2270813 T C C C C C T C T C C T T 
LG1_2270815 A T T T T T A T A T T A A 
LG1_2270840 A G G G G G A G A G G A A 
LG1_2271071 C T T T T T C T C T T C C 
LG1_2271121 G A A A A A G A G A A G G 
LG1_2272141 A G G G G G A G A G G A A 
LG1_2274954 A C C C C C A C A C C A A 
LG1_2274960 C T T T T T C T C T T C C 
LG1_2279677 G A A A A A G A G A A G G 
LG1_2279964 C G G G G G C G C G G C C 
LG1_2280305 C T T T T T C T C T T C C 
LG1_2280319 T A A A A A T A T A A T T 
LG1_2280415 A G G G G G A G A G G A A 
LG1_2280459 A G G G G G A G A G G A A 
LG1_2280503 A G G G G G A G A G G A A 
LG1_2280505 G C C C C C G C G C C G G 
LG1_2280829 T C C C C C T C T C C T T 
LG1_2281225 C A A A A A C A C A A C C 
LG1_2281236 A G G G G G A G A G G A A 
LG1_2281320 T G G G G G T G T G G T T 
LG1_2281391 C T T T T T C T C T T C C 
LG1_2281395 A G G G G G A G A G G A A 
LG1_2281429 A G G G G G A G A G G A A 
LG1_2281542 T C C C C C T C T C C T T 
LG1_2281588 C T T T T T C T C T T C C 
LG1_2281598 T C C C C C T C T C C T T 
LG1_2288301 T C C C C C T C T C C T T 
LG1_2290015 G T T T T T G T G T T G G 
LG1_2290325 C T T T T T C T C T T C C 
LG1_2290395 G A A A A A G A G A A G G 
LG1_2290712 T C C C C T T C T C C T T 
LG1_2290950 G C C C C G G C G C G G G 
LG1_2290966 G C C C C G G C G C G G G 
LG1_2291009 C T T T T C C T C T C C C 
LG1_2291015 A G G G G A A G A G A A A 
LG1_2291016 T C C C C T T C T C T T T 
LG1_2291675 T C C C C T T C T C T T T 
LG1_2291679 C T T T T C C T C T C C C 
LG1_2291706 A G G G G A A G A G A A A 
LG1_2291845 A G G G G A A G A G A A A 
LG1_2291854 C T T T T C C T C T C C C 
LG1_2291883 G A A A A G G A G A G G G 
LG1_2291935 G T T T T G G T G T G G G 
LG1_2292324 T A A A A T T A T A T T T 
LG1_2292332 G A A A A G G A G A G G G 
LG1_2293037 C T T T T C C T C T C C C 
LG1_2293202 A T T T T A A T A T A A A 
LG1_2293216 C A A A A C C A C A C C C 
LG1_2293294 G A A A A G G A G A G G G 
LG1_2293299 C T T T T C C T C T C C C 
LG1_2293346 A G G G G A A G A G A A A 
LG1_2293491 A G G G G A A G A G A A A 
LG1_2293534 C T T T T C C T C T C C C 
LG1_2293641 C T T T T C C T C T C C C 
LG1_2294070 T C C C C T T C T C T T T 
LG1_2294090 C T T T T C C T C T C C C 
LG1_2294113 G A A A A G G A G A G G G 
LG1_2294118 G A A A A G G A G A G G G 
LG1_2294163 T C C C C T T C T C T T T 
LG1_2294170 C T T T T C C T C T C C C 
LG1_2294222 C T T T T C C T C T C C C 
LG1_2294286 G C C C C G G C G C G G G 
LG1_2294315 T C C C C T T C T C T T T 
LG1_2294632 C T T T T C C T C T C C C 
LG1_2294784 G A A A A G G A G A G G G 
LG1_2295035 C A A A A C C A C A C C C 
LG1_2295111 C G G G G C C G C G C C C 
LG1_2295411 T C C C C T T C T C T T T 
LG1_2295828 C T T T T C C T C T C C C 
LG1_2296200 G A A A A G G A G A G G G 
LG1_2296315 C A A A A C C A C A C C C 
LG1_2296401 C T T T T C C T C T C C C 
LG1_2296404 T C C C C T T C T C T T T 
LG1_2296415 A G G G G A A G A G A A A 
LG1_2296439 G A A A A G G A G A G G G 
LG1_2296474 C T T T T C C T C T C C C 
LG1_2296486 A T T T T A A T A T A A A 
LG1_2296508 G A A A A G G A G A G G G 
LG1_2296611 C G G G G C C G C G C C C 
LG1_2296616 G A A A A G G A G A G G G 
LG1_2296635 G A A A A G G A G A G G G 
LG1_2297253 G A A A A G G A G A G G G 
LG1_2297336 G A A A A G G A G A G G G 
LG1_2297385 C T T T T C C T C T C C C 
LG1_2297467 C T T T T C C T C T C C C 
LG1_2297478 T C C C C T T C T C T T T 
LG1_2297493 A G G G G A A G A G A A A 
LG1_2297550 G A A A A G G A G A G G G 
LG1_2297558 T C C C C T T C T C T T T 
LG1_2297660 C T T T T C C T C T C C C 
LG1_2297778 A C C C C A A C A C A A A 
LG1_2298129 T A A A A T T A T A T T T 
LG1_2298145 G A A A A G G A G A G G G 
LG1_2298266 A G G G G A A G A G A A A 
LG1_2298445 C T T T T C C T C T C C C 
LG1_2298560 A G G G G A A G A G A A A 
LG1_2298651 T C C C C T T C T C T T T 
LG1_2298826 C T T T T C C T C T C C C 
LG1_2298899 T C C C C T T C T C T T T 
LG1_2299229 A G G G G A A G A G A A A 
LG1_2299242 A G G G G A A G A G A A A 
LG1_2299346 T C C C C T T C T C T T T 
LG1_2299421 A G G G G A A G A G A A A 
LG1_2299583 G A A A A G G A G A G G G 
LG1_2299598 A G G G G A A G A G A A A 
LG1_2299626 A G G G G A A G A G A A A 
LG1_2299683 G C C C C G G C G C G G G 
LG1_2299684 C G G G G C C G C G C C C 
LG1_2299763 G C C C C G G C G C G G G 
LG1_2299813 G A A A A G G A G A G G G 
LG1_2299816 A G G G G A A G A G A A A 
LG1_2300423 A G G G G A A G A G A A A 
LG1_2300494 T C C C C T T C T C T T T 
LG1_2300515 A T T T T A A T A T A A A 
LG1_2300541 A G G G G A A G A G A A A 
LG1_2300544 T C C C C T T C T C T T T 
LG1_2300556 A G G G G A A G A G A A A 
LG1_2300653 G A A A A G G A G A G G G 
LG1_2300681 G A A A A G G A G A G G G 
LG1_2300751 G T T T T G G T G T G G G 
LG1_2300945 A G G G G A A G A G A A A 
LG1_2301002 C G G G G C C G C G C C C 
LG1_2301402 T A A A A T T A T A T T T 
LG1_2301764 C T T T T C C T C T C C C 
LG1_2301839 C T T T T C C T C T C C C 
LG1_2301849 C T T T T C C T C T C C C 
LG1_2301878 T C C C C T T C T C T T T 
LG1_2302000 A G G G G A A G A G A A A 
LG1_2302061 C T T T T C C T C T C C C 
LG1_2302114 A G G G G A A G A G A A A 
LG1_2302265 C T T T T C C T C T C C C 
LG1_2302310 G T T T T G G T G T G G G 
LG1_2302321 G T T T T G G T G T G G G 
LG1_2302447 A G G G G A A G A G A A A 
LG1_2302459 T C C C C T T C T C T T T 
LG1_2303521 G T T T T G G T G T G G G 
LG1_2303777 C T T T T C C T C T C C C 
LG1_2303794 G A A A A G G A G A G G G 
LG1_2303959 A G G G G A A G A G A A A 
LG1_2303971 A T T T T A A T A T A A A 
LG1_2304039 A G G G G A A G A G A A A 
LG1_2304203 C G G G G C C G C G C C C 
LG1_2304215 A G G G G A A G A G A A A 
LG1_2304222 T G G G G T T G T G T T T 
LG1_2304238 G A A A A G G A G A G G G 
LG1_2304248 T C C C C T T C T C T T T 
LG1_2304268 T C C C C T T C T C T T T 
LG1_2304275 T C C C C T T C T C T T T 
LG1_2304312 A G G G G A A G A G A A A 
LG1_2304341 G A A A A G G A G A G G G 
LG1_2304694 A G G G G A A G A G A A A 
LG1_2304766 G A A A A G G A G A G G G 
LG1_2304808 C T T T T C C T C T C C C 
LG1_2304862 G A A A A G G A G A G G G 
LG1_2304896 C T T T T C C T C T C C C 
LG1_2304957 A G G G G A A G A G A A A 
LG1_2305052 A G G G G A A G A G A A A 
LG1_2305116 T C C C C T T C T C T T T 
LG1_2305137 G A A A A G G A G A G G G 
LG1_2305174 C T T T T C C T C T C C C 
LG1_2305212 G A A A A G G A G A G G G 
LG1_2305258 A G G G G A A G A G A A A 
LG1_2305517 G A A A A G G A G A G G G 
LG1_2305633 G A A A A G G A G A G G G 
LG1_2305693 C T T T T C C T C T C C C 
LG1_2305732 T C C C C T T C T C T T T 
LG1_2305741 A T T T T A A T A T A A A 
LG1_2305808 T G G G G T T G T G T T T 
LG1_2305892 C T T T T C C T C T C C C 
LG1_2306130 C T T T T C C T C T C C C 
LG1_2306309 C A A A A C C A C A C C C 
LG1_2306331 A T T T T A A T A T A A A 
LG1_2306350 A G G G G A A G A G A A A 
LG1_2306365 G A A A A G G A G A G G G 
LG1_2306374 T C C C C T T C T C T T T 
LG1_2306390 G A A A A G G A G A G G G 
LG1_2306391 G A A A A G G A G A G G G 
LG1_2306645 G A A A A G G A G A G G G 
LG1_2307492 T C C C C T T C T C T T T 
LG1_2307542 A G G G G A A G A G A A A 
LG1_2307556 C T T T T C C T C T C C C 
LG1_2307755 C T T T T C C T C T C C C 
LG1_2307905 G T T T T G G T G T G G G 
LG1_2307932 A G G G G A A G A G A A A 
LG1_2308012 A G G G G A A G A G A A A 
LG1_2308019 T G G G G T T G T G T T T 
LG1_2308062 G A A A A G G A G A G G G 
LG1_2308068 G A A A A G G A G A G G G 
LG1_2308110 C T T T T C C T C T C C C 
LG1_2308141 A G G G G A A G A G A A A 
LG1_2308182 G A A A A G G A G A G G G 
LG1_2308194 G A A A A G G A G A G G G 
LG1_2308224 A G G G G A A G A G A A A 
LG1_2308286 C T T T T C C T C T C C C 
LG1_2308315 G A A A A G G A G A G G G 
LG1_2308339 A T T T T A A T A T A A A 
LG1_2308419 C T T T T C C T C T C C C 
LG1_2308446 G A A A A G G A G A G G G 
LG1_2308790 G A A A A G G A G A G G G 
LG1_2308849 G A A A A G G A G A G G G 
LG1_2308854 A G G G G A A G A G A A A 
LG1_2308855 T G G G G T T G T G T T T 
LG1_2308873 T C C C C T T C T C T T T 
LG1_2308882 C T T T T C C T C T C C C 
LG1_2308924 T C C C C T T C T C T T T 
LG1_2308935 G T T T T G G T G T G G G 
LG1_2308964 G A A A A G G A G A G G G 
LG1_2308965 A G G G G A A G A G A A A 
LG1_2309052 A G G G G A A G A G A A A 
LG1_2309120 A G G G G A A G A G A A A 
LG1_2309140 G A A A A G G A G A G G G 
LG1_2309148 T C C C C T T C T C T T T 
LG1_2309577 G C C C C G G C G C G G G 
LG1_2309649 G A A A A G G A G A G G G 
LG1_2309665 T C C C C T T C T C T T T 
LG1_2309804 A G G G G A A G A G A A A 
LG1_2309891 G A A A A G G A G A G G G 
LG1_2309919 C G G G G C C G C G C C C 
LG1_2310071 T C C C C T T C T C T T T 
LG1_2310181 G A A A A G G A G A G G G 
LG1_2310258 T C C C C T T C T C T T T 
LG1_2310452 T C C C C T T C T C T T T 
LG1_2310897 G A A A A G G A G A G G G 
LG1_2310910 G A A A A G G A G A G G G 
LG1_2311023 T C C C C T T C T C T T T 
LG1_2311435 T C C C C T T C T C T T T 
LG1_2311436 C G G G G C C G C G C C C 
LG1_2311462 C T T T T C C T C T C C C 
LG1_2311681 C T T T T C C T C T C C C 
LG1_2311744 T C C C C T T C T C T T T 
LG1_2311841 G T T T T G G T G T G G G 
LG1_2312134 T A A A A T T A T A T T T 
LG1_2312135 C T T T T C C T C T C C C 
LG1_2312140 G A A A A G G A G A G G G 
LG1_2312164 A G G G G A A G A G A A A 
LG1_2312268 G A A A A G G A G A G G G 
LG1_2312286 A G G G G A A G A G A A A 
LG1_2312320 C T T T T C C T C T C C C 
LG1_2312737 C T T T T C C T C T C C C 
LG1_2312754 A G G G G A A G A G A A A 
LG1_2312759 G A A A A G G A G A G G G 
LG1_2312760 T C C C C T T C T C T T T 
LG1_2312779 C T T T T C C T C T C C C 
LG1_2312849 C G G G G C C G C G C C C 
LG1_2312910 G A A A A G G A G A G G G 
LG1_2312995 G A A A A G G A G A G G G 
LG1_2313139 C A A A A C C A C A C C C 
LG1_2313219 C T T T T C C T C T C C C 
LG1_2313410 C A A A A C C A C A C C C 
LG1_2313421 A C C C C A A C A C A A A 
LG1_2313423 G A A A A G G A G A G G G 
LG1_2313457 T G G G G T T G T G T T T 
LG1_2313495 A T T T T A A T A T A A A 
LG1_2313496 G T T T T G G T G T G G G 
LG1_2313535 A G G G G A A G A G A A A 
LG1_2313619 G A A A A G G A G A G G G 
LG1_2313622 C T T T T C C T C T C C C 
LG1_2313695 T C C C C T T C T C T T T 
LG1_2313748 G A A A A G G A G A G G G 
LG1_2313812 A G G G G A A G A G A A A 
LG1_2313927 G A A A A G G A G A G G G 
LG1_2313973 G A A A A G G A G A G G G 
LG1_2314112 C T T T T C C T C T C C C 
LG1_2314121 T C C C C T T C T C T T T 
LG1_2314211 A G G G G A A G A G A A A 
LG1_2314214 G A A A A G G A G A G G G 
LG1_2314223 T C C C C T T C T C T T T 
LG1_2314255 T C C C C T T C T C T T T 
LG1_2314349 T A A A A T T A T A T T T 
LG1_2314350 C T T T T C C T C T C C C 
LG1_2314416 C T T T T C C T C T C C C 
LG1_2314458 G A A A A G G A G A G G G 
LG1_2314474 C T T T T C C T C T C C C 
LG1_2314505 G C C C C G G C G C G G G 
LG1_2314726 G T T T T G G T G T G G G 
LG1_2314869 T C C C C T T C T C T T T 
LG1_2314899 A G G G G A A G A G A A A 
LG1_2315089 A G G G G A A G A G A A A 
LG1_2315152 A G G G G A A G A G A A A 
LG1_2315154 A G G G G A A G A G A A A 
LG1_2315173 A G G G G A A G A G A A A 
LG1_2315265 G A A A A G G A G A G G G 
LG1_2315360 T C C C C T T C T C T T T 
LG1_2315496 A G G G G A A G A G A A A 
LG1_2315512 G A A A A G G A G A G G G 
LG1_2315805 A G G G G A A G A G A A A 
LG1_2315905 T A A A A T T A T A T T T 
LG1_2315924 G A A A A G G A G A G G G 
LG1_2315990 A G G G G A A G A G A A A 
LG1_2316004 A G G G G A A G A G A A A 
LG1_2316064 A G G G G A A G A G A A A 
LG1_2316100 A G G G G A A G A G A A A 
LG1_2316666 T C C C C T T C T C T T T 
LG1_2316772 C T T T T C C T C T C C C 
LG1_2316775 C T T T T C C T C T C C C 
LG1_2316867 A T T T T A A T A T A A A 
LG1_2316884 T C C C C T T C T C T T T 
LG1_2316972 T C C C C T T C T C T T T 
LG1_2316987 C T T T T C C T C T C C C 
LG1_2316991 A G G G G A A G A G A A A 
LG1_2316995 C T T T T C C T C T C C C 
LG1_2317008 G A A A A G G A G A G G G 
LG1_2317067 C G G G G C C G C G C C C 
LG1_2317095 T A A A A T T A T A T T T 
LG1_2317195 A G G G G A A G A G A A A 
LG1_2317206 C T T T T C C T C T C C C 
LG1_2317277 T C C C C T T C T C T T T 
LG1_2317340 C T T T T C C T C T C C C 
LG1_2317385 T C C C C T T C T C T T T 
LG1_2317502 G A A A A G G A G A G G G 
LG1_2317605 A G G G G A A G A G A A A 
LG1_2317677 T C C C C T T C T C T T T 
LG1_2317687 A G G G G A A G A G A A A 
LG1_2317706 T C C C C T T C T C T T T 
LG1_2317809 G A A A A G G A G A G G G 
LG1_2317933 C T T T T C C T C T C C C 
LG1_2317980 C T T T T C C T C T C C C 
LG1_2318182 A G G G G A A G A G A A A 
LG1_2318186 G A A A A G G A G A G G G 
LG1_2318299 G A A A A G G A G A G G G 
LG1_2318490 G T T T T G G T G T G G G 
LG1_2318524 G A A A A G G A G A G G G 
LG1_2318662 A G G G G A A G A G A A A 
LG1_2318704 G A A A A G G A G A G G G 
LG1_2318742 C T T T T C C T C T C C C 
LG1_2318747 G A A A A G G A G A G G G 
LG1_2318751 T C C C C T T C T C T T T 
LG1_2318946 A C C C C A A C A C A A A 
LG1_2319023 G A A A A G G A G A G G G 
LG1_2319101 G A A A A G G A G A G G G 
LG1_2319132 G A A A A G G A G A G G G 
LG1_2319197 T C C C C T T C T C T T T 
LG1_2319222 G C C C C G G C G C G G G 
LG1_2319354 T C C C C T T C T C T T T 
LG1_2319458 G C C C C G G C G C G G G 
LG1_2319492 G C C C C G G C G C G G G 
LG1_2319539 G C C C C G G C G C G G G 
LG1_2319739 A G G G G A A G A G A A A 
LG1_2319793 G A A A A G G A G A G G G 
LG1_2319890 C T T T T C C T C T C C C 
LG1_2320000 G T T T T G G T G T G G G 
LG1_2320136 C T T T T C C T C T C C C 
LG1_2320289 C T T T T C C T C T C C C 
LG1_2320393 C T T T T C C T C T C C C 
LG1_2320394 A G G G G A A G A G A A A 
LG1_2320435 C T T T T C C T C T C C C 
LG1_2320491 G A A A A G G A G A G G G 
LG1_2320523 T C C C C T T C T C T T T 
LG1_2320669 C T T T T C C T C T C C C 
LG1_2320776 T C C C C T T C T C T T T 
LG1_2320874 T C C C C T T C T C T T T 
LG1_2320975 C T T T T C C T C T C C C 
LG1_2321076 C G G G G C C G C G C C C 
LG1_2321259 C T T T T C C T C T C C C 
LG1_2321555 G A A A A G G A G A G G G 
LG1_2321615 A G G G G A A G A G A A A 
LG1_2321927 A G G G G A A G A G A A A 
LG1_2321936 A T T T T A A T A T A A A 
LG1_2321964 G A A A A G G A G A G G G 
LG1_2321980 G A A A A G G A G A G G G 
LG1_2322014 G A A A A G G A G A G G G 
LG1_2322026 T C C C C T T C T C T T T 
LG1_2322188 G C C C C G G C G C G G G 
LG1_2322208 C T T T T C C T C T C C C 
LG1_2322240 T C C C C T T C T C T T T 
LG1_2322246 C T T T T C C T C T C C C 
LG1_2322327 T C C C C T T C T C T T T 
LG1_2322376 C T T T T C C T C T C C C 
LG1_2322453 C T T T T C C T C T C C C 
LG1_2322596 T C C C C T T C T C T T T 
LG1_2322614 A C C C C A A C A C A A A 
LG1_2322780 T C C C C T T C T C T T T 
LG1_2322783 A G G G G A A G A G A A A 
LG1_2373224 G G A A G G A G G G A A G 
LG1_2373409 A A G G A A G A A A G G A 
LG1_2373423 G G A A G G A G G G A A G 
LG1_2373436 T T C C T T C T T T C C T 
LG1_2373471 G G A A G G A G G G A A G 
LG1_2373484 G G A A G G A G G G A A G 
LG1_2379463 G G A A G G A G G G A A G 
LG1_2383250 T T C C T T C T T T C C T 
LG1_2383591 A A G G A A G A A A G G A 
LG1_2383737 A A G G A A G A A A G G A 
LG1_2383809 G G A A G G A G G G A A G 
LG1_2384032 T T C C T T C T T T C C T 
LG1_2384100 G G A A G G A G G G A A G 
LG1_2384189 G G A A G G A G G G A A G 
LG1_2384731 T T C C T T C T T T C C T 
LG1_2384796 C C T T C C T C C C T T C 
LG1_2384803 A A C C A A C A A A C C A 
LG1_2385743 G G A A G G A G G G A A G 
LG1_2385857 A A G G A A G A A A G G A 
LG1_2386226 G G A A G G A G G G A A G 
LG1_2387450 C C T T C C T C C C T T C 
LG1_2387550 G G A A G G A G G G A A G 
LG1_2387797 T T C C T T C T T T C C T 
LG1_2387818 C C T T C C T C C C T T C 
LG1_2387929 C C T T C C T C C C T T C 
LG1_2387989 T T C C T T C T T T C C T 
LG1_2389344 C C T T C C T C C C T T C 
LG1_2389885 C C T T C C T C C C T T C 
LG1_2390155 C C T T C C T C C C T T C 
LG1_2390196 C C T T C C T C C C T T C 
LG1_2390205 C C T T C C T C C C T T C 
LG1_2390210 G G C C G G C G G G C C G 
LG1_2390553 G G A A G G A G G G A A G 
LG1_2392769 A A G G A A G A A A G G A 
LG1_2392772 A A C C A A C A A A C C A 
LG1_2392784 G G A A G G A G G G A A G 
LG1_2392790 G G A A G G A G G G A A G 
LG1_2392813 C C A A C C A C C C A A C 
LG1_2392858 C C T T C C T C C C T T C 
LG1_2392883 C C T T C C T C C C T T C 
LG1_2392884 G G A A G G A G G G A A G 
LG1_2392895 T T C C T T C T T T C C T 
LG1_2393864 G G A A G G A G G G A A G 
LG1_2393972 G G A A G G A G G G A A G 
LG1_2394122 G G A A G G A G G G A A G 
LG1_2394244 T T C C T T C T T T C C T 
LG1_2394282 T T C C T T C T T T C C T 
LG1_2394533 T T C C T T C T T T C C T 
LG1_2394628 T T C C T T C T T T C C T 
LG1_2394693 T T C C T T C T T T C C T 
LG1_2394919 T T C C T T C T T T C C T 
LG1_2394948 G G C C G G C G G G C C G 
LG1_2395042 G G A A G G A G G G A A G 
LG1_2395138 C C T T C C T C C C T T C 
LG1_2395207 G G A A G G A G G G A A G 
LG1_2395250 C C T T C C T C C C T T C 
LG1_2395270 G G A A G G A G G G A A G 
LG1_2397907 C C T T C C T C C C T T C 
LG1_2398666 A A T T A A T A A A T T A 
LG1_2398788 C C T T C C T C C C T T C 
LG1_2399110 A A G G A A G A A A G G A 
LG1_2399134 T T C C T T C T T T C C T 
LG1_2399157 A A G G A A G A A A G G A 
LG1_2399163 G G A A G G A G G G A A G 
LG1_2399168 T T G G T T G T T T G G T 
LG1_2399171 A A G G A A G A A A G G A 
LG1_2399179 G G A A G G A G G G A A G 
LG1_2399190 G G A A G G A G G G A A G 
LG1_2399287 C C G G C C G C C C G G C 
LG1_2399750 C C T T C C T C C C T T C 
LG1_2399972 G G A A G G A G G G A A G 
LG1_2400140 A A G G A A G A A A G G A 
LG1_2400197 G G A A G G A G G G A A G 
LG1_2400206 G G A A G G A G G G A A G 
LG1_2401403 G G C C G G C G G G C C G 
LG1_2401411 A A G G A A G A A A G G A 
LG1_2401464 G G T T G G T G G G T T G 
LG1_2401476 G G A A G G A G G G A A G 
LG1_2401519 T T C C T T C T T T C C T 
LG1_2401762 C C A A C C A C C C A A C 
LG1_2401763 C C T T C C T C C C T T C 
LG1_2401828 G G A A G G A G G G A A G 
LG1_2401886 T T C C T T C T T T C C T 
LG1_2401924 G G A A G G A G G G A A G 
LG1_2401988 C C T T C C T C C C T T C 
LG1_2401993 C C T T C C T C C C T T C 
LG1_2402011 A A G G A A G A A A G G A 
LG1_2402022 G G A A G G A G G G A A G 
LG1_2402049 A A G G A A G A A A G G A 
LG1_2402059 A A G G A A G A A A G G A 
LG1_2402088 A A G G A A G A A A G G A 
LG1_2402119 T T C C T T C T T T C C T 
LG1_2402129 T T C C T T C T T T C C T 
LG1_2402158 G G T T G G T G G G T T G 
LG1_2402193 A A G G A A G A A A G G A 
LG1_2402227 T T C C T T C T T T C C T 
LG1_2402265 G G A A G G A G G G A A G 
LG1_2405109 A A G G A A G A A A G G A 
LG1_2406005 T T C C T T C T T T C C T 
LG1_2406039 G G A A G G A G G G A A G 
LG1_2406058 G G A A G G A G G G A A G 
LG1_2406099 T T C C T T C T T T C C T 
LG1_2407067 A A G G A A G A A A G G A 
LG1_2408032 C C T T C C T C C C T T C 
LG1_2408516 G G A A G G A G G G A A G 
LG1_2408517 G G A A G G A G G G A A G 
LG1_2408577 A A G G A A G A A A G G A 
LG1_2408585 G G C C G G C G G G C C G 
LG1_2408607 C C T T C C T C C C T T C 
LG1_2408687 A A G G A A G A A A G G A 
LG1_2408724 A A G G A A G A A A G G A 
LG1_2408736 G G A A G G A G G G A A G 
LG1_2408783 G G A A G G A G G G A A G 
LG1_2408787 A A G G A A G A A A G G A 
LG1_2408816 A A G G A A G A A A G G A 
LG1_2408951 T T C C T T C T T T C C T 
LG1_2410417 C C T T C C T C C C T T C 
LG1_2410673 A A G G A A G A A A G G A 
LG1_2410719 C C T T C C T C C C T T C 
LG1_2410803 C C T T C C T C C C T T C 
LG1_2412583 T T C C T T C T T T C C T 
LG1_2412805 A A G G A A G A A A G G A 
LG1_2414187 G G A A G G A G G G A A G 
LG1_2414540 C C A A C C A C C C A A C 
LG1_2414579 C C G G C C G C C C G G C 
LG1_2414624 T T C C T T C T T T C C T 
LG1_2414661 G G A A G G A G G G A A G 
LG1_2414809 C C T T C C T C C C T T C 
LG1_2415032 G G A A G G A G G G A A G 
LG1_2415247 C C G G C C G C C C G G C 
LG1_2415406 A A G G A A G A A A G G A 
LG1_2416030 C C T T C C T C C C T T C 
LG1_2416249 G G A A G G A G G G A A G 
LG1_2416269 A A G G A A G A A A G G A 
LG1_2416338 C C T T C C T C C C T T C 
LG1_2416339 G G T T G G T G G G T T G 
LG1_2416819 G G A A G G A G G G A A G 
LG1_2417040 G G A A G G A G G G A A G 
LG1_2417071 A A G G A A G A A A G G A 
LG1_2417078 G G C C G G C G G G C C G 
LG1_2417309 T T C C T T C T T T C C T 
LG1_2417627 A A G G A A G A A A G G A 
LG1_2417874 T T C C T T C T T T C C T 
LG1_2417954 T T C C T T C T T T C C T 
LG1_2417984 A A G G A A G A A A G G A 
LG1_2418017 C C T T C C T C C C T T C 
LG1_2418086 T T C C T T C T T T C C T 
LG1_2419082 G G C C G G C G G G C C G 
LG1_2420707 C C G G C C G C C C G G C 
LG1_2420959 G G A A G G A G G G A A G 
LG1_2420964 C C T T C C T C C C T T C 
LG1_2421445 A A G G A A G A A A G G A 
LG1_2421765 A A G G A A G A A A G G A 
LG1_2421824 G G A A G G A G G G A A G 
LG1_2421834 C C T T C C T C C C T T C 
LG1_2421873 G G A A G G A G G G A A G 
LG1_2421890 C C T T C C T C C C T T C 
LG1_2421934 G G A A G G A G G G A A G 
LG1_2422005 A A G G A A G A A A G G A 
LG1_2422253 T T C C T T C T T T C C T 
LG1_2422792 T T G G T T G T T T G G T 
LG1_2422828 T T C C T T C T T T C C T 
LG1_2422851 T T C C T T C T T T C C T 
LG1_2423158 A A G G A A G A A A G G A 
LG1_2423280 A A G G A A G A A A G G A 
LG1_2423335 G G C C G G C G G G C C G 
LG1_2423387 C C T T C C T C C C T T C 
LG1_2423392 G G A A G G A G G G A A G 
LG1_2423426 C C T T C C T C C C T T C 
LG1_2423520 T T C C T T C T T T C C T 
LG1_2423537 G G A A G G A G G G A A G 
LG1_2423668 C C G G C C G C C C G G C 
LG1_2423894 C C T T C C T C C C T T C 
LG1_2424010 T T C C T T C T T T C C T 
LG1_2424185 G G A A G G A G G G A A G 
LG1_2424189 A A G G A A G A A A G G A 
LG1_2424225 A A T T A A T A A A T T A 
LG1_2424262 A A G G A A G A A A G G A 
LG1_2424420 C C T T C C T C C C T T C 
LG1_2424458 C C T T C C T C C C T T C 
LG1_2424606 G G C C G G C G G G C C G 
LG1_2424664 C C T T C C T C C C T T C 
LG1_2424948 G G A A G G A G G G A A G 
LG1_2424969 T T C C T T C T T T C C T 
LG1_2424992 T T C C T T C T T T C C T 
LG1_2425074 T T C C T T C T T T C C T 
LG1_2425081 T T C C T T C T T T C C T 
LG1_2425084 G G A A G G A G G G A A G 
LG1_2425107 G G A A G G A G G G A A G 
LG1_2425113 A A G G A A G A A A G G A 
LG1_2425115 G G A A G G A G G G A A G 
LG1_2425117 T T C C T T C T T T C C T 
LG1_2425124 G G A A G G A G G G A A G 
LG1_2425243 A A T T A A T A A A T T A 
LG1_2425309 T T C C T T C T T T C C T 
LG1_2425325 G G A A G G A G G G A A G 
LG1_2425405 G G A A G G A G G G A A G 
LG1_2425505 C C T T C C T C C C T T C 
LG1_2425916 T T C C T T C T T T C C T 
LG1_2425946 C C T T C C T C C C T T C 
LG1_2426050 G G A A G G A G G G A A G 
LG1_2426088 T T C C T T C T T T C C T 
LG1_2426187 C C T T C C T C C C T T C 
LG1_2426223 A A G G A A G A A A G G A 
LG1_2426360 G G A A G G A G G G A A G 
LG1_2426385 G G A A G G A G G G A A G 
LG1_2426391 T T C C T T C T T T C C T 
LG1_2426407 A A T T A A T A A A T T A 
LG1_2426411 C C T T C C T C C C T T C 
LG1_2426727 G G A A G G A G G G A A G 
LG1_2426938 A A G G A A G A A A G G A 
LG1_2427274 C C T T C C T C C C T T C 
LG1_2427776 T T C C T T C T T T C C T 
LG1_2427835 G G A A G G A G G G A A G 
LG1_2427936 T T C C T T C T T T C C T 
LG1_2427980 C C T T C C T C C C T T C 
LG1_2428032 T T C C T T C T T T C C T 
LG1_2428036 T T G G T T G T T T G G T 
LG1_2428040 G G C C G G C G G G C C G 
LG1_2428070 C C T T C C T C C C T T C 
LG1_2428112 C C T T C C T C C C T T C 
LG1_2428148 G G A A G G A G G G A A G 
LG1_2428151 C C T T C C T C C C T T C 
LG1_2428195 G G C C G G C G G G C C G 
LG1_2428229 T T C C T T C T T T C C T 
LG1_2428245 A A G G A A G A A A G G A 
LG1_2428259 C C T T C C T C C C T T C 
LG1_2428284 C C T T C C T C C C T T C 
LG1_2428396 C C T T C C T C C C T T C 
LG1_2428797 T T C C T T C T T T C C T 
LG1_2428892 G G A A G G A G G G A A G 
LG1_2428906 G G A A G G A G G G A A G 
LG1_2428910 G G A A G G A G G G A A G 
LG1_2428912 G G A A G G A G G G A A G 
LG1_2428920 G G A A G G A G G G A A G 
LG1_2429493 A A G G A A G A A A G G A 
LG1_2429497 T T C C T T C T T T C C T 
LG1_2429523 G G C C G G C G G G C C G 
LG1_2429533 C C G G C C G C C C G G C 
LG1_2429539 C C T T C C T C C C T T C 
LG1_2429541 T T C C T T C T T T C C T 
LG1_2429562 A A G G A A G A A A G G A 
LG1_2429599 T T C C T T C T T T C C T 
LG1_2429991 C C T T C C T C C C T T C 
LG1_2430028 G G C C G G C G G G C C G 
LG1_2430029 C C T T C C T C C C T T C 
LG1_2430030 G G A A G G A G G G A A G 
LG1_2430212 G G A A G G A G G G A A G 
LG1_2430291 C C T T C C T C C C T T C 
LG1_2430476 G G T T G G T G G G T T G 
LG1_2430581 A A T T A A T A A A T T A 
LG1_2430634 T T C C T T C T T T C C T 
LG1_2430665 T T C C T T C T T T C C T 
LG1_2430667 G G A A G G A G G G A A G 
LG1_2430990 A A G G A A G A A A G G A 
LG1_2431234 A A G G A A G A A A G G A 
LG1_2431281 C C T T C C T C C C T T C 
LG1_2431318 G G A A G G A G G G A A G 
LG1_2431350 A A G G A A G A A A G G A 
LG1_2431404 G G C C G G C G G G C C G 
LG1_2431435 A A G G A A G A A A G G A 
LG1_2431445 C C T T C C T C C C T T C 
LG1_2431705 T T A A T T A T T T A A T 
LG1_2432111 A A G G A A G A A A G G A 
LG1_2432384 T T C C T T C T T T C C T 
LG1_2432424 G G C C G G C G G G C C G 
LG1_2432863 T T C C T T C T T T C C T 
LG1_2432869 T T C C T T C T T T C C T 
LG1_2432908 A A G G A A G A A A G G A 
LG1_2432918 C C G G C C G C C C G G C 
LG1_2432954 G G A A G G A G G G A A G 
LG1_2433016 G G A A G G A G G G A A G 
LG1_2433020 A A G G A A G A A A G G A 
LG1_2433050 T T C C T T C T T T C C T 
LG1_2433208 G G C C G G C G G G C C G 
LG1_2433418 C C A A C C A C C C A A C 
LG1_2433422 T T C C T T C T T T C C T 
LG1_2433431 G G A A G G A G G G A A G 
LG1_2433528 C C T T C C T C C C T T C 
LG1_2433542 C C T T C C T C C C T T C 
LG1_2433787 G G A A G G A G G G A A G 
LG1_2433857 A A G G A A G A A A G G A 
LG1_2433928 A A G G A A G A A A G G A 
LG1_2434218 T T C C T T C T T T C C T 
LG1_2434254 T T C C T T C T T T C C T 
LG1_2434385 G G C C G G C G G G C C G 
LG1_2434853 G G A A G G A G G G A A G 
LG1_2434889 G G T T G G T G G G T T G 
LG1_2434890 G G C C G G C G G G C C G 
LG1_2435093 T T A A T T A T T T A A T 
LG1_2435167 T T A A T T A T T T A A T 
LG1_2435254 G G A A G G A G G G A A G 
LG1_2435290 G G T T G G T G G G T T G 
LG1_2435291 G G C C G G C G G G C C G 
LG1_2435534 C C T T C C T C C C T T C 
LG1_2435551 A A G G A A G A A A G G A 
LG1_2435552 G G A A G G A G G G A A G 
LG1_2435577 T T C C T T C T T T C C T 
LG1_2435590 G G A A G G A G G G A A G 
LG1_2435598 G G A A G G A G G G A A G 
LG1_2435613 G G A A G G A G G G A A G 
LG1_2435682 C C T T C C T C C C T T C 
LG1_2435711 T T C C T T C T T T C C T 
LG1_2435808 A A G G A A G A A A G G A 
LG1_2435851 G G A A G G A G G G A A G 
LG1_2436197 A A G G A A G A A A G G A 
LG1_2436389 G G A A G G A G G G A A G 
LG1_2436394 T T C C T T C T T T C C T 
LG1_2436447 C C T T C C T C C C T T C 
LG1_2436506 A A G G A A G A A A G G A 
LG1_2436507 A A G G A A G A A A G G A 
LG1_2436509 A A G G A A G A A A G G A 
LG1_2436588 C C T T C C T C C C T T C 
LG1_2436749 G G C C G G C G G G C C G 
LG1_2436784 T T C C T T C T T T C C T 
LG1_2436816 C C T T C C T C C C T T C 
LG1_2436849 T T C C T T C T T T C C T 
LG1_2436862 G G A A G G A G G G A A G 
LG1_2436864 C C T T C C T C C C T T C 
LG1_2436882 C C T T C C T C C C T T C 
LG1_2436911 G G A A G G A G G G A A G 
LG1_2436977 C C G G C C G C C C G G C 
LG1_2437024 A A G G A A G A A A G G A 
LG1_2437060 C C T T C C T C C C T T C 
LG1_2437072 C C T T C C T C C C T T C 
LG1_2437084 C C T T C C T C C C T T C 
LG1_2437496 T T C C T T C T T T C C T 
LG1_2437518 A A G G A A G A A A G G A 
LG1_2437522 T T C C T T C T T T C C T 
LG1_2437525 A A T T A A T A A A T T A 
LG1_2437536 T T C C T T C T T T C C T 
LG1_2437540 A A G G A A G A A A G G A 
LG1_2437542 G G A A G G A G G G A A G 
LG1_2437572 A A G G A A G A A A G G A 
LG1_2437600 G G T T G G T G G G T T G 
LG1_2437828 T T C C T T C T T T C C T 
LG1_2437988 G G A A G G A G G G A A G 
LG1_2438319 G G A A G G A G G G A A G 
LG1_2438847 A A G G A A G A A A G G A 
LG1_2439292 T T C C T T C T T T C C T 
LG1_2439383 G G A A G G A G G G A A G 
LG1_2439810 T T C C T T C T T T C C T 
LG1_2440416 C C T T C C T C C C T T C 
LG1_2440426 C C T T C C T C C C T T C 
LG1_2440457 G G T T G G T G G G T T G 
LG1_2441006 T T C C T T C T T T C C T 
LG1_2441040 G G A A G G A G G G A A G 
LG1_2441383 A A G G A A G A A A G G A 
LG1_2441385 C C A A C C A C C C A A C 
LG1_2441431 T T C C T T C T T T C C T 
LG1_2441451 T T A A T T A T T T A A T 
LG1_2441452 A A G G A A G A A A G G A 
LG1_2441523 C C T T C C T C C C T T C 
LG1_2441746 C C T T C C T C C C T T C 
LG1_2441964 C C T T C C T C C C T T C 
LG1_2442165 G G A A G G A G G G A A G 
LG1_2442387 C C G G C C G C C C G G C 
LG1_2442688 G G A A G G A G G G A A G 
LG1_2442793 T T C C T T C T T T C C T 
LG1_2442916 G G A A G G A G G G A A G 
LG1_2443261 C C T T C C T C C C T T C 
LG1_2443391 C C T T C C T C C C T T C 
LG1_2443392 G G A A G G A G G G A A G 
LG1_2443457 G G C C G G C G G G C C G 
LG1_2443619 C C A A C C A C C C A A C 
LG1_2443697 G G A A G G A G G G A A G 
LG1_2443804 C C T T C C T C C C T T C 
LG1_2443862 T T C C T T C T T T C C T 
LG1_2443877 T T C C T T C T T T C C T 
LG1_2443894 C C T T C C T C C C T T C 
LG1_2443941 G G A A G G A G G G A A G 
LG1_2444146 G G C C G G C G G G C C G 
LG1_2444364 A A G G A A G A A A G G A 
LG1_2444664 C C G G C C G C C C G G C 
LG1_2444736 T T C C T T C T T T C C T 
LG1_2444866 G G A A G G A G G G A A G 
LG1_2444878 G G A A G G A G G G A A G 
LG1_2444989 A A C C A A C A A A C C A 
LG1_2445100 C C T T C C T C C C T T C 
LG1_2445133 A A G G A A G A A A G G A 
LG1_2446106 T T C C T T C T T T C C T 
LG1_2446880 T T C C T T C T T T C C T 
LG1_2447067 G G A A G G A G G G A A G 
LG1_2447194 T T C C T T C T T T C C T 
LG1_2447220 G G C C G G C G G G C C G 
LG1_2447324 T T G G T T G T T T G G T 
LG1_2447354 G G A A G G A G G G A A G 
LG1_2447833 A A G G A A G A A A G G A 
LG1_2447839 C C A A C C A C C C A A C 
LG1_2447844 T T C C T T C T T T C C T 
LG1_2448450 C C T T C C T C C C T T C 
LG1_2448621 C C G G C C G C C C G G C 
LG1_2448807 A A G G A A G A A A G G A 
LG1_2448819 G G C C G G C G G G C C G 
LG1_2448828 C C T T C C T C C C T T C 
LG1_2449038 C C T T C C T C C C T T C 
LG1_2449122 C C T T C C T C C C T T C 
LG1_2449348 G G T T G G T G G G T T G 
LG1_2449352 T T C C T T C T T T C C T 
LG1_2449480 T T C C T T C T T T C C T 
LG1_2449485 T T C C T T C T T T C C T 
LG1_2449535 G G T T G G T G G G T T G 
LG1_2449548 A A G G A A G A A A G G A 
LG1_2449562 C C T T C C T C C C T T C 
LG1_2449586 C C T T C C T C C C T T C 
LG1_2449632 G G A A G G A G G G A A G 
LG1_2449711 C C T T C C T C C C T T C 
LG1_2450357 T T C C T T C T T T C C T 
LG1_2450424 A A G G A A G A A A G G A 
LG1_2450432 A A G G A A G A A A G G A 
LG1_2450451 C C T T C C T C C C T T C 
LG1_2450458 T T C C T T C T T T C C T 
LG1_2450505 T T C C T T C T T T C C T 
LG1_2450508 C C T T C C T C C C T T C 
LG1_2450518 T T C C T T C T T T C C T 
LG1_2450532 T T A A T T A T T T A A T 
LG1_2450565 T T C C T T C T T T C C T 
LG1_2450570 G G A A G G A G G G A A G 
LG1_2450575 A A G G A A G A A A G G A 
LG1_2450636 C C T T C C T C C C T T C 
LG1_2450655 C C A A C C A C C C A A C 
LG1_2450673 G G A A G G A G G G A A G 
LG1_2450675 C C T T C C T C C C T T C 
LG1_2450775 A A G G A A G A A A G G A 
LG1_2450777 G G C C G G C G G G C C G 
LG1_2450842 G G A A G G A G G G A A G 
LG1_2450845 T T C C T T C T T T C C T 
LG1_2450851 G G A A G G A G G G A A G 
LG1_2451153 G G A A G G A G G G A A G 
LG1_2451158 G G A A G G A G G G A A G 
LG1_2451264 G G T T G G T G G G T T G 
LG1_2451315 C C T T C C T C C C T T C 
LG1_2451370 T T A A T T A T T T A A T 
LG1_2451387 T T C C T T C T T T C C T 
LG1_2451388 C C T T C C T C C C T T C 
LG1_2451505 G G A A G G A G G G A A G 
LG1_2451526 C C T T C C T C C C T T C 
LG1_2451564 T T C C T T C T T T C C T 
LG1_2451628 A A G G A A G A A A G G A 
LG1_2451649 G G T T G G T G G G T T G 
LG1_2451656 G G A A G G A G G G A A G 
LG1_2451790 T T C C T T C T T T C C T 
LG1_2451837 G G A A G G A G G G A A G 
LG1_2452096 G G A A G G A G G G A A G 
LG1_2452207 T T G G T T G T G T G G T 
LG1_2452243 C C T T C C T C T C T T C 
LG1_2452246 C C T T C C T C T C T T C 
LG1_2452249 A A G G A A G A G A G G A 
LG1_2452252 C C A A C C A C A C A A C 
LG1_2452295 A A G G A A G A G A G G A 
LG1_2452301 T T C C T T C T C T C C T 
LG1_2452494 C C T T C C T C T C T T C 
LG1_2452508 G G A A G G A G A G A A G 
LG1_2452520 A A G G A A G A G A G G A 
LG1_2452731 A A G G A A G A G A G G A 
LG1_2452862 A A G G A A G A G A G G A 
LG1_2452913 A A G G A A G A G A G G A 
LG1_2452975 A A G G A A G A G A G G A 
LG1_2455233 G G A A G G A G A G A A G 
LG1_2455393 C C T T C C T C T C T T C 
LG1_2456866 G G A A G G A G A G A A G 
LG1_2457323 A A G G A A G A G A G G A 
LG1_2458425 T T A A T T A T A T A A T 
LG1_2458968 C C T T C C T C T C T T C 
LG1_2459034 G G A A G G A G A G A A G 
LG1_2459093 T T C C T T C T C T C C T 
LG1_2459320 A A G G A A G A G A G G A 
LG1_2459324 C C G G C C G C G C G G C 
LG1_2461731 A A G G A A G A G A G G A 
LG1_2463948 G G C C G G C G C G C C G 
LG1_2464243 C C T T C C T C T C T T C 
LG1_2464304 C C G G C C G C G C G G C 
LG1_2464396 C C A A C C A C A C A A C 
LG1_2464642 C C T T C C T C T C T T C 
LG1_2464824 G G A A G G A G A G A A G 
LG1_2464938 G G C C G G C G C G C C G 
LG1_2465171 C C T T C C T C T C T T C 
LG1_2465264 G G A A G G A G A G A A G 
LG1_2465273 C C A A C C A C A C A A C 
LG1_2465337 A A G G A A G A G A G G A 
LG1_2465348 T T C C T T C T C T C C T 
LG1_2465701 C C T T C C T C T C T T C 
LG1_2465736 T T C C T T C T C T C C T 
LG1_2465748 T T C C T T C T C T C C T 
LG1_2466330 G G A A G G A G A G A A G 
LG1_2466527 C C G G C C G C G C G G C 
LG1_2466565 C C A A C C A C A C A A C 
LG1_2467022 A A G G A A G A G A G G A 
LG1_2467040 C C T T C C T C T C T T C 
LG1_2467068 C C T T C C T C T C T T C 
LG1_2467076 A A C C A A C A C A C C A 
LG1_2467189 G G A A G G A G A G A A G 
LG1_2467296 C C A A C C A C A C A A C 
LG1_2467312 T T C C T T C T C T C C T 
LG1_2467896 G G A A G G A G A G A A G 
LG1_2467957 A A G G A A G A G A G G A 
LG1_2467992 G G A A G G A G A G A A G 
LG1_2468338 G G T T G G T G T G T T G 
LG1_2468642 C C T T C C T C T C T T C 
LG1_2468759 C C T T C C T C T C T T C 
LG1_2468890 A A G G A A G A G A G G A 
LG1_2468936 A A G G A A G A G A G G A 
LG1_2469256 C C T T C C T C T C T T C 
LG1_2469504 C C T T C C T C T C T T C 
LG1_2469533 A A G G A A G A G A G G A 
LG1_2469535 T T G G T T G T G T G G T 
LG1_2469538 C C G G C C G C G C G G C 
LG1_2469541 C C A A C C A C A C A A C 
LG1_2469543 A A G G A A G A G A G G A 
LG1_2469661 C C T T C C T C T C T T C 
LG1_2469691 C C T T C C T C T C T T C 
LG1_2469692 C C T T C C T C T C T T C 
LG1_2469735 T T G G T T G T G T G G T 
LG1_2469746 G G C C G G C G C G C C G 
LG1_2469763 G G C C G G C G C G C C G 
LG1_2469775 T T C C T T C T C T C C T 
LG1_2469778 A A G G A A G A G A G G A 
LG1_2469794 C C T T C C T C T C T T C 
LG1_2469799 T T C C T T C T C T C C T 
LG1_2469810 G G A A G G A G A G A A G 
LG1_2469813 C C T T C C T C T C T T C 
LG1_2469843 C C T T C C T C T C T T C 
LG1_2469871 T T C C T T C T C T C C T 
LG1_2469889 C C T T C C T C T C T T C 
LG1_2469944 G G A A G G A G A G A A G 
LG1_2469961 C C T T C C T C T C T T C 
LG1_2470005 C C T T C C T C T C T T C 
LG1_2470112 G G A A G G A G A G A A G 
LG1_2470286 C C T T C C T C T C T T C 
LG1_2470369 C C G G C C G C G C G G C 
LG1_2470378 A A G G A A G A G A G G A 
LG1_2470449 A A G G A A G A G A G G A 
LG1_2470488 A A G G A A G A G A G G A 
LG1_2470518 T T C C T T C T C T C C T 
LG1_2470743 G G A A G G A G A G A A G 
LG1_2470747 C C T T C C T C T C T T C 
LG1_2471367 G G T T G G T G T G T T G 
LG1_2471374 G G A A G G A G A G A A G 
LG1_2471476 A A G G A A G A G A G G A 
LG1_2471539 C C T T C C T C T C T T C 
LG1_2471622 G G A A G G A G A G A A G 
LG1_2472159 A A G G A A G A G A G G A 
LG1_2472399 C C T T C C T C T C T T C 
LG1_2472425 T T G G T T G T G T G G T 
LG1_2473026 G G A A G G A G A G A A G 
LG1_2473123 A A T T A A T A T A T T A 
LG1_2473143 C C T T C C T C T C T T C 
LG1_2473147 G G A A G G A G A G A A G 
LG1_2473155 G G A A G G A G A G A A G 
LG1_2473170 C C T T C C T C T C T T C 
LG1_2473309 G G A A G G A G A G A A G 
LG1_2473313 C C T T C C T C T C T T C 
LG1_2473326 G G A A G G A G A G A A G 
LG1_2473380 C C T T C C T C T C T T C 
LG1_2473408 A A T T A A T A T A T T A 
LG1_2473411 G G A A G G A G A G A A G 
LG1_2473416 C C T T C C T C T C T T C 
LG1_2473668 G G A A G G A G A G A A G 
LG1_2473683 A A G G A A G A G A G G A 
LG1_2473763 A A G G A A G A G A G G A 
LG1_2474104 C C T T C C T C T C T T C 
LG1_2474139 G G A A G G A G A G A A G 
LG1_2474259 T T C C T T C T C T C C T 
LG1_2474434 G G C C G G C G C G C C G 
LG1_2474586 A A G G A A G A G A G G A 
LG1_2474610 G G A A G G A G A G A A G 
LG1_2474655 G G A A G G A G A G A A G 
LG1_2474870 C C T T C C T C T C T T C 
LG1_2474919 C C T T C C T C T C T T C 
LG1_2475364 G G A A G G A G A G A A G 
LG1_2475365 C C T T C C T C T C T T C 
LG1_2475383 C C G G C C G C G C G G C 
LG1_2475423 C C T T C C T C T C T T C 
LG1_2475434 G G C C G G C G C G C C G 
LG1_2475443 T T C C T T C T C T C C T 
LG1_2475444 G G A A G G A G A G A A G 
LG1_2475446 T T C C T T C T C T C C T 
LG1_2475454 T T C C T T C T C T C C T 
LG1_2475457 G G C C G G C G C G C C G 
LG1_2475590 T T C C T T C T C T C C T 
LG1_2475878 C C T T C C T C T C T T C 
LG1_2476097 G G A A G G A G A G A A G 
LG1_2476100 T T C C T T C T C T C C T 
LG1_2476176 C C T T C C T C T C T T C 
LG1_2476193 C C T T C C T C T C T T C 
LG1_2476507 A A G G A A G A G A G G A 
LG1_2476549 G G T T G G T G T G T T G 
LG1_2476566 T T C C T T C T C T C C T 
LG1_2476596 C C T T C C T C T C T T C 
LG1_2477015 G G A A G G A G A G A A G 
LG1_2477034 T T A A T T A T A T A A T 
LG1_2477063 A A C C A A C A C A C C A 
LG1_2477186 G G A A G G A G A G A A G 
LG1_2477225 G G T T G G T G T G T T G 
LG1_2477241 G G A A G G A G A G A A G 
LG1_2477612 G G A A G G A G A G A A G 
LG1_2477641 C C T T C C T C T C T T C 
LG1_2477642 C C T T C C T C T C T T C 
LG1_2477781 A A G G A A G A G A G G A 
LG1_2477797 C C A A C C A C A C A A C 
LG1_2477833 G G A A G G A G A G A A G 
LG1_2477860 C C T T C C T C T C T T C 
LG1_2477861 A A G G A A G A G A G G A 
LG1_2478236 C C G G C C G C G C G G C 
LG1_2478349 G G T T G G T G T G T T G 
LG1_2478351 C C T T C C T C T C T T C 
LG1_2478370 C C T T C C T C T C T T C 
LG1_2478495 C C T T C C T C T C T T C 
LG1_2478588 G G A A G G A G A G A A G 
LG1_2478674 A A G G A A G A G A G G A 
LG1_2478744 A A G G A A G A G A G G A 
LG1_2478753 T T C C T T C T C T C C T 
LG1_2478827 C C T T C C T C T C T T C 
LG1_2478828 T T C C T T C T C T C C T 
LG1_2478882 A A T T A A T A T A T T A 
LG1_2478904 C C T T C C T C T C T T C 
LG1_2478967 T T C C T T C T C T C C T 
LG1_2479095 G G C C G G C G C G C C G 
LG1_2479180 C C T T C C T C T C T T C 
LG1_2479450 C C T T C C T C T C T T C 
LG1_2479487 A A G G A A G A G A G G A 
LG1_2479540 G G A A G G A G A G A A G 
LG1_2479560 A A G G A A G A G A G G A 
LG1_2479570 C C T T C C T C T C T T C 
LG1_2479616 C C T T C C T C T C T T C 
LG1_2479652 T T C C T T C T C T C C T 
LG1_2479679 C C T T C C T C T C T T C 
LG1_2479731 T T C C T T C T C T C C T 
LG1_2480612 A A G G A A G A G A G G A 
LG1_2480864 G G A A G G A G A G A A G 
LG1_2480871 C C T T C C T C T C T T C 
LG1_2480960 C C T T C C T C T C T T C 
LG1_2481116 C C G G C C G C G C G G C 
LG1_2481117 G G A A G G A G A G A A G 
LG1_2481123 T T C C T T C T C T C C T 
LG1_2481146 T T G G T T G T G T G G T 
LG1_2481329 G G A A G G A G A G A A G 
LG1_2481388 G G A A G G A G A G A A G 
LG1_2481399 C C A A C C A C A C A A C 
LG1_2481688 C C T T C C T C T C T T C 
LG1_2481698 A A G G A A G A G A G G A 
LG1_2481734 C C T T C C T C T C T T C 
LG1_2481742 G G A A G G A G A G A A G 
LG1_2481746 T T C C T T C T C T C C T 
LG1_2481747 A A G G A A G A G A G G A 
LG1_2481781 G G A A G G A G A G A A G 
LG1_2481965 C C G G C C G C G C G G C 
LG1_2481968 G G A A G G A G A G A A G 
LG1_2481987 G G A A G G A G A G A A G 
LG1_2482018 G G T T G G T G T G T T G 
LG1_2482044 T T C C T T C T C T C C T 
LG1_2482059 T T C C T T C T C T C C T 
LG1_2482083 T T C C T T C T C T C C T 
LG1_2482170 G G C C G G C G C G C C G 
LG1_2482536 G G A A G G A G A G A A G 
LG1_2482891 C C T T C C T C T C T T C 
LG1_2482997 C C T T C C T C T C T T C 
LG1_2483140 G G A A G G A G A G A A G 
LG1_2483179 T T A A T T A T A T A A T 
LG1_2483469 A A G G A A G A G A G G A 
LG1_2483481 G G A A G G A G A G A A G 
LG1_2483802 G G A A G G A G A G A A G 
LG1_2484359 C C G G C C G C G C G G C 
LG1_2484812 T T A A T T A T A T A A T 
LG1_2484850 T T C C T T C T C T C C T 
LG1_2484868 G G A A G G A G A G A A G 
LG1_2484876 A A G G A A G A G A G G A 
LG1_2484879 G G A A G G A G A G A A G 
LG1_2484913 G G A A G G A G A G A A G 
LG1_2484917 A A G G A A G A G A G G A 
LG1_2484943 T T G G T T G T G T G G T 
LG1_2484971 C C T T C C T C T C T T C 
LG1_2484998 G G A A G G A G A G A A G 
LG1_2485686 A A G G A A G A G A G G A 
LG1_2485786 T T C C T T C T C T C C T 
LG1_2488409 C C T T C C T C T C T T C 
LG1_2488429 C C T T C C T C T C T T C 
LG1_2489061 T T C C T T C T C T C C T 
LG1_2489068 G G C C G G C G C G C C G 
LG1_2489085 C C T T C C T C T C T T C 
LG1_2489101 A A G G A A G A G A G G A 
LG1_2489381 A A G G A A G A G A G G A 
LG1_2491192 T T C C T T C T C T C C T 
LG1_2491206 C C T T C C T C T C T T C 
LG1_2491222 G G A A G G A G A G A A G 
LG1_2491227 A A G G A A G A G A G G A 
LG1_2491238 A A G G A A G A G A G G A 
LG1_2491280 A A G G A A G A G A G G A 
LG1_2491300 T T A A T T A T A T A A T 
LG1_2491320 G G A A G G A G A G A A G 
LG1_2491323 T T C C T T C T C T C C T 
LG1_2491376 A A G G A A G A G A G G A 
LG1_2491385 C C G G C C G C G C G G C 
LG1_2491538 G G C C G G C G C G C C G 
LG1_2491683 C C T T C C T C T C T T C 
LG1_2491804 T T C C T T C T C T C C T 
LG1_2492038 A A G G A A G A G A G G A 
LG1_2492039 A A G G A A G A G A G G A 
LG1_2492062 G G A A G G A G A G A A G 
LG1_2492099 A A G G A A G A G A G G A 
LG1_2492229 G G A A G G A G A G A A G 
LG1_2492244 G G C C G G C G C G C C G 
LG1_2492407 A A G G A A G A G A G G A 
LG1_2494353 T T G G T T G T G T G G T 
LG1_2495569 T T A A T T A T A T A A T 
LG1_2495611 G G C C G G C G C G C C G 
LG1_2495626 A A G G A A G A G A G G A 
LG1_2496919 T T A A T T A T A T A A T 
LG1_2496920 T T A A T T A T A T A A T 
LG1_2496977 A A G G A A G A G A G G A 
LG1_2496982 T T G G T T G T G T G G T 
LG1_2497053 C C T T C C T C T C T T C 
LG1_2497068 T T C C T T C T C T C C T 
LG1_2497078 C C T T C C T C T C T T C 
LG1_2497113 G G A A G G A G A G A A G 
LG1_2497201 T T C C T T C T C T C C T 
LG1_2497247 G G A A G G A G A G A A G 
LG1_2497494 C C A A C C A C A C A A C 
LG1_2497496 T T C C T T C T C T C C T 
LG1_2497645 C C T T C C T C T C T T C 
LG1_2497663 T T C C T T C T C T C C T 
LG1_2498408 C C T T C C T C T C T T C 
LG1_2498410 T T C C T T C T C T C C T 
LG1_2498494 G G A A G G A G A G A A G 
LG1_2498513 A A G G A A G A G A G G A 
LG1_2499748 A A G G A A G A G A G G A 
LG1_2500649 C C T T C C T C T C T T C 
LG1_2500779 G G A A G G A G A G A A G 
LG1_2500783 C C T T C C T C T C T T C 
LG1_2504237 T T C C T T C T C T C C T 
LG1_2504333 A A G G A A G A G A G G A 
LG1_2504346 C C T T C C T C T C T T C 
LG1_2504354 C C T T C C T C T C T T C 
LG1_2504362 C C A A C C A C A C A A C 
LG1_2504369 G G A A G G A G A G A A G 
LG1_2504376 G G A A G G A G A G A A G 
LG1_2504477 T T C C T T C T C T C C T 
LG1_2504527 T T C C T T C T C T C C T 
LG1_2504532 T T C C T T C T C T C C T 
LG1_2504536 C C T T C C T C T C T T C 
LG1_2504752 T T C C T T C T C T C C T 
LG1_2505291 T T C C T T C T C T C C T 
LG1_2506904 G G A A G G A G A G A A G 
LG1_2506939 T T C C T T C T C T C C T 
LG1_2507010 A A C C A A C A C A C C A 
LG1_2507208 C C T T C C T C T C T T C 
LG1_2507228 C C T T C C T C T C T T C 
LG1_2507242 T T C C T T C T C T C C T 
LG1_2507262 A A G G A A G A G A G G A 
LG1_2507276 A A G G A A G A G A G G A 
LG1_2507313 G G A A G G A G A G A A G 
LG1_2507342 T T C C T T C T C T C C T 
LG1_2507359 G G A A G G A G A G A A G 
LG1_2507365 A A C C A A C A C A C C A 
LG1_2507371 G G A A G G A G A G A A G 
LG1_2507402 C C T T C C T C T C T T C 
LG1_2507419 A A G G A A G A G A G G A 
LG1_2507465 C C T T C C T C T C T T C 
LG1_2507589 T T C C T T C T C T C C T 
LG1_2508865 G G A A G G A G A G A A G 
LG1_2509148 C C T T C C T C T C T T C 
LG1_2509373 T T C C T T C T C T C C T 
LG1_2509379 C C G G C C G C G C G G C 
LG1_2509559 C C T T C C T C T C T T C 
LG1_2509629 C C G G C C G C G C G G C 
LG1_2509795 T T C C T T C T C T C C T 
LG1_2509852 C C T T C C T C T C T T C 
LG1_2509911 A A T T A A T A T A T T A 
LG1_2509928 A A G G A A G A G A G G A 
LG1_2509987 A A G G A A G A G A G G A 
LG1_2509989 A A G G A A G A G A G G A 
LG1_2510186 G G C C G G C G C G C C G 
LG1_2510263 C C G G C C G C G C G G C 
LG1_2510280 T T C C T T C T C T C C T 
LG1_2510282 C C T T C C T C T C T T C 
LG1_2510329 T T C C T T C T C T C C T 
LG1_2510333 G G A A G G A G A G A A G 
LG1_2510354 G G A A G G A G A G A A G 
LG1_2510390 C C T T C C T C T C T T C 
LG1_2510484 C C G G C C G C G C G G C 
LG1_2510486 G G A A G G A G A G A A G 
LG1_2511343 C C G G C C G C G C G G C 
LG1_2511357 A A G G A A G A G A G G A 
LG1_2511669 C C T T C C T C T C T T C 
LG1_2511675 C C T T C C T C T C T T C 
LG1_2511991 G G A A G G A G A G A A G 
LG1_2512103 T T A A T T A T A T A A T 
LG1_2512139 A A G G A A G A G A G G A 
LG1_2512152 A A G G A A G A G A G G A 
LG1_2512157 T T C C T T C T C T C C T 
LG1_2512420 C C G G C C G C G C G G C 
LG1_2512428 A A G G A A G A G A G G A 
LG1_2514823 G G A A G G A G A G A A G 
LG1_2514824 A A C C A A C A C A C C A 
LG1_2514857 A A T T A A T A T A T T A 
LG1_2514875 T T C C T T C T C T C C T 
LG1_2514876 A A G G A A G A G A G G A 
LG1_2514883 A A G G A A G A G A G G A 
LG1_2514919 T T C C T T C T C T C C T 
LG1_2515346 C C T T C C T C T C T T C 
LG1_2515356 T T C C T T C T C T C C T 
LG1_2515358 T T C C T T C T C T C C T 
LG1_2515396 T T C C T T C T C T C C T 
LG1_2517103 C C T T C C T C T C T T C 
LG1_2517700 T T C C T T C T C T C C T 
LG1_2517702 G G A A G G A G A G A A G 
LG1_2517879 T T C C T T C T C T C C T 
LG1_2517939 A A T T A A T A T A T T A 
LG1_2517986 T T C C T T C T C T C C T 
LG1_2518002 A A G G A A G A G A G G A 
LG1_2518030 A A G G A A G A G A G G A 
LG1_2518087 T T C C T T C T C T C C T 
LG1_2518143 G G A A G G A G A G A A G 
LG1_2518236 A A G G A A G A G A G G A 
LG1_2518982 G G A A G G A G A G A A G 
LG1_2519952 C C G G C C G C G C G G C 
LG1_2519979 A A G G A A G A G A G G A 
LG1_2520333 T T C C T T C T C T C C T 
LG1_2520619 C C T T C C T C T C T T C 
LG1_2520723 T T C C T T C T C T C C T 
LG1_2520804 A A G G A A G A G A G G A 
LG1_2520839 A A G G A A G A G A G G A 
LG1_2520847 A A G G A A G A G A G G A 
LG1_2520861 G G A A G G A G A G A A G 
LG1_2520874 G G A A G G A G A G A A G 
LG1_2520880 A A G G A A G A G A G G A 
LG1_2520896 T T C C T T C T C T C C T 
LG1_2520899 C C T T C C T C T C T T C 
LG1_2520906 T T C C T T C T C T C C T 
LG1_2520910 T T C C T T C T C T C C T 
LG1_2520930 T T C C T T C T C T C C T 
LG1_2520956 T T C C T T C T C T C C T 
LG1_2520958 G G A A G G A G A G A A G 
LG1_2520959 T T C C T T C T C T C C T 
LG1_2521010 G G A A G G A G A G A A G 
LG1_2521023 C C T T C C T C T C T T C 
LG1_2521024 G G A A G G A G A G A A G 
LG1_2521293 G G A A G G A G A G A A G 
LG1_2521835 C C T T C C T C T C T T C 
LG1_2521892 C C T T C C T C T C T T C 
LG1_2522170 G G A A G G A G A G A A G 
LG1_2525041 C C T T C C T C T C T T C 
LG1_2525138 A A G G A A G A G A G G A 
LG1_2525870 A A G G A A G A G A G G A 
LG1_2530856 C C T T C C T C T C T T C 
LG1_2531019 A A G G A A G A G A G G A 
LG1_2531043 T T C C T T C T C T C C T 
LG1_2531078 C C G G C C G C G C G G C 
LG1_2531081 G G A A G G A G A G A A G 
LG1_2531093 A A G G A A G A G A G G A 
LG1_2531148 G G A A G G A G A G A A G 
LG1_2531182 C C T T C C T C T C T T C 
LG1_2531848 C C T T C C T C T C T T C 
LG1_2532396 A A T T A A T A T A T T A 
LG1_2532490 A A G G A A G A G A G G A 
LG1_2532643 T T C C T T C T C T C C T 
LG1_2532688 G G A A G G A G A G A A G 
LG1_2533328 C C T T C C T C T C T T C 
LG1_2533420 G G C C G G C G C G C C G 
LG1_2533533 C C T T C C T C T C T T C 
LG1_2533539 G G A A G G A G A G A A G 
LG1_2533554 G G A A G G A G A G A A G 
LG1_2533666 A A G G A A G A G A G G A 
LG1_2533827 G G A A G G A G A G A A G 
LG1_2533850 A A G G A A G A G A G G A 
LG1_2533979 C C T T C C T C T C T T C 
LG1_2533982 G G C C G G C G C G C C G 
LG1_2534690 T T C C T T C T C T C C T 
LG1_2534740 G G A A G G A G A G A A G 
LG1_2534808 C C T T C C T C T C T T C 
LG1_2534889 G G A A G G A G A G A A G 
LG1_2534891 C C G G C C G C G C G G C 
LG1_2534894 T T G G T T G T G T G G T 
LG1_2535058 A A G G A A G A G A G G A 
LG1_2535062 T T C C T T C T C T C C T 
LG1_2535119 T T C C T T C T C T C C T 
LG1_2535226 G G A A G G A G A G A A G 
LG1_2535287 G G A A G G A G A G A A G 
LG1_2536195 G G A A G G A G A G A A G 
LG1_2537328 A A G G A A G A G A G G A 
LG1_2537347 T T C C T T C T C T C C T 
LG1_2537352 C C T T C C T C T C T T C 
LG1_2537368 T T G G T T G T G T G G T 
LG1_2537374 A A T T A A T A T A T T A 
LG1_2537387 T T C C T T C T C T C C T 
LG1_2537401 A A G G A A G A G A G G A 
LG1_2537408 C C T T C C T C T C T T C 
LG1_2537611 T T C C T T C T C T C C T 
LG1_2537622 T T C C T T C T C T C C T 
LG1_2538694 C C T T C C T C T C T T C 
LG1_2538738 G G A A G G A G A G A A G 
LG1_2538827 A A T T A A T A T A T T A 
LG1_2538847 A A G G A A G A G A G G A 
LG1_2538849 G G T T G G T G T G T T G 
LG1_2538878 T T A A T T A T A T A A T 
LG1_2539111 C C T T C C T C T C T T C 
LG1_2539123 A A G G A A G A G A G G A 
LG1_2539306 T T C C T T C T C T C C T 
LG1_2539312 T T C C T T C T C T C C T 
LG1_2539340 T T C C T T C T C T C C T 
LG1_2539406 A A G G A A G A G A G G A 
LG1_2539455 T T C C T T C T C T C C T 
LG1_2539490 A A G G A A G A G A G G A 
LG1_2539557 T T C C T T C T C T C C T 
LG1_2539596 C C T T C C T C T C T T C 
LG1_2539720 A A G G A A G A G A G G A 
LG1_2539741 C C A A C C A C A C A A C 
LG1_2539743 A A G G A A G A G A G G A 
LG1_2539770 G G A A G G A G A G A A G 
LG1_2539828 T T A A T T A T A T A A T 
LG1_2539834 A A G G A A G A G A G G A 
LG1_2539842 T T C C T T C T C T C C T 
LG1_2539849 G G A A G G A G A G A A G 
LG1_2539863 A A G G A A G A G A G G A 
LG1_2539933 C C T T C C T C T C T T C 
LG1_2539934 C C T T C C T C T C T T C 
LG1_2539962 A A T T A A T A T A T T A 
LG1_2540052 A A T T A A T A T A T T A 
LG1_2540065 G G A A G G A G A G A A G 
LG1_2540226 C C T T C C T C T C T T C 
LG1_2540735 T T C C T T C T C T C C T 
LG1_2540744 C C T T C C T C T C T T C 
LG1_2540750 G G A A G G A G A G A A G 
LG1_2540850 G G C C G G C G C G C C G 
LG1_2540921 T T C C T T C T C T C C T 
LG1_2540928 A A G G A A G A G A G G A 
LG1_2541668 A A G G A A G A G A G G A 
LG1_2541854 T T C C T T C T C T C C T 
LG1_2542315 A A G G A A G A G A G G A 
LG1_2542481 A A G G A A G A G A G G A 
LG1_2542488 C C T T C C T C T C T T C 
LG1_2542669 T T C C T T C T C T C C T 
LG1_2542783 G G T T G G T G T G T T G 
LG1_2542848 T T C C T T C T C T C C T 
LG1_2542994 G G A A G G A G A G A A G 
LG1_2543049 A A G G A A G A G A G G A 
LG1_2543064 A A G G A A G A G A G G A 
LG1_2543089 T T C C T T C T C T C C T 
LG1_2543128 T T C C T T C T C T C C T 
LG1_2543146 G G C C G G C G C G C C G 
LG1_2543174 T T G G T T G T G T G G T 
LG1_2543217 A A G G A A G A G A G G A 
LG1_2543229 A A T T A A T A T A T T A 
LG1_2543238 C C T T C C T C T C T T C 
LG1_2543239 T T C C T T C T C T C C T 
LG1_2543244 T T C C T T C T C T C C T 
LG1_2543342 G G A A G G A G A G A A G 
LG1_2543377 G G C C G G C G C G C C G 
LG1_2543488 G G A A G G A G A G A A G 
LG1_2545118 G G A A G G A G A G A A G 
LG1_2545172 G G A A G G A G A G A A G 
LG1_2545257 C C T T C C T C T C T T C 
LG1_2545349 G G A A G G A G A G A A G 
LG1_2546154 A A G G A A G A G A G G A 
LG1_2549473 T T C C T T C T C T C C T 
LG1_2549577 G G A A G G A G A G A A G 
LG1_2549592 A A G G A A G A G A G G A 
LG1_2549611 A A G G A A G A G A G G A 
LG1_2549756 G G A A G G A G A G A A G 
LG1_2549942 C C T T C C T C T C T T C 
LG1_2549992 G G A A G G A G A G A A G 
LG1_2550013 T T C C T T C T C T C C T 
LG1_2550085 T T C C T T C T C T C C T 
LG1_2550155 G G C C G G C G C G C C G 
LG1_2550661 A A G G A A G A G A G G A 
LG1_2550698 T T C C T T C T C T C C T 
LG1_2551081 G G A A G G A G A G A G G 
LG1_2551331 C C G G C C G C G C G C C 
LG1_2551457 G G A A G G A G A G A G G 
LG1_2551459 A A G G A A G A G A G A A 
LG1_2551549 A A G G A A G A G A G A A 
LG1_2551576 T T C C T T C T C T C T T 
LG1_2551577 A A C C A A C A C A C A A 
LG1_2551586 G G A A G G A G A G A G G 
LG1_2551623 C C G G C C G C G C G C C 
LG1_2551628 G G A A G G A G A G A G G 
LG1_2551645 C C T T C C T C T C T C C 
LG1_2551678 G G T T G G T G T G T G G 
LG1_2551764 G G A A G G A G A G A G G 
LG1_2551887 T T C C T T C T C T C T T 
LG1_2552025 G G A A G G A G A G A G G 
LG1_2552143 A A G G A A G A G A G A A 
LG1_2578012 A A T T A A T A T A T A A 
LG1_2578052 T T C C T T C T C T C T T 
LG1_2578061 T T C C T T C T C T C T T 
LG1_2578063 T T C C T T C T C T C T T 
LG1_2578074 G G C C G G C G C G C G G 
LG1_2578404 A A G G A A G A G A G A A 
LG1_2578560 C C T T C C T C T C T C C 
LG1_2578599 T T C C T T C T C T C T T 
LG1_2579442 A A G G A A G A G A G A A 
LG1_2579501 A A T T A A T A T A T A A 
LG1_2579538 G G A A G G A G A G A G G 
LG1_2579564 G G A A G G A G A G A G G 
LG1_2579570 G G T T G G T G T G T G G 
LG1_2579575 G G T T G G T G T G T G G 
LG1_2579582 T T C C T T C T C T C T T 
LG1_2579593 T T C C T T C T C T C T T 
LG1_2579619 A A G G A A G A G A G A A 
LG1_2579646 C C T T C C T C T C T C C 
LG1_2579663 G G A A G G A G A G A G G 
LG1_2579704 T T C C T T C T C T C T T 
LG1_2579787 A A G G A A G A G A G A A 
LG1_2579793 C C T T C C T C T C T C C 
LG1_2579795 C C T T C C T C T C T C C 
LG1_2579798 C C T T C C T C T C T C C 
LG1_2579812 T T G G T T G T G T G T T 
LG1_2579814 G G A A G G A G A G A G G 
LG1_2581315 C C T T C C T C T C T C C 
LG1_2583551 T T C C T T C T C T C T T 
LG1_2584198 T T C C T T C T C T C T T 
LG1_2584407 G G C C G G C G C G C G G 
LG1_2584423 A A T T A A T A T A T A A 
LG1_2584824 G G A A G G A G A G A G G 
LG1_2585801 T T C C T T C T C T C T T 
LG1_2586177 G G A A G G A G A G A G G 
LG1_2586547 C C T T C C T C T C T C C 
LG1_2586779 C C T T C C T C T C T C C 
LG1_2586988 G G A A G G A G A G A G G 
LG1_2587033 C C T T C C T C T C T C C 
LG1_2587070 C C G G C C G C G C G C C 
LG1_2587153 C C T T C C T C T C T C C 
LG1_2587162 C C T T C C T C T C T C C 
LG1_2587229 A A G G A A G A G A G A A 
LG1_2587284 G G A A G G A G A G A G G 
LG1_2587375 T T C C T T C T C T C T T 
LG1_2587581 G G A A G G A G A G A G G 
LG1_2587627 C C T T C C T C T C T C C 
LG1_2587668 A A G G A A G A G A G A A 
LG1_2587765 A A G G A A G A G A G A A 
LG1_2587983 C C A A C C A C A C A C C 
LG1_2588142 G G A A G G A G A G A G G 
LG1_2588187 T T C C T T C T C T C T T 
LG1_2588387 C C T T C C T C T C T C C 
LG1_2588416 A A G G A A G A G A G A A 
LG1_2588434 A A G G A A G A G A G A A 
LG1_2588723 C C T T C C T C T C T C C 
LG1_2588778 G G A A G G A G A G A G G 
LG1_2588854 A A G G A A G A G A G A A 
LG1_2589441 T T G G T T G T G T G T T 
LG1_2589503 C C G G C C G C G C G C C 
LG1_2589506 C C G G C C G C G C G C C 
LG1_2589637 C C T T C C T C T C T C C 
LG1_2589725 G G A A G G A G A G A G G 
LG1_2589826 A A G G A A G A G A G A A 
LG1_2589849 G G A A G G A G A G A G G 
LG1_2591481 A A G G A A G A G A G A A 
LG1_2593733 C C T T C C T C T C T C C 
LG1_2597760 T T C C T T C T C T C T T 
LG1_2600747 C C T T C C T C T C T C C 
LG1_2600785 G G A A G G A G A G A G G 
LG1_2600812 G G A A G G A G A G A G G 
LG1_2600858 C C T T C C T C T C T C C 
LG1_2600867 C C T T C C T C T C T C C 
LG1_2600904 G G A A G G A G A G A G G 
LG1_2600976 C C T T C C T C T C T C C 
LG1_2600977 G G C C G G C G C G C G G 
LG1_2600980 C C G G C C G C G C G C C 
LG1_2601037 G G A A G G A G A G A G G 
LG1_2601112 A A G G A A G A G A G A A 
LG1_2601115 C C T T C C T C T C T C C 
LG1_2601134 G G A A G G A G A G A G G 
LG1_2601382 C C T T C C T C T C T C C 
LG1_2601466 T T C C T T C T C T C T T 
LG1_2601650 T T C C T T C T C T C T T 
LG1_2602115 A A G G A A G A G A G A A 
LG1_2602116 A A C C A A C A C A C A A 
LG1_2602348 C C T T C C T C T C T C C 
LG1_2602425 A A G G A A G A G A G A A 
LG1_2602456 G G A A G G A G A G A G G 
LG1_2602475 A A G G A A G A G A G A A 
LG1_2602756 A A G G A A G A G A G A A 
LG1_2602764 C C T T C C T C T C T C C 
LG1_2602766 A A G G A A G A G A G A A 
LG1_2603001 C C T T C C T C T C T C C 
LG1_2603007 T T A A T T A T A T A T T 
LG1_2603380 T T C C T T C T C T C T T 
LG1_2603432 G G T T G G T G T G T G G 
LG1_2603457 T T C C T T C T C T C T T 
LG1_2603495 C C T T C C T C T C T C C 
LG1_2603545 T T C C T T C T C T C T T 
LG1_2603636 C C T T C C T C T C T C C 
LG1_2603663 A A G G A A G A G A G A A 
LG1_2603849 C C T T C C T C T C T C C 
LG1_2604034 C C T T C C T C T C T C C 
LG1_2604316 G G T T G G T G T G T G G 
LG1_2605259 A A G G A A G A G A G A A 
LG1_2605344 A A C C A A C A C A C A A 
LG1_2605646 G G A A G G A G A G A G G 
LG1_2605727 C C G G C C G C G C G C C 
LG1_2605745 T T A A T T A T A T A T T 
LG1_2606248 T T A A T T A T A T A T T 
LG1_2606992 A A G G A A G A G A G A A 
LG1_2607054 A A G G A A G A G A G A A 
LG1_2607055 G G A A G G A G A G A G G 
LG1_2607141 A A G G A A G A G A G A A 
LG1_2607178 C C T T C C T C T C T C C 
LG1_2607208 A A G G A A G A G A G A A 
LG1_2608468 C C T T C C T C T C T C C 
LG1_2608482 C C T T C C T C T C T C C 
LG1_2608510 C C G G C C G C G C G C C 
LG1_2608528 G G A A G G A G A G A G G 
LG1_2608541 G G A A G G A G A G A G G 
LG1_2608557 C C T T C C T C T C T C C 
LG1_2608576 C C T T C C T C T C T C C 
LG1_2608660 T T C C T T C T C T C T T 
LG1_2609579 A A G G A A G A G A G A A 
LG1_2610090 C C T T C C T C T C T C C 
LG1_2610135 A A G G A A G A G A G A A 
LG1_2610597 T T A A T T A T A T A T T 
LG1_2610603 C C T T C C T C T C T C C 
LG1_2610638 G G A A G G A G A G A G G 
LG1_2610855 A A G G A A G A G A G A A 
LG1_2610862 T T C C T T C T C T C T T 
LG1_2610901 A A G G A A G A G A G A A 
LG1_2610927 A A G G A A G A G A G A A 
LG1_2611133 A A G G A A G A G A G A A 
LG1_2611362 C C T T C C T C T C T C C 
LG1_2611404 T T C C T T C T C T C T T 
LG1_2611407 C C T T C C T C T C T C C 
LG1_2611412 T T C C T T C T C T C T T 
LG1_2611413 G G A A G G A G A G A G G 
LG1_2611421 A A G G A A G A G A G A A 
LG1_2611486 T T C C T T C T C T C T T 
LG1_2611494 C C G G C C G C G C G C C 
LG1_2611518 C C T T C C T C T C T C C 
LG1_2611544 C C T T C C T C T C T C C 
LG1_2611572 C C T T C C T C T C T C C 
LG1_2611582 C C T T C C T C T C T C C 
LG1_2611705 A A G G A A G A G A G A A 
LG1_2611751 C C T T C C T C T C T C C 
LG1_2611779 C C G G C C G C G C G C C 
LG1_2611788 A A G G A A G A G A G A A 
LG1_2612374 G G A A G G A G A G A G G 
LG1_2612771 C C T T C C T C T C T C C 
LG1_2613319 T T C C T T C T C T C T T 
LG1_2613455 T T C C T T C T C T C T T 
LG1_2613474 T T A A T T A T A T A T T 
LG1_2613500 G G T T G G T G T G T G G 
LG1_2613640 A A G G A A G A G A G A A 
LG1_2613664 G G A A G G A G A G A G G 
LG1_2613905 A A G G A A G A G A G A A 
LG1_2614134 C C T T C C T C T C T C C 
LG1_2614152 C C T T C C T C T C T C C 
LG1_2614298 A A G G A A G A G A G A A 
LG1_2614492 C C T T C C T C T C T C C 
LG1_2614521 A A G G A A G A G A G A A 
LG1_2614563 G G A A G G A G A G A G G 
LG1_2614652 A A G G A A G A G A G A A 
LG1_2614657 C C T T C C T C T C T C C 
LG1_2614665 T T C C T T C T C T C T T 
LG1_2614833 A A G G A A G A G A G A A 
LG1_2615273 C C T T C C T C T C T C C 
LG1_2615283 C C A A C C A C A C A C C 
LG1_2615679 G G A A G G A G A G A G G 
LG1_2615872 T T C C T T C T C T C T T 
LG1_2616698 T T A A T T A T A T A T T 
LG1_2616768 C C T T C C T C T C T C C 
LG1_2616828 C C T T C C T C T C T C C 
LG1_2616831 G G A A G G A G A G A G G 
LG1_2616854 T T A A T T A T A T A T T 
LG1_2616993 A A G G A A G A G A G A A 
LG1_2616998 A A G G A A G A G A G A A 
LG1_2617003 A A G G A A G A G A G A A 
LG1_2617016 A A G G A A G A G A G A A 
LG1_2617018 A A T T A A T A T A T A A 
LG1_2617032 A A G G A A G A G A G A A 
LG1_2617045 A A G G A A G A G A G A A 
LG1_2617053 T T C C T T C T C T C T T 
LG1_2617062 C C T T C C T C T C T C C 
LG1_2617071 A A G G A A G A G A G A A 
LG1_2617094 G G A A G G A G A G A G G 
LG1_2617099 T T C C T T C T C T C T T 
LG1_2617104 T T C C T T C T C T C T T 
LG1_2617126 G G A A G G A G A G A G G 
LG1_2617144 C C T T C C T C T C T C C 
LG1_2617188 A A G G A A G A G A G A A 
LG1_2617210 T T C C T T C T C T C T T 
LG1_2617243 C C A A C C A C A C A C C 
LG1_2617248 C C T T C C T C T C T C C 
LG1_2617802 A A G G A A G A G A G A A 
LG1_2617959 G G C C G G C G C G C G G 
LG1_2617962 A A G G A A G A G A G A A 
LG1_2618085 A A G G A A G A G A G A A 
LG1_2618121 A A G G A A G A G A G A A 
LG1_2618135 T T C C T T C T C T C T T 
LG1_2618137 A A G G A A G A G A G A A 
LG1_2618153 A A G G A A G A G A G A A 
LG1_2618224 A A G G A A G A G A G A A 
LG1_2618343 G G A A G G A G A G A G G 
LG1_2618394 G G A A G G A G A G A G G 
LG1_2618398 G G A A G G A G A G A G G 
LG1_2618483 T T C C T T C T C T C T T 
LG1_2618496 G G A A G G A G A G A G G 
LG1_2618499 C C G G C C G C G C G C C 
LG1_2618500 C C T T C C T C T C T C C 
LG1_2618533 T T C C T T C T C T C T T 
LG1_2618635 C C T T C C T C T C T C C 
LG1_2618663 A A G G A A G A G A G A A 
LG1_2618667 G G A A G G A G A G A G G 
LG1_2618670 C C T T C C T C T C T C C 
LG1_2618732 G G A A G G A G A G A G G 
LG1_2618733 C C A A C C A C A C A C C 
LG1_2618741 C C A A C C A C A C A C C 
LG1_2618789 G G A A G G A G A G A G G 
LG1_2618803 A A T T A A T A T A T A A 
LG1_2618878 C C A A C C A C A C A C C 
LG1_2619291 G G A A G G A G A G A G G 
LG1_2619371 T T C C T T C T C T C T T 
LG1_2619417 A A C C A A C A C A C A A 
LG1_2619845 A A G G A A G A G A G A A 
LG1_2619930 A A G G A A G A G A G A A 
LG1_2620585 A A G G A A G A G A G A A 
LG1_2620626 C C A A C C A C A C A C C 
LG1_2620651 A A G G A A G A G A G A A 
LG1_2620676 G G A A G G A G A G A G G 
LG1_2620709 G G A A G G A G A G A G G 
LG1_2620728 G G T T G G T G T G T G G 
LG1_2620735 T T C C T T C T C T C T T 
LG1_2620863 T T C C T T C T C T C T T 
LG1_2621147 T T C C T T C T C T C T T 
LG1_2621159 G G A A G G A G A G A G G 
LG1_2621169 T T C C T T C T C T C T T 
LG1_2621170 C C T T C C T C T C T C C 
LG1_2621267 G G A A G G A G A G A G G 
LG1_2621281 T T C C T T C T C T C T T 
LG1_2621456 C C G G C C G C G C G C C 
LG1_2621628 T T C C T T C T C T C T T 
LG1_2621637 C C T T C C T C T C T C C 
LG1_2621644 C C A A C C A C A C A C C 
LG1_2621715 G G T T G G T G T G T G G 
LG1_2621716 C C T T C C T C T C T C C 
LG1_2622180 G G A A G G A G A G A G G 
LG1_2622211 T T G G T T G T G T G T T 
LG1_2622219 T T C C T T C T C T C T T 
LG1_2622222 T T C C T T C T C T C T T 
LG1_2622242 T T C C T T C T C T C T T 
LG1_2622266 A A C C A A C A C A C A A 
LG1_2622275 A A G G A A G A G A G A A 
LG1_2622276 T T G G T T G T G T G T T 
LG1_2622287 T T C C T T C T C T C T T 
LG1_2622786 G G A A G G A G A G A G G 
LG1_2622847 G G A A G G A G A G A G G 
LG1_2623043 A A C C A A C A C A C A A 
LG1_2623257 C C T T C C T C T C T C C 
LG1_2623448 C C T T C C T C T C T C C 
LG1_2623494 G G A A G G A G A G A G G 
LG1_2623577 C C T T C C T C T C T C C 
LG1_2623659 A A G G A A G A G A G A A 
LG1_2623673 A A G G A A G A G A G A A 
LG1_2623679 G G A A G G A G A G A G G 
LG1_2623692 C C T T C C T C T C T C C 
LG1_2623731 G G A A G G A G A G A G G 
LG1_2623823 G G A A G G A G A G A G G 
LG1_2623891 T T C C T T C T C T C T T 
LG1_2623899 G G C C G G C G C G C G G 
LG1_2624696 G G A A G G A G A G A G G 
LG1_2624698 T T C C T T C T C T C T T 
LG1_2624712 A A G G A A G A G A G A A 
LG1_2624902 T T C C T T C T C T C T T 
LG1_2624995 T T C C T T C T C T C T T 
LG1_2625400 A A G G A A G A G A G A A 
LG1_2627551 G G A A G G A G A G A G G 
LG1_2627714 T T C C T T C T C T C T T 
LG1_2628828 C C T T C C T C T C T C C 
LG1_2629065 A A T T A A T A T A T A A 
LG1_2629161 C C T T C C T C T C T C C 
LG1_2629484 A A G G A A G A G A G A A 
LG1_2629493 T T C C T T C T C T C T T 
LG1_2629495 T T C C T T C T C T C T T 
LG1_2629518 G G C C G G C G C G C G G 
LG1_2629557 G G A A G G A G A G A G G 
LG1_2629559 T T C C T T C T C T C T T 
LG1_2629605 C C T T C C T C T C T C C 
LG1_2629621 T T C C T T C T C T C T T 
LG1_2629656 A A C C A A C A C A C A A 
LG1_2629665 G G A A G G A G A G A G G 
LG1_2629686 T T C C T T C T C T C T T 
LG1_2629689 C C T T C C T C T C T C C 
LG1_2629708 C C T T C C T C T C T C C 
LG1_2629719 C C T T C C T C T C T C C 
LG1_2629728 C C T T C C T C T C T C C 
LG1_2629729 A A G G A A G A G A G A A 
LG1_2629779 A A C C A A C A C A C A A 
LG1_2629780 T T C C T T C T C T C T T 
LG1_2629831 T T C C T T C T C T C T T 
LG1_2629847 A A G G A A G A G A G A A 
LG1_2629884 G G T T G G T G T G T G G 
LG1_2629885 A A G G A A G A G A G A A 
LG1_2629941 T T C C T T C T C T C T T 
LG1_2629968 C C T T C C T C T C T C C 
LG1_2629985 T T C C T T C T C T C T T 
LG1_2629999 A A G G A A G A G A G A A 
LG1_2630005 A A G G A A G A G A G A A 
LG1_2630016 G G A A G G A G A G A G G 
LG1_2630085 G G C C G G C G C G C G G 
LG1_2630105 G G A A G G A G A G A G G 
LG1_2633257 T T C C T T C T C T C T T 
LG1_2633308 T T C C T T C T C T C T T 
LG1_2633552 G G A A G G A G A G A G G 
LG1_2635673 T T C C T T C T C T C T T 
LG1_2637031 A A G G A A G A G A G A A 
LG1_2637108 G G A A G G A G A G A G G 
LG1_2637113 G G A A G G A G A G A G G 
LG1_2637141 A A G G A A G A G A G A A 
LG1_2637145 G G A A G G A G A G A G G 
LG1_2637152 C C T T C C T C T C T C C 
LG1_2637153 T T C C T T C T C T C T T 
LG1_2637155 T T A A T T A T A T A T T 
LG1_2637545 C C T T C C T C T C T C C 
LG1_2638331 A A G G A A G A G A G A A 
LG1_2640205 G G A A G G A G A G A G G 
LG1_2640823 G G A A G G A G A G A G G 
LG1_2641812 C C G G C C G C G C G C C 
LG1_2642505 A A G G A A G A G A G A A 
LG1_2642544 T T C C T T C T C T C T T 
LG1_2642552 T T C C T T C T C T C T T 
LG1_2642553 A A G G A A G A G A G A A 
LG1_2642564 G G T T G G T G T G T G G 
LG1_2642597 G G A A G G A G A G A G G 
LG1_2642803 T T C C T T C T C T C T T 
LG1_2642804 G G A A G G A G A G A G G 
LG1_2642812 G G A A G G A G A G A G G 
LG1_2643355 G G A A G G A G A G A G G 
LG1_2643461 G G A A G G A G A G A G G 
LG1_2643465 A A G G A A G A G A G A A 
LG1_2643480 G G C C G G C G C G C G G 
LG1_2643487 G G A A G G A G A G A G G 
LG1_2643560 C C T T C C T C T C T C C 
LG1_2643751 G G A A G G A G A G A G G 
LG1_2643881 T T C C T T C T C T C T T 
LG1_2643927 T T C C T T C T C T C T T 
LG1_2644175 T T C C T T C T C T C T T 
LG1_2644417 A A G G A A G A G A G A A 
LG1_2644427 G G A A G G A G A G A G G 
LG1_2644584 C C G G C C G C G C G C C 
LG1_2645833 A A G G A A G A G A G A A 
LG1_2646018 C C G G C C G C G C G C C 
LG1_2646035 T T C C T T C T C T C T T 
LG1_2646239 T T C C T T C T C T C T T 
LG1_2646267 C C T T C C T C T C T C C 
LG1_2646369 T T C C T T C T C T C T T 
LG1_2646567 A A G G A A G A G A G A A 
LG1_2646569 G G A A G G A G A G A G G 
LG1_2646588 G G A A G G A G A G A G G 
LG1_2646656 G G A A G G A G A G A G G 
LG1_2646659 A A G G A A G A G A G A A 
LG1_2646678 C C G G C C G C G C G C C 
LG1_2646727 T T C C T T C T C T C T T 
LG1_2646989 T T C C T T C T C T C T T 
LG1_2647268 C C G G C C G C G C G C C 
LG1_2647284 A A G G A A G A G A G A A 
LG1_2647360 G G A A G G A G A G A G G 
LG1_2647415 A A G G A A G A G A G A A 
LG1_2647456 G G A A G G A G A G A G G 
LG1_2647494 G G C C G G C G C G C G G 
LG1_2647509 G G A A G G A G A G A G G 
LG1_2647688 T T C C T T C T C T C T T 
LG1_2647717 C C T T C C T C T C T C C 
LG1_2647721 G G A A G G A G A G A G G 
LG1_2647733 C C T T C C T C T C T C C 
LG1_2649085 A A T T A A T A T A T A A 
LG1_2650452 A A G G A A G A G A G A A 
LG1_2652963 A A G G A A G A G A G A A 
LG1_2654498 G G A A G G A G A G A G G 
LG1_2654519 T T C C T T C T C T C T T 
LG1_2656540 C C T T C C T C T C T C C 
LG1_2656686 T T C C T T C T C T C T T 
LG1_2656720 A A G G A A G A G A G A A 
LG1_2656936 G G A A G G A G A G A G G 
LG1_2657014 C C T T C C T C T C T C C 
LG1_2657033 G G A A G G A G A G A G G 
LG1_2657085 G G A A G G A G A G A G G 
LG1_2657097 C C T T C C T C T C T C C 
LG1_2657156 T T C C T T C T C T C T T 
LG1_2657163 A A G G A A G A G A G A A 
LG1_2657166 T T C C T T C T C T C T T 
LG1_2657184 T T C C T T C T C T C T T 
LG1_2657230 A A G G A A G A G A G A A 
LG1_2657233 G G A A G G A G A G A G G 
LG1_2657234 A A G G A A G A G A G A A 
LG1_2657246 A A G G A A G A G A G A A 
LG1_2657250 C C G G C C G C G C G C C 
LG1_2658115 A A G G A A G A G A G A A 
LG1_2658120 G G A A G G A G A G A G G 
LG1_2658124 A A T T A A T A T A T A A 
LG1_2658133 T T A A T T A T A T A T T 
LG1_2658155 A A G G A A G A G A G A A 
LG1_2658160 C C T T C C T C T C T C C 
LG1_2658169 T T C C T T C T C T C T T 
LG1_2658459 A A G G A A G A G A G A A 
LG1_2660426 T T C C T T C T C T C T T 
LG1_2660431 A A G G A A G A G A G A A 
LG1_2660436 C C T T C C T C T C T C C 
LG1_2660466 T T C C T T C T C T C T T 
LG1_2660482 T T C C T T C T C T C T T 
LG1_2660517 G G A A G G A G A G A G G 
LG1_2660646 T T C C T T C T C T C T T 
LG1_2660660 T T C C T T C T C T C T T 
LG1_2660898 T T C C T T C T C T C T T 
LG1_2661065 T T C C T T C T C T C T T 
LG1_2661953 A A G G A A G A G A G A A 
LG1_2661984 C C G G C C G C G C G C C 
LG1_2662023 G G A A G G A G A G A G G 
LG1_2662035 T T C C T T C T C T C T T 
LG1_2662059 T T C C T T C T C T C T T 
LG1_2662091 A A G G A A G A G A G A A 
LG1_2665311 T T C C T T C T C T C T T 
LG1_2665586 C C T T C C T C T C T C C 
LG1_2665594 T T C C T T C T C T C T T 
LG1_2665870 A A G G A A G A G A G A A 
LG1_2667160 T T C C T T C T C T C T T 
LG1_2668640 A A G G A A G A G A G A A 
LG1_2671319 A A G G A A G A G A G A A 
LG1_2673278 C C T T C C T C T C T C C 
LG1_2675544 T T C C T T C T C T C T T 
LG1_2675947 A A G G A A G A G A G A A 
LG1_2676614 T T C C T T C T C T C T T 
LG1_2676753 G G A A G G A G A G A G G 
LG1_2676756 G G A A G G A G A G A G G 
LG1_2676829 G G A A G G A G A G A G G 
LG1_2677129 T T A A T T A T A T A T T 
LG1_2677173 T T A A T T A T A T A T T 
LG1_2677255 T T G G T T G T G T G T T 
LG1_2677256 C C G G C C G C G C G C C 
LG1_2677338 C C T T C C T C T C T C C 
LG1_2677612 G G A A G G A G A G A G G 
LG1_2677985 A A G G A A G A G A G A A 
LG1_2677999 T T C C T T C T C T C T T 
LG1_2678094 C C T T C C T C T C T C C 
LG1_2678126 T T A A T T A T A T A T T 
LG1_2678322 T T C C T T C T C T C T T 
LG1_2678715 G G C C G G C G C G C G G 
LG1_2678772 G G T T G G T G T G T G G 
LG1_2684201 A A G G A A G A G A G A A 
LG1_2684857 G G T T G G T G T G T G G 
LG1_2684875 T T C C T T C T C T C T T 
LG1_2685259 C C T T C C T C T C T C C 
LG1_2686053 C C T T C C T C T C T C C 
LG1_2686114 T T A A T T A T A T A T T 
LG1_2686182 G G A A G G A G A G A G G 
LG1_2686236 G G A A G G A G A G A G G 
LG1_2686239 C C G G C C G C G C G C C 
LG1_2686242 G G C C G G C G C G C G G 
LG1_2686297 G G A A G G A G A G A G G 
LG1_2686420 T T C C T T C T C T C T T 
LG1_2686530 T T C C T T C T C T C T T 
LG1_2686863 G G A A G G A G A G A G G 
LG1_2686880 T T C C T T C T C T C T T 
LG1_2686901 T T C C T T C T C T C T T 
LG1_2686914 C C A A C C A C A C A C C 
LG1_2687513 C C T T C C T C T C T C C 
LG1_2687520 G G A A G G A G A G A G G 
LG1_2687521 G G A A G G A G A G A G G 
LG1_2687633 A A G G A A G A G A G A A 
LG1_2687674 A A C C A A C A C A C A A 
LG1_2687751 A A G G A A G A G A G A A 
LG1_2687769 A A G G A A G A G A G A A 
LG1_2687791 A A C C A A C A C A C A A 
LG1_2687814 G G A A G G A G A G A G G 
LG1_2687889 C C T T C C T C T C T C C 
LG1_2687891 G G T T G G T G T G T G G 
LG1_2689395 A A G G A A G A G A G A A 
LG1_2689398 C C G G C C G C G C G C C 
LG1_2689530 G G A A G G A G A G A G G 
LG1_2689572 A A G G A A G A G A G A A 
LG1_2689822 T T C C T T C T C T C T T 
LG1_2689976 A A G G A A G A G A G A A 
LG1_2690220 G G A A G G A G A G A G G 
LG1_2690352 T T C C T T C T C T C T T 
LG1_2690384 G G A A G G A G A G A G G 
LG1_2690899 G G A A G G A G A G A G G 
LG1_2690948 G G A A G G A G A G A G G 
LG1_2690949 A A G G A A G A G A G A A 
LG1_2690989 T T C C T T C T C T C T T 
LG1_2691028 T T C C T T C T C T C T T 
LG1_2691110 G G T T G G T G T G T G G 
LG1_2691212 A A G G A A G A G A G A A 
LG1_2691360 G G A A G G A G A G A G G 
LG1_2692069 A A G G A A G A G A G A A 
LG1_2692523 A A G G A A G A G A G A A 
LG1_2692554 T T C C T T C T C T C T T 
LG1_2692608 G G A A G G A G A G A G G 
LG1_2692709 C C T T C C T C T C T C C 
LG1_2692794 C C T T C C T C T C T C C 
LG1_2693190 C C T T C C T C T C T C C 
LG1_2693291 A A G G A A G A G A G A A 
LG1_2693304 T T C C T T C T C T C T T 
LG1_2693327 T T C C T T C T C T C T T 
LG1_2693405 G G A A G G A G A G A G G 
LG1_2693424 C C T T C C T C T C T C C 
LG1_2693504 T T C C T T C T C T C T T 
LG1_2693600 C C T T C C T C T C T C C 
LG1_2695154 T T C C T T C T C T C T T 
LG1_2696024 A A G G A A G A G A G A A 
LG1_2696069 A A T T A A T A T A T A A 
LG1_2696095 C C T T C C T C T C T C C 
LG1_2696439 A A G G A A G A G A G A A 
LG1_2696469 A A G G A A G A G A G A A 
LG1_2696489 G G A A G G A G A G A G G 
LG1_2696572 C C T T C C T C T C T C C 
LG1_2696585 T T C C T T C T C T C T T 
LG1_2696589 T T C C T T C T C T C T T 
LG1_2696643 A A T T A A T A T A T A A 
LG1_2696647 C C T T C C T C T C T C C 
LG1_2696662 C C T T C C T C T C T C C 
LG1_2696692 G G A A G G A G A G A G G 
LG1_2696693 C C T T C C T C T C T C C 
LG1_2706686 C C T T C C T C T C T C C 
LG1_2708684 A A G G A A G A G A G A A 
LG1_2709194 C C T T C C T C T C T C C 
LG1_2709244 T T C C T T C T C T C T T 
LG1_2709719 G G A A G G A G A G A G G 
LG1_2709724 A A T T A A T A T A T A A 
LG1_2709799 A A G G A A G A G A G A A 
LG1_2709846 T T C C T T C T C T C T T 
LG1_2709851 C C T T C C T C T C T C C 
LG1_2709880 A A G G A A G A G A G A A 
LG1_2709920 C C T T C C T C T C T C C 
LG1_2709955 T T C C T T C T C T C T T 
LG1_2709974 T T C C T T C T C T C T T 
LG1_2709981 A A G G A A G A G A G A A 
LG1_2709986 G G A A G G A G A G A G G 
LG1_2710027 A A G G A A G A G A G A A 
LG1_2710050 A A G G A A G A G A G A A 
LG1_2710086 A A G G A A G A G A G A A 
LG1_2710158 T T C C T T C T C T C T T 
LG1_2710161 C C T T C C T C T C T C C 
LG1_2710212 G G T T G G T G T G T G G 
LG1_2710299 G G A A G G A G A G A G G 
LG1_2710309 G G A A G G A G A G A G G 
LG1_2710312 G G A A G G A G A G A G G 
LG1_2710399 G G A A G G A G A G A G G 
LG1_2710403 G G C C G G C G C G C G G 
LG1_2710414 G G A A G G A G A G A G G 
LG1_2710423 A A G G A A G A G A G A A 
LG1_2710427 T T C C T T C T C T C T T 
LG1_2710430 G G A A G G A G A G A G G 
LG1_2710807 T T C C T T C T C T C T T 
LG1_2716002 G G A A G G A G A G A G G 
LG1_2716404 T T C C T T C T C T C T T 
LG1_2716983 C C G G C C G C G C G C C 
LG1_2717012 G G A A G G A G A G A G G 
LG1_2717746 G G T T G G T G T G T G G 
LG1_2718113 C C T T C C T C T C T C C 
LG1_2718140 G G A A G G A G A G A G G 
LG1_2718148 G G T T G G T G T G T G G 
LG1_2718437 C C G G C C G C G C G C C 
LG1_2719357 T T C C T T C T C T C T T 
LG1_2719388 A A C C A A C A C A C A A 
LG1_2719416 A A G G A A G A G A G A A 
LG1_2719600 G G A A G G A G A G A G G 
LG1_2719719 A A G G A A G A G A G A A 
LG1_2719813 G G A A G G A G A G A G G 
LG1_2719833 C C T T C C T C T C T C C 
LG1_2719835 A A G G A A G A G A G A A 
LG1_2721225 T T C C T T C T C T C T T 
LG1_2721271 G G C C G G C G C G C G G 
LG1_2721303 G G A A G G A G A G A G G 
LG1_2721304 A A G G A A G A G A G A A 
LG1_2721411 T T C C T T C T C T C T T 
LG1_2721632 T T C C T T C T C T C T T 
LG1_2721640 T T C C T T C T C T C T T 
LG1_2721735 G G A A G G A G A G A G G 
LG1_2721762 C C T T C C T C T C T C C 
LG1_2723599 C C T T C C T C T C T C C 
LG1_2725009 C C T T C C T C T C T C C 
LG1_2725081 T T C C T T C T C T C T T 
LG1_2725087 T T C C T T C T C T C T T 
LG1_2725093 G G A A G G A G A G A G G 
LG1_2725112 C C T T C C T C T C T C C 
LG1_2725119 G G A A G G A G A G A G G 
LG1_2725474 C C T T C C T C T C T C C 
LG1_2727903 C C T T C C T C T C T C C 
LG1_2727926 T T C C T T C T C T C T T 
LG1_2727995 T T C C T T C T C T C T T 
LG1_2728006 A A G G A A G A G A G A A 
LG1_2728011 G G C C G G C G C G C G G 
LG1_2728131 A A C C A A C A C A C A A 
LG1_2728963 G G A A G G A G A G A G G 
LG1_2728979 C C T T C C T C T C T C C 
LG1_2730117 A A G G A A G A G A G A A 
LG1_2730172 G G C C G G C G C G C G G 
LG1_2730191 C C G G C C G C G C G C C 
LG1_2732592 A A G G A A G A G A G A A 
LG1_2733396 G G T T G G T G T G T G G 
LG1_2733487 C C T T C C T C T C T C C 
LG1_2735487 T T G G T T G T G T G T T 
LG1_2735575 A A G G A A G A G A G A A 
LG1_2735599 C C G G C C G C G C G C C 
LG1_2736153 A A G G A A G A G A G A A 
LG1_2737550 T T C C T T C T C T C T T 
LG1_2737554 C C T T C C T C T C T C C 
LG1_2739886 C C T T C C T C T C T C C 
LG1_2739889 A A C C A A C A C A C A A 
LG1_2739907 A A G G A A G A G A G A A 
LG1_2740445 A A G G A A G A G A G A A 
LG1_2740501 T T C C T T C T C T C T T 
LG1_2740565 G G A A G G A G A G A G G 
LG1_2740627 C C T T C C T C T C T C C 
LG1_2740633 C C T T C C T C T C T C C 
LG1_2740636 A A G G A A G A G A G A A 
LG1_2740898 A A G G A A G A G A G A A 
LG1_2740973 T T C C T T C T C T C T T 
LG1_2741007 C C T T C C T C T C T C C 
LG1_2741020 A A G G A A G A G A G A A 
LG1_2741042 T T A A T T A T A T A T T 
LG1_2741046 A A G G A A G A G A G A A 
LG1_2741069 A A G G A A G A G A G A A 
LG1_2741234 A A T T A A T A T A T A A 
LG1_2741282 A A G G A A G A G A G A A 
LG1_2741296 T T A A T T A T A T A T T 
LG1_2741401 A A G G A A G A G A G A A 
LG1_2741405 T T C C T T C T C T C T T 
LG1_2741448 T T A A T T A T A T A T T 
LG1_2741532 A A G G A A G A G A G A A 
LG1_2742057 C C T T C C T C T C T C C 
LG1_2742080 C C A A C C A C A C A C C 
LG1_2742095 T T A A T T A T A T A T T 
LG1_2742107 T T C C T T C T C T C T T 
LG1_2742135 C C T T C C T C T C T C C 
LG1_2742209 C C T T C C T C T C T C C 
LG1_2742239 C C T T C C T C T C T C C 
LG1_2742276 G G A A G G A G A G A G G 
LG1_2742283 G G A A G G A G A G A G G 
LG1_2742290 T T C C T T C T C T C T T 
LG1_2742329 A A G G A A G A G A G A A 
LG1_2743096 C C T T C C T C T C T C C 
LG1_2743106 C C T T C C T C T C T C C 
LG1_2743114 A A G G A A G A G A G A A 
LG1_2743141 G G A A G G A G A G A G G 
LG1_2743214 A A G G A A G A G A G A A 
LG1_2743238 G G A A G G A G A G A G G 
LG1_2743241 A A G G A A G A G A G A A 
LG1_2743246 T T C C T T C T C T C T T 
LG1_2743702 T T C C T T C T C T C T T 
LG1_2743811 C C T T C C T C T C T C C 
LG1_2744220 C C T T C C T C T C T C C 
LG1_2744276 A A G G A A G A G A G A A 
LG1_2744414 A A G G A A G A G A G A A 
LG1_2746011 A A G G A A G A G A G A A 
LG1_2746291 T T C C T T C T C T C T T 
LG1_2746324 C C T T C C T C T C T C C 
LG1_2746350 A A G G A A G A G A G A A 
LG1_2746403 T T C C T T C T C T C T T 
LG1_2746477 A A C C A A C A C A C A A 
LG1_2746522 A A G G A A G A G A G A A 
LG1_2746822 G G T T G G T G T G T G G 
LG1_2747431 T T C C T T C T C T C T T 
LG1_2747473 T T C C T T C T C T C T T 
LG1_2747482 G G A A G G A G A G A G G 
LG1_2747569 C C G G C C G C G C G C C 
LG1_2747593 G G C C G G C G C G C G G 
LG1_2747800 C C G G C C G C G C G C C 
LG1_2747980 C C G G C C G C G C G C C 
LG1_2748120 G G A A G G A G A G A G G 
LG1_2748180 A A G G A A G A G A G A A 
LG1_2748259 C C T T C C T C T C T C C 
LG1_2748883 C C T T C C T C T C T C C 
LG1_2748896 C C T T C C T C T C T C C 
LG1_2748916 C C T T C C T C T C T C C 
LG1_2748971 C C T T C C T C T C T C C 
LG1_2748999 C C T T C C T C T C T C C 
LG1_2749016 T T A A T T A T A T A T T 
LG1_2749040 C C T T C C T C T C T C C 
LG1_2749042 T T C C T T C T C T C T T 
LG1_2749043 C C T T C C T C T C T C C 
LG1_2749167 G G C C G G C G C G C G G 
LG1_2749198 C C G G C C G C G C G C C 
LG1_2749399 C C T T C C T C T C T C C 
LG1_2750356 G G A A G G A G A G A G G 
LG1_2750638 A A G G A A G A G A G A A 
LG1_2750646 A A G G A A G A G A G A A 
LG1_2750673 G G C C G G C G C G C G G 
LG1_2750813 A A G G A A G A G A G A A 
LG1_2751170 T T C C T T C T C T C T T 
LG1_2751263 A A G G A A G A G A G A A 
LG1_2751264 T T C C T T C T C T C T T 
LG1_2751325 G G A A G G A G A G A G G 
LG1_2751457 A A G G A A G A G A G A A 
LG1_2751503 G G A A G G A G A G A G G 
LG1_2751507 A A G G A A G A G A G A A 
LG1_2751516 C C T T C C T C T C T C C 
LG1_2751523 T T C C T T C T C T C T T 
LG1_2751537 C C T T C C T C T C T C C 
LG1_2751538 T T C C T T C T C T C T T 
LG1_2751681 T T C C T T C T C T C T T 
LG1_2751817 A A G G A A G A G A G A A 
LG1_2752335 C C T T C C T C T C T C C 
LG1_2752471 A A G G A A G A G A G A A 
LG1_2752581 C C T T C C T C T C T C C 
LG1_2752740 A A G G A A G A G A G A A 
LG1_2752753 T T C C T T C T C T C T T 
LG1_2752913 T T C C T T C T C T C T T 
LG1_2752916 G G A A G G A G A G A G G 
LG1_2752960 G G A A G G A G A G A G G 
LG1_2752977 T T C C T T C T C T C T T 
LG1_2753005 A A G G A A G A G A G A A 
LG1_2753130 T T C C T T C T C T C T T 
LG1_2753673 G G A A G G A G A G A G G 
LG1_2753748 C C T T C C T C T C T C C 
LG1_2753778 A A G G A A G A G A G A A 
LG1_2753863 G G A A G G A G A G A G G 
LG1_2754114 C C T T C C T C T C T C C 
LG1_2754483 C C T T C C T C T C T C C 
LG1_2754501 G G A A G G A G A G A G G 
LG1_2754504 A A G G A A G A G A G A A 
LG1_2754541 T T G G T T G T G T G T T 
LG1_2754546 T T C C T T C T C T C T T 
LG1_2754593 C C T T C C T C T C T C C 
LG1_2754712 G G A A G G A G A G A G G 
LG1_2754727 T T G G T T G T G T G T T 
LG1_2754735 C C T T C C T C T C T C C 
LG1_2754801 T T C C T T C T C T C T T 
LG1_2754821 G G A A G G A G A G A G G 
LG1_2754866 C C T T C C T C T C T C C 
LG1_2755103 G G A A G G A G A G A G G 
LG1_2755199 A A G G A A G A G A G A A 
LG1_2755218 T T C C T T C T C T C T T 
LG1_2755306 G G A A G G A G A G A G G 
LG1_2755315 A A G G A A G A G A G A A 
LG1_2755349 T T C C T T C T C T C T T 
LG1_2755357 A A T T A A T A T A T A A 
LG1_2755372 A A G G A A G A G A G A A 
LG1_2755422 G G A A G G A G A G A G G 
LG1_2755434 A A T T A A T A T A T A A 
LG1_2755441 G G A A G G A G A G A G G 
LG1_2755469 G G A A G G A G A G A G G 
LG1_2755480 G G A A G G A G A G A G G 
LG1_2755497 C C T T C C T C T C T C C 
LG1_2755499 G G A A G G A G A G A G G 
LG1_2755519 C C T T C C T C T C T C C 
LG1_2755521 C C T T C C T C T C T C C 
LG1_2755544 C C G G C C G C G C G C C 
LG1_2755552 C C T T C C T C T C T C C 
LG1_2755571 T T A A T T A T A T A T T 
LG1_2755609 C C T T C C T C T C T C C 
LG1_2755640 C C T T C C T C T C T C C 
LG1_2755642 C C T T C C T C T C T C C 
LG1_2755649 G G A A G G A G A G A G G 
LG1_2755700 C C T T C C T C T C T C C 
LG1_2755712 G G A A G G A G A G A G G 
LG1_2755725 G G A A G G A G A G A G G 
LG1_2755733 C C T T C C T C T C T C C 
LG1_2755806 A A G G A A G A G A G A A 
LG1_2755893 A A G G A A G A G A G A A 
LG1_2756972 T T C C T T C T C T C T T 
LG1_2756975 A A G G A A G A G A G A A 
LG1_2756988 A A G G A A G A G A G A A 
LG1_2757022 C C T T C C T C T C T C C 
LG1_2757029 C C T T C C T C T C T C C 
LG1_2757037 T T C C T T C T C T C T T 
LG1_2757249 T T C C T T C T C T C T T 
LG1_2757260 C C T T C C T C T C T C C 
LG1_2757302 C C T T C C T C T C T C C 
LG1_2757311 T T C C T T C T C T C T T 
LG1_2757325 A A G G A A G A G A G A A 
LG1_2757372 G G A A G G A G A G A G G 
LG1_2757437 C C T T C C T C T C T C C 
LG1_2757439 C C T T C C T C T C T C C 
LG1_2757531 G G A A G G A G A G A G G 
LG1_2758061 A A G G A A G A G A G A A 
LG1_2758074 T T A A T T A T A T A T T 
LG1_2758105 G G A A G G A G A G A G G 
LG1_2758107 G G A A G G A G A G A G G 
LG1_2758126 C C T T C C T C T C T C C 
LG1_2758180 C C T T C C T C T C T C C 
LG1_2758196 C C A A C C A C A C A C C 
LG1_2758248 G G A A G G A G A G A G G 
LG1_2758600 G G A A G G A G A G A G G 
LG1_2758624 C C T T C C T C T C T C C 
LG1_2758629 C C T T C C T C T C T C C 
LG1_2758653 A A C C A A C A C A C A A 
LG1_2758702 A A G G A A G A G A G A A 
LG1_2758748 T T A A T T A T A T A T T 
LG1_2758769 T T C C T T C T C T C T T 
LG1_2758772 T T C C T T C T C T C T T 
LG1_2758803 G G A A G G A G A G A G G 
LG1_2759112 G G A A G G A G A G A G G 
LG1_2759250 G G C C G G C G C G C G G 
LG1_2759301 T T C C T T C T C T C T T 
LG1_2759358 G G A A G G A G A G A G G 
LG1_2759631 T T C C T T C T C T C T T 
LG1_2759647 C C T T C C T C T C T C C 
LG1_2759840 C C T T C C T C T C T C C 
LG1_2759846 T T C C T T C T C T C T T 
LG1_2759855 T T C C T T C T C T C T T 
LG1_2759857 T T C C T T C T C T C T T 
LG1_2759859 T T C C T T C T C T C T T 
LG1_2759911 G G A A G G A G A G A G G 
LG1_2760686 C C T T C C T C T C T C C 
LG1_2760731 G G A A G G A G A G A G G 
LG1_2760766 A A G G A A G A G A G A A 
LG1_2760773 A A G G A A G A G A G A A 
LG1_2761358 G G A A G G A G A G A G G 
LG1_2761425 G G A A G G A G A G A G G 
LG1_2761459 C C T T C C T C T C T C C 
LG1_2761522 C C G G C C G C G C G C C 
LG1_2761796 A A G G A A G A G A G A A 
LG1_2761821 A A G G A A G A G A G A A 
LG1_2762225 G G A A G G A G A G A G G 
LG1_2762228 G G A A G G A G A G A G G 
LG1_2762276 C C T T C C T C T C T C C 
LG1_2762278 G G A A G G A G A G A G G 
LG1_2762315 C C T T C C T C T C T C C 
LG1_2762334 G G A A G G A G A G A G G 
LG1_2762388 C C G G C C G C G C G C C 
LG1_2762398 T T C C T T C T C T C T T 
LG1_2762449 G G A A G G A G A G A G G 
LG1_2762490 C C T T C C T C T C T C C 
LG1_2762497 T T G G T T G T G T G T T 
LG1_2762502 A A G G A A G A G A G A A 
LG1_2762507 A A C C A A C A C A C A A 
LG1_2762508 T T G G T T G T G T G T T 
LG1_2762547 C C T T C C T C T C T C C 
LG1_2762576 T T A A T T A T A T A T T 
LG1_2762613 T T C C T T C T C T C T T 
LG1_2762616 A A G G A A G A G A G A A 
LG1_2762686 T T C C T T C T C T C T T 
LG1_2762693 G G C C G G C G C G C G G 
LG1_2762740 T T C C T T C T C T C T T 
LG1_2762743 G G A A G G A G A G A G G 
LG1_2762769 T T C C T T C T C T C T T 
LG1_2762850 T T C C T T C T C T C T T 
LG1_2762853 G G A A G G A G A G A G G 
LG1_2762879 T T C C T T C T C T C T T 
LG1_2762952 A A G G A A G A G A G A A 
LG1_2763087 C C G G C C G C G C G C C 
LG1_2763163 G G A A G G A G A G A G G 
LG1_2763179 C C T T C C T C T C T C C 
LG1_2763189 C C T T C C T C T C T C C 
LG1_2763203 A A G G A A G A G A G A A 
LG1_2763216 C C T T C C T C T C T C C 
LG1_2763246 G G A A G G A G A G A G G 
LG1_2763334 G G A A G G A G A G A G G 
LG1_2763370 T T G G T T G T G T G T T 
LG1_2763425 T T C C T T C T C T C T T 
LG1_2763453 G G A A G G A G A G A G G 
LG1_2763455 C C T T C C T C T C T C C 
LG1_2763476 C C T T C C T C T C T C C 
LG1_2763512 G G A A G G A G A G A G G 
LG1_2763596 T T C C T T C T C T C T T 
LG1_2763977 T T C C T T C T C T C T T 
LG1_2764215 A A T T A A T A T A T A A 
LG1_2764218 T T C C T T C T C T C T T 
LG1_2764232 T T C C T T C T C T C T T 
LG1_2764394 C C G G C C G C G C G C C 
LG1_2764429 G G A A G G A G A G A G G 
LG1_2764441 T T C C T T C T C T C T T 
LG1_2764488 G G A A G G A G A G A G G 
LG1_2764987 C C G G C C G C G C G C C 
LG1_2765000 G G C C G G C G C G C G G 
LG1_2765035 A A T T A A T A T A T A A 
LG1_2765058 T T C C T T C T C T C T T 
LG1_2765059 A A G G A A G A G A G A A 
LG1_2765435 C C A A C C A C A C A C C 
LG1_2765439 G G A A G G A G A G A G G 
LG1_2765463 G G A A G G A G A G A G G 
LG1_2765496 C C T T C C T C T C T C C 
LG1_2765499 G G A A G G A G A G A G G 
LG1_2765506 C C T T C C T C T C T C C 
LG1_2765516 G G A A G G A G A G A G G 
LG1_2765547 C C T T C C T C T C T C C 
LG1_2765554 C C T T C C T C T C T C C 
LG1_2765568 A A G G A A G A G A G A A 
LG1_2765570 C C T T C C T C T C T C C 
LG1_2765575 C C G G C C G C G C G C C 
LG1_2765600 A A G G A A G A G A G A A 
LG1_2767278 G G A A G G A G A G A G G 
LG1_2767334 G G A A G G A G A G A G G 
LG1_2767492 A A G G A A G A G A G A A 
LG1_2767498 G G A A G G A G A G A G G 
LG1_2767534 G G A A G G A G A G A G G 
LG1_2767595 T T C C T T C T C T C T T 
LG1_2767605 T T C C T T C T C T C T T 
LG1_2767606 G G A A G G A G A G A G G 
LG1_2767621 C C A A C C A C A C A C C 
LG1_2767653 G G A A G G A G A G A G G 
LG1_2767681 T T C C T T C T C T C T T 
LG1_2767694 C C T T C C T C T C T C C 
LG1_2767698 C C T T C C T C T C T C C 
LG1_2767702 G G A A G G A G A G A G G 
LG1_2767721 T T C C T T C T C T C T T 
LG1_2767836 A A G G A A G A G A G A A 
LG1_2767912 A A G G A A G A G A G A A 
LG1_2767915 G G A A G G A G A G A G G 
LG1_2767918 G G A A G G A G A G A G G 
LG1_2767961 T T C C T T C T C T C T T 
LG1_2767975 A A G G A A G A G A G A A 
LG1_2768052 G G A A G G A G A G A G G 
LG1_2768055 C C G G C C G C G C G C C 
LG1_2768170 G G T T G G T G T G T G G 
LG1_2768335 C C T T C C T C T C T C C 
LG1_2768360 C C G G C C G C G C G C C 
LG1_2768393 T T C C T T C T C T C T T 
LG1_2768454 G G A A G G A G A G A G G 
LG1_2768756 T T C C T T C T C T C T T 
LG1_2768795 A A G G A A G A G A G A A 
LG1_2768804 A A G G A A G A G A G A A 
LG1_2768898 C C T T C C T C T C T C C 
LG1_2768899 T T A A T T A T A T A T T 
LG1_2768902 C C T T C C T C T C T C C 
LG1_2768960 A A G G A A G A G A G A A 
LG1_2768966 T T C C T T C T C T C T T 
LG1_2769005 A A G G A A G A G A G A A 
LG1_2769017 G G A A G G A G A G A G G 
LG1_2769021 C C T T C C T C T C T C C 
LG1_2769060 G G A A G G A G A G A G G 
LG1_2769089 A A G G A A G A G A G A A 
LG1_2769093 A A G G A A G A G A G A A 
LG1_2769244 T T C C T T C T C T C T T 
LG1_2769264 T T C C T T C T C T C T T 
LG1_2769280 C C G G C C G C G C G C C 
LG1_2769304 T T C C T T C T C T C T T 
LG1_2769319 C C T T C C T C T C T C C 
LG1_2769322 T T C C T T C T C T C T T 
LG1_2769327 C C T T C C T C T C T C C 
LG1_2769331 A A G G A A G A G A G A A 
LG1_2769525 T T C C T T C T C T C T T 
LG1_2769851 C C G G C C G C G C G C C 
LG1_2769987 T T A A T T A T A T A T T 
LG1_2770052 G G A A G G A G A G A G G 
LG1_2770612 T T A A T T A T A T A T T 
LG1_2770725 T T C C T T C T C T C T T 
LG1_2770733 T T C C T T C T C T C T T 
LG1_2770757 T T C C T T C T C T C T T 
LG1_2770760 C C T T C C T C T C T C C 
LG1_2770773 A A T T A A T A T A T A A 
LG1_2770805 T T C C T T C T C T C T T 
LG1_2770863 G G A A G G A G A G A G G 
LG1_2771097 A A G G A A G A G A G A A 
LG1_2774144 C C T T C C T C T C T C C 
LG1_2774159 A A G G A A G A G A G A A 
LG1_2774328 C C T T C C T C T C T C C 
LG1_2774573 C C T T C C T C T C T C C 
LG1_2774685 C C T T C C T C T C T C C 
LG1_2774726 T T C C T T C T C T C T T 
LG1_2774739 T T C C T T C T C T C T T 
LG1_2774768 C C T T C C T C T C T C C 
LG1_2774864 G G A A G G A G A G A G G 
LG1_2774866 T T C C T T C T C T C T T 
LG1_2774892 C C T T C C T C T C T C C 
LG1_2774898 G G A A G G A G A G A G G 
LG1_2774927 T T C C T T C T C T C T T 
LG1_2774939 G G A A G G A G A G A G G 
LG1_2774958 A A G G A A G A G A G A A 
LG1_2774960 C C G G C C G C G C G C C 
LG1_2774995 T T G G T T G T G T G T T 
LG1_2775002 A A G G A A G A G A G A A 
LG1_2775025 T T A A T T A T A T A T T 
LG1_2775033 A A G G A A G A G A G A A 
LG1_2775057 C C T T C C T C T C T C C 
LG1_2775058 A A G G A A G A G A G A A 
LG1_2775068 G G A A G G A G A G A G G 
LG1_2775073 G G A A G G A G A G A G G 
LG1_2775091 A A G G A A G A G A G A A 
LG1_2775093 G G T T G G T G T G T G G 
LG1_2775127 G G A A G G A G A G A G G 
LG1_2775148 A A G G A A G A G A G A A 
LG1_2775427 A A G G A A G A G A G A A 
LG1_2775609 G G A A G G A G A G A G G 
LG1_2775629 T T C C T T C T C T C T T 
LG1_2775761 A A G G A A G A G A G A A 
LG1_2775825 A A C C A A C A C A C A A 
LG1_2776007 T T C C T T C T C T C T T 
LG1_2776016 A A T T A A T A T A T A A 
LG1_2776019 C C T T C C T C T C T C C 
LG1_2776032 C C T T C C T C T C T C C 
LG1_2776123 A A G G A A G A G A G A A 
LG1_2776155 A A G G A A G A G A G A A 
LG1_2776178 A A C C A A C A C A C A A 
LG1_2776186 T T C C T T C T C T C T T 
LG1_2776227 C C T T C C T C T C T C C 
LG1_2776270 C C T T C C T C T C T C C 
LG1_2776309 C C T T C C T C T C T C C 
LG1_2776403 C C G G C C G C G C G C C 
LG1_2776414 A A G G A A G A G A G A A 
LG1_2776421 T T C C T T C T C T C T T 
LG1_2776456 C C T T C C T C T C T C C 
LG1_2776477 A A T T A A T A T A T A A 
LG1_2776662 T T C C T T C T C T C T T 
LG1_2776995 A A G G A A G A G A G A A 
LG1_2777048 A A G G A A G A G A G A A 
LG1_2777149 T T C C T T C T C T C T T 
LG1_2777234 A A G G A A G A G A G A A 
LG1_2777437 A A G G A A G A G A G A A 
LG1_2777455 C C T T C C T C T C T C C 
LG1_2777777 G G C C G G C G C G C G G 
LG1_2777841 C C A A C C A C A C A C C 
LG1_2777864 G G C C G G C G C G C G G 
LG1_2778156 C C T T C C T C T C T C C 
LG1_2778794 A A G G A A G A G A G A A 
LG1_2780783 A A G G A A G A G A G A A 
LG1_2785434 G G A A G G A G A G A G G 
LG1_2785661 G G T T G G T G T G T G G 
LG1_2785747 C C T T C C T C T C T C C 
LG1_2785791 A A G G A A G A G A G A A 
LG1_2785939 C C T T C C T C T C T C C 
LG1_2786011 G G A A G G A G A G A G G 
LG1_2786019 A A G G A A G A G A G A A 
LG1_2786025 G G A A G G A G A G A G G 
LG1_2786035 G G C C G G C G C G C G G 
LG1_2786074 G G A A G G A G A G A G G 
LG1_2786180 A A G G A A G A G A G A A 
LG1_2786198 G G A A G G A G A G A G G 
LG1_2786219 G G A A G G A G A G A G G 
LG1_2787043 A A G G A A G A G A G A A 
LG1_2787066 G G A A G G A G A G A G G 
LG1_2787818 A A G G A A G A G A G A A 
LG1_2788627 C C T T C C T C T C T C C 
LG1_2788696 G G A A G G A G A G A G G 
LG1_2788704 A A G G A A G A G A G A A 
LG1_2788890 T T C C T T C T C T C T T 
LG1_2789567 G G C C G G C G C G C G G 
LG1_2789632 G G A A G G A G A G A G G 
LG1_2789658 T T C C T T C T C T C T T 
LG1_2790033 C C T T C C T C T C T C C 
LG1_2791670 G G A A G G A G A G A G G 
LG1_2791684 A A G G A A G A G A G A A 
LG1_2791711 T T C C T T C T C T C T T 
LG1_2791714 A A G G A A G A G A G A A 
LG1_2791964 C C G G C C G C G C G C C 
LG1_2791970 T T C C T T C T C T C T T 
LG1_2792074 T T C C T T C T C T C T T 
LG1_2792091 A A C C A A C A C A C A A 
LG1_2792542 A A G G A A G A G A G A A 
LG1_2792555 G G A A G G A G A G A G G 
LG1_2792560 C C G G C C G C G C G C C 
LG1_2792570 A A G G A A G A G A G A A 
LG1_2792702 T T C C T T C T C T C T T 
LG1_2792735 G G A A G G A G A G A G G 
LG1_2792758 T T C C T T C T C T C T T 
LG1_2792924 T T C C T T C T C T C T T 
LG1_2793020 C C T T C C T C T C T C C 
LG1_2793046 C C T T C C T C T C T C C 
LG1_2793103 T T A A T T A T A T A T T 
LG1_2793165 T T G G T T G T G T G T T 
LG1_2793327 A A G G A A G A G A G A A 
LG1_2794682 C C T T C C T C T C T C C 
LG1_2795233 T T C C T T C T C T C T T 
LG1_2795300 C C T T C C T C T C T C C 
LG1_2795366 T T C C T T C T C T C T T 
LG1_2795546 A A G G A A G A G A G A A 
LG1_2796231 G G A A G G A G A G A G G 
LG1_2796668 A A G G A A G A G A G A A 
LG1_2796685 A A G G A A G A G A G A A 
LG1_2796705 T T G G T T G T G T G T T 
LG1_2796726 A A G G A A G A G A G A A 
LG1_2796852 C C G G C C G C G C G C C 
LG1_2797394 T T C C T T C T C T C T T 
LG1_2797396 T T G G T T G T G T G T T 
LG1_2797410 A A T T A A T A T A T A A 
LG1_2797413 A A G G A A G A G A G A A 
LG1_2797456 G G A A G G A G A G A G G 
LG1_2797512 G G A A G G A G A G A G G 
LG1_2797599 A A G G A A G A G A G A A 
LG1_2797622 G G C C G G C G C G C G G 
LG1_2797665 A A T T A A T A T A T A A 
LG1_2797703 C C T T C C T C T C T C C 
LG1_2797729 A A G G A A G A G A G A A 
LG1_2797732 C C T T C C T C T C T C C 
LG1_2797748 G G A A G G A G A G A G G 
LG1_2797780 T T C C T T C T C T C T T 
LG1_2797796 C C T T C C T C T C T C C 
LG1_2797804 A A C C A A C A C A C A A 
LG1_2797806 T T G G T T G T G T G T T 
LG1_2797832 C C T T C C T C T C T C C 
LG1_2797836 T T C C T T C T C T C T T 
LG1_2797925 A A G G A A G A G A G A A 
LG1_2798013 C C A A C C A C A C A C C 
LG1_2798014 T T C C T T C T C T C T T 
LG1_2798045 T T C C T T C T C T C T T 
LG1_2798059 T T C C T T C T C T C T T 
LG1_2798076 T T C C T T C T C T C T T 
LG1_2798081 T T C C T T C T C T C T T 
LG1_2798182 A A G G A A G A G A G A A 
LG1_2798253 G G A A G G A G A G A G G 
LG1_2798261 G G A A G G A G A G A G G 
LG1_2798266 T T C C T T C T C T C T T 
LG1_2798280 G G A A G G A G A G A G G 
LG1_2798305 T T A A T T A T A T A T T 
LG1_2798318 T T A A T T A T A T A T T 
LG1_2798345 T T C C T T C T C T C T T 
LG1_2798390 G G A A G G A G A G A G G 
LG1_2798411 A A G G A A G A G A G A A 
LG1_2798439 T T C C T T C T C T C T T 
LG1_2798512 C C G G C C G C G C G C C 
LG1_2798542 G G A A G G A G A G A G G 
LG1_2798625 T T G G T T G T G T G T T 
LG1_2798641 G G A A G G A G A G A G G 
LG1_2798667 T T A A T T A T A T A T T 
LG1_2798690 G G T T G G T G T G T G G 
LG1_2798705 G G C C G G C G C G C G G 
LG1_2798759 G G A A G G A G A G A G G 
LG1_2798760 C C T T C C T C T C T C C 
LG1_2798797 T T C C T T C T C T C T T 
LG1_2799018 T T C C T T C T C T C T T 
LG1_2799098 A A G G A A G A G A G A A 
LG1_2799600 T T C C T T C T C T C T T 
LG1_2799635 T T C C T T C T C T C T T 
LG1_2799690 T T C C T T C T C T C T T 
LG1_2799738 T T C C T T C T C T C T T 
LG1_2799754 A A C C A A C A C A C A A 
LG1_2799765 T T C C T T C T C T C T T 
LG1_2799767 T T C C T T C T C T C T T 
LG1_2799768 A A G G A A G A G A G A A 
LG1_2799789 G G A A G G A G A G A G G 
LG1_2799791 G G A A G G A G A G A G G 
LG1_2799807 A A G G A A G A G A G A A 
LG1_2800460 A A G G A A G A G A G A A 
LG1_2801649 T T C C T T C T C T C T T 
LG1_2801937 C C G G C C G C G C G C C 
LG1_2802664 A A G G A A G A G A G A A 
LG1_2802666 A A T T A A T A T A T A A 
LG1_2802746 C C T T C C T C T C T C C 
LG1_2802766 G G A A G G A G A G A G G 
LG1_2802839 C C T T C C T C T C T C C 
LG1_2802841 A A G G A A G A G A G A A 
LG1_2802844 A A G G A A G A G A G A A 
LG1_2802962 A A G G A A G A G A G A A 
LG1_2802999 A A G G A A G A G A G A A 
LG1_2803310 A A G G A A G A G A G A A 
LG1_2803487 A A G G A A G A G A G A A 
LG1_2803712 T T C C T T C T C T C T T 
LG1_2803972 C C T T C C T C T C T C C 
LG1_2804200 T T C C T T C T C T C T T 
LG1_2804254 G G A A G G A G A G A G G 
LG1_2804316 G G A A G G A G A G A G G 
LG1_2805002 A A G G A A G A G A G A A 
LG1_2805014 A A G G A A G A G A G A A 
LG1_2805203 C C T T C C T C T C T C C 
LG1_2805425 G G A A G G A G A G A G G 
LG1_2805566 C C T T C C T C T C T C C 
LG1_2805583 A A C C A A C A C A C A A 
LG1_2805618 G G C C G G C G C G C G G 
LG1_2806079 A A G G A A G A G A G A A 
LG1_2806139 G G C C G G C G C G C G G 
LG1_2806616 C C T T C C T C T C T C C 
LG1_2806677 T T C C T T C T C T C T T 
LG1_2806745 A A G G A A G A G A G A A 
LG1_2806858 A A G G A A G A G A G A A 
LG1_2806979 T T C C T T C T C T C T T 
LG1_2807004 A A G G A A G A G A G A A 
LG1_2807479 A A G G A A G A G A G A A 
LG1_2807540 G G T T G G T G T G T G G 
LG1_2808417 A A G G A A G A G A G A A 
LG1_2809252 T T C C T T C T C T C T T 
LG1_2809284 T T C C T T C T C T C T T 
LG1_2811422 T T C C T T C T C T C T T 
LG1_2811466 A A G G A A G A G A G A A 
LG1_2811623 T T C C T T C T C T C T T 
LG1_2811792 G G A A G G A G A G A G G 
LG1_2811862 A A G G A A G A G A G A A 
LG1_2811896 C C T T C C T C T C T C C 
LG1_2812323 G G A A G G A G A G A G G 
LG1_2812393 C C T T C C T C T C T C C 
LG1_2812454 G G A A G G A G A G A G G 
LG1_2815020 G G A A G G A G A G A G G 
LG1_2816540 A A G G A A G A G A G A A 
LG1_2816984 C C T T C C T C T C T C C 
LG1_2817041 T T C C T T C T C T C T T 
LG1_2818118 T T C C T T C T C T C T T 
LG1_2818344 G G A A G G A G A G A G G 
LG1_2818346 A A G G A A G A G A G A A 
LG1_2819048 G G A A G G A G A G A G G 
LG1_2819050 G G A A G G A G A G A G G 
LG1_2819232 A A G G A A G A G A G A A 
LG1_2819306 C C A A C C A C A C A C C 
LG1_2819360 A A G G A A G A G A G A A 
LG1_2819441 A A G G A A G A G A G A A 
LG1_2819880 C C T T C C T C T C T C C 
LG1_2819884 A A G G A A G A G A G A A 
LG1_2823042 G G A A G G A G A G A G G 
LG1_2823693 A A T T A A T A T A T A A 
LG1_2823991 A A G G A A G A G A G A A 
LG1_2828976 C C G G C C G C G C G C C 
LG1_2828983 C C T T C C T C T C T C C 
LG1_2829729 C C T T C C T C T C T C C 
LG1_2850230 A A G G A A G A G A G A A 
LG1_2886388 C C T T C C T C T C T C C 
LG1_2886637 T T C C T T C T C T C T T 
LG1_2887320 G G A A G G A G A G A G G 
LG1_2887354 A A G G A A G A G A G A A 
LG1_2889385 T T C C T T C T C T C T T 
LG1_2889686 A A G G A A G A G A G A A 
LG1_2889982 A A G G A A G A G A G A A 
LG1_2890411 A A C C A A C A C A C A A 
LG1_2890708 C C T T C C T C T C T C C 
LG1_2891438 C C T T C C T C T C T C C 
LG1_2891609 T T C C T T C T C T C T T 
LG1_2891636 A A G G A A G A G A G A A 
LG1_2893409 G G A A G G A G A G A G G 
LG1_2894127 A A G G A A G A G A G A A 
LG1_2894172 G G A A G G A G A G A G G 
LG1_2894572 G G A A G G A G A G A G G 
LG1_2895349 A A G G A A G A G A G A A 
LG1_2895613 G G A A G G A G A G A G G 
LG1_2895763 T T C C T T C T C T C T T 
LG1_2896296 T T A A T T A T A T A T T 
LG1_2896363 A A G G A A G A G A G A A 
LG1_2896384 A A G G A A G A G A G A A 
LG1_2896461 T T C C T T C T C T C T T 
LG1_2896591 T T C C T T C T C T C T T 
LG1_2896600 A A G G A A G A G A G A A 
LG1_2896611 C C T T C C T C T C T C C 
LG1_2896640 G G A A G G A G A G A G G 
LG1_2896668 C C G G C C G C G C G C C 
LG1_2896803 A A T T A A T A T A T A A 
LG1_2896811 T T A A T T A T A T A T T 
LG1_2896866 T T C C T T C T C T C T T 
LG1_2896881 G G A A G G A G A G A G G 
LG1_2896902 T T G G T T G T G T G T T 
LG1_2896959 A A G G A A G A G A G A A 
LG1_2897121 G G C C G G C G C G C G G 
LG1_2897138 T T C C T T C T C T C T T 
LG1_2897179 G G A A G G A G A G A G G 
LG1_2897222 C C G G C C G C G C G C C 
LG1_2897478 C C T T C C T C T C T C C 
LG1_2897507 T T C C T T C T C T C T T 
LG1_2897895 C C A A C C A C A C A C C 
LG1_2898002 G G A A G G A G A G A G G 
LG1_2898255 A A G G A A G A G A G A A 
LG1_2898386 A A G G A A G A G A G A A 
LG1_2898450 A A G G A A G A G A G A A 
LG1_2899386 A A G G A A G A G A G A A 
LG1_2899707 T T C C T T C T C T C T T 
LG1_2899724 A A G G A A G A G A G A A 
LG1_2899728 T T C C T T C T C T C T T 
LG1_2899734 T T C C T T C T C T C T T 
LG1_2899738 A A G G A A G A G A G A A 
LG1_2899774 C C T T C C T C T C T C C 
LG1_2899797 C C G G C C G C G C G C C 
LG1_2899802 C C T T C C T C T C T C C 
LG1_2899844 T T C C T T C T C T C T T 
LG1_2899902 C C T T C C T C T C T C C 
LG1_2899929 A A T T A A T A T A T A A 
LG1_2899930 C C T T C C T C T C T C C 
LG1_2899940 G G C C G G C G C G C G G 
LG1_2899941 G G A A G G A G A G A G G 
LG1_2899944 C C T T C C T C T C T C C 
LG1_2899946 T T C C T T C T C T C T T 
LG1_2899952 T T C C T T C T C T C T T 
LG1_2900019 G G A A G G A G A G A G G 
LG1_2905032 T T A A T T A T A T A T T 
LG1_2905066 A A G G A A G A G A G A A 
LG1_2905331 C C T T C C T C T C T C C 
LG1_2905423 G G C C G G C G C G C G G 
LG1_2905480 C C T T C C T C T C T C C 
LG1_2905594 T T C C T T C T C T C T T 
LG1_2905617 G G A A G G A G A G A G G 
LG1_2905659 A A G G A A G A G A G A A 
LG1_2905662 T T C C T T C T C T C T T 
LG1_2905663 A A G G A A G A G A G A A 
LG1_2905709 T T C C T T C T C T C T T 
LG1_2905714 C C T T C C T C T C T C C 
LG1_2905793 C C T T C C T C T C T C C 
LG1_2905810 T T C C T T C T C T C T T 
LG1_2906196 T T C C T T C T C T C T T 
LG1_2907130 G G A A G G A G A G A G G 
LG1_2907635 A A G G A A G A G A G A A 
LG1_2907683 C C T T C C T C T C T C C 
LG1_2907785 C C T T C C T C T C T C C 
LG1_2907801 C C T T C C T C T C T C C 
LG1_2907822 G G C C G G C G C G C G G 
LG1_2909468 C C T T C C T C T C T C C 
LG1_2909781 C C G G C C G C G C G C C 
LG1_2909798 T T C C T T C T C T C T T 
LG1_2909865 G G A A G G A G A G A G G 
LG1_2909905 A A G G A A G A G A G A A 
LG1_2909916 A A C C A A C A C A C A A 
LG1_2910029 C C T T C C T C T C T C C 
LG1_2910053 G G A A G G A G A G A G G 
LG1_2910108 C C T T C C T C T C T C C 
LG1_2910109 G G A A G G A G A G A G G 
LG1_2910231 C C T T C C T C T C T C C 
LG1_2910413 T T C C T T C T C T C T T 
LG1_2910819 A A G G A A G A G A G A A 
LG1_2910878 C C T T C C T C T C T C C 
LG1_2910927 C C T T C C T C T C T C C 
LG1_2910940 T T C C T T C T C T C T T 
LG1_2911005 C C T T C C T C T C T C C 
LG1_2911195 C C A A C C A C A C A C C 
LG1_2911329 C C T T C C T C T C T C C 
LG1_2911421 C C G G C C G C G C G C C 
LG1_2911423 T T C C T T C T C T C T T 
LG1_2911435 C C T T C C T C T C T C C 
LG1_2912228 T T C C T T C T C T C T T 
LG1_2912242 T T C C T T C T C T C T T 
LG1_2912250 A A G G A A G A G A G A A 
LG1_2912283 G G A A G G A G A G A G G 
LG1_2912306 G G A A G G A G A G A G G 
LG1_2912336 A A G G A A G A G A G A A 
LG1_2912342 C C T T C C T C T C T C C 
LG1_2912362 T T C C T T C T C T C T T 
LG1_2912373 G G A A G G A G A G A G G 
LG1_2912380 G G A A G G A G A G A G G 
LG1_2912448 G G A A G G A G A G A G G 
LG1_2912487 A A G G A A G A G A G A A 
LG1_2912493 A A G G A A G A G A G A A 
LG1_2912497 A A G G A A G A G A G A A 
LG1_2912504 C C T T C C T C T C T C C 
LG1_2912537 T T C C T T C T C T C T T 
LG1_2912557 A A G G A A G A G A G A A 
LG1_2912892 T T C C T T C T C T C T T 
LG1_2912895 T T C C T T C T C T C T T 
LG1_2913333 C C T T C C T C T C T C C 
LG1_2913336 C C T T C C T C T C T C C 
LG1_2913344 C C T T C C T C T C T C C 
LG1_2913399 C C T T C C T C T C T C C 
LG1_2913408 A A T T A A T A T A T A A 
LG1_2913418 C C G G C C G C G C G C C 
LG1_2913419 C C T T C C T C T C T C C 
LG1_2913436 G G A A G G A G A G A G G 
LG1_2913468 T T C C T T C T C T C T T 
LG1_2913610 A A G G A A G A G A G A A 
LG1_2913809 G G A A G G A G A G A G G 
LG1_2913810 T T C C T T C T C T C T T 
LG1_2913820 C C T T C C T C T C T C C 
LG1_2913928 C C T T C C T C T C T C C 
LG1_2913930 T T C C T T C T C T C T T 
LG1_2913947 T T G G T T G T G T G T T 
LG1_2913980 C C T T C C T C T C T C C 
LG1_2916048 G G A A G G A G A G A G G 
LG1_2916671 G G T T G G T G T G T G G 
LG1_2922173 A A G G A A G A G A G A A 
LG1_2922496 A A G G A A G A G A G A A 
LG1_2925210 G G A A G G A G A G A G G 
LG1_2925275 C C T T C C T C T C T C C 
LG1_2925303 A A G G A A G A G A G A A 
LG1_2928733 T T C C T T C T C T C T T 
LG1_2928753 C C T T C C T C T C T C C 
LG1_2928776 C C T T C C T C T C T C C 
LG1_2930714 C C T T C C T C T C T C C 
LG1_2931275 T T T C T T C T C T C T T 
LG1_2931428 T T T C T T C T C T C T T 
LG1_2932182 T T T A T T A T A T A T T 
LG1_2932187 C C C T C C T C T C T C C 
LG1_2932282 A A A C A A C A C A C A A 
LG1_2932387 T T T C T T C T C T C T T 
LG1_2932398 T T T C T T C T C T C T T 
LG1_2932897 G G G A G G A G A G A G G 
LG1_2933049 A A A G A A G A G A G A A 
LG1_2933050 C C C T C C T C T C T C C 
LG1_2933159 A A A G A A G A G A G A A 
LG1_2933179 A A A G A A G A G A G A A 
LG1_2933468 T T T C T T C T C T C T T 
LG1_2935094 A A A G A A G A G A G A A 
LG1_2935098 G G G A G G A G A G A G G 
LG1_2935878 A A A G A A G A G A G A A 
LG1_2935898 T T T C T T C T C T C T T 
LG1_2935997 A A A C A A C A C A C A A 
LG1_2936439 T T T C T T C T C T C T T 
LG1_2938723 T T T C T T C T C T C T T 
LG1_2938726 C C C T C C T C T C T C C 
LG1_2938864 G G G A G G A G A G A G G 
LG1_2938865 C C C A C C A C A C A C C 
LG1_2939036 G G G T G G T G T G T G G 
LG1_2939037 A A A C A A C A C A C A A 
LG1_2939040 G G G A G G A G A G A G G 
LG1_2939097 T T T C T T C T C T C T T 
LG1_2939124 G G G A G G A G A G A G G 
LG1_2939131 A A A G A A G A G A G A A 
LG1_2939161 T T T C T T C T C T C T T 
LG1_2939246 T T T G T T G T G T G T T 
LG1_2939247 C C C A C C A C A C A C C 
LG1_2939297 A A A G A A G A G A G A A 
LG1_2941151 C C C T C C T C T C T C C 
LG1_2941278 T T T C T T C T C T C T T 
LG1_2941283 T T T C T T C T C T C T T 
LG1_2941284 T T T G T T G T G T G T T 
LG1_2941328 A A A T A A T A T A T A A 
LG1_2941357 C C C T C C T C T C T C C 
LG1_2941402 A A A C A A C A C A C A A 
LG1_2941409 G G G C G G C G C G C G G 
LG1_2941433 A A A T A A T A T A T A A 
LG1_2941434 C C C G C C G C G C G C C 
LG1_2941573 T T T C T T C T C T C T T 
LG1_2942022 T T T C T T C T C T C T T 
LG1_2942213 T T T C T T C T C T C T T 
LG1_2942236 G G G A G G A G A G A G G 
LG1_2942343 G G G T G G T G T G T G G 
LG1_2942488 A A A G A A G A G A G A A 
LG1_2942866 G G G A G G A G A G A G G 
LG1_2942908 C C C A C C A C A C A C C 
LG1_2942992 C C C A C C A C A C A C C 
LG1_2942994 A A A G A A G A G A G A A 
LG1_2943025 A A A G A A G A G A G A A 
LG1_2943026 A A A G A A G A G A G A A 
LG1_2943027 T T T C T T C T C T C T T 
LG1_2943051 T T T C T T C T C T C T T 
LG1_2943190 T T T C T T C T C T C T T 
LG1_2943371 C C C T C C T C T C T C C 
LG1_2943375 C C C T C C T C T C T C C 
LG1_2943478 C C C T C C T C T C T C C 
LG1_2943764 C C C T C C T C T C T C C 
LG1_2943791 G G G A G G A G A G A G G 
LG1_2943830 G G G A G G A G A G A G G 
LG1_2943837 A A A G A A G A G A G A A 
LG1_2943887 G G G A G G A G A G A G G 
LG1_2943922 T T T C T T C T C T C T T 
LG1_2943991 C C C T C C T C T C T C C 
LG1_2944216 C C C A C C A C A C A C C 
LG1_2944299 G G G A G G A G A G A G G 
LG1_2944511 A A A G A A G A G A G A A 
LG1_2944771 A A A G A A G A G A G A A 
LG1_2945331 A A A G A A G A G A G A A 
LG1_2945547 T T T C T T C T C T C T T 
LG1_2945551 G G G A G G A G A G A G G 
LG1_2945664 C C C T C C T C T C T C C 
LG1_2947210 A A A G A A G A G A G A A 
LG1_2947532 T T T C T T C T C T C T T 
LG1_2947630 C C C T C C T C T C T C C 
LG1_2948244 C C C T C C T C T C T C C 
LG1_2948315 G G G C G G C G C G C G G 
LG1_2948317 T T T G T T G T G T G T T 
LG1_2948346 A A A G A A G A G A G A A 
LG1_2948377 G G G A G G A G A G A G G 
LG1_2948437 A A A G A A G A G A G A A 
LG1_2948447 C C C T C C T C T C T C C 
LG1_2948485 T T T C T T C T C T C T T 
LG1_2948509 A A A G A A G A G A G A A 
LG1_2948576 A A A T A A T A T A T A A 
LG1_2948631 A A A G A A G A G A G A A 
LG1_2948647 C C C T C C T C T C T C C 
LG1_2948667 G G G A G G A G A G A G G 
LG1_2948781 C C C T C C T C T C T C C 
LG1_2948929 T T T C T T C T C T C T T 
LG1_2949414 T T T C T T C T C T C T T 
LG1_2949428 G G G A G G A G A G A G G 
LG1_2949436 T T T C T T C T C T C T T 
LG1_2949493 A A A G A A G A G A G A A 
LG1_2949620 G G G A G G A G A G A G G 
LG1_2949637 T T T C T T C T C T C T T 
LG1_2949710 G G G T G G T G T G T G G 
LG1_2950097 C C C T C C T C T C T C C 
LG1_2950356 T T T C T T C T C T C T T 
LG1_2950421 T T T C T T C T C T C T T 
LG1_2950908 T T T C T T C T C T C T T 
LG1_2950988 G G G A G G A G A G A G G 
LG1_2951073 A A A G A A G A G A G A A 
LG1_2951543 C C C T C C T C T C T C C 
LG1_2951894 G G G C G G C G C G C G G 
LG1_2952063 G G G A G G A G A G A G G 
LG1_2952461 C C C A C C A C A C A C C 
LG1_2952499 G G G A G G A G A G A G G 
LG1_2955090 T T T A T T A T A T A T T 
LG1_2959494 G G G A G G A G A G A G G 
LG1_2960485 G G G C G G C G C G C G G 
LG1_2960631 G G G A G G A G A G A G G 
LG1_2960635 A A A C A A C A C A C A A 
LG1_2961502 A A A G A A G A G A G A A 
LG1_2962777 T T T C T T C T C T C T T 
LG1_2962942 T T T A T T A T A T A T T 
LG1_2963012 C C C T C C T C T C T C C 
LG1_2963292 A A A G A A G A G A G A A 
LG1_2963594 G G G C G G C G C G C G G 
LG1_2964903 T T T C T T C T C T C T T 
LG1_2964904 C C C T C C T C T C T C C 
LG1_2965471 C C C T C C T C T C T C C 
LG1_2965490 A A A G A A G A G A G A A 
LG1_2965493 C C C G C C G C G C G C C 
LG1_2965513 T T T C T T C T C T C T T 
LG1_2965545 A A A G A A G A G A G A A 
LG1_2968679 A A A C A A C A C A C A A 
LG1_2968761 G G G C G G C G C G C G G 
LG1_2968974 C C C T C C T C T C T C C 
LG1_2969556 G G G A G G A G A G A G G 
LG1_2970659 T T T A T T A T A T A T T 
LG1_2970846 C C C T C C T C T C T C C 
LG1_2970872 G G G A G G A G A G A G G 
LG1_2971129 C C C T C C T C T C T C C 
LG1_2971160 A A A G A A G A G A G A A 
LG1_2971304 A A A G A A G A G A G A A 
LG1_2971390 A A A G A A G A G A G A A 
LG1_2971793 T T T C T T C T C T C T T 
LG1_2971953 A A A G A A G A G A G A A 
LG1_2971959 A A A G A A G A G A G A A 
LG1_2972075 G G G A G G A G A G A G G 
LG1_2972087 A A A G A A G A G A G A A 
LG1_2972192 G G G A G G A G A G A G G 
LG1_2974686 G G G A G G A G A G A G G 
LG1_2974951 A A A G A A G A G A G A A 
LG1_2979228 A A A G A A G A G A G A A 
LG1_2979260 A A A G A A G A G A G A A 
LG1_2979392 T T T C T T C T C T C T T 
LG1_2979612 T T T C T T C T C T C T T 
LG1_2980894 C C C T C C T C T C T C C 
LG1_2980902 T T T C T T C T C T C T T 
LG1_2981153 G G G A G G A G A G A G G 
LG1_2981216 C C C T C C T C T C T C C 
LG1_2983491 G G G A G G A G A G A G G 
LG1_2988116 A A A G A A G A G A G A A 
LG1_2988120 T T T C T T C T C T C T T 
LG1_2988124 C C C T C C T C T C T C C 
LG1_2988268 G G G A G G A G A G A G G 
LG1_2988296 C C C T C C T C T C T C C 
LG1_2988310 G G G A G G A G A G A G G 
LG1_2988318 A A A T A A T A T A T A A 
LG1_2988348 T T T C T T C T C T C T T 
LG1_2988417 C C C T C C T C T C T C C 
LG1_2988432 G G G A G G A G A G A G G 
LG1_2991724 C C C T C C T C T C T C C 
LG1_2993883 T T T C T T C T C T C T T 
LG1_2995100 A A A G A A G A G A G A A 
LG1_2995126 G G G A G G A G A G A G G 
LG1_2995142 G G G A G G A G A G A G G 
LG1_2995185 A A A G A A G A G A G A A 
LG1_2995189 T T T C T T C T C T C T T 
LG1_2995201 T T T C T T C T C T C T T 
LG1_2995217 A A A G A A G A G A G A A 
LG1_2995286 T T T A T T A T A T A T T 
LG1_2995292 T T T C T T C T C T C T T 
LG1_2995293 A A A G A A G A G A G A A 
LG1_2995316 G G G A G G A G A G A G G 
LG1_2995370 T T T C T T C T C T C T T 
LG1_2995380 T T T C T T C T C T C T T 
LG1_2995385 C C C T C C T C T C T C C 
LG1_2995422 C C C T C C T C T C T C C 
LG1_2995427 T T T C T T C T C T C T T 
LG1_2996134 G G G A G G A G A G A G G 
LG1_2996137 T T T A T T A T A T A T T 
LG1_2996645 A A A G A A G A G A G A A 
LG1_2996708 T T T C T T C T C T C T T 
LG1_2996713 T T T C T T C T C T C T T 
LG1_2997216 A A A G A A G A G A G A A 
LG1_2997267 T T T C T T C T C T C T T 
LG1_2997268 A A A G A A G A G A G A A 
LG1_2997274 T T T C T T C T C T C T T 
LG1_2997343 A A A T A A T A T A T A A 
LG1_2997356 T T T C T T C T C T C T T 
LG1_2997366 A A A C A A C A C A C A A 
LG1_2997407 T T T C T T C T C T C T T 
LG1_3000099 G G G A G G A G A G A G G 
LG1_3002019 A A A G A A G A G A G A A 
LG1_3002261 G G G A G G A G A G A G G 
LG1_3002264 G G G C G G C G C G C G G 
LG1_3002271 A A A G A A G A G A G A A 
LG1_3003010 T T T C T T C T C T C T T 
LG1_3004479 T T T C T T C T C T C T T 
LG1_3004554 T T T C T T C T C T C T T 
LG1_3004563 T T T C T T C T C T C T T 
LG1_3004580 A A A G A A G A G A G A A 
LG1_3004581 G G G A G G A G A G A G G 
LG1_3004590 G G G A G G A G A G A G G 
LG1_3004629 C C C A C C A C A C A C C 
LG1_3004637 G G G A G G A G A G A G G 
LG1_3004655 A A A G A A G A G A G A A 
LG1_3004656 T T T C T T C T C T C T T 
LG1_3004662 G G G A G G A G A G A G G 
LG1_3004944 T T T C T T C T C T C T T 
LG1_3008331 A A A G A A G A G A G A A 
LG1_3008372 A A A G A A G A G A G A A 
LG1_3008382 G G G A G G A G A G A G G 
LG1_3008475 T T T C T T C T C T C T T 
LG1_3008542 C C C T C C T C T C T C C 
LG1_3008751 C C C T C C T C T C T C C 
LG1_3008843 C C C T C C T C T C T C C 
LG1_3008844 T T T C T T C T C T C T T 
LG1_3008847 A A A G A A G A G A G A A 
LG1_3008853 G G G A G G A G A G A G G 
LG1_3008857 T T T C T T C T C T C T T 
LG1_3008861 C C C T C C T C T C T C C 
LG1_3008915 T T T C T T C T C T C T T 
LG1_3009220 T T T C T T C T C T C T T 
LG1_3009248 G G G A G G A G A G A G G 
LG1_3009252 G G G A G G A G A G A G G 
LG1_3009259 A A A G A A G A G A G A A 
LG1_3010459 G G G A G G A G A G A G G 
LG1_3010545 G G G A G G A G A G A G G 
LG1_3010769 T T T C T T C T C T C T T 
LG1_3011334 G G G T G G T G T G T G G 
LG1_3011361 A A A G A A G A G A G A A 
LG1_3011402 C C C T C C T C T C T C C 
LG1_3011417 C C C T C C T C T C T C C 
LG1_3011464 C C C T C C T C T C T C C 
LG1_3011490 C C C T C C T C T C T C C 
LG1_3011500 T T T C T T C T C T C T T 
LG1_3011514 C C C T C C T C T C T C C 
LG1_3011611 G G G A G G A G A G A G G 
LG1_3011624 A A A T A A T A T A T A A 
LG1_3011636 C C C T C C T C T C T C C 
LG1_3011810 A A A G A A G A G A G A A 
LG1_3011826 C C C T C C T C T C T C C 
LG1_3011844 C C C T C C T C T C T C C 
LG1_3011853 G G G A G G A G A G A G G 
LG1_3011861 A A A G A A G A G A G A A 
LG1_3011905 C C C T C C T C T C T C C 
LG1_3011965 T T T A T T A T A T A T T 
LG1_3011967 G G G T G G T G T G T G G 
LG1_3012055 G G G C G G C G C G C G G 
LG1_3012067 G G G A G G A G A G A G G 
LG1_3012102 G G G T G G T G T G T G G 
LG1_3012153 G G G C G G C G C G C G G 
LG1_3012529 A A A G A A G A G A G A A 
LG1_3012578 T T T C T T C T C T C T T 
LG1_3012614 C C C T C C T C T C T C C 
LG1_3012631 G G G A G G A G A G A G G 
LG1_3012638 T T T C T T C T C T C T T 
LG1_3012674 C C C T C C T C T C T C C 
LG1_3012678 C C C T C C T C T C T C C 
LG1_3012682 G G G A G G A G A G A G G 
LG1_3012757 A A A T A A T A T A T A A 
LG1_3012794 C C C T C C T C T C T C C 
LG1_3012963 T T T C T T C T C T C T T 
LG1_3013108 A A A T A A T A T A T A A 
LG1_3013138 G G G C G G C G C G C G G 
LG1_3013148 A A A G A A G A G A G A A 
LG1_3013206 C C C T C C T C T C T C C 
LG1_3013231 A A A G A A G A G A G A A 
LG1_3013251 G G G A G G A G A G A G G 
LG1_3014035 C C C T C C T C T C T C C 
LG1_3014064 G G G A G G A G A G A G G 
LG1_3014069 C C C T C C T C T C T C C 
LG1_3014090 C C C T C C T C T C T C C 
LG1_3014321 T T T C T T C T C T C T T 
LG1_3014421 T T T G T T G T G T G T T 
LG1_3014478 G G G A G G A G A G A G G 
LG1_3014488 G G G A G G A G A G A G G 
LG1_3014752 C C C G C C G C G C G C C 
LG1_3014962 G G G A G G A G A G A G G 
LG1_3015832 T T T C T T C T C T C T T 
LG1_3015872 G G G T G G T G T G T G G 
LG1_3015982 C C C T C C T C T C T C C 
LG1_3016109 C C C T C C T C T C T C C 
LG1_3016138 G G G A G G A G A G A G G 
LG1_3016152 G G G A G G A G A G A G G 
LG1_3016176 C C C T C C T C T C T C C 
LG1_3016201 T T T C T T C T C T C T T 
LG1_3016510 C C C T C C T C T C T C C 
LG1_3016545 C C C T C C T C T C T C C 
LG1_3016726 C C C T C C T C T C T C C 
LG1_3016752 G G G C G G C G C G C G G 
LG1_3016771 G G G A G G A G A G A G G 
LG1_3016834 G G G C G G C G C G C G G 
LG1_3016835 A A A G A A G A G A G A A 
LG1_3016840 G G G A G G A G A G A G G 
LG1_3016968 C C C T C C T C T C T C C 
LG1_3017025 T T T C T T C T C T C T T 
LG1_3017070 C C C G C C G C G C G C C 
LG1_3017166 C C C T C C T C T C T C C 
LG1_3017167 A A A G A A G A G A G A A 
LG1_3017175 T T T C T T C T C T C T T 
LG1_3017218 T T T C T T C T C T C T T 
LG1_3017361 T T T C T T C T C T C T T 
LG1_3017536 A A A G A A G A G A G A A 
LG1_3017538 C C C T C C T C T C T C C 
LG1_3017605 C C C T C C T C T C T C C 
LG1_3017654 G G G A G G A G A G A G G 
LG1_3017683 G G G A G G A G A G A G G 
LG1_3017714 A A A T A A T A T A T A A 
LG1_3018340 C C C T C C T C T C T C C 
LG1_3018505 G G G A G G A G A G A G G 
LG1_3018546 A A A G A A G A G A G A A 
LG1_3019219 G G G A G G A G A G A G G 
LG1_3019254 A A A G A A G A G A G A A 
LG1_3019267 T T T C T T C T C T C T T 
LG1_3019277 A A A G A A G A G A G A A 
LG1_3019293 G G G A G G A G A G A G G 
LG1_3019316 G G G C G G C G C G C G G 
LG1_3019462 C C C T C C T C T C T C C 
LG1_3019463 G G G A G G A G A G A G G 
LG1_3019521 C C C A C C A C A C A C C 
LG1_3019602 A A A G A A G A G A G A A 
LG1_3019711 G G G A G G A G A G A G G 
LG1_3020045 C C C T C C T C T C T C C 
LG1_3020088 A A A G A A G A G A G A A 
LG1_3020199 T T T G T T G T G T G T T 
LG1_3020310 G G G A G G A G A G A G G 
LG1_3020348 A A A T A A T A T A T A A 
LG1_3020379 A A A G A A G A G A G A A 
LG1_3020439 C C C G C C G C G C G C C 
LG1_3020440 T T T C T T C T C T C T T 
LG1_3020448 A A A G A A G A G A G A A 
LG1_3020467 T T T C T T C T C T C T T 
LG1_3020495 G G G A G G A G A G A G G 
LG1_3021218 G G G A G G A G A G A G G 
LG1_3021233 T T T C T T C T C T C T T 
LG1_3021404 T T T G T T G T G T G T T 
LG1_3021628 A A A G A A G A G A G A A 
LG1_3022802 T T T C T T C T C T C T T 
LG1_3023759 A A A G A A G A G A G A A 
LG1_3024505 G G G C G G C G C G C G G 
LG1_3024524 C C C T C C T C T C T C C 
LG1_3024722 A A A G A A G A G A G A A 
LG1_3024864 G G G T G G T G T G T G G 
LG1_3024913 A A A C A A C A C A C A A 
LG1_3025007 T T T G T T G T G T G T T 
LG1_3025244 G G G A G G A G A G A G G 
LG1_3025531 T T T C T T C T C T C T T 
LG1_3025664 T T T C T T C T C T C T T 
LG1_3025700 G G G C G G C G C G C G G 
LG1_3025972 G G G T G G T G T G T G G 
LG1_3026193 T T T C T T C T C T C T T 
LG1_3026213 A A A G A A G A G A G A A 
LG1_3026237 C C C T C C T C T C T C C 
LG1_3026261 G G G A G G A G A G A G G 
LG1_3026262 C C C G C C G C G C G C C 
LG1_3026437 A A A G A A G A G A G A A 
LG1_3026578 T T T C T T C T C T C T T 
LG1_3027442 A A A C A A C A C A C A A 
LG1_3027480 G G G A G G A G A G A G G 
LG1_3027544 C C C T C C T C T C T C C 
LG1_3028053 T T T C T T C T C T C T T 
LG1_3028184 C C C T C C T C T C T C C 
LG1_3028231 C C C T C C T C T C T C C 
LG1_3028358 C C C T C C T C T C T C C 
LG1_3028466 T T T C T T C T C T C T T 
LG1_3028563 T T T C T T C T C T C T T 
LG1_3028584 C C C A C C A C A C A C C 
LG1_3028609 A A A G A A G A G A G A A 
LG1_3028653 A A A G A A G A G A G A A 
LG1_3028833 G G G A G G A G A G A G G 
LG1_3029074 T T T C T T C T C T C T T 
LG1_3029084 G G G A G G A G A G A G G 
LG1_3029309 A A A G A A G A G A G A A 
LG1_3029324 G G G A G G A G A G A G G 
LG1_3029344 A A A G A A G A G A G A A 
LG1_3029405 T T T C T T C T C T C T T 
LG1_3029454 A A A T A A T A T A T A A 
LG1_3030557 T T T C T T C T C T C T T 
LG1_3030568 T T T C T T C T C T C T T 
LG1_3030574 T T T C T T C T C T C T T 
LG1_3031724 C C C T C C T C T C T C C 
LG1_3031796 C C C G C C G C G C G C C 
LG1_3031799 T T T C T T C T C T C T T 
LG1_3031812 C C C A C C A C A C A C C 
LG1_3031815 A A A G A A G A G A G A A 
LG1_3031881 C C C T C C T C T C T C C 
LG1_3031916 C C C T C C T C T C T C C 
LG1_3031981 T T T C T T C T C T C T T 
LG1_3032035 T T T C T T C T C T C T T 
LG1_3032371 T T T C T T C T C T C T T 
LG1_3033262 T T T C T T C T C T C T T 
LG1_3033264 C C C T C C T C T C T C C 
LG1_3033276 C C C T C C T C T C T C C 
LG1_3033291 T T T C T T C T C T C T T 
LG1_3033398 G G G C G G C G C G C G G 
LG1_3033403 T T T A T T A T A T A T T 
LG1_3033423 T T T A T T A T A T A T T 
LG1_3033426 T T T C T T C T C T C T T 
LG1_3033433 C C C T C C T C T C T C C 
LG1_3034825 G G G A G G A G A G A G G 
LG1_3041177 C C C T C C T C T C T C C 
LG1_3042271 A A A G A A G A G A G A A 
LG1_3042303 G G G A G G A G A G A G G 
LG1_3042325 G G G A G G A G A G A G G 
LG1_3044270 A A A G A A G A G A G A A 
LG1_3044366 T T T C T T C T C T C T T 
LG1_3044702 C C C T C C T C T C T C C 
LG1_3044937 A A A G A A G A G A G A A 
LG1_3045282 C C C G C C G C G C G C C 
LG1_3045313 C C C G C C G C G C G C C 
LG1_3045314 A A A G A A G A G A G A A 
LG1_3045380 A A A T A A T A T A T A A 
LG1_3045381 C C C T C C T C T C T C C 
LG1_3045392 T T T G T T G T G T G T T 
LG1_3045456 T T T C T T C T C T C T T 
LG1_3045906 C C C A C C A C A C A C C 
LG1_3048701 G G G C G G C G C G C G G 
LG1_3050042 T T T C T T C T C T C T T 
LG1_3050188 A A A G A A G A G A G A A 
LG1_3050378 C C C T C C T C T C T C C 
LG1_3050403 T T T G T T G T G T G T T 
LG1_3050488 T T T C T T C T C T C T T 
LG1_3050496 A A A G A A G A G A G A A 
LG1_3050498 A A A G A A G A G A G A A 
LG1_3050504 A A A G A A G A G A G A A 
LG1_3050511 G G G A G G A G A G A G G 
LG1_3050524 T T T G T T G T G T G T T 
LG1_3050551 A A A G A A G A G A G A A 
LG1_3050560 G G G C G G C G C G C G G 
LG1_3050618 T T T C T T C T C T C T T 
LG1_3050680 G G G A G G A G A G A G G 
LG1_3050721 C C C T C C T C T C T C C 
LG1_3050757 A A A G A A G A G A G A A 
LG1_3050800 C C C G C C G C G C G C C 
LG1_3051244 G G G A G G A G A G A G G 
LG1_3051303 T T T C T T C T C T C T T 
LG1_3052566 A A A G A A G A G A G A A 
LG1_3052624 G G G T G G T G T G T G G 
LG1_3052636 A A A G A A G A G A G A A 
LG1_3052680 G G G A G G A G A G A G G 
LG1_3052697 A A A G A A G A G A G A A 
LG1_3052710 G G G A G G A G A G A G G 
LG1_3052738 C C C T C C T C T C T C C 
LG1_3052758 G G G A G G A G A G A G G 
LG1_3052794 G G G T G G T G T G T G G 
LG1_3052798 C C C T C C T C T C T C C 
LG1_3052873 C C C T C C T C T C T C C 
LG1_3052876 A A A G A A G A G A G A A 
LG1_3052877 C C C T C C T C T C T C C 
LG1_3052887 A A A G A A G A G A G A A 
LG1_3052949 A A A G A A G A G A G A A 
LG1_3052954 A A A G A A G A G A G A A 
LG1_3052962 C C C A C C A C A C A C C 
LG1_3052965 A A A G A A G A G A G A A 
LG1_3052977 C C C A C C A C A C A C C 
LG1_3052983 A A A G A A G A G A G A A 
LG1_3052987 G G G A G G A G A G A G G 
LG1_3053009 C C C T C C T C T C T C C 
LG1_3053018 G G G A G G A G A G A G G 
LG1_3053082 T T T C T T C T C T C T T 
LG1_3053093 G G G A G G A G A G A G G 
LG1_3053096 C C C G C C G C G C G C C 
LG1_3053114 G G G A G G A G A G A G G 
LG1_3053134 G G G A G G A G A G A G G 
LG1_3053361 G G G A G G A G A G A G G 
LG1_3053941 G G G C G G C G C G C G G 
LG1_3053945 A A A G A A G A G A G A A 
LG1_3053958 C C C T C C T C T C T C C 
LG1_3054030 A A A G A A G A G A G A A 
LG1_3054100 G G G A G G A G A G A G G 
LG1_3054195 A A A G A A G A G A G A A 
LG1_3054196 G G G A G G A G A G A G G 
LG1_3054274 C C C T C C T C T C T C C 
LG1_3054782 A A A G A A G A G A G A A 
LG1_3054818 T T T C T T C T C T C T T 
LG1_3055278 C C C G C C G C G C G C C 
LG1_3056292 A A A G A A G A G A G A A 
LG1_3056300 A A A G A A G A G A G A A 
LG1_3056324 G G G A G G A G A G A G G 
LG1_3056436 G G G A G G A G A G A G G 
LG1_3057531 C C C T C C T C T C T C C 
LG1_3058356 G G G A G G A G A G A G G 
LG1_3059349 G G G A G G A G A G A G G 
LG1_3060418 A A A G A A G A G A G A A 
LG1_3060761 G G G C G G C G C G C G G 
LG1_3060912 C C C A C C A C A C A C C 
LG1_3060937 T T T C T T C T C T C T T 
LG1_3060947 A A A G A A G A G A G A A 
LG1_3060967 T T T C T T C T C T C T T 
LG1_3060969 A A A G A A G A G A G A A 
LG1_3060986 T T T A T T A T A T A T T 
LG1_3060989 C C C A C C A C A C A C C 
LG1_3061022 C C C T C C T C T C T C C 
LG1_3061073 C C C T C C T C T C T C C 
LG1_3061172 C C C T C C T C T C T C C 
LG1_3063300 T T T C T T C T C T C T T 
LG1_3063461 G G G A G G A G A G A G G 
LG1_3063530 G G G A G G A G A G A G G 
LG1_3065032 C C C T C C T C T C T C C 
LG1_3065053 C C C T C C T C T C T C C 
LG1_3065070 T T T C T T C T C T C T T 
LG1_3065121 T T T C T T C T C T C T T 
LG1_3065143 G G G A G G A G A G A G G 
LG1_3065799 A A A G A A G A G A G A A 
LG1_3066059 C C C T C C T C T C T C C 
LG1_3066515 T T T C T T C T C T C T T 
LG1_3066542 A A A G A A G A G A G A A 
LG1_3066614 T T T C T T C T C T C T T 
LG1_3067165 A A A G A A G A G A G A A 
LG1_3067295 G G G A G G A G A G A G G 
LG1_3067322 A A A G A A G A G A G A A 
LG1_3067349 C C C T C C T C T C T C C 
LG1_3067350 G G G C G G C G C G C G G 
LG1_3067359 T T T C T T C T C T C T T 
LG1_3067382 G G G A G G A G A G A G G 
LG1_3068133 G G G A G G A G A G A G G 
LG1_3068196 G G G A G G A G A G A G G 
LG1_3068206 A A A T A A T A T A T A A 
LG1_3068212 T T T C T T C T C T C T T 
LG1_3068218 G G G A G G A G A G A G G 
LG1_3068274 A A A G A A G A G A G A A 
LG1_3068466 C C C T C C T C T C T C C 
LG1_3068570 G G G A G G A G A G A G G 
LG1_3068586 A A A G A A G A G A G A A 
LG1_3068836 C C C T C C T C T C T C C 
LG1_3069014 T T T A T T A T A T A T T 
LG1_3069098 T T T C T T C T C T C T T 
LG1_3069104 A A A T A A T A T A T A A 
LG1_3069258 G G G C G G C G C G C G G 
LG1_3069367 C C C T C C T C T C T C C 
LG1_3069455 A A A T A A T A T A T A A 
LG1_3069515 G G G A G G A G A G A G G 
LG1_3069543 T T T C T T C T C T C T T 
LG1_3069691 C C C T C C T C T C T C C 
LG1_3069693 T T T C T T C T C T C T T 
LG1_3069749 G G G A G G A G A G A G G 
LG1_3069848 A A A G A A G A G A G A A 
LG1_3069850 A A A G A A G A G A G A A 
LG1_3069936 G G G A G G A G A G A G G 
LG1_3070020 A A A G A A G A G A G A A 
LG1_3070177 A A A G A A G A G A G A A 
LG1_3070312 G G G A G G A G A G A G G 
LG1_3070327 G G G C G G C G C G C G G 
LG1_3070549 G G G A G G A G A G A G G 
LG1_3070593 A A A G A A G A G A G A A 
LG1_3070714 T T T C T T C T C T C T T 
LG1_3070814 A A A G A A G A G A G A A 
LG1_3070839 T T T C T T C T C T C T T 
LG1_3071202 G G G A G G A G A G A G G 
LG1_3071209 A A A G A A G A G A G A A 
LG1_3078223 G G G A G G A G A G A G G 
LG1_3081204 T T T C T T C T C T C T T 
LG1_3081206 T T T C T T C T C T C T T 
LG1_3081455 C C C T C C T C T C T C C 
LG1_3081461 C C C T C C T C T C T C C 
LG1_3081462 G G G T G G T G T G T G G 
LG1_3088041 T T T C T T C T C T C T T 
LG1_3091012 C C C T C C T C T C T C C 
LG1_3093148 T T T C T T C T C T C T T 
LG1_3099836 C C C A C C A C A C A C C 
LG1_3100361 A A A G A A G A G A G A A 
LG1_3100624 T T T C T T C T C T C T T 
LG1_3104258 A A A G A A G A G A G A A 
LG1_3106918 C C C T C C T C T C T C C 
LG1_3107868 A A A G A A G A G A G A A 
LG1_3128861 T T T G T T G T G T G T T 
LG1_3137769 T T T C T T C T C T C T T 
LG1_3139181 A A A G A A G A G A G A A 
LG1_3164303 A A A G A A G A G A G A A 
LG1_3165942 G G G A G G A G A G A G G 
LG1_3169007 T T T A T T A T A T A T T 
LG1_3169259 T T T C T T C T C T C T T 
LG1_3225435 G A G G A G G A A A G G A 
LG1_3225497 C G C C G C C G G G C C G 
LG1_3225574 A G A A G A A G G G A A G 
LG1_3225651 A G A A G A A G G G A A G 
LG1_3225718 G A G G A G G A A A G G A 
LG1_3225739 A T A A T A A T T T A A T 
LG1_3225842 C A C C A C C A A A C C A 
LG1_3225961 G A G G A G G A A A G G A 
LG1_3226019 T C T T C T T C C C T T C 
LG1_3226346 A G A A G A A G G G A A G 
LG1_3229832 A G A A G A A G G G A A G 
LG1_3231317 A G A A G A A G G G A A G 
LG1_3231853 C T C C T C C T T T C C T 
LG1_3231923 A G A A G A A G G G A A G 
LG1_3232384 T C T T C T T C C C T T C 
LG1_3233924 C G C C G C C G G G C C G 
LG1_3234976 G A G G A G G A A A G G A 
LG1_3236191 C T C C T C C T T T C C T 
LG1_3236223 C T C C T C C T T T C C T 
LG1_3237015 C T C C T C C T T T C C T 
LG1_3237218 G A G G A G G A A A G G A 
LG1_3237847 T C T T C T T C C C T T C 
LG1_3239213 A G A A G A A G G G A A G 
LG1_3243123 A G A A G A A G G G A A G 
LG1_3245124 C T C C T C C T T T C C T 
LG1_3245461 G A G G A G G A A A G G A 
LG1_3246575 T C T T C T T C C C T T C 
LG1_3247598 C T C C T C C T T T C C T 
LG1_3247856 T A T T A T T A A A T T A 
LG1_3247995 G A G G A G G A A A G G A 
LG1_3248011 A C A A C A A C C C A A C 
LG1_3248076 A G A A G A A G G G A A G 
LG1_3248155 G A G G A G G A A A G G A 
LG1_3249727 T C T T C T T C C C T T C 
LG1_3250859 A G A A G A A G G G A A G 
LG1_3252876 A G A A G A A G G G A A G 
LG1_3256150 T A T T A T T A A A T T A 
LG1_3256154 T C T T C T T C C C T T C 
LG1_3256185 A G A A G A A G G G A A G 
LG1_3258239 T C T T C T T C C C T T C 
LG1_3258249 G A G G A G G A A A G G A 
LG1_3258308 C T C C T C C T T T C C T 
LG1_3258314 T A T T A T T A A A T T A 
LG1_3258321 G A G G A G G A A A G G A 
LG1_3258334 G A G G A G G A A A G G A 
LG1_3258338 T C T T C T T C C C T T C 
LG1_3258796 G A G G A G G A A A G G A 
LG1_3258976 A G A A G A A G G G A A G 
LG1_3262632 C T C C T C C T T T C C T 
LG1_3262668 A G A A G A A G G G A A G 
LG1_3262702 T C T T C T T C C C T T C 
LG1_3262715 A C A A C A A C C C A A C 
LG1_3262748 C T C C T C C T T T C C T 
LG1_3263387 C T C C T C C T T T C C T 
LG1_3263689 T C T T C T T C C C T T C 
LG1_3263956 A G A A G A A G G G A A G 
LG1_3263972 G A G G A G G A A A G G A 
LG1_3264880 T C T T C T T C C C T T C 
LG1_3264885 T G T T G T T G G G T T G 
LG1_3264887 G A G G A G G A A A G G A 
LG1_3264944 A T A A T A A T T T A A T 
LG1_3264968 C T C C T C C T T T C C T 
LG1_3264994 G A G G A G G A A A G G A 
LG1_3265134 T C T T C T T C C C T T C 
LG1_3265207 G A G G A G G A A A G G A 
LG1_3265386 C G C C G C C G G G C C G 
LG1_3265607 T C T T C T T C C C T T C 
LG1_3265631 C T C C T C C T T T C C T 
LG1_3265724 C T C C T C C T T T C C T 
LG1_3265725 T C T T C T T C C C T T C 
LG1_3265733 G A G G A G G A A A G G A 
LG1_3265736 C T C C T C C T T T C C T 
LG1_3265740 G A G G A G G A A A G G A 
LG1_3265798 C T C C T C C T T T C C T 
LG1_3265803 T G T T G T T G G G T T G 
LG1_3265881 G A G G A G G A A A G G A 
LG1_3265929 C T C C T C C T T T C C T 
LG1_3266067 C T C C T C C T T T C C T 
LG1_3266254 A G A A G A A G G G A A G 
LG1_3266374 G A G G A G G A A A G G A 
LG1_3267237 A G A A G A A G G G A A G 
LG1_3267309 G A G G A G G A A A G G A 
LG1_3267412 C T C C T C C T T T C C T 
LG1_3267511 G A G G A G G A A A G G A 
LG1_3267563 A C A A C A A C C C A A C 
LG1_3267589 C T C C T C C T T T C C T 
LG1_3267602 A T A A T A A T T T A A T 
LG1_3267605 G A G G A G G A A A G G A 
LG1_3267610 A G A A G A A G G G A A G 
LG1_3267784 A G A A G A A G G G A A G 
LG1_3267803 T A T T A T T A A A T T A 
LG1_3271942 G A G G A G G A A A G G A 
LG1_3272007 C T C C T C C T T T C C T 
LG1_3272557 A G A A G A A G G G A A G 
LG1_3273371 C T C C T C C T T T C C T 
LG1_3273373 C T C C T C C T T T C C T 
LG1_3273382 T C T T C T T C C C T T C 
LG1_3273527 A G A A G A A G G G A A G 
LG1_3276111 C T C C T C C T T T C C T 
LG1_3276311 G A G G A G G A A A G G A 
LG1_3276436 C T C C T C C T T T C C T 
LG1_3276453 T C T T C T T C C C T T C 
LG1_3276482 G C G G C G G C C C G G C 
LG1_3276821 C G C C G C C G G G C C G 
LG1_3276822 G A G G A G G A A A G G A 
LG1_3277000 C T C C T C C T T T C C T 
LG1_3277026 C T C C T C C T T T C C T 
LG1_3278291 C G C C G C C G G G C C G 
LG1_3278473 C T C C T C C T T T C C T 
LG1_3278484 C T C C T C C T T T C C T 
LG1_3278620 A G A A G A A G G G A A G 
LG1_3278707 G A G G A G G A A A G G A 
LG1_3278716 C T C C T C C T T T C C T 
LG1_3278717 C T C C T C C T T T C C T 
LG1_3278725 C T C C T C C T T T C C T 
LG1_3278868 A G A A G A A G G G A A G 
LG1_3278891 A G A A G A A G G G A A G 
LG1_3279097 T C T T C T T C C C T T C 
LG1_3279133 A G A A G A A G G G A A G 
LG1_3281597 T C T T C T T C C C T T C 
LG1_3281619 G A G G A G G A A A G G A 
LG1_3281748 T C T T C T T C C C T T C 
LG1_3281979 A G A A G A A G G G A A G 
LG1_3282015 T C T T C T T C C C T T C 
LG1_3282647 T C T T C T T C C C T T C 
LG1_3282652 T C T T C T T C C C T T C 
LG1_3282729 C T C C T C C T T T C C T 
LG1_3282741 T G T T G T T G G G T T G 
LG1_3282910 C T C C T C C T T T C C T 
LG1_3283160 T C T T C T T C C C T T C 
LG1_3283185 C T C C T C C T T T C C T 
LG1_3283768 G A G G A G G A A A G G A 
LG1_3283774 C G C C G C C G G G C C G 
LG1_3284183 A G A A G A A G G G A A G 
LG1_3286359 A G A A G A A G G G A A G 
LG1_3286398 G A G G A G G A A A G G A 
LG1_3286450 T A T T A T T A A A T T A 
LG1_3286452 A G A A G A A G G G A A G 
LG1_3292002 G A G G A G G A A A G G A 
LG1_3293233 T A T T A T T A A A T T A 
LG1_3293269 T C T T C T T C C C T T C 
LG1_3293289 T C T T C T T C C C T T C 
LG1_3293292 A G A A G A A G G G A A G 
LG1_3293591 T A T T A T T A A A T T A 
LG1_3293648 C T C C T C C T T T C C T 
LG1_3293663 T C T T C T T C C C T T C 
LG1_3293705 A G A A G A A G G G A A G 
LG1_3294558 A G A A G A A G G G A A G 
LG1_3294721 A G A A G A A G G G A A G 
LG1_3294768 C T C C T C C T T T C C T 
LG1_3295039 G A G G A G G A A A G G A 
LG1_3295092 T C T T C T T C C C T T C 
LG1_3299403 G A G G A G G A A A G G A 
LG1_3299409 A G A A G A A G G G A A G 
LG1_3299416 C T C C T C C T T T C C T 
LG1_3299710 A G A A G A A G G G A A G 
LG1_3299716 C G C C G C C G G G C C G 
LG1_3302374 C T C C T C C T T T C C T 
LG1_3302378 G A G G A G G A A A G G A 
LG1_3302382 G A G G A G G A A A G G A 
LG1_3302455 C T C C T C C T T T C C T 
LG1_3302469 G A G G A G G A A A G G A 
LG1_3303008 A G A A G A A G G G A A G 
LG1_3306042 T C T T C T T C C C T T C 
LG1_3306869 C T C C T C C T T T C C T 
LG1_3306878 G A G G A G G A A A G G A 
LG1_3306882 G A G G A G G A A A G G A 
LG1_3306928 A T A A T A A T T T A A T 
LG1_3325963 A G A A G A A G G G A A G 
LG1_3336384 C T C C T C C T T T C C T 
LG1_3339651 A G A A G A A G G G A A G 
LG1_3347569 G C G G C G G C C C G G C 
LG1_3347629 C T C C T C C T T T C C T 
LG1_3347764 A G A A G A A G G G A A G 
LG1_3347811 T C T T C T T C C C T T C 
LG1_3347830 G A G G A G G A A A G G A 
LG1_3347886 G T G G T G G T T T G G T 
LG1_3347911 A G A A G A A G G G A A G 
LG1_3347915 C T C C T C C T T T C C T 
LG1_3360665 G A G G A G G A A A G G A 
LG1_3361679 C T C C T C C T T T C C T 
LG1_3361692 A G A A G A A G G G A A G 
LG1_3361741 T C T T C T T C C C T T C 
LG1_3361936 G C G G C G G C C C G G C 
LG1_3362093 T C T T C T T C C C T T C 
LG1_3365271 A G A A G A A G G G A A G 
LG1_3365966 G C G G C G G C C C G G C 
LG1_3366114 T C T T C T T C C C T T C 
LG1_3366235 A G A A G A A G G G A A G 
LG1_3366273 C T C C T C C T T T C C T 
LG1_3366314 C T C C T C C T T T C C T 
LG1_3366527 G A G G A G G A A A G G A 
LG1_3370053 G A G G A G G A A A G G A 
LG1_3370799 C G C C G C C G G G C C G 
LG1_3372695 G A G G A G G A A A G G A 
LG1_3372832 A G A A G A A G G G A A G 
LG1_3372868 T C T T C T T C C C T T C 
LG1_3372874 T C T T C T T C C C T T C 
LG1_3372877 C T C C T C C T T T C C T 
LG1_3374241 T C T T C T T C C C T T C 
LG1_3374274 G A G G A G G A A A G G A 
LG1_3374322 T C T T C T T C C C T T C 
LG1_3374424 A G A A G A A G G G A A G 
LG1_3382764 A G A A G A A G G G A A G 
LG1_3384467 C T C C T C C T T T C C T 
LG1_3384524 A G A A G A A G G G A A G 
LG1_3385088 T C T T C T T C C C T T C 
LG1_3385938 T C T T C T T C C C T T C 
LG1_3386150 C T C C T C C T T T C C T 
LG1_3386628 C T C C T C C T T T C C T 
LG1_3386711 A G A A G A A G G G A A G 
LG1_3386799 A T A A T A A T T T A A T 
LG1_3387109 T C T T C T T C C C T T C 
LG1_3387747 C T C C T C C T T T C C T 
LG1_3388019 T C T T C T T C C C T T C 
LG1_3389056 G A G G A G G A A A G G A 
LG1_3389565 G A G G A G G A A A G G A 
LG1_3389799 C T C C T C C T T T C C T 
LG1_3390044 C T C C T C C T T T C C T 
LG1_3390286 C T C C T C C T T T C C T 
LG1_3390312 G A G G A G G A A A G G A 
LG1_3390482 C G C C G C C G G G C C G 
LG1_3390571 C T C C T C C T T T C C T 
LG1_3390692 C T C C T C C T T T C C T 
LG1_3391806 T C T T C T T C C C T T C 
LG1_3392248 A G A A G A A G G G A A G 
LG1_3392331 A G A A G A A G G G A A G 
LG1_3392348 G A G G A G G A A A G G A 
LG1_3393038 T C T T C T T C C C T T C 
LG1_3393069 G A G G A G G A A A G G A 
LG1_3393070 A G A A G A A G G G A A G 
LG1_3393241 T C T T C T T C C C T T C 
LG1_3393298 T C T T C T T C C C T T C 
LG1_3394404 C T C C T C C T T T C C T 
LG1_3394488 C G C C G C C G G G C C G 
LG1_3394549 T G T T G T T G G G T T G 
LG1_3394925 T G T T G T T G G G T T G 
LG1_3394928 A C A A C A A C C C A A C 
LG1_3394931 A G A A G A A G G G A A G 
LG1_3396454 G A G G A G G A A A G G A 
LG1_3396513 T C T T C T T C C C T T C 
LG1_3397147 T C T T C T T C C C T T C 
LG1_3398635 A G A A G A A G G G A A G 
LG1_3399682 T C T T C T T C C C T T C 
LG1_3399803 T A T T A T T A A A T T A 
LG1_3399863 C T C C T C C T T T C C T 
LG1_3399888 G A G G A G G A A A G G A 
LG1_3400184 C T C C T C C T T T C C T 
LG1_3400260 T C T T C T T C C C T T C 
LG1_3400269 T C T T C T T C C C T T C 
LG1_3400277 T C T T C T T C C C T T C 
LG1_3400447 G A G G A G G A A A G G A 
LG1_3400882 G A G G A G G A A A G G A 
LG1_3401070 G A G G A G G A A A G G A 
LG1_3401074 C T C C T C C T T T C C T 
LG1_3401115 A G A A G A A G G G A A G 
LG1_3401176 T C T T C T T C C C T T C 
LG1_3401226 A G A A G A A G G G A A G 
LG1_3401305 G A G G A G G A A A G G A 
LG1_3401405 T C T T C T T C C C T T C 
LG1_3401481 G A G G A G G A A A G G A 
LG1_3401482 T C T T C T T C C C T T C 
LG1_3401621 A G A A G A A G G G A A G 
LG1_3401638 A G A A G A A G G G A A G 
LG1_3401642 A G A A G A A G G G A A G 
LG1_3401992 T C T T C T T C C C T T C 
LG1_3402007 C G C C G C C G G G C C G 
LG1_3402089 C T C C T C C T T T C C T 
LG1_3402095 C T C C T C C T T T C C T 
LG1_3402229 G A G G A G G A A A G G A 
LG1_3402768 T C T T C T T C C C T T C 
LG1_3403280 C T C C T C C T T T C C T 
LG1_3403476 A G A A G A A G G G A A G 
LG1_3403501 A G A A G A A G G G A A G 
LG1_3403502 G A G G A G G A A A G G A 
LG1_3403739 G A G G A G G A A A G G A 
LG1_3403893 A G A A G A A G G G A A G 
LG1_3403904 T C T T C T T C C C T T C 
LG1_3403971 T C T T C T T C C C T T C 
LG1_3404205 G A G G A G G A A A G G A 
LG1_3404238 T G T T G T T G G G T T G 
LG1_3404265 A G A A G A A G G G A A G 
LG1_3404343 A G A A G A A G G G A A G 
LG1_3404454 A G A A G A A G G G A A G 
LG1_3404601 C T C C T C C T T T C C T 
LG1_3404613 C T C C T C C T T T C C T 
LG1_3404615 G A G G A G G A A A G G A 
LG1_3404705 T A T T A T T A A A T T A 
LG1_3405091 C T C C T C C T T T C C T 
LG1_3405099 T C T T C T T C C C T T C 
LG1_3405660 G A G G A G G A A A G G A 
LG1_3405704 T C T T C T T C C C T T C 
LG1_3405745 T C T T C T T C C C T T C 
LG1_3405753 C A C C A C C A A A C C A 
LG1_3405802 A G A A G A A G G G A A G 
LG1_3405899 G A G G A G G A A A G G A 
LG1_3405939 G T G G T G G T T T G G T 
LG1_3405988 C T C C T C C T T T C C T 
LG1_3406663 T C T T C T T C C C T T C 
LG1_3406674 G A G G A G G A A A G G A 
LG1_3406704 A G A A G A A G G G A A G 
LG1_3407035 T C T T C T T C C C T T C 
LG1_3407036 G A G G A G G A A A G G A 
LG1_3407060 C T C C T C C T T T C C T 
LG1_3407283 C T C C T C C T T T C C T 
LG1_3407310 C T C C T C C T T T C C T 
LG1_3407397 G A G G A G G A A A G G A 
LG1_3407474 G T G G T G G T T T G G T 
LG1_3407502 A G A A G A A G G G A A G 
LG1_3407887 C T C C T C C T T T C C T 
LG1_3407916 A G A A G A A G G G A A G 
LG1_3408014 A G A A G A A G G G A A G 
LG1_3408129 C T C C T C C T T T C C T 
LG1_3408412 A G A A G A A G G G A A G 
LG1_3410264 T C T T C T T C C C T T C 
LG1_3412541 A G A A G A A G G G A A G 
LG1_3412613 G A G G A G G A A A G G A 
LG1_3412867 G T G G T G G T T T G G T 
LG1_3412875 G A G G A G G A A A G G A 
LG1_3413029 A G A A G A A G G G A A G 
LG1_3413056 G C G G C G G C C C G G C 
LG1_3413441 A C A A C A A C C C A A C 
LG1_3413602 T C T T C T T C C C T T C 
LG1_3413681 T C T T C T T C C C T T C 
LG1_3413852 A G A A G A A G G G A A G 
LG1_3416369 C G C C G C C G G G C C G 
LG1_3417044 A G A A G A A G G G A A G 
LG1_3417344 T A T T A T T A A A T T A 
LG1_3417499 A G A A G A A G G G A A G 
LG1_3418222 G A G G A G G A A A G G A 
LG1_3418382 G A G G A G G A A A G G A 
LG1_3418467 C T C C T C C T T T C C T 
LG1_3421935 T C T T C T T C C C T T C 
LG1_3422358 G A G G A G G A A A G G A 
LG1_3422517 G A G G A G G A A A G G A 
LG1_3422541 A G A A G A A G G G A A G 
LG1_3422587 T G T T G T T G G G T T G 
LG1_3422599 C T C C T C C T T T C C T 
LG1_3422630 C G C C G C C G G G C C G 
LG1_3422730 C T C C T C C T T T C C T 
LG1_3422734 C T C C T C C T T T C C T 
LG1_3422807 T C T T C T T C C C T T C 
LG1_3422814 G A G G A G G A A A G G A 
LG1_3422833 G A G G A G G A A A G G A 
LG1_3422844 A G A A G A A G G G A A G 
LG1_3422940 C T C C T C C T T T C C T 
LG1_3423006 C T C C T C C T T T C C T 
LG1_3423015 T C T T C T T C C C T T C 
LG1_3423099 A G A A G A A G G G A A G 
LG1_3423105 G C G G C G G C C C G G C 
LG1_3423108 G A G G A G G A A A G G A 
LG1_3423228 T A T T A T T A A A T T A 
LG1_3423462 T C T T C T T C C C T T C 
LG1_3423800 C T C C T C C T T T C C T 
LG1_3423816 G A G G A G G A A A G G A 
LG1_3423818 C T C C T C C T T T C C T 
LG1_3435730 T C T T C T T C C C T T C 
LG1_3435732 C T C C T C C T T T C C T 
LG1_3435740 A G A A G A A G G G A A G 
LG1_3435742 A G A A G A A G G G A A G 
LG1_3435778 C T C C T C C T T T C C T 
LG1_3435793 C T C C T C C T T T C C T 
LG1_3436010 T C T T C T T C C C T T C 
LG1_3436021 T C T T C T T C C C T T C 
LG1_3436036 C T C C T C C T T T C C T 
LG1_3436043 G A G G A G G A A A G G A 
LG1_3436072 A C A A C A A C C C A A C 
LG1_3436123 C G C C G C C G G G C C G 
LG1_3436130 C T C C T C C T T T C C T 
LG1_3436146 A G A A G A A G G G A A G 
LG1_3436150 A G A A G A A G G G A A G 
LG1_3436226 G C G G C G G C C C G G C 
LG1_3436312 T C T T C T T C C C T T C 
LG1_3436446 A G A A G A A G G G A A G 
LG1_3436772 C A C C A C C A A A C C A 
LG1_3437764 T C T T C T T C C C T T C 
LG1_3437778 A G A A G A A G G G A A G 
LG1_3437859 T C T T C T T C C C T T C 
LG1_3438109 C T C C T C C T T T C C T 
LG1_3438134 A G A A G A A G G G A A G 
LG1_3438210 C G C C G C C G G G C C G 
LG1_3438368 C T C C T C C T T T C C T 
LG1_3438383 C T C C T C C T T T C C T 
LG1_3438786 G A G G A G G A A A G G A 
LG1_3438821 T C T T C T T C C C T T C 
LG1_3438825 G A G G A G G A A A G G A 
LG1_3438843 A G A A G A A G G G A A G 
LG1_3438849 A G A A G A A G G G A A G 
LG1_3438882 C A C C A C C A A A C C A 
LG1_3438904 C T C C T C C T T T C C T 
LG1_3443009 T C T T C T T C C C T T C 
LG1_3448287 C G C C G C C G G G C C G 
LG1_3448303 A G A A G A A G G G A A G 
LG1_3448318 C T C C T C C T T T C C T 
LG1_3448792 T T C C T C C T T T C C T 
LG1_3449226 A A G G A G G A A A G G A 
LG1_3449386 G G A A G A A G G G A A G 
LG1_3449408 G G A A G A A G G G A A G 
LG1_3449441 T T C C T C C T T T C C T 
LG1_3449442 A A G G A G G A A A G G A 
LG1_3449470 C C T T C T T C C C T T C 
LG1_3449505 A A G G A G G A A A G G A 
LG1_3449526 G G A A G A A G G G A A G 
LG1_3449543 T T C C T C C T T T C C T 
LG1_3449547 T T C C T C C T T T C C T 
LG1_3449571 T T C C T C C T T T C C T 
LG1_3449636 G G A A G A A G G G A A G 
LG1_3449637 T T C C T C C T T T C C T 
LG1_3449744 A A G G A G G A A A G G A 
LG1_3449745 G G A A G A A G G G A A G 
LG1_3449780 G G A A G A A G G G A A G 
LG1_3449931 A A G G A G G A A A G G A 
LG1_3450556 C C T T C T T C C C T T C 
LG1_3450597 A A G G A G G A A A G G A 
LG1_3450600 C C T T C T T C C C T T C 
LG1_3450608 T T C C T C C T T T C C T 
LG1_3450619 G G C C G C C G G G C C G 
LG1_3450874 C C T T C T T C C C T T C 
LG1_3450939 C C T T C T T C C C T T C 
LG1_3450940 G G A A G A A G G G A A G 
LG1_3450949 T T C C T C C T T T C C T 
LG1_3451010 C C T T C T T C C C T T C 
LG1_3451162 T T C C T C C T T T C C T 
LG1_3451391 C C T T C T T C C C T T C 
LG1_3451469 A A T T A T T A A A T T A 
LG1_3451470 A A C C A C C A A A C C A 
LG1_3451517 G G A A G A A G G G A A G 
LG1_3451593 A A T T A T T A A A T T A 
LG1_3452885 C C G G C G G C C C G G C 
LG1_3453256 C C T T C T T C C C T T C 
LG1_3453753 A A G G A G G A A A G G A 
LG1_3453935 T T C C T C C T T T C C T 
LG1_3453957 G G A A G A A G G G A A G 
LG1_3454075 G G A A G A A G G G A A G 
LG1_3454096 G G T T G T T G G G T T G 
LG1_3454168 T T C C T C C T T T C C T 
LG1_3454176 G G T T G T T G G G T T G 
LG1_3454190 T T C C T C C T T T C C T 
LG1_3454250 G G C C G C C G G G C C G 
LG1_3455720 A A G G A G G A A A G G A 
LG1_3455836 A A G G A G G A A A G G A 
LG1_3458855 A A G G A G G A A A G G A 
LG1_3462206 T T C C T C C T T T C C T 
LG1_3463814 T T C C T C C T T T C C T 
LG1_3463832 A A G G A G G A A A G G A 
LG1_3463848 T T C C T C C T T T C C T 
LG1_3463865 A A G G A G G A A A G G A 
LG1_3463920 G G A A G A A G G G A A G 
LG1_3463934 T T C C T C C T T T C C T 
LG1_3463969 T T C C T C C T T T C C T 
LG1_3463975 G G T T G T T G G G T T G 
LG1_3463977 T T C C T C C T T T C C T 
LG1_3463983 A A G G A G G A A A G G A 
LG1_3464235 T T C C T C C T T T C C T 
LG1_3464377 C C G G C G G C C C G G C 
LG1_3465583 A A C C A C C A A A C C A 
LG1_3465608 A A G G A G G A A A G G A 
LG1_3465653 T T C C T C C T T T C C T 
LG1_3465711 A A G G A G G A A A G G A 
LG1_3466420 G G A A G A A G G G A A G 
LG1_3466445 G G A A G A A G G G A A G 
LG1_3466454 T T G G T G G T T T G G T 
LG1_3466618 G G C C G C C G G G C C G 
LG1_3466641 G G A A G A A G G G A A G 
LG1_3466650 G G A A G A A G G G A A G 
LG1_3466652 G G A A G A A G G G A A G 
LG1_3466926 G G A A G A A G G G A A G 
LG1_3467920 C C T T C T T C C C T T C 
LG1_3467936 A A G G A G G A A A G G A 
LG1_3468077 G G A A G A A G G G A A G 
LG1_3468173 G G C C G C C G G G C C G 
LG1_3468531 C C T T C T T C C C T T C 
LG1_3468533 T T C C T C C T T T C C T 
LG1_3468566 T T G G T G G T T T G G T 
LG1_3468699 G G A A G A A G G G A A G 
LG1_3468713 G G A A G A A G G G A A G 
LG1_3472066 A A G G A G G A A A G G A 
LG1_3472513 T T C C T C C T T T C C T 
LG1_3472616 T T C C T C C T T T C C T 
LG1_3472659 C C T T C T T C C C T T C 
LG1_3472715 G G A A G A A G G G A A G 
LG1_3472746 T T C C T C C T T T C C T 
LG1_3472781 T T C C T C C T T T C C T 
LG1_3473427 C C T T C T T C C C T T C 
LG1_3473666 C C T T C T T C C C T T C 
LG1_3473681 C C T T C T T C C C T T C 
LG1_3473704 C C T T C T T C C C T T C 
LG1_3473734 A A G G A G G A A A G G A 
LG1_3473837 C C T T C T T C C C T T C 
LG1_3473931 A A G G A G G A A A G G A 
LG1_3473995 T T C C T C C T T T C C T 
LG1_3474039 C C T T C T T C C C T T C 
LG1_3474115 C C T T C T T C C C T T C 
LG1_3474183 C C A A C A A C C C A A C 
LG1_3475291 A A T T A T T A A A T T A 
LG1_3479469 A A G G A A G A A A G G A 
LG1_3479536 G G A A G G A G G G A A G 
LG1_3479750 C C T T C C T C C C T T C 
LG1_3481649 G G A A G G A G G G A A G 
LG1_3483553 C C T T C C T C C C T T C 
LG1_3484320 C C T T C C T C C C T T C 
LG1_3484407 G G A A G G A G G G A A G 
LG1_3484463 A A G G A A G A A A G G A 
LG1_3484485 G G A A G G A G G G A A G 
LG1_3486496 T T C C T T C T T T C C T 
LG1_3486611 G G A A G G A G G G A A G 
LG1_3487843 A A G G A A G A A A G G A 
LG1_3488006 A A C C A A C A A A C C A 
LG1_3488850 C C T T C C T C C C T T C 
LG1_3489400 A A G G A A G A A A G G A 
LG1_3489424 A A G G A A G A A A G G A 
LG1_3490071 G G C C G G C G G G C C G 
LG1_3490166 A A G G A A G A A A G G A 
LG1_3490213 G G A A G G A G G G A A G 
LG1_3490302 G G T T G G T G G G T T G 
LG1_3490308 C C T T C C T C C C T T C 
LG1_3490350 T T C C T T C T T T C C T 
LG1_3490425 A A T T A A T A A A T T A 
LG1_3490519 C C T T C C T C C C T T C 
LG1_3490641 C C T T C C T C C C T T C 
LG1_3490791 C C T T C C T C C C T T C 
LG1_3490792 C C T T C C T C C C T T C 
LG1_3490826 T T A A T T A T T T A A T 
LG1_3490983 T T C C T T C T T T C C T 
LG1_3490999 C C A A C C A C C C A A C 
LG1_3491042 A A G G A A G A A A G G A 
LG1_3494153 C C T T C C T C C C T T C 
LG1_3494177 G G A A G G A G G G A A G 
LG1_3494183 G G A A G G A G G G A A G 
LG1_3494185 C C T T C C T C C C T T C 
LG1_3494236 T T C C T T C T T T C C T 
LG1_3494239 A A G G A A G A A A G G A 
LG1_3494257 T T C C T T C T T T C C T 
LG1_3500120 T T C C T T C T T T C C T 
LG1_3500305 A A G G A A G A A A G G A 
LG1_3500335 T T C C T T C T T T C C T 
LG1_3502950 T T C C T T C T T T C C T 
LG1_3503436 T T C C T T C T T T C C T 
LG1_3503490 C C T T C C T C C C T T C 
LG1_3503493 G G A A G G A G G G A A G 
LG1_3503494 C C G G C C G C C C G G C 
LG1_3503525 C C T T C C T C C C T T C 
LG1_3503540 C C T T C C T C C C T T C 
LG1_3504002 C C T T C C T C C C T T C 
LG1_3505523 C C T T C C T C C C T T C 
LG1_3508108 A A G G A A G A A A G G A 
LG1_3508123 T T C C T T C T T T C C T 
LG1_3508320 G G A A G G A G G G A A G 
LG1_3508360 G G C C G G C G G G C C G 
LG1_3508386 C C T T C C T C C C T T C 
LG1_3508447 C C T T C C T C C C T T C 
LG1_3508613 C C T T C C T C C C T T C 
LG1_3508628 G G C C G G C G G G C C G 
LG1_3508633 C C T T C C T C C C T T C 
LG1_3510257 G G A A G G A G G G A A G 
LG1_3510282 T T C C T T C T T T C C T 
LG1_3510291 T T C C T T C T T T C C T 
LG1_3510351 A A G G A A G A A A G G A 
LG1_3510366 T T C C T T C T T T C C T 
LG1_3510367 A A G G A A G A A A G G A 
LG1_3510417 C C T T C C T C C C T T C 
LG1_3510435 C C T T C C T C C C T T C 
LG1_3510449 T T C C T T C T T T C C T 
LG1_3510572 A A G G A A G A A A G G A 
LG1_3510694 T T C C T T C T T T C C T 
LG1_3510813 A A G G A A G A A A G G A 
LG1_3510830 T T C C T T C T T T C C T 
LG1_3510835 C C T T C C T C C C T T C 
LG1_3510851 C C T T C C T C C C T T C 
LG1_3510855 C C A A C C A C C C A A C 
LG1_3512268 C C T T C C T C C C T T C 
LG1_3512271 T T C C T T C T T T C C T 
LG1_3512308 G G A A G G A G G G A A G 
LG1_3512364 C C T T C C T C C C T T C 
LG1_3512441 C C T T C C T C C C T T C 
LG1_3512725 G G T T G G T G G G T T G 
LG1_3513347 C C T T C C T C C C T T C 
LG1_3513534 C C T T C C T C C C T T C 
LG1_3513778 A A G G A A G A A A G G A 
LG1_3514024 T T A A T T A T T T A A T 
LG1_3514197 T T C C T T C T T T C C T 
LG1_3514216 T T C C T T C T T T C C T 
LG1_3514275 A A G G A A G A A A G G A 
LG1_3514276 C C T T C C T C C C T T C 
LG1_3514312 A A G G A A G A A A G G A 
LG1_3514412 A A G G A A G A A A G G A 
LG1_3514612 G G A A G G A G G G A A G 
LG1_3517112 T T G G T T G T T T G G T 
LG1_3517244 C C T T C C T C C C T T C 
LG1_3517250 G G A A G G A G G G A A G 
LG1_3517258 C C T T C C T C C C T T C 
LG1_3520443 G G A A G G A G G G A A G 
LG1_3520952 T T C C T T C T T T C C T 
LG1_3521217 T T G G T T G T T T G G T 
LG1_3521218 C C T T C C T C C C T T C 
LG1_3521286 T T C C T T C T T T C C T 
LG1_3521342 C C T T C C T C C C T T C 
LG1_3522472 G G A A G G A G G G A A G 
LG1_3522540 G G A A G G A G G G A A G 
LG1_3523596 T T C C T T C T T T C C T 
LG1_3524120 C C T T C C T C C C T T C 
LG1_3524153 A A T T A A T A A A T T A 
LG1_3524219 C C T T C C T C C C T T C 
LG1_3525406 C C T T C C T C C C T T C 
LG1_3525409 C C T T C C T C C C T T C 
LG1_3525412 C C T T C C T C C C T T C 
LG1_3527065 A A G G A A G A A A G G A 
LG1_3527474 A A G G A A G A A A G G A 
LG1_3528786 T T C C T T C T T T C C T 
LG1_3528788 G G T T G G T G G G T T G 
LG1_3528810 C C T T C C T C C C T T C 
LG1_3528884 G G A A G G A G G G A A G 
LG1_3529493 A A G G A A G A A A G G A 
LG1_3529717 A A C C A A C A A A C C A 
LG1_3530850 T T C C T T C T T T C C T 
LG1_3531072 T T C C T T C T T T C C T 
LG1_3531079 C C T T C C T C C C T T C 
LG1_3531090 C C T T C C T C C C T T C 
LG1_3531151 G G A A G G A G G G A A G 
LG1_3531194 A A G G A A G A A A G G A 
LG1_3531513 A A T T A A T A A A T T A 
LG1_3531741 G G A A G G A G G G A A G 
LG1_3532411 G G A A G G A G G G A A G 
LG1_3532465 G G A A G G A G G G A A G 
LG1_3532572 A A G G A A G A A A G G A 
LG1_3533675 C C T T C C T C C C T T C 
LG1_3533749 T T G G T T G T T T G G T 
LG1_3533816 T T C C T T C T T T C C T 
LG1_3533875 C C T T C C T C C C T T C 
LG1_3533888 T T A A T T A T T T A A T 
LG1_3533889 T T C C T T C T T T C C T 
LG1_3533898 C C T T C C T C C C T T C 
LG1_3533920 G G A A G G A G G G A A G 
LG1_3533948 C C T T C C T C C C T T C 
LG1_3534197 T T C C T T C T T T C C T 
LG1_3534203 G G A A G G A G G G A A G 
LG1_3534227 G G A A G G A G G G A A G 
LG1_3534333 C C T T C C T C C C T T C 
LG1_3534369 T T C C T T C T T T C C T 
LG1_3534548 T T C C T T C T T T C C T 
LG1_3534619 A A G G A A G A A A G G A 
LG1_3534725 C C T T C C T C C C T T C 
LG1_3534769 G G A A G G A G G G A A G 
LG1_3534774 C C T T C C T C C C T T C 
LG1_3534775 T T C C T T C T T T C C T 
LG1_3534832 A A G G A A G A A A G G A 
LG1_3534842 G G A A G G A G G G A A G 
LG1_3534849 A A G G A A G A A A G G A 
LG1_3534854 A A G G A A G A A A G G A 
LG1_3534889 A A G G A A G A A A G G A 
LG1_3534894 G G A A G G A G G G A A G 
LG1_3534938 G G A A G G A G G G A A G 
LG1_3534948 C C T T C C T C C C T T C 
LG1_3534965 A A G G A A G A A A G G A 
LG1_3534977 G G A A G G A G G G A A G 
LG1_3534992 G G A A G G A G G G A A G 
LG1_3539341 G G A A G G A G G G A A G 
LG1_3540056 T T C C T T C T T T C C T 
LG1_3594292 A G A A G A A G G G A A G 
LG1_3594337 G C G G C G G C C C G G C 
LG1_3594977 G A G G A G G A A A G G A 
LG1_3595014 A G A A G A A G G G A A G 
LG1_3595309 C T C C T C C T T T C C T 
LG1_3595711 G A G G A G G A A A G G A 
LG1_3596859 C G C C G C C G G G C C G 
LG1_3597029 A T A A T A A T T T A A T 
LG1_3597035 A G A A G A A G G G A A G 
LG1_3597138 A G A A G A A G G G A A G 
LG1_3599457 T C T T C T T C C C T T C 
LG1_3600722 G A G G A G G A A A G G A 
LG1_3600737 G C G G C G G C C C G G C 
LG1_3600786 A G A A G A A G G G A A G 
LG1_3600926 G A G G A G G A A A G G A 
LG1_3601016 T C T T C T T C C C T T C 
LG1_3601209 A G A A G A A G G G A A G 
LG1_3601289 T C T T C T T C C C T T C 
LG1_3601313 T C T T C T T C C C T T C 
LG1_3601390 C T C C T C C T T T C C T 
LG1_3601562 G T G G T G G T T T G G T 
LG1_3601609 C T C C T C C T T T C C T 
LG1_3601611 G C G G C G G C C C G G C 
LG1_3601662 G C G G C G G C C C G G C 
LG1_3601682 A G A A G A A G G G A A G 
LG1_3601700 C T C C T C C T T T C C T 
LG1_3601715 A G A A G A A G G G A A G 
LG1_3601744 T C T T C T T C C C T T C 
LG1_3601759 G A G G A G G A A A G G A 
LG1_3601849 A G A A G A A G G G A A G 
LG1_3602032 G A G G A G G A A A G G A 
LG1_3602535 A G A A G A A G G G A A G 
LG1_3602588 G T G G T G G T T T G G T 
LG1_3602652 C T C C T C C T T T C C T 
LG1_3605247 T C T T C T T C C C T T C 
LG1_3605252 C A C C A C C A A A C C A 
LG1_3605253 G A G G A G G A A A G G A 
LG1_3605302 C T C C T C C T T T C C T 
LG1_3605418 A G A A G A A G G G A A G 
LG1_3605622 C A C C A C C A A A C C A 
LG1_3605760 C T C C T C C T T T C C T 
LG1_3605832 T C T T C T T C C C T T C 
LG1_3605844 C G C C G C C G G G C C G 
LG1_3606402 C T C C T C C T T T C C T 
LG1_3606834 A G A A G A A G G G A A G 
LG1_3606913 G A G G A G G A A A G G A 
LG1_3607049 G C G G C G G C C C G G C 
LG1_3607075 G A G G A G G A A A G G A 
LG1_3607433 C A C C A C C A A A C C A 
LG1_3607478 T C T T C T T C C C T T C 
LG1_3607497 T C T T C T T C C C T T C 
LG1_3607868 T C T T C T T C C C T T C 
LG1_3607872 A G A A G A A G G G A A G 
LG1_3608311 T C T T C T T C C C T T C 
LG1_3608322 A G A A G A A G G G A A G 
LG1_3608527 T C T T C T T C C C T T C 
LG1_3609073 A G A A G A A G G G A A G 
LG1_3609394 T C T T C T T C C C T T C
[truncated: 26,769,101 more chars]
