# Supplementary material for: Causes and consequences of crossing-over evidenced via a high-resolution recombinational landscape of the honey bee
Source: Genome Biol. 2015 Jan 2;16(1):15. doi: 10.1186/s13059-014-0566-0 (PMC4305242; doi:10.1186/s13059-014-0566-0)
Supplement: Additional file 4: — List of crossover and gene conversion events. [file 13059_2014_566_MOESM4_ESM.xlsx]

## Sheet: Crossover
List of crossover events identified in this study. Crossover breakpoint is between start marker and end marker.
Sample	Start marker	End marker
I-8	LG1_3169259	LG1_3225435
I-8	LG1_3333961	LG1_3334332
I-8	LG1_4804767	LG1_4809936
I-8	LG1_5190656	LG1_5314000
I-8	LG1_9084412	LG1_9090416
I-8	LG1_16923435	LG1_16923527
I-8	LG1_22338150	LG1_22396197
I-8	LG1_24727678	LG1_24797630
I-8	LG1_28963088	LG1_28963508
I-9	LG1_1043954	LG1_1044752
I-9	LG1_1381564	LG1_1437077
I-9	LG1_2256455	LG1_2257858
I-9	LG1_2521594	LG1_2524811
I-9	LG1_3169259	LG1_3225435
I-9	LG1_15931706	LG1_16012399
I-9	LG1_17954286	LG1_18015224
I-9	LG1_20555174	LG1_20555664
I-9	LG1_24164195	LG1_24165382
I-9	LG1_28649531	LG1_28651177
I-17	LG1_989321	LG1_990105
I-17	LG1_1465656	LG1_1471960
I-17	LG1_4430547	LG1_4487721
I-17	LG1_5170694	LG1_5170997
I-17	LG1_5190656	LG1_5314000
I-17	LG1_8477341	LG1_8477426
I-17	LG1_11662707	LG1_11663569
I-17	LG1_16388992	LG1_16389312
I-17	LG1_19045746	LG1_19104540
I-17	LG1_19185339	LG1_19187077
I-17	LG1_19800903	LG1_19851943
I-17	LG1_21895630	LG1_21896513
I-17	LG1_23789803	LG1_23800715
I-17	LG1_25069564	LG1_25129974
I-17	LG1_25266982	LG1_25266993
I-17	LG1_25756537	LG1_25811980
I-17	LG1_26875345	LG1_26882342
I-17	LG1_29536848	LG1_29558686
I-19	LG1_433023	LG1_460786
I-19	LG1_1236969	LG1_1238874
I-19	LG1_4021338	LG1_4024132
I-19	LG1_8730201	LG1_8730243
I-19	LG1_13015265	LG1_13071669
I-19	LG1_14169175	LG1_14170309
I-19	LG1_14588354	LG1_14710242
I-19	LG1_16667000	LG1_16668468
I-19	LG1_23705757	LG1_23707399
I-19	LG1_28302993	LG1_28369483
I-19	LG1_28629125	LG1_28629955
I-19	LG1_29065505	LG1_29069964
I-20	LG1_2322614	LG1_2373224
I-20	LG1_3030251	LG1_3031724
I-20	LG1_3169259	LG1_3225435
I-20	LG1_4009652	LG1_4010131
I-20	LG1_13015265	LG1_13071669
I-20	LG1_13581606	LG1_13582877
I-20	LG1_14588354	LG1_14710242
I-20	LG1_17219912	LG1_17219947
I-20	LG1_19045746	LG1_19104540
I-20	LG1_19330490	LG1_19332447
I-20	LG1_19800903	LG1_19851943
I-20	LG1_22338150	LG1_22396197
I-20	LG1_24727678	LG1_24797630
I-20	LG1_27131646	LG1_27199928
I-20	LG1_27817037	LG1_27820241
I-23	LG1_2373224	LG1_2379530
I-23	LG1_3169259	LG1_3225435
I-23	LG1_3858483	LG1_3859177
I-23	LG1_5603313	LG1_5660463
I-23	LG1_5705098	LG1_5705131
I-23	LG1_5847301	LG1_5929218
I-23	LG1_13015265	LG1_13071669
I-23	LG1_14397204	LG1_14397756
I-23	LG1_14588354	LG1_14710242
I-23	LG1_17515205	LG1_17515646
I-23	LG1_19045746	LG1_19104540
I-23	LG1_19560212	LG1_19568161
I-23	LG1_19800903	LG1_19851943
I-23	LG1_22338150	LG1_22396197
I-23	LG1_24727678	LG1_24797630
I-23	LG1_27131646	LG1_27199928
I-23	LG1_27896913	LG1_27897351
I-38	LG1_642307	LG1_644932
I-38	LG1_1381564	LG1_1437077
I-38	LG1_5190656	LG1_5314000
I-38	LG1_5513723	LG1_5514177
I-38	LG1_5603313	LG1_5660463
I-38	LG1_10108855	LG1_10139465
I-38	LG1_10490869	LG1_10491613
I-38	LG1_10800543	LG1_10933590
I-38	LG1_17015060	LG1_17015302
I-38	LG1_22486088	LG1_22486959
I-38	LG1_25069564	LG1_25129974
I-38	LG1_25521129	LG1_25521215
I-38	LG1_25756537	LG1_25811980
I-38	LG1_27131646	LG1_27199928
I-38	LG1_27854893	LG1_27855584
I-40	LG1_2256455	LG1_2257858
I-40	LG1_2608660	LG1_2610090
I-40	LG1_3169259	LG1_3225435
I-40	LG1_4430547	LG1_4487721
I-40	LG1_4913933	LG1_4914435
I-40	LG1_5190656	LG1_5314000
I-40	LG1_9275240	LG1_9326414
I-40	LG1_9559782	LG1_9562616
I-40	LG1_9767061	LG1_9768308
I-40	LG1_10108855	LG1_10139465
I-40	LG1_10430162	LG1_10430317
I-40	LG1_10800543	LG1_10933590
I-40	LG1_13015265	LG1_13071669
I-40	LG1_14372491	LG1_14373623
I-40	LG1_15497076	LG1_15497486
I-40	LG1_15729665	LG1_15804584
I-40	LG1_16301556	LG1_16301754
I-40	LG1_19045746	LG1_19104540
I-40	LG1_19509553	LG1_19510352
I-40	LG1_19800903	LG1_19851943
I-40	LG1_23708673	LG1_23711986
I-40	LG1_28302993	LG1_28369483
I-41	LG1_880460	LG1_880582
I-41	LG1_1381564	LG1_1437077
I-41	LG1_4003838	LG1_4004305
I-41	LG1_9181980	LG1_9183066
I-41	LG1_12278055	LG1_12336761
I-41	LG1_12865703	LG1_12874201
I-41	LG1_13015265	LG1_13071669
I-41	LG1_15272342	LG1_15337226
I-41	LG1_15391044	LG1_15391540
I-41	LG1_17954286	LG1_18015224
I-41	LG1_18370301	LG1_18371054
I-41	LG1_19045746	LG1_19104540
I-41	LG1_19597415	LG1_19597795
I-41	LG1_19800903	LG1_19851943
I-41	LG1_22225634	LG1_22226010
I-41	LG1_22338150	LG1_22396197
I-41	LG1_24727678	LG1_24797630
I-41	LG1_26498996	LG1_26499792
I-41	LG1_29536848	LG1_29553566
I-42	LG1_686906	LG1_689137
I-42	LG1_4161336	LG1_4168203
I-42	LG1_4430547	LG1_4487721
I-42	LG1_4916546	LG1_4918326
I-42	LG1_5190656	LG1_5314000
I-42	LG1_13015265	LG1_13071669
I-42	LG1_14171166	LG1_14171768
I-42	LG1_14588354	LG1_14710242
I-42	LG1_17913748	LG1_17914363
I-42	LG1_22899612	LG1_22900491
I-42	LG1_27131646	LG1_27199928
I-42	LG1_28217396	LG1_28235998
I-48	LG1_5847301	LG1_5929218
I-48	LG1_7042025	LG1_7042997
I-48	LG1_7330088	LG1_7383602
I-48	LG1_8396255	LG1_8398260
I-48	LG1_9862021	LG1_9862856
I-48	LG1_15729665	LG1_15804584
I-48	LG1_16046093	LG1_16048962
I-48	LG1_17056014	LG1_17058961
I-48	LG1_17954286	LG1_18015224
I-48	LG1_19045746	LG1_19104540
I-48	LG1_19535858	LG1_19537414
I-48	LG1_19800903	LG1_19851943
I-48	LG1_23514570	LG1_23516454
I-48	LG1_25069564	LG1_25129974
I-48	LG1_25558895	LG1_25559858
I-48	LG1_25756537	LG1_25811980
I-48	LG1_27131646	LG1_27199928
I-48	LG1_28102238	LG1_28102680
I-48	LG1_28302993	LG1_28369483
I-48	LG1_28923307	LG1_28924054
I-54	LG1_286871	LG1_288935
I-54	LG1_785589	LG1_787013
I-54	LG1_13015265	LG1_13071669
I-54	LG1_13417197	LG1_13418750
I-54	LG1_14588354	LG1_14710242
I-54	LG1_16356399	LG1_16358354
I-54	LG1_19045746	LG1_19104540
I-54	LG1_19520063	LG1_19520297
I-54	LG1_19800903	LG1_19851943
I-54	LG1_24211045	LG1_24211147
I-54	LG1_26252233	LG1_26253974
I-54	LG1_28302993	LG1_28369483
I-58	LG1_467733	LG1_467878
I-58	LG1_1381564	LG1_1437077
I-58	LG1_4430547	LG1_4487721
I-58	LG1_5090917	LG1_5092614
I-58	LG1_5190656	LG1_5314000
I-58	LG1_9275240	LG1_9326414
I-58	LG1_9508160	LG1_9509427
I-58	LG1_9767061	LG1_9768308
I-58	LG1_15729665	LG1_15804584
I-58	LG1_17954286	LG1_18015224
I-58	LG1_22883645	LG1_22885020
I-58	LG1_27131646	LG1_27199928
I-58	LG1_27336958	LG1_27336971
I-59	LG1_3987999	LG1_3988280
I-59	LG1_8786495	LG1_8786903
I-59	LG1_11558960	LG1_11611997
I-59	LG1_15272342	LG1_15337226
I-59	LG1_15465190	LG1_15466235
I-59	LG1_17954286	LG1_18015224
I-59	LG1_18661239	LG1_18661742
I-59	LG1_23127440	LG1_23128149
I-59	LG1_28302993	LG1_28369483
I-61	LG1_108337	LG1_108682
I-61	LG1_1381564	LG1_1437077
I-61	LG1_4187852	LG1_4192260
I-61	LG1_8147213	LG1_8148346
I-61	LG1_15272342	LG1_15337226
I-61	LG1_15615074	LG1_15615611
I-61	LG1_17954286	LG1_18015224
I-61	LG1_22338150	LG1_22396197
I-61	LG1_24727678	LG1_24797630
I-61	LG1_25964220	LG1_25964666
I-61	LG1_27131646	LG1_27199928
I-61	LG1_27505805	LG1_27506104
I-8	LG10_4449016	LG10_4449346
I-8	LG10_5712644	LG10_5766450
I-8	LG10_6518032	LG10_6518142
I-8	LG10_8288628	LG10_8341772
I-8	LG10_8540061	LG10_8542565
I-8	LG10_11503568	LG10_11543469
I-8	LG10_12738083	LG10_12740247
I-9	LG10_1496939	LG10_1497380
I-9	LG10_4012358	LG10_4012887
I-9	LG10_7854821	LG10_7855235
I-9	LG10_8772151	LG10_8830552
I-9	LG10_10192269	LG10_10232851
I-17	LG10_68135	LG10_68292
I-17	LG10_5926253	LG10_5926895
I-17	LG10_6294248	LG10_6296925
I-17	LG10_7093797	LG10_7242825
I-17	LG10_7903111	LG10_7904370
I-17	LG10_11569770	LG10_11625108
I-19	LG10_7478433	LG10_7478539
I-19	LG10_8680409	LG10_8681322
I-19	LG10_10249965	LG10_10250474
I-19	LG10_10723312	LG10_10791191
I-19	LG10_11569770	LG10_11625108
I-20	LG10_4446327	LG10_4446822
I-20	LG10_7480732	LG10_7483011
I-20	LG10_8772151	LG10_8830552
I-20	LG10_10306905	LG10_10309446
I-23	LG10_1444962	LG10_1446678
I-23	LG10_3253784	LG10_3256343
I-23	LG10_5712644	LG10_5766450
I-23	LG10_6702592	LG10_6708817
I-23	LG10_7093797	LG10_7242825
I-23	LG10_7545426	LG10_7545869
I-23	LG10_11569770	LG10_11625108
I-38	LG10_3271599	LG10_3271686
I-38	LG10_5176082	LG10_5176272
I-38	LG10_7093797	LG10_7242825
I-38	LG10_8288628	LG10_8341772
I-38	LG10_11366523	LG10_11384292
I-40	LG10_3197682	LG10_3199952
I-40	LG10_7093797	LG10_7242825
I-40	LG10_8288628	LG10_8341772
I-40	LG10_11357154	LG10_11366452
I-41	LG10_1972382	LG10_1972738
I-41	LG10_7718588	LG10_7719113
I-41	LG10_11366523	LG10_11384292
I-42	LG10_2480217	LG10_2538162
I-42	LG10_2588556	LG10_2591439
I-42	LG10_2781908	LG10_2839160
I-42	LG10_3944644	LG10_3949859
I-42	LG10_6247489	LG10_6247767
I-42	LG10_6294248	LG10_6296925
I-42	LG10_8288628	LG10_8341772
I-42	LG10_8847095	LG10_8847222
I-42	LG10_10612726	LG10_10613993
I-42	LG10_11569770	LG10_11625108
I-42	LG10_12554268	LG10_12557100
I-48	LG10_2077841	LG10_2129216
I-48	LG10_2430966	LG10_2431522
I-48	LG10_2480217	LG10_2538162
I-48	LG10_4458025	LG10_4458602
I-48	LG10_7093797	LG10_7242825
I-48	LG10_8288628	LG10_8341772
I-48	LG10_10486946	LG10_10487231
I-48	LG10_10723312	LG10_10791191
I-48	LG10_11503568	LG10_11543469
I-48	LG10_12194378	LG10_12195710
I-54	LG10_1524120	LG10_1527031
I-54	LG10_5712644	LG10_5766450
I-54	LG10_6571979	LG10_6572081
I-54	LG10_10126201	LG10_10128933
I-58	LG10_7726888	LG10_7728202
I-58	LG10_11503568	LG10_11543469
I-59	LG10_283298	LG10_334649
I-59	LG10_668316	LG10_672806
I-59	LG10_909489	LG10_980071
I-59	LG10_3530376	LG10_3588301
I-59	LG10_3734420	LG10_3735457
I-59	LG10_3827320	LG10_3881265
I-59	LG10_5712644	LG10_5766450
I-59	LG10_6562185	LG10_6563032
I-59	LG10_9778864	LG10_9779128
I-59	LG10_11366523	LG10_11384292
I-59	LG10_11503568	LG10_11543469
I-61	LG10_7845307	LG10_7849333
I-61	LG10_8772151	LG10_8830552
I-61	LG10_10305657	LG10_10306190
I-61	LG10_12229566	LG10_12230852
I-8	LG11_1654173	LG11_1658831
I-8	LG11_6453881	LG11_6456429
I-8	LG11_9183753	LG11_9183935
I-8	LG11_10903386	LG11_10903451
I-8	LG11_13630987	LG11_13691306
I-8	LG11_14306339	LG11_14310810
I-9	LG11_3583288	LG11_3583510
I-9	LG11_8461023	LG11_8461487
I-9	LG11_10221081	LG11_10222187
I-9	LG11_13694042	LG11_13748694
I-9	LG11_14311164	LG11_14311824
I-17	LG11_1684768	LG11_1746383
I-17	LG11_1767475	LG11_1768835
I-17	LG11_1784076	LG11_1806309
I-17	LG11_2175800	LG11_2177763
I-17	LG11_5577880	LG11_5579135
I-17	LG11_7966097	LG11_7974992
I-17	LG11_11735871	LG11_11738380
I-19	LG11_707560	LG11_763253
I-19	LG11_841598	LG11_853869
I-19	LG11_1371747	LG11_1430464
I-19	LG11_5298749	LG11_5299445
I-19	LG11_11605395	LG11_11605778
I-19	LG11_12931998	LG11_12932327
I-20	LG11_9791024	LG11_9793142
I-20	LG11_11395860	LG11_11406332
I-23	LG11_9437746	LG11_9438527
I-38	LG11_3072955	LG11_3073695
I-38	LG11_7372870	LG11_7373312
I-38	LG11_8231163	LG11_8231826
I-38	LG11_9460386	LG11_9460706
I-38	LG11_12304362	LG11_12304848
I-38	LG11_13630987	LG11_13691306
I-38	LG11_14553147	LG11_14554191
I-40	LG11_3197455	LG11_3197702
I-40	LG11_11619407	LG11_11623820
I-40	LG11_12594937	LG11_12644119
I-40	LG11_13694042	LG11_13748694
I-40	LG11_13849519	LG11_13849658
I-41	LG11_5862531	LG11_5866220
I-41	LG11_8303381	LG11_8306272
I-41	LG11_12427269	LG11_12428386
I-42	LG11_492551	LG11_495226
I-42	LG11_2619859	LG11_2633817
I-42	LG11_7657537	LG11_7662869
I-42	LG11_8674332	LG11_8674623
I-42	LG11_12281986	LG11_12282314
I-42	LG11_13630987	LG11_13691306
I-42	LG11_13896847	LG11_13902891
I-48	LG11_1988832	LG11_1990224
I-48	LG11_2011014	LG11_2013885
I-48	LG11_9119066	LG11_9119344
I-54	LG11_2130309	LG11_2130861
I-54	LG11_9251934	LG11_9252217
I-54	LG11_10775951	LG11_10776444
I-54	LG11_12759742	LG11_12760473
I-58	LG11_2021676	LG11_2021985
I-58	LG11_6429499	LG11_6429858
I-58	LG11_7678205	LG11_7680743
I-58	LG11_9817454	LG11_9817713
I-59	LG11_1965085	LG11_1974723
I-59	LG11_8399158	LG11_8403034
I-59	LG11_12135264	LG11_12136011
I-61	LG11_5554497	LG11_5555273
I-61	LG11_8484019	LG11_8484294
I-61	LG11_10342174	LG11_10347338
I-61	LG11_13694042	LG11_13748694
I-61	LG11_13986240	LG11_13991642
I-8	LG12_611120	LG12_611870
I-8	LG12_743762	LG12_794306
I-8	LG12_2465487	LG12_2466312
I-8	LG12_4720451	LG12_4830832
I-8	LG12_7689567	LG12_7689777
I-8	LG12_8985662	LG12_9037994
I-8	LG12_11051947	LG12_11052124
I-9	LG12_616948	LG12_619705
I-9	LG12_743762	LG12_794306
I-9	LG12_7757797	LG12_7815045
I-17	LG12_643940	LG12_644348
I-17	LG12_743762	LG12_794306
I-17	LG12_7757797	LG12_7815045
I-19	LG12_58825	LG12_112519
I-19	LG12_170362	LG12_170573
I-19	LG12_743762	LG12_794306
I-19	LG12_5537255	LG12_5542172
I-19	LG12_7042823	LG12_7043742
I-19	LG12_7704462	LG12_7756402
I-19	LG12_10285908	LG12_10293033
I-19	LG12_11134998	LG12_11135856
I-20	LG12_7757797	LG12_7815045
I-20	LG12_8985662	LG12_9037994
I-20	LG12_9689491	LG12_9690343
I-23	LG12_3964886	LG12_4017476
I-23	LG12_4629677	LG12_4631410
I-23	LG12_4720451	LG12_4830832
I-23	LG12_7757797	LG12_7815045
I-38	LG12_4720451	LG12_4830832
I-38	LG12_4957942	LG12_4958397
I-40	LG12_4720451	LG12_4830832
I-40	LG12_5981795	LG12_5985765
I-40	LG12_7928209	LG12_8002585
I-40	LG12_8631403	LG12_8632352
I-40	LG12_8984389	LG12_8985623
I-41	LG12_269806	LG12_273041
I-41	LG12_743762	LG12_794306
I-41	LG12_3964886	LG12_4017476
I-41	LG12_4099175	LG12_4099380
I-41	LG12_6160495	LG12_6162506
I-42	LG12_655995	LG12_658166
I-42	LG12_743762	LG12_794306
I-42	LG12_6149503	LG12_6152283
I-42	LG12_7355575	LG12_7358121
I-42	LG12_7704462	LG12_7756402
I-48	LG12_4878358	LG12_4878609
I-48	LG12_7510874	LG12_7514068
I-48	LG12_8109625	LG12_8111719
I-48	LG12_8984389	LG12_8985623
I-54	LG12_4888866	LG12_4888944
I-54	LG12_7197573	LG12_7197659
I-54	LG12_8520708	LG12_8521727
I-54	LG12_9647365	LG12_9648336
I-58	LG12_743762	LG12_794306
I-58	LG12_921367	LG12_921484
I-58	LG12_972635	LG12_1028853
I-58	LG12_7757797	LG12_7815045
I-59	LG12_972635	LG12_1028853
I-59	LG12_1165242	LG12_1167034
I-59	LG12_1681185	LG12_1733657
I-59	LG12_8484361	LG12_8486401
I-59	LG12_8985662	LG12_9037994
I-59	LG12_9579263	LG12_9579796
I-59	LG12_10354863	LG12_10355366
I-61	LG12_4720451	LG12_4830832
I-61	LG12_6505579	LG12_6505711
I-61	LG12_8984389	LG12_8985623
I-61	LG12_9740751	LG12_9740953
I-61	LG12_10899458	LG12_10899507
I-61	LG12_11429029	LG12_11429589
I-8	LG13_124782	LG13_194896
I-8	LG13_437612	LG13_438365
I-8	LG13_534334	LG13_588402
I-8	LG13_2843835	LG13_2902290
I-8	LG13_3055196	LG13_3056144
I-8	LG13_5520868	LG13_5525314
I-8	LG13_8300771	LG13_8301795
I-9	LG13_3207172	LG13_3263271
I-9	LG13_5520868	LG13_5525314
I-9	LG13_9771262	LG13_9771541
I-17	LG13_726581	LG13_729856
I-17	LG13_5033651	LG13_5036479
I-17	LG13_8301989	LG13_8302212
I-19	LG13_804333	LG13_804371
I-19	LG13_1196673	LG13_1199800
I-19	LG13_4683493	LG13_4683574
I-19	LG13_5520868	LG13_5525314
I-19	LG13_5540348	LG13_5648110
I-19	LG13_8561874	LG13_8561957
I-20	LG13_1072210	LG13_1072870
I-20	LG13_3207172	LG13_3263271
I-20	LG13_5540348	LG13_5648110
I-23	LG13_1371991	LG13_1423943
I-23	LG13_1889494	LG13_1892350
I-23	LG13_2152251	LG13_2204162
I-23	LG13_2627475	LG13_2627614
I-23	LG13_3207172	LG13_3263271
I-23	LG13_5540348	LG13_5648110
I-38	LG13_4926218	LG13_4926318
I-38	LG13_8611697	LG13_8611789
I-40	LG13_124782	LG13_194896
I-40	LG13_337522	LG13_343712
I-40	LG13_534334	LG13_588402
I-40	LG13_2249148	LG13_2249829
I-40	LG13_2307912	LG13_2310234
I-40	LG13_3207172	LG13_3263271
I-40	LG13_5520868	LG13_5525314
I-41	LG13_124782	LG13_194896
I-41	LG13_372902	LG13_373702
I-41	LG13_534334	LG13_588402
I-41	LG13_3289291	LG13_3292350
I-42	LG13_1226463	LG13_1228040
I-42	LG13_5438685	LG13_5444188
I-48	LG13_1371991	LG13_1423943
I-48	LG13_1495382	LG13_1497303
I-48	LG13_2152251	LG13_2204162
I-48	LG13_3807261	LG13_3808105
I-54	LG13_1371991	LG13_1423943
I-54	LG13_1781827	LG13_1785593
I-54	LG13_2152251	LG13_2204162
I-54	LG13_2764549	LG13_2765091
I-54	LG13_3207172	LG13_3263271
I-54	LG13_6005269	LG13_6005353
I-54	LG13_6246850	LG13_6313979
I-58	LG13_124782	LG13_194896
I-58	LG13_388401	LG13_388674
I-58	LG13_534334	LG13_588402
I-58	LG13_4678037	LG13_4681479
I-59	LG13_712738	LG13_717504
I-59	LG13_2843835	LG13_2902290
I-59	LG13_3064513	LG13_3064816
I-59	LG13_3207172	LG13_3263271
I-59	LG13_4345479	LG13_4347445
I-59	LG13_5540348	LG13_5648110
I-59	LG13_6116776	LG13_6119257
I-59	LG13_6246850	LG13_6313979
I-59	LG13_9333958	LG13_9336174
I-61	LG13_124782	LG13_194896
I-61	LG13_515583	LG13_515744
I-61	LG13_534334	LG13_588402
I-61	LG13_3207172	LG13_3263271
I-61	LG13_5520868	LG13_5525314
I-61	LG13_8528710	LG13_8528894
I-8	LG14_8642579	LG14_8699290
I-8	LG14_9208438	LG14_9209960
I-9	LG14_2062222	LG14_2178975
I-9	LG14_2213745	LG14_2214201
I-9	LG14_2620163	LG14_2673303
I-9	LG14_4223048	LG14_4223955
I-17	LG14_2062222	LG14_2178975
I-17	LG14_2317483	LG14_2318127
I-17	LG14_2620163	LG14_2673303
I-17	LG14_6381603	LG14_6381689
I-19	LG14_4368022	LG14_4372424
I-19	LG14_7456484	LG14_7513485
I-19	LG14_7746116	LG14_7747138
I-19	LG14_8642579	LG14_8699290
I-20	LG14_6058509	LG14_6060482
I-23	LG14_4803245	LG14_4804574
I-23	LG14_6736150	LG14_6738519
I-38	LG14_2062222	LG14_2178975
I-38	LG14_2316584	LG14_2317483
I-38	LG14_2620163	LG14_2673303
I-40	LG14_4687199	LG14_4689991
I-41	LG14_7456484	LG14_7513485
I-41	LG14_8014745	LG14_8015052
I-41	LG14_8642579	LG14_8699290
I-42	LG14_7144414	LG14_7152099
I-42	LG14_7456484	LG14_7513485
I-42	LG14_7596759	LG14_7597261
I-42	LG14_8642579	LG14_8699290
I-48	LG14_1910256	LG14_1959926
I-48	LG14_6307492	LG14_6309811
I-54	LG14_6112027	LG14_6113962
I-54	LG14_9835212	LG14_9837186
I-54	LG14_9884242	LG14_9885257
I-58	LG14_7456484	LG14_7513485
I-58	LG14_8408078	LG14_8411369
I-58	LG14_8642579	LG14_8699290
I-59	LG14_2620163	LG14_2673303
I-59	LG14_3123357	LG14_3123387
I-59	LG14_3151210	LG14_3205978
I-61	LG14_1123803	LG14_1129895
I-61	LG14_6112027	LG14_6113962
I-9	LG15_2935118	LG15_2938074
I-9	LG15_3264342	LG15_3266049
I-9	LG15_7387060	LG15_7387967
I-9	LG15_9230878	LG15_9231044
I-17	LG15_7283575	LG15_7284309
I-17	LG15_7738319	LG15_7740279
I-19	LG15_4745314	LG15_4746116
I-19	LG15_8778298	LG15_8778837
I-19	LG15_8955447	LG15_8979079
I-20	LG15_4073532	LG15_4075544
I-20	LG15_7391617	LG15_7391897
I-20	LG15_8645909	LG15_8651208
I-23	LG15_7395274	LG15_7395943
I-23	LG15_7822496	LG15_7825718
I-38	LG15_4278184	LG15_4278523
I-38	LG15_8499155	LG15_8499209
I-40	LG15_5040281	LG15_5040767
I-40	LG15_8267443	LG15_8268327
I-40	LG15_9206716	LG15_9208165
I-40	LG15_10004694	LG15_10006287
I-41	LG15_2774578	LG15_2780844
I-41	LG15_7791963	LG15_7793025
I-41	LG15_8619577	LG15_8621146
I-42	LG15_8610599	LG15_8610985
I-48	LG15_3166546	LG15_3166660
I-48	LG15_9627319	LG15_9629810
I-48	LG15_10004694	LG15_10006287
I-54	LG15_367412	LG15_367602
I-54	LG15_7749256	LG15_7749340
I-58	LG15_7064628	LG15_7065549
I-59	LG15_440228	LG15_440786
I-59	LG15_9418912	LG15_9420993
I-61	LG15_7478283	LG15_7480607
I-8	LG16_2096244	LG16_2214320
I-8	LG16_3931320	LG16_3933656
I-9	LG16_2096244	LG16_2214320
I-9	LG16_2867497	LG16_2867831
I-17	LG16_381348	LG16_443054
I-17	LG16_697863	LG16_698804
I-17	LG16_2441057	LG16_2442396
I-19	LG16_2220430	LG16_2220547
I-19	LG16_3626923	LG16_3630974
I-20	LG16_381348	LG16_443054
I-20	LG16_502892	LG16_509282
I-20	LG16_3138926	LG16_3139874
I-23	LG16_2422385	LG16_2423526
I-23	LG16_2742704	LG16_2742954
I-23	LG16_6383339	LG16_6383485
I-38	LG16_4508661	LG16_4512469
I-38	LG16_7089095	LG16_7089698
I-40	LG16_4130233	LG16_4185113
I-40	LG16_5516776	LG16_5521394
I-41	LG16_6444149	LG16_6445571
I-48	LG16_4198292	LG16_4201881
I-48	LG16_6582958	LG16_6585710
I-54	LG16_2096244	LG16_2214320
I-54	LG16_3069040	LG16_3069689
I-54	LG16_5618774	LG16_5619571
I-58	LG16_2096244	LG16_2214320
I-58	LG16_3867638	LG16_3867754
I-58	LG16_4130233	LG16_4185113
I-58	LG16_4436327	LG16_4440571
I-58	LG16_4991553	LG16_5046361
I-59	LG16_4130233	LG16_4185113
I-61	LG16_4130233	LG16_4185113
I-8	LG2_3143993	LG2_3144946
I-8	LG2_8597346	LG2_8700753
I-8	LG2_9410018	LG2_9410471
I-8	LG2_10218155	LG2_10274120
I-8	LG2_12852898	LG2_12853074
I-9	LG2_13997257	LG2_13998004
I-17	LG2_3421022	LG2_3488034
I-17	LG2_3618429	LG2_3618717
I-17	LG2_3882273	LG2_4006481
I-17	LG2_6059125	LG2_6109849
I-17	LG2_6539272	LG2_6541095
I-17	LG2_6727009	LG2_6778912
I-19	LG2_2673558	LG2_2675353
I-19	LG2_4838977	LG2_4840509
I-19	LG2_14027765	LG2_14029227
I-20	LG2_603019	LG2_603029
I-20	LG2_5130599	LG2_5131171
I-23	LG2_4652015	LG2_4652300
I-23	LG2_6059125	LG2_6109849
I-23	LG2_6199463	LG2_6202144
I-38	LG2_640895	LG2_641452
I-38	LG2_4415352	LG2_4415361
I-38	LG2_6059125	LG2_6109849
I-38	LG2_6424873	LG2_6424941
I-38	LG2_6727009	LG2_6778912
I-38	LG2_10218155	LG2_10274120
I-38	LG2_10542485	LG2_10543500
I-38	LG2_11553149	LG2_11613217
I-40	LG2_5725084	LG2_5725796
I-41	LG2_2814630	LG2_2815695
I-41	LG2_4833601	LG2_4834765
I-41	LG2_13252225	LG2_13252367
I-42	LG2_2129745	LG2_2132740
I-42	LG2_6059125	LG2_6109849
I-42	LG2_6199463	LG2_6202144
I-42	LG2_7326769	LG2_7407648
I-42	LG2_7429787	LG2_7431502
I-42	LG2_9439261	LG2_9439534
I-42	LG2_10218155	LG2_10274120
I-48	LG2_12207529	LG2_12209522
I-48	LG2_13395155	LG2_13397539
I-48	LG2_14761414	LG2_14763440
I-54	LG2_4137088	LG2_4138059
I-54	LG2_6831604	LG2_6832339
I-54	LG2_8597346	LG2_8700753
I-54	LG2_8894204	LG2_8894517
I-54	LG2_10218155	LG2_10274120
I-54	LG2_14151612	LG2_14152712
I-54	LG2_14918136	LG2_14919596
I-58	LG2_4415164	LG2_4415207
I-58	LG2_6199463	LG2_6202144
I-58	LG2_6419851	LG2_6420240
I-58	LG2_6727009	LG2_6778912
I-58	LG2_13984730	LG2_13985123
I-59	LG2_5956973	LG2_5957521
I-59	LG2_6059125	LG2_6109849
I-59	LG2_6199463	LG2_6202144
I-59	LG2_11816482	LG2_11817622
I-59	LG2_14822717	LG2_14823581
I-61	LG2_2083650	LG2_2083706
I-61	LG2_5179458	LG2_5179757
I-61	LG2_6059125	LG2_6109849
I-61	LG2_6199463	LG2_6202144
I-61	LG2_10218155	LG2_10274120
I-61	LG2_11392292	LG2_11392833
I-61	LG2_11553149	LG2_11613217
I-61	LG2_14120693	LG2_14122576
I-8	LG3_3912554	LG3_3969978
I-8	LG3_5336738	LG3_5336926
I-8	LG3_6184343	LG3_6236234
I-8	LG3_6358104	LG3_6360274
I-8	LG3_10383097	LG3_10383371
I-8	LG3_13064416	LG3_13137384
I-9	LG3_2280103	LG3_2344859
I-9	LG3_3035522	LG3_3036763
I-9	LG3_5804778	LG3_5806914
I-9	LG3_6184343	LG3_6236234
I-9	LG3_8227257	LG3_8227831
I-9	LG3_13064416	LG3_13125134
I-17	LG3_3279619	LG3_3330491
I-17	LG3_3595615	LG3_3600631
I-17	LG3_4801425	LG3_4805379
I-17	LG3_6184343	LG3_6236234
I-17	LG3_8718019	LG3_8719251
I-17	LG3_13135655	LG3_13137384
I-19	LG3_715046	LG3_715200
I-19	LG3_2280103	LG3_2344859
I-19	LG3_2583849	LG3_2584963
I-19	LG3_3227801	LG3_3278743
I-19	LG3_6312164	LG3_6313888
I-19	LG3_9748394	LG3_9748607
I-19	LG3_13135655	LG3_13137384
I-20	LG3_203694	LG3_205207
I-20	LG3_6266649	LG3_6266897
I-20	LG3_10233734	LG3_10233888
I-20	LG3_10675393	LG3_10727821
I-20	LG3_10912086	LG3_10914463
I-20	LG3_11604762	LG3_11655497
I-20	LG3_13064416	LG3_13137384
I-23	LG3_1341656	LG3_1394680
I-23	LG3_1591792	LG3_1593264
I-23	LG3_2280103	LG3_2344859
I-23	LG3_3912554	LG3_3969978
I-23	LG3_4221197	LG3_4223371
I-23	LG3_6184343	LG3_6236234
I-23	LG3_8477016	LG3_8477428
I-23	LG3_10081521	LG3_10084484
I-23	LG3_10675393	LG3_10727821
I-23	LG3_10889060	LG3_10889483
I-23	LG3_11604762	LG3_11655497
I-23	LG3_13135655	LG3_13137384
I-38	LG3_704312	LG3_704389
I-38	LG3_1341656	LG3_1394680
I-38	LG3_1622926	LG3_1624606
I-38	LG3_2280103	LG3_2344859
I-38	LG3_7284758	LG3_7307806
I-38	LG3_10675393	LG3_10727821
I-38	LG3_11365097	LG3_11365358
I-38	LG3_11604762	LG3_11655497
I-38	LG3_13125518	LG3_13134766
I-40	LG3_894975	LG3_900010
I-40	LG3_1259025	LG3_1259486
I-40	LG3_2280103	LG3_2344859
I-40	LG3_3188201	LG3_3188680
I-40	LG3_3227801	LG3_3278743
I-40	LG3_4406312	LG3_4408520
I-40	LG3_5376554	LG3_5380608
I-40	LG3_9664784	LG3_9664925
I-41	LG3_1341656	LG3_1394680
I-41	LG3_2135739	LG3_2139003
I-41	LG3_2425271	LG3_2425594
I-41	LG3_3227801	LG3_3278743
I-41	LG3_11861944	LG3_11862014
I-41	LG3_13125518	LG3_13134766
I-42	LG3_2280103	LG3_2344859
I-42	LG3_2769076	LG3_2772445
I-42	LG3_4189023	LG3_4197017
I-42	LG3_4562373	LG3_4564571
I-42	LG3_5364633	LG3_5366261
I-42	LG3_6184343	LG3_6236234
I-42	LG3_8276610	LG3_8278212
I-42	LG3_10675393	LG3_10727821
I-42	LG3_11322981	LG3_11323379
I-48	LG3_1317818	LG3_1319427
I-48	LG3_2280103	LG3_2344859
I-48	LG3_2848520	LG3_2848793
I-48	LG3_3227801	LG3_3278743
I-48	LG3_8214174	LG3_8214388
I-48	LG3_10675393	LG3_10727821
I-48	LG3_11439456	LG3_11439596
I-48	LG3_11604762	LG3_11655497
I-48	LG3_13125518	LG3_13134766
I-54	LG3_1476307	LG3_1477734
I-54	LG3_2213137	LG3_2213873
I-54	LG3_9688405	LG3_9691806
I-54	LG3_13125518	LG3_13134766
I-58	LG3_679115	LG3_679314
I-58	LG3_3912554	LG3_3969978
I-58	LG3_5284549	LG3_5284928
I-58	LG3_6184343	LG3_6236234
I-58	LG3_6580549	LG3_6582152
I-58	LG3_9237816	LG3_9238169
I-58	LG3_12311723	LG3_12312160
I-58	LG3_13064416	LG3_13125134
I-59	LG3_796013	LG3_799415
I-59	LG3_11948992	LG3_11949381
I-59	LG3_13125518	LG3_13134766
I-61	LG3_338448	LG3_339764
I-61	LG3_4433427	LG3_4433903
I-61	LG3_6060259	LG3_6062409
I-61	LG3_10675393	LG3_10727821
I-61	LG3_11387375	LG3_11387676
I-61	LG3_11604762	LG3_11655497
I-61	LG3_13064416	LG3_13125134
I-8	LG4_2819940	LG4_2820214
I-8	LG4_3353696	LG4_3417937
I-8	LG4_3785970	LG4_3786731
I-8	LG4_4424483	LG4_4493215
I-8	LG4_8951302	LG4_8954795
I-8	LG4_9116534	LG4_9182894
I-8	LG4_10275062	LG4_10276204
I-8	LG4_11629282	LG4_11789735
I-9	LG4_1428727	LG4_1499560
I-9	LG4_4274440	LG4_4277371
I-9	LG4_5201811	LG4_5203916
I-9	LG4_5557168	LG4_5614354
I-17	LG4_1428727	LG4_1499560
I-17	LG4_4191531	LG4_4192385
I-17	LG4_4424483	LG4_4493215
I-17	LG4_8659332	LG4_8659611
I-17	LG4_9116534	LG4_9182894
I-17	LG4_10735117	LG4_10736400
I-17	LG4_11629282	LG4_11789735
I-19	LG4_1428727	LG4_1499560
I-19	LG4_3353696	LG4_3417937
I-19	LG4_4870807	LG4_4927596
I-19	LG4_5509890	LG4_5509977
I-19	LG4_7251931	LG4_7255142
I-19	LG4_9969798	LG4_9971008
I-19	LG4_11629282	LG4_11789735
I-20	LG4_1428727	LG4_1499560
I-20	LG4_3353696	LG4_3417937
I-20	LG4_7856587	LG4_7913001
I-20	LG4_7958487	LG4_7961386
I-20	LG4_10594098	LG4_10595865
I-20	LG4_11629282	LG4_11789735
I-23	LG4_1992685	LG4_1992791
I-23	LG4_5557168	LG4_5614354
I-23	LG4_7660019	LG4_7660836
I-23	LG4_8048376	LG4_8050454
I-23	LG4_8203551	LG4_8267504
I-38	LG4_3004054	LG4_3005754
I-38	LG4_4870807	LG4_4927596
I-38	LG4_5147748	LG4_5149428
I-38	LG4_6061724	LG4_6061914
I-38	LG4_7856587	LG4_7913001
I-38	LG4_8376234	LG4_8376349
I-38	LG4_11629282	LG4_11789735
I-38	LG4_12278903	LG4_12279148
I-40	LG4_2571781	LG4_2572587
I-40	LG4_6022155	LG4_6026741
I-40	LG4_7505837	LG4_7508021
I-41	LG4_1428727	LG4_1499560
I-41	LG4_4071812	LG4_4071902
I-41	LG4_4424483	LG4_4493215
I-41	LG4_5557168	LG4_5614354
I-41	LG4_6564962	LG4_6570746
I-41	LG4_7856587	LG4_7913001
I-41	LG4_8637957	LG4_8639568
I-42	LG4_3002195	LG4_3004054
I-42	LG4_4424483	LG4_4493215
I-42	LG4_4558856	LG4_4558953
I-42	LG4_6250818	LG4_6253760
I-42	LG4_7856587	LG4_7913001
I-48	LG4_826392	LG4_899526
I-48	LG4_1142823	LG4_1148157
I-48	LG4_9116534	LG4_9182894
I-48	LG4_10265939	LG4_10267689
I-48	LG4_12080092	LG4_12082414
I-54	LG4_2511111	LG4_2512190
I-54	LG4_9116534	LG4_9182894
I-54	LG4_9324168	LG4_9324412
I-54	LG4_11629282	LG4_11789735
I-58	LG4_1428727	LG4_1499560
I-58	LG4_3353696	LG4_3417937
I-58	LG4_5557168	LG4_5614354
I-58	LG4_7811165	LG4_7817171
I-58	LG4_7856587	LG4_7913001
I-58	LG4_11629282	LG4_11789735
I-58	LG4_12287639	LG4_12293610
I-59	LG4_2935158	LG4_2935726
I-59	LG4_4870807	LG4_4927596
I-59	LG4_5104656	LG4_5105474
I-59	LG4_5557168	LG4_5614354
I-59	LG4_10058472	LG4_10058830
I-59	LG4_10838021	LG4_10838231
I-61	LG4_1428727	LG4_1499560
I-61	LG4_3353696	LG4_3417937
I-61	LG4_4870807	LG4_4927596
I-61	LG4_5404033	LG4_5404253
I-61	LG4_5557168	LG4_5614354
I-8	LG5_475873	LG5_476199
I-8	LG5_11068664	LG5_11068807
I-8	LG5_12582929	LG5_12583921
I-8	LG5_12741816	LG5_12741951
I-9	LG5_4740675	LG5_4801582
I-9	LG5_5225369	LG5_5229779
I-9	LG5_6533724	LG5_6584305
I-9	LG5_9203223	LG5_9258911
I-9	LG5_12787861	LG5_12788632
I-17	LG5_1245248	LG5_1250319
I-17	LG5_2373064	LG5_2373754
I-17	LG5_2397764	LG5_2399115
I-17	LG5_2691186	LG5_2762704
I-17	LG5_4740675	LG5_4801582
I-17	LG5_5528118	LG5_5530706
I-17	LG5_7987836	LG5_7988151
I-19	LG5_1988953	LG5_1989568
I-19	LG5_10545814	LG5_10548104
I-19	LG5_12596340	LG5_12708242
I-19	LG5_14300760	LG5_14319653
I-20	LG5_2193427	LG5_2193846
I-20	LG5_7128793	LG5_7129236
I-20	LG5_11244741	LG5_11246107
I-20	LG5_12582929	LG5_12583921
I-23	LG5_11938215	LG5_11943026
I-23	LG5_12596340	LG5_12708242
I-38	LG5_1878273	LG5_1879876
I-38	LG5_3886745	LG5_3887559
I-38	LG5_6684443	LG5_6688087
I-38	LG5_7205129	LG5_7421320
I-38	LG5_8137482	LG5_8138370
I-38	LG5_8535916	LG5_8665306
I-38	LG5_9939224	LG5_9939320
I-38	LG5_12582929	LG5_12583921
I-38	LG5_14300760	LG5_14319653
I-40	LG5_1606058	LG5_1614948
I-40	LG5_4740675	LG5_4801582
I-40	LG5_6182837	LG5_6188238
I-40	LG5_6533724	LG5_6584305
I-40	LG5_9379246	LG5_9384477
I-40	LG5_12564878	LG5_12565759
I-40	LG5_12582929	LG5_12583921
I-41	LG5_1332457	LG5_1338499
I-41	LG5_11932111	LG5_11933677
I-41	LG5_12583921	LG5_12583932
I-41	LG5_13309806	LG5_13311633
I-42	LG5_1763548	LG5_1766235
I-42	LG5_4638116	LG5_4638659
I-42	LG5_7205129	LG5_7421320
I-42	LG5_8009015	LG5_8009907
I-42	LG5_8535916	LG5_8665306
I-42	LG5_11647712	LG5_11649026
I-42	LG5_14014276	LG5_14015230
I-48	LG5_4358664	LG5_4358759
I-48	LG5_11937766	LG5_11937831
I-48	LG5_12582929	LG5_12583921
I-48	LG5_13308506	LG5_13309806
I-48	LG5_14300760	LG5_14319653
I-54	LG5_1221610	LG5_1221842
I-54	LG5_13871111	LG5_13871996
I-58	LG5_4740675	LG5_4801582
I-58	LG5_5457512	LG5_5457669
I-58	LG5_6533724	LG5_6584305
I-58	LG5_9203223	LG5_9258911
I-58	LG5_9673722	LG5_9677890
I-58	LG5_10655672	LG5_10656491
I-59	LG5_1570781	LG5_1572285
I-59	LG5_9203223	LG5_9258911
I-61	LG5_1824263	LG5_1825348
I-61	LG5_4740675	LG5_4801582
I-61	LG5_5699112	LG5_5702149
I-61	LG5_6533724	LG5_6584305
I-61	LG5_9203223	LG5_9258911
I-61	LG5_13105984	LG5_13110097
I-61	LG5_14300760	LG5_14319653
I-8	LG6_4088541	LG6_4141679
I-8	LG6_4226740	LG6_4226830
I-8	LG6_5066055	LG6_5116608
I-8	LG6_11857860	LG6_11876089
I-8	LG6_11887561	LG6_11938301
I-8	LG6_11982535	LG6_11983429
I-8	LG6_16215353	LG6_16273018
I-8	LG6_17014121	LG6_17018920
I-8	LG6_17570102	LG6_17642051
I-8	LG6_18139202	LG6_18139313
I-9	LG6_3613004	LG6_3617715
I-9	LG6_17570102	LG6_17642051
I-17	LG6_5780278	LG6_5784343
I-17	LG6_7376789	LG6_7377604
I-17	LG6_7611290	LG6_7731677
I-17	LG6_13079545	LG6_13079734
I-17	LG6_15528464	LG6_15529658
I-17	LG6_17570102	LG6_17642051
I-19	LG6_4088541	LG6_4141679
I-19	LG6_4879855	LG6_4880668
I-19	LG6_5066055	LG6_5116608
I-19	LG6_10517107	LG6_10517200
I-19	LG6_15012099	LG6_15013732
I-19	LG6_16215353	LG6_16273018
I-19	LG6_16564889	LG6_16566439
I-19	LG6_17570102	LG6_17642051
I-19	LG6_18254050	LG6_18270528
I-20	LG6_9970857	LG6_9971504
I-20	LG6_17570102	LG6_17642051
I-23	LG6_4088541	LG6_4141679
I-23	LG6_5006976	LG6_5007317
I-23	LG6_9975780	LG6_9976994
I-23	LG6_11647145	LG6_11647523
I-23	LG6_13787082	LG6_13788679
I-23	LG6_15701783	LG6_15804663
I-23	LG6_16146004	LG6_16146192
I-23	LG6_16215353	LG6_16273018
I-23	LG6_18049814	LG6_18052732
I-38	LG6_781056	LG6_845176
I-38	LG6_1381601	LG6_1383193
I-38	LG6_12093256	LG6_12155365
I-38	LG6_12242184	LG6_12243831
I-38	LG6_12810320	LG6_12884099
I-38	LG6_14932968	LG6_14933011
I-38	LG6_15701783	LG6_15804663
I-38	LG6_15842029	LG6_15843045
I-38	LG6_16215353	LG6_16273018
I-38	LG6_17570102	LG6_17642051
I-40	LG6_1600252	LG6_1652773
I-40	LG6_1704069	LG6_1704178
I-40	LG6_1792533	LG6_1846424
I-40	LG6_16215353	LG6_16273018
I-40	LG6_16547062	LG6_16547120
I-41	LG6_531596	LG6_531951
I-41	LG6_1496552	LG6_1600145
I-41	LG6_4196225	LG6_4196289
I-41	LG6_5064380	LG6_5066055
I-41	LG6_10525816	LG6_10526833
I-41	LG6_16215353	LG6_16273018
I-41	LG6_16476977	LG6_16477334
I-42	LG6_3725425	LG6_3727622
I-42	LG6_3780979	LG6_3798690
I-42	LG6_3823559	LG6_3876667
I-42	LG6_8827074	LG6_8827925
I-42	LG6_14137681	LG6_14193773
I-42	LG6_14205445	LG6_14207795
I-42	LG6_14531256	LG6_14562136
I-42	LG6_18284330	LG6_18285581
I-48	LG6_1792533	LG6_1846424
I-48	LG6_1902970	LG6_1903303
I-48	LG6_2252774	LG6_2391641
I-48	LG6_5177885	LG6_5178140
I-48	LG6_5780278	LG6_5784343
I-48	LG6_5804132	LG6_5804723
I-48	LG6_6338706	LG6_6422606
I-48	LG6_7128693	LG6_7129399
I-48	LG6_7611290	LG6_7731677
I-48	LG6_13658178	LG6_13765691
I-48	LG6_17948930	LG6_17950395
I-54	LG6_9559899	LG6_9565028
I-54	LG6_15179622	LG6_15180307
I-54	LG6_18312299	LG6_18312611
I-58	LG6_520154	LG6_521200
I-58	LG6_1496552	LG6_1600145
I-58	LG6_9392389	LG6_9400526
I-58	LG6_15191299	LG6_15192536
I-58	LG6_18327522	LG6_18328336
I-59	LG6_5780278	LG6_5784343
I-59	LG6_7092865	LG6_7094168
I-59	LG6_7611290	LG6_7731677
I-59	LG6_12093256	LG6_12155365
I-59	LG6_12234202	LG6_12235053
I-59	LG6_12810320	LG6_12884099
I-59	LG6_14137681	LG6_14193773
I-59	LG6_14319918	LG6_14322069
I-59	LG6_14479884	LG6_14531256
I-59	LG6_17570102	LG6_17642051
I-61	LG6_2765206	LG6_2818489
I-61	LG6_3258355	LG6_3258843
I-61	LG6_3311847	LG6_3364078
I-61	LG6_12093256	LG6_12155365
I-61	LG6_12234202	LG6_12235053
I-61	LG6_12810320	LG6_12884099
I-61	LG6_18285581	LG6_18286777
I-8	LG7_375007	LG7_442468
I-8	LG7_612984	LG7_615200
I-8	LG7_1183330	LG7_1200507
I-8	LG7_1523906	LG7_1584338
I-8	LG7_8261042	LG7_8316010
I-8	LG7_10520091	LG7_10575430
I-8	LG7_11505233	LG7_11505603
I-8	LG7_12716352	LG7_12716434
I-9	LG7_4351926	LG7_4358598
I-9	LG7_8261042	LG7_8316010
I-9	LG7_10520091	LG7_10575430
I-9	LG7_10628790	LG7_10631141
I-9	LG7_13045505	LG7_13046736
I-17	LG7_375007	LG7_442468
I-17	LG7_8589724	LG7_8589838
I-19	LG7_3611313	LG7_3612832
I-19	LG7_8261042	LG7_8316010
I-19	LG7_10520091	LG7_10575430
I-20	LG7_3423444	LG7_3424621
I-20	LG7_5255256	LG7_5377411
I-20	LG7_5503601	LG7_5503652
I-20	LG7_7048773	LG7_7123215
I-20	LG7_10007346	LG7_10008183
I-20	LG7_12100149	LG7_12100234
I-23	LG7_5255256	LG7_5377411
I-23	LG7_5936329	LG7_5936610
I-23	LG7_7048773	LG7_7123215
I-23	LG7_9165113	LG7_9165509
I-38	LG7_62991	LG7_70710
I-38	LG7_3638517	LG7_3640589
I-38	LG7_4588059	LG7_4650449
I-38	LG7_8470372	LG7_8470583
I-38	LG7_13121904	LG7_13122312
I-40	LG7_5255256	LG7_5377411
I-40	LG7_6011217	LG7_6011500
I-40	LG7_7048773	LG7_7123215
I-40	LG7_10340246	LG7_10341456
I-41	LG7_716753	LG7_775333
I-41	LG7_885275	LG7_886359
I-41	LG7_1523906	LG7_1584338
I-41	LG7_3534128	LG7_3539462
I-41	LG7_7655620	LG7_7726139
I-41	LG7_7837284	LG7_7841514
I-41	LG7_10520091	LG7_10575430
I-42	LG7_9843804	LG7_9848516
I-48	LG7_2267087	LG7_2373083
I-48	LG7_2431178	LG7_2431753
I-48	LG7_3032769	LG7_3038795
I-48	LG7_8261042	LG7_8316010
I-48	LG7_10520091	LG7_10575430
I-54	LG7_3715818	LG7_3716706
I-54	LG7_8420641	LG7_8421016
I-54	LG7_12263365	LG7_12263545
I-58	LG7_2267087	LG7_2373083
I-58	LG7_2691633	LG7_2701425
I-58	LG7_2809542	LG7_2810874
I-58	LG7_8783476	LG7_8784124
I-59	LG7_716753	LG7_775333
I-59	LG7_978061	LG7_978373
I-59	LG7_1523906	LG7_1584338
I-59	LG7_3479097	LG7_3483252
I-59	LG7_5255256	LG7_5377411
I-59	LG7_5396170	LG7_5398215
I-59	LG7_7048773	LG7_7123215
I-59	LG7_8261042	LG7_8316010
I-59	LG7_10520091	LG7_10575430
I-59	LG7_11949855	LG7_11953955
I-61	LG7_3606402	LG7_3607434
I-61	LG7_10196144	LG7_10201394
I-8	LG8_852931	LG8_906640
I-8	LG8_1081053	LG8_1082924
I-8	LG8_1397977	LG8_1475355
I-8	LG8_5675180	LG8_5675375
I-8	LG8_7197434	LG8_7197644
I-9	LG8_2833826	LG8_2834291
I-9	LG8_6837469	LG8_6837858
I-9	LG8_10414810	LG8_10542588
I-9	LG8_10810058	LG8_10811423
I-9	LG8_11045240	LG8_11099248
I-9	LG8_13313478	LG8_13318846
I-17	LG8_3750887	LG8_3757822
I-17	LG8_7321960	LG8_7325195
I-17	LG8_7691278	LG8_7693552
I-19	LG8_839802	LG8_841255
I-19	LG8_5761480	LG8_5761966
I-20	LG8_852931	LG8_906640
I-20	LG8_1344005	LG8_1344314
I-20	LG8_1397977	LG8_1475355
I-20	LG8_11444394	LG8_11508573
I-20	LG8_12118441	LG8_12119741
I-20	LG8_12491483	LG8_12699258
I-23	LG8_9890086	LG8_9892603
I-38	LG8_3288850	LG8_3289256
I-38	LG8_7229514	LG8_7294902
I-38	LG8_11444394	LG8_11508573
I-38	LG8_11582833	LG8_11582917
I-38	LG8_12491483	LG8_12699258
I-40	LG8_687610	LG8_688046
I-40	LG8_3776401	LG8_3777658
I-41	LG8_4078605	LG8_4078841
I-41	LG8_9895609	LG8_9946517
I-41	LG8_11145967	LG8_11146012
I-42	LG8_5372172	LG8_5372823
I-42	LG8_7229514	LG8_7294902
I-42	LG8_7915628	LG8_7915751
I-42	LG8_8898364	LG8_8961393
I-42	LG8_10154823	LG8_10156198
I-42	LG8_11219563	LG8_11272715
I-42	LG8_11360264	LG8_11361353
I-42	LG8_11444394	LG8_11508573
I-48	LG8_4506792	LG8_4508816
I-54	LG8_852931	LG8_906640
I-54	LG8_1094300	LG8_1095891
I-54	LG8_1397977	LG8_1475355
I-54	LG8_4324842	LG8_4326930
I-54	LG8_11444394	LG8_11508573
I-54	LG8_12145863	LG8_12146369
I-54	LG8_12491483	LG8_12699258
I-58	LG8_7229514	LG8_7294902
I-58	LG8_7788145	LG8_7788518
I-58	LG8_8898364	LG8_8961393
I-59	LG8_11444394	LG8_11508573
I-59	LG8_11839298	LG8_11842192
I-59	LG8_12491483	LG8_12699258
I-61	LG8_6078799	LG8_6079119
I-8	LG9_8065785	LG9_8067358
I-8	LG9_10066955	LG9_10068534
I-9	LG9_8587692	LG9_8588457
I-9	LG9_9145498	LG9_9256451
I-17	LG9_3829743	LG9_3831189
I-17	LG9_7853560	LG9_7858590
I-17	LG9_10253938	LG9_10254177
I-19	LG9_3666870	LG9_3670039
I-19	LG9_4557600	LG9_4557991
I-19	LG9_9145498	LG9_9256451
I-19	LG9_9489672	LG9_9490674
I-19	LG9_10408646	LG9_10410368
I-20	LG9_1968443	LG9_1970016
I-20	LG9_4273635	LG9_4273797
I-20	LG9_7045643	LG9_7046139
I-20	LG9_9145498	LG9_9256451
I-20	LG9_9493627	LG9_9494646
I-20	LG9_10834769	LG9_10838892
I-23	LG9_2327616	LG9_2440829
I-23	LG9_2722989	LG9_2726947
I-23	LG9_3472287	LG9_3523009
I-23	LG9_9145498	LG9_9256451
I-38	LG9_1134820	LG9_1231657
I-38	LG9_1369310	LG9_1370621
I-38	LG9_1592489	LG9_1731666
I-38	LG9_8769837	LG9_8770158
I-38	LG9_9749970	LG9_9750107
I-40	LG9_2104155	LG9_2104480
I-40	LG9_7540401	LG9_7540589
I-40	LG9_9013706	LG9_9017219
I-40	LG9_10324409	LG9_10324766
I-41	LG9_9145498	LG9_9256451
I-42	LG9_887793	LG9_888714
I-42	LG9_9959568	LG9_9960087
I-48	LG9_2114709	LG9_2124310
I-48	LG9_6891159	LG9_6891405
I-48	LG9_10708594	LG9_10709616
I-54	LG9_6434885	LG9_6435696
I-54	LG9_9927457	LG9_9927480
I-58	LG9_4006367	LG9_4007836
I-58	LG9_6959779	LG9_6961199
I-58	LG9_8683751	LG9_8684827
I-58	LG9_9145498	LG9_9256451
I-59	LG9_1866939	LG9_1869081
I-59	LG9_7507849	LG9_7509328
I-59	LG9_9145498	LG9_9256451
II-5	LG1_2708349	LG1_2708684
II-5	LG1_8196574	LG1_8196588
II-5	LG1_11039597	LG1_11093276
II-5	LG1_11134643	LG1_11135409
II-5	LG1_11460636	LG1_11512093
II-5	LG1_17174945	LG1_17175376
II-5	LG1_17956617	LG1_18014340
II-5	LG1_19262901	LG1_19262919
II-5	LG1_19623384	LG1_19625866
II-5	LG1_24739960	LG1_24796634
II-5	LG1_26060737	LG1_26063055
II-5	LG1_27134659	LG1_27201928
II-5	LG1_27391396	LG1_27396325
II-5	LG1_28317537	LG1_28369045
II-6	LG1_3020334	LG1_3023004
II-6	LG1_3166098	LG1_3225435
II-6	LG1_3375639	LG1_3378140
II-6	LG1_4381010	LG1_4384590
II-6	LG1_4430000	LG1_4487082
II-6	LG1_8522866	LG1_8523760
II-6	LG1_10053558	LG1_10111344
II-6	LG1_10176540	LG1_10176869
II-6	LG1_10819532	LG1_10873816
II-6	LG1_15752659	LG1_15804394
II-6	LG1_22339974	LG1_22396197
II-6	LG1_24739960	LG1_24796634
II-6	LG1_26098587	LG1_26099294
II-6	LG1_27134659	LG1_27201928
II-6	LG1_27720253	LG1_27720549
II-6	LG1_28317537	LG1_28369045
II-7	LG1_8586403	LG1_8588131
II-7	LG1_13013704	LG1_13075214
II-7	LG1_13319658	LG1_13322727
II-7	LG1_14588354	LG1_14644254
II-7	LG1_15908789	LG1_16023965
II-7	LG1_18701944	LG1_18702235
II-7	LG1_23267673	LG1_23270045
II-8	LG1_59406	LG1_62056
II-8	LG1_3649713	LG1_3650328
II-8	LG1_8626068	LG1_8626513
II-8	LG1_16963688	LG1_16963766
II-8	LG1_17956617	LG1_18014340
II-8	LG1_22339974	LG1_22396197
II-8	LG1_23081887	LG1_23082368
II-8	LG1_24484282	LG1_24485008
II-8	LG1_24739960	LG1_24796634
II-8	LG1_26472389	LG1_26474229
II-8	LG1_28317537	LG1_28369045
II-8	LG1_28843237	LG1_28843686
II-16	LG1_1465797	LG1_1471960
II-16	LG1_3475291	LG1_3481649
II-16	LG1_3540056	LG1_3596859
II-16	LG1_15908789	LG1_16023965
II-16	LG1_18683912	LG1_18683942
II-16	LG1_19046627	LG1_19109526
II-16	LG1_19381567	LG1_19384576
II-16	LG1_19795013	LG1_19852090
II-16	LG1_22339974	LG1_22396197
II-16	LG1_25206810	LG1_25213827
II-16	LG1_25758868	LG1_25812748
II-17	LG1_1465797	LG1_1471960
II-17	LG1_3521342	LG1_3523577
II-17	LG1_3540056	LG1_3596859
II-17	LG1_9275151	LG1_9325684
II-17	LG1_9715988	LG1_9716286
II-17	LG1_9766881	LG1_9768308
II-17	LG1_15752659	LG1_15804394
II-17	LG1_19795013	LG1_19852090
II-17	LG1_20241347	LG1_20241603
II-17	LG1_20384918	LG1_20440234
II-17	LG1_22339974	LG1_22396197
II-17	LG1_22685284	LG1_22685753
II-17	LG1_24174925	LG1_24175288
II-17	LG1_25323252	LG1_25324311
II-17	LG1_25758868	LG1_25812748
II-17	LG1_27134659	LG1_27201928
II-17	LG1_28246572	LG1_28246687
II-17	LG1_28317537	LG1_28369045
II-23	LG1_697977	LG1_703525
II-23	LG1_4021927	LG1_4022126
II-23	LG1_8183283	LG1_8184387
II-23	LG1_15908789	LG1_16023965
II-23	LG1_20837088	LG1_20840639
II-23	LG1_25632927	LG1_25633418
II-23	LG1_25758868	LG1_25812748
II-24	LG1_493753	LG1_496204
II-24	LG1_3472746	LG1_3475262
II-24	LG1_5116369	LG1_5116670
II-24	LG1_5190795	LG1_5244510
II-24	LG1_8228918	LG1_8229565
II-24	LG1_8463465	LG1_8467786
II-24	LG1_15752659	LG1_15804394
II-24	LG1_17956617	LG1_18014340
II-24	LG1_18207576	LG1_18208734
II-24	LG1_18245820	LG1_18296558
II-24	LG1_21551555	LG1_21554606
II-24	LG1_24041703	LG1_24042584
II-24	LG1_28317537	LG1_28369045
II-24	LG1_29843394	LG1_29843543
II-26	LG1_1465797	LG1_1471960
II-26	LG1_2322863	LG1_2373149
II-26	LG1_2936484	LG1_2939015
II-26	LG1_7439526	LG1_7548462
II-26	LG1_7586534	LG1_7587132
II-26	LG1_7997544	LG1_8048084
II-26	LG1_9123400	LG1_9135454
II-26	LG1_11378645	LG1_11395986
II-26	LG1_11460636	LG1_11512093
II-26	LG1_15908789	LG1_16023965
II-26	LG1_16114439	LG1_16114655
II-26	LG1_17605782	LG1_17607121
II-26	LG1_24038562	LG1_24038843
II-27	LG1_1088535	LG1_1089662
II-27	LG1_3166098	LG1_3225435
II-27	LG1_4009652	LG1_4010132
II-27	LG1_11665557	LG1_11666459
II-27	LG1_17518382	LG1_17518763
II-27	LG1_17956617	LG1_18014340
II-27	LG1_24972637	LG1_24974402
II-27	LG1_25043342	LG1_25134783
II-27	LG1_26927250	LG1_26929586
II-28	LG1_2123059	LG1_2123163
II-28	LG1_2255408	LG1_2257858
II-28	LG1_3166098	LG1_3225435
II-28	LG1_4096450	LG1_4097276
II-28	LG1_7439526	LG1_7548462
II-28	LG1_7649306	LG1_7649554
II-28	LG1_7864028	LG1_7939338
II-28	LG1_13013704	LG1_13075214
II-28	LG1_14039529	LG1_14040428
II-28	LG1_14588354	LG1_14644254
II-28	LG1_15752659	LG1_15804394
II-28	LG1_20576780	LG1_20577237
II-28	LG1_24553415	LG1_24553767
II-28	LG1_27134659	LG1_27201928
II-28	LG1_27808846	LG1_27812006
II-28	LG1_29047762	LG1_29050673
II-32	LG1_502491	LG1_507104
II-32	LG1_2322863	LG1_2373149
II-32	LG1_2441624	LG1_2444475
II-32	LG1_3972935	LG1_3973999
II-32	LG1_10053558	LG1_10111344
II-32	LG1_10283021	LG1_10284138
II-32	LG1_10926747	LG1_10933565
II-32	LG1_16964839	LG1_16964924
II-32	LG1_17956617	LG1_18014340
II-32	LG1_23145908	LG1_23145967
II-32	LG1_28317537	LG1_28369045
II-32	LG1_28625624	LG1_28629125
II-35	LG1_666916	LG1_667141
II-35	LG1_3166098	LG1_3225435
II-35	LG1_8214833	LG1_8215140
II-35	LG1_8885395	LG1_8887042
II-35	LG1_13013704	LG1_13075214
II-35	LG1_13285534	LG1_13286439
II-35	LG1_14588354	LG1_14644254
II-35	LG1_15752659	LG1_15804394
II-35	LG1_19046627	LG1_19109526
II-35	LG1_19505601	LG1_19505839
II-35	LG1_19795013	LG1_19852090
II-35	LG1_23539505	LG1_23540309
II-35	LG1_26015760	LG1_26016058
II-36	LG1_1062896	LG1_1065642
II-36	LG1_2322863	LG1_2373149
II-36	LG1_2688176	LG1_2689530
II-36	LG1_5869432	LG1_5929614
II-36	LG1_6423179	LG1_6423808
II-36	LG1_7385617	LG1_7437184
II-36	LG1_10053558	LG1_10111344
II-36	LG1_10642700	LG1_10642765
II-36	LG1_10819532	LG1_10873816
II-36	LG1_13013704	LG1_13075214
II-36	LG1_13440312	LG1_13440734
II-36	LG1_14588354	LG1_14644254
II-36	LG1_16943421	LG1_16943859
II-36	LG1_17956617	LG1_18014340
II-36	LG1_22489922	LG1_22493762
II-36	LG1_26250811	LG1_26251543
II-36	LG1_28822511	LG1_28822898
II-36	LG1_29771080	LG1_29771359
II-38	LG1_1376921	LG1_1434175
II-38	LG1_3451593	LG1_3453256
II-38	LG1_3540056	LG1_3596859
II-38	LG1_9275151	LG1_9325684
II-38	LG1_9689753	LG1_9691539
II-38	LG1_9766881	LG1_9768308
II-38	LG1_16983893	LG1_16984489
II-38	LG1_17956617	LG1_18014340
II-38	LG1_20719760	LG1_20720943
II-38	LG1_23556799	LG1_23557536
II-38	LG1_26450505	LG1_26450623
II-38	LG1_27134659	LG1_27201928
II-38	LG1_27755447	LG1_27755684
II-38	LG1_28317537	LG1_28369045
II-5	LG10_5706719	LG10_5766295
II-5	LG10_6618725	LG10_6618927
II-5	LG10_7190933	LG10_7242012
II-5	LG10_8561445	LG10_8561776
II-5	LG10_8773656	LG10_8827409
II-5	LG10_9033848	LG10_9034184
II-5	LG10_11522644	LG10_11534501
II-5	LG10_12700275	LG10_12700431
II-6	LG10_132107	LG10_133051
II-6	LG10_2477254	LG10_2535676
II-6	LG10_2698051	LG10_2698662
II-6	LG10_2781160	LG10_2837523
II-6	LG10_5523627	LG10_5575033
II-6	LG10_5657836	LG10_5669602
II-6	LG10_5706719	LG10_5766295
II-6	LG10_8773656	LG10_8827409
II-6	LG10_9266809	LG10_9267847
II-6	LG10_11534510	LG10_11556340
II-7	LG10_1282633	LG10_1285417
II-7	LG10_5899780	LG10_5899989
II-7	LG10_6288076	LG10_6295779
II-7	LG10_7190933	LG10_7242012
II-7	LG10_10269630	LG10_10271109
II-7	LG10_11038681	LG10_11038887
II-7	LG10_12068927	LG10_12071625
II-8	LG10_2074081	LG10_2130346
II-8	LG10_2149571	LG10_2149960
II-8	LG10_3726498	LG10_3727824
II-8	LG10_3826863	LG10_3879924
II-8	LG10_5768087	LG10_5770724
II-8	LG10_6457878	LG10_6458027
II-8	LG10_7190933	LG10_7242012
II-8	LG10_10191449	LG10_10192251
II-8	LG10_10807583	LG10_10810532
II-16	LG10_4323147	LG10_4323609
II-16	LG10_5706719	LG10_5766295
II-16	LG10_6720223	LG10_6724376
II-16	LG10_7512163	LG10_7514627
II-16	LG10_9065555	LG10_9073523
II-16	LG10_11357154	LG10_11370893
II-17	LG10_1287977	LG10_1291988
II-17	LG10_10616766	LG10_10618784
II-17	LG10_10973290	LG10_10974384
II-23	LG10_5994543	LG10_5996094
II-23	LG10_6288076	LG10_6295779
II-23	LG10_7561193	LG10_7561269
II-23	LG10_8264108	LG10_8343814
II-23	LG10_8506572	LG10_8506911
II-23	LG10_8989891	LG10_8990490
II-23	LG10_10272578	LG10_10273284
II-24	LG10_2074081	LG10_2130346
II-24	LG10_2429846	LG10_2431531
II-24	LG10_2485061	LG10_2535676
II-24	LG10_6585963	LG10_6587766
II-24	LG10_6652196	LG10_6652985
II-24	LG10_8773656	LG10_8827409
II-24	LG10_9420254	LG10_9420367
II-24	LG10_11357154	LG10_11370893
II-24	LG10_12143260	LG10_12145432
II-26	LG10_3531144	LG10_3587108
II-26	LG10_3780107	LG10_3780407
II-26	LG10_5861805	LG10_5863546
II-26	LG10_6288076	LG10_6295779
II-26	LG10_7190933	LG10_7242012
II-26	LG10_8773656	LG10_8827409
II-26	LG10_9793713	LG10_9794929
II-26	LG10_11357154	LG10_11370893
II-27	LG10_1428156	LG10_1429407
II-27	LG10_3993285	LG10_3996584
II-27	LG10_5706719	LG10_5766295
II-27	LG10_6649242	LG10_6649791
II-27	LG10_7190933	LG10_7242012
II-27	LG10_8525524	LG10_8528468
II-27	LG10_8773656	LG10_8827409
II-27	LG10_10213664	LG10_10217478
II-27	LG10_11357154	LG10_11370893
II-32	LG10_5706719	LG10_5766295
II-32	LG10_6570506	LG10_6571428
II-32	LG10_7735504	LG10_7736630
II-32	LG10_8263070	LG10_8263589
II-32	LG10_12293229	LG10_12293589
II-35	LG10_5797684	LG10_5798390
II-35	LG10_6288076	LG10_6295779
II-35	LG10_7190933	LG10_7242012
II-35	LG10_8898312	LG10_8904365
II-35	LG10_9750077	LG10_9750814
II-36	LG10_7190933	LG10_7242012
II-36	LG10_8176164	LG10_8181361
II-36	LG10_8264108	LG10_8343814
II-36	LG10_9786602	LG10_9787325
II-36	LG10_10680568	LG10_10680817
II-38	LG10_1534980	LG10_1590353
II-38	LG10_1705008	LG10_1706156
II-38	LG10_1845710	LG10_1896779
II-5	LG11_7731108	LG11_7734600
II-5	LG11_11081519	LG11_11082325
II-5	LG11_13597366	LG11_13691982
II-5	LG11_13747480	LG11_13749231
II-6	LG11_2040332	LG11_2041104
II-6	LG11_7957142	LG11_7957946
II-6	LG11_9768486	LG11_9768699
II-7	LG11_75399	LG11_77855
II-7	LG11_9093161	LG11_9094012
II-8	LG11_286264	LG11_286920
II-8	LG11_9639918	LG11_9640042
II-8	LG11_10349881	LG11_10351705
II-8	LG11_11426045	LG11_11427814
II-8	LG11_13597366	LG11_13691982
II-8	LG11_13747480	LG11_13749231
II-16	LG11_2004122	LG11_2005375
II-16	LG11_7395233	LG11_7395593
II-17	LG11_47348	LG11_47592
II-17	LG11_1869677	LG11_1870215
II-17	LG11_2034525	LG11_2034795
II-17	LG11_5422130	LG11_5427233
II-17	LG11_10317228	LG11_10317293
II-17	LG11_11587465	LG11_11587928
II-17	LG11_13597366	LG11_13691982
II-17	LG11_13747480	LG11_13749231
II-23	LG11_365993	LG11_367011
II-23	LG11_1971259	LG11_1975092
II-23	LG11_8440812	LG11_8441501
II-23	LG11_10342174	LG11_10346156
II-23	LG11_13693818	LG11_13747480
II-23	LG11_14330796	LG11_14331622
II-24	LG11_3435759	LG11_3436179
II-24	LG11_5587559	LG11_5588796
II-24	LG11_10134917	LG11_10137443
II-26	LG11_707417	LG11_759458
II-26	LG11_1259080	LG11_1260663
II-26	LG11_1355200	LG11_1441730
II-26	LG11_5395396	LG11_5400961
II-26	LG11_8293970	LG11_8294383
II-26	LG11_10225190	LG11_10225564
II-27	LG11_6390947	LG11_6391567
II-27	LG11_7797585	LG11_7799369
II-27	LG11_11426045	LG11_11427814
II-27	LG11_13597366	LG11_13691982
II-27	LG11_13747480	LG11_13749231
II-28	LG11_3965811	LG11_3966136
II-28	LG11_9156421	LG11_9157299
II-28	LG11_10113441	LG11_10114920
II-32	LG11_5717146	LG11_5718000
II-32	LG11_7862397	LG11_7863773
II-32	LG11_9940312	LG11_9940583
II-35	LG11_475129	LG11_476072
II-35	LG11_7898253	LG11_7899272
II-35	LG11_7909985	LG11_7910448
II-35	LG11_11255490	LG11_11256321
II-35	LG11_12242577	LG11_12243151
II-36	LG11_5302105	LG11_5302827
II-36	LG11_8446789	LG11_8447794
II-36	LG11_10379780	LG11_10380338
II-38	LG11_5576623	LG11_5579135
II-38	LG11_11017604	LG11_11021883
II-5	LG12_3927207	LG12_4017476
II-5	LG12_4474536	LG12_4476442
II-5	LG12_6944869	LG12_6949544
II-6	LG12_743762	LG12_794290
II-6	LG12_872167	LG12_875349
II-6	LG12_964681	LG12_1028853
II-6	LG12_7938325	LG12_8002585
II-6	LG12_8230769	LG12_8232376
II-6	LG12_8973515	LG12_9037994
II-7	LG12_436120	LG12_436461
II-7	LG12_743762	LG12_794290
II-7	LG12_2637197	LG12_2637431
II-7	LG12_3927207	LG12_4017476
II-7	LG12_4492282	LG12_4495132
II-7	LG12_4702011	LG12_4824058
II-7	LG12_8973515	LG12_9037994
II-7	LG12_11225384	LG12_11225430
II-8	LG12_4702011	LG12_4824058
II-8	LG12_6990817	LG12_6991826
II-8	LG12_7704910	LG12_7756442
II-16	LG12_59402	LG12_110843
II-16	LG12_131477	LG12_133068
II-16	LG12_743762	LG12_794290
II-16	LG12_6194437	LG12_6196249
II-16	LG12_6737030	LG12_6737218
II-17	LG12_289835	LG12_290597
II-17	LG12_743762	LG12_794290
II-17	LG12_5693506	LG12_5694263
II-17	LG12_6300159	LG12_6300544
II-17	LG12_8973515	LG12_9037994
II-17	LG12_10393186	LG12_10394586
II-23	LG12_4702011	LG12_4824058
II-23	LG12_5531662	LG12_5532292
II-23	LG12_6687950	LG12_6691856
II-23	LG12_7603560	LG12_7603876
II-23	LG12_7704910	LG12_7756442
II-23	LG12_9517584	LG12_9517755
II-23	LG12_9812103	LG12_9819379
II-24	LG12_3492137	LG12_3493864
II-24	LG12_4702011	LG12_4824058
II-24	LG12_5651260	LG12_5652999
II-24	LG12_7757235	LG12_7813099
II-24	LG12_10280896	LG12_10281753
II-24	LG12_10857895	LG12_10862120
II-26	LG12_9755309	LG12_9755528
II-26	LG12_11664181	LG12_11665294
II-27	LG12_4702011	LG12_4824058
II-27	LG12_6740655	LG12_6742559
II-27	LG12_7704910	LG12_7756442
II-28	LG12_743762	LG12_794290
II-28	LG12_883044	LG12_883572
II-28	LG12_964681	LG12_1028853
II-28	LG12_5610218	LG12_5613842
II-28	LG12_7757235	LG12_7813099
II-28	LG12_8973515	LG12_9037994
II-28	LG12_10436567	LG12_10437886
II-32	LG12_3927207	LG12_4017476
II-32	LG12_4529318	LG12_4531633
II-32	LG12_5373546	LG12_5373777
II-32	LG12_7757235	LG12_7813099
II-32	LG12_8973515	LG12_9037994
II-32	LG12_11015775	LG12_11018443
II-35	LG12_361884	LG12_369391
II-35	LG12_743762	LG12_794290
II-35	LG12_6334578	LG12_6335492
II-35	LG12_7201961	LG12_7203474
II-35	LG12_9439713	LG12_9440302
II-35	LG12_11801999	LG12_11802758
II-36	LG12_4702011	LG12_4824058
II-36	LG12_5332293	LG12_5332755
II-36	LG12_7757235	LG12_7813099
II-36	LG12_10322603	LG12_10323248
II-36	LG12_11171352	LG12_11173368
II-38	LG12_3927207	LG12_4017476
II-38	LG12_4266401	LG12_4270062
II-38	LG12_4702011	LG12_4824058
II-38	LG12_9370303	LG12_9370592
II-38	LG12_11012279	LG12_11013789
II-5	LG13_3208263	LG13_3263271
II-5	LG13_3363398	LG13_3363842
II-6	LG13_3208263	LG13_3263271
II-6	LG13_5461580	LG13_5463636
II-6	LG13_8776271	LG13_8779075
II-7	LG13_910166	LG13_913523
II-7	LG13_5520868	LG13_5533286
II-7	LG13_9153442	LG13_9153787
II-8	LG13_738233	LG13_738345
II-8	LG13_1336826	LG13_1337369
II-8	LG13_3208263	LG13_3263271
II-8	LG13_5149180	LG13_5151776
II-8	LG13_9527879	LG13_9528576
II-16	LG13_2843835	LG13_2900189
II-16	LG13_3194226	LG13_3195177
II-16	LG13_5169876	LG13_5174066
II-17	LG13_5535012	LG13_5643179
II-17	LG13_8805513	LG13_8806253
II-23	LG13_1661898	LG13_1662207
II-23	LG13_2153305	LG13_2204267
II-23	LG13_6088658	LG13_6088771
II-23	LG13_6246850	LG13_6313401
II-23	LG13_6654253	LG13_6655464
II-23	LG13_8795904	LG13_8796460
II-24	LG13_932433	LG13_934378
II-24	LG13_1373640	LG13_1423991
II-24	LG13_1951332	LG13_1951651
II-24	LG13_2153305	LG13_2204267
II-24	LG13_3208263	LG13_3263271
II-24	LG13_5101295	LG13_5103591
II-24	LG13_8806436	LG13_8806660
II-26	LG13_2432937	LG13_2434442
II-26	LG13_5535012	LG13_5643179
II-27	LG13_1373640	LG13_1423991
II-27	LG13_1785792	LG13_1786295
II-27	LG13_2153305	LG13_2204267
II-27	LG13_5520868	LG13_5533286
II-28	LG13_5520868	LG13_5533286
II-28	LG13_10060906	LG13_10061221
II-32	LG13_1042947	LG13_1044549
II-32	LG13_2843835	LG13_2900189
II-32	LG13_2965971	LG13_2971190
II-32	LG13_3208263	LG13_3263271
II-32	LG13_5535012	LG13_5643179
II-35	LG13_5535012	LG13_5643179
II-36	LG13_2673884	LG13_2678500
II-36	LG13_3710554	LG13_3711146
II-36	LG13_4417952	LG13_4418374
II-36	LG13_5520868	LG13_5533286
II-36	LG13_9834599	LG13_9838262
II-38	LG13_1150997	LG13_1151319
II-38	LG13_3208263	LG13_3263271
II-38	LG13_4783836	LG13_4788257
II-38	LG13_10192770	LG13_10197360
II-5	LG14_1095381	LG14_1096093
II-5	LG14_2171805	LG14_2175388
II-5	LG14_6877931	LG14_6878059
II-5	LG14_7461867	LG14_7513939
II-5	LG14_7581568	LG14_7582961
II-6	LG14_2780230	LG14_2780529
II-6	LG14_3152109	LG14_3205978
II-6	LG14_4217069	LG14_4217162
II-6	LG14_6826847	LG14_6826926
II-6	LG14_7461867	LG14_7513939
II-6	LG14_7653193	LG14_7660885
II-7	LG14_1784227	LG14_1784281
II-7	LG14_2059386	LG14_2171757
II-7	LG14_6781728	LG14_6782396
II-7	LG14_8971145	LG14_8972343
II-8	LG14_2059386	LG14_2171757
II-8	LG14_4835062	LG14_4886469
II-8	LG14_5170532	LG14_5171450
II-8	LG14_5725959	LG14_5780853
II-8	LG14_8642940	LG14_8698686
II-16	LG14_2171805	LG14_2175388
II-16	LG14_7229017	LG14_7229122
II-17	LG14_2171805	LG14_2175388
II-17	LG14_4309686	LG14_4310718
II-17	LG14_7461867	LG14_7513939
II-17	LG14_8205317	LG14_8206474
II-17	LG14_8642940	LG14_8698686
II-17	LG14_10140297	LG14_10142324
II-23	LG14_2059386	LG14_2171757
II-23	LG14_3951205	LG14_3951647
II-23	LG14_8642940	LG14_8698686
II-24	LG14_2171805	LG14_2175388
II-24	LG14_3700487	LG14_3700857
II-24	LG14_8642940	LG14_8698686
II-26	LG14_4030918	LG14_4031787
II-26	LG14_6820360	LG14_6820443
II-26	LG14_8642940	LG14_8698686
II-27	LG14_2059386	LG14_2171757
II-27	LG14_3850937	LG14_3851063
II-27	LG14_6702294	LG14_6704321
II-27	LG14_9282902	LG14_9283208
II-28	LG14_2171805	LG14_2175388
II-28	LG14_3663002	LG14_3663300
II-28	LG14_4835062	LG14_4886469
II-28	LG14_5204364	LG14_5205711
II-28	LG14_5725959	LG14_5780853
II-28	LG14_8978818	LG14_8979232
II-32	LG14_2412517	LG14_2412568
II-32	LG14_2620301	LG14_2673563
II-32	LG14_7376135	LG14_7381017
II-32	LG14_9207193	LG14_9207498
II-35	LG14_2171805	LG14_2175388
II-35	LG14_7461867	LG14_7513939
II-35	LG14_8075473	LG14_8077102
II-36	LG14_2699807	LG14_2701141
II-36	LG14_3152109	LG14_3205978
II-36	LG14_7461867	LG14_7513939
II-36	LG14_8298053	LG14_8300918
II-38	LG14_722482	LG14_724676
II-38	LG14_2059386	LG14_2171757
II-38	LG14_3931382	LG14_3931795
II-38	LG14_6684548	LG14_6685293
II-38	LG14_7461867	LG14_7513939
II-38	LG14_7806644	LG14_7807341
II-38	LG14_8642940	LG14_8698686
II-38	LG14_9211937	LG14_9212009
II-5	LG15_5707102	LG15_5707827
II-6	LG15_5707102	LG15_5707827
II-6	LG15_6528568	LG15_6536868
II-6	LG15_7513443	LG15_7514027
II-6	LG15_8387198	LG15_8388391
II-7	LG15_5960050	LG15_6010578
II-7	LG15_6082987	LG15_6083107
II-7	LG15_6732884	LG15_6733327
II-8	LG15_4839011	LG15_4839397
II-8	LG15_5312297	LG15_5314396
II-8	LG15_5707102	LG15_5707827
II-16	LG15_5907470	LG15_5958568
II-17	LG15_5112756	LG15_5115379
II-17	LG15_5907470	LG15_5958568
II-23	LG15_5907470	LG15_5958568
II-23	LG15_8688906	LG15_8689828
II-23	LG15_9205778	LG15_9209450
II-24	LG15_4195404	LG15_4195901
II-24	LG15_5093366	LG15_5094963
II-24	LG15_5907470	LG15_5958568
II-26	LG15_358072	LG15_358284
II-26	LG15_4400864	LG15_4401995
II-26	LG15_4435278	LG15_4436730
II-26	LG15_5707102	LG15_5707827
II-26	LG15_9249214	LG15_9253167
II-27	LG15_4531036	LG15_4532749
II-27	LG15_5907470	LG15_5958568
II-27	LG15_7260910	LG15_7262032
II-28	LG15_287562	LG15_288029
II-28	LG15_5960050	LG15_6010578
II-28	LG15_6105059	LG15_6105954
II-32	LG15_5108944	LG15_5109913
II-32	LG15_5707102	LG15_5707827
II-32	LG15_8118040	LG15_8118231
II-32	LG15_9460731	LG15_9461628
II-35	LG15_5907470	LG15_5958568
II-35	LG15_6502214	LG15_6503743
II-35	LG15_9457375	LG15_9458308
II-36	LG15_4823889	LG15_4824217
II-36	LG15_5707102	LG15_5707827
II-38	LG15_2987272	LG15_2987635
II-38	LG15_5907470	LG15_5958568
II-38	LG15_7542850	LG15_7543645
II-38	LG15_8498763	LG15_8499068
II-6	LG16_4127637	LG16_4185669
II-6	LG16_4966987	LG16_4967600
II-6	LG16_4991553	LG16_5069845
II-8	LG16_2099367	LG16_2212842
II-8	LG16_2272022	LG16_2272238
II-8	LG16_2692565	LG16_2692876
II-8	LG16_3003830	LG16_3005652
II-16	LG16_2099367	LG16_2212842
II-16	LG16_3983386	LG16_3983813
II-16	LG16_4127637	LG16_4185669
II-17	LG16_3009927	LG16_3012032
II-17	LG16_3220181	LG16_3220411
II-17	LG16_5874059	LG16_6152717
II-17	LG16_6810146	LG16_6820853
II-24	LG16_374219	LG16_443054
II-24	LG16_841307	LG16_841446
II-24	LG16_2099367	LG16_2212842
II-26	LG16_2099367	LG16_2212842
II-26	LG16_3466176	LG16_3466287
II-26	LG16_4127637	LG16_4185669
II-26	LG16_5517468	LG16_5517823
II-27	LG16_2230039	LG16_2245822
II-27	LG16_3033802	LG16_3034863
II-28	LG16_2099367	LG16_2212842
II-28	LG16_2606165	LG16_2607275
II-28	LG16_4127637	LG16_4185669
II-28	LG16_5874059	LG16_6152717
II-28	LG16_6830422	LG16_6832881
II-32	LG16_2099367	LG16_2212842
II-32	LG16_2977532	LG16_2979924
II-32	LG16_4127637	LG16_4185669
II-32	LG16_5177307	LG16_5177731
II-36	LG16_835222	LG16_836404
II-36	LG16_1336876	LG16_1337568
II-38	LG16_374219	LG16_443054
II-38	LG16_1370365	LG16_1371589
II-38	LG16_2836067	LG16_2837051
II-38	LG16_4127637	LG16_4185669
II-5	LG2_628161	LG2_629752
II-5	LG2_4832746	LG2_4832896
II-5	LG2_7327270	LG2_7407014
II-5	LG2_8351255	LG2_8351335
II-5	LG2_8554787	LG2_8563951
II-5	LG2_10089585	LG2_10090521
II-5	LG2_10217499	LG2_10276089
II-5	LG2_10348458	LG2_10348539
II-5	LG2_11546185	LG2_11611688
II-5	LG2_13238757	LG2_13240331
II-5	LG2_13880846	LG2_13881641
II-6	LG2_4540321	LG2_4541318
II-6	LG2_6199463	LG2_6202419
II-6	LG2_6566637	LG2_6567510
II-6	LG2_6727206	LG2_6778534
II-6	LG2_8595600	LG2_8700753
II-6	LG2_10217499	LG2_10276089
II-6	LG2_11794042	LG2_11794396
II-6	LG2_14394331	LG2_14399710
II-7	LG2_7327270	LG2_7407014
II-7	LG2_8346763	LG2_8347418
II-7	LG2_8554787	LG2_8563951
II-7	LG2_9778341	LG2_9779903
II-7	LG2_15209153	LG2_15209179
II-8	LG2_2149710	LG2_2152567
II-8	LG2_7188885	LG2_7189019
II-8	LG2_9793647	LG2_9794029
II-8	LG2_12530266	LG2_12530460
II-8	LG2_14898460	LG2_14900584
II-16	LG2_2306468	LG2_2307421
II-16	LG2_9913941	LG2_9919067
II-17	LG2_8595600	LG2_8700753
II-17	LG2_10217499	LG2_10276089
II-17	LG2_11983329	LG2_11983974
II-17	LG2_13559139	LG2_13561045
II-23	LG2_46357	LG2_48499
II-23	LG2_8595600	LG2_8700753
II-23	LG2_10217499	LG2_10276089
II-23	LG2_13228811	LG2_13233216
II-23	LG2_14428550	LG2_14429553
II-24	LG2_6059555	LG2_6109902
II-24	LG2_6351243	LG2_6351559
II-24	LG2_6727206	LG2_6778534
II-24	LG2_8595600	LG2_8700753
II-24	LG2_10217499	LG2_10276089
II-26	LG2_2216901	LG2_2217033
II-26	LG2_9842160	LG2_9842510
II-26	LG2_13536743	LG2_13543259
II-27	LG2_2763897	LG2_2764854
II-27	LG2_6059555	LG2_6109902
II-27	LG2_6662653	LG2_6663356
II-27	LG2_6727206	LG2_6778534
II-27	LG2_8595600	LG2_8700753
II-27	LG2_11480975	LG2_11481922
II-27	LG2_11546185	LG2_11611688
II-27	LG2_15209251	LG2_15211377
II-28	LG2_51021	LG2_53430
II-28	LG2_4674849	LG2_4675036
II-28	LG2_8595600	LG2_8700753
II-28	LG2_11060451	LG2_11061178
II-28	LG2_11546185	LG2_11611688
II-28	LG2_14048162	LG2_14048859
II-32	LG2_2795166	LG2_2795552
II-32	LG2_7327270	LG2_7407014
II-32	LG2_8034673	LG2_8036383
II-32	LG2_8595600	LG2_8700753
II-32	LG2_8857847	LG2_8860983
II-35	LG2_2580599	LG2_2580899
II-35	LG2_4685462	LG2_4686585
II-35	LG2_9062194	LG2_9062414
II-35	LG2_10217499	LG2_10276089
II-35	LG2_11085930	LG2_11088440
II-35	LG2_11546185	LG2_11611688
II-35	LG2_14183749	LG2_14185048
II-36	LG2_4339023	LG2_4339106
II-36	LG2_6059555	LG2_6109902
II-36	LG2_6199463	LG2_6202419
II-36	LG2_7327270	LG2_7407014
II-36	LG2_8298240	LG2_8298330
II-36	LG2_10217499	LG2_10276089
II-36	LG2_13658477	LG2_13659581
II-38	LG2_2027291	LG2_2027623
II-38	LG2_4319206	LG2_4319640
II-38	LG2_6199463	LG2_6202419
II-38	LG2_6265457	LG2_6266763
II-38	LG2_6727206	LG2_6778534
II-38	LG2_9824586	LG2_9824777
II-38	LG2_12506981	LG2_12508262
II-38	LG2_12980820	LG2_12996163
II-5	LG3_1006846	LG3_1007783
II-5	LG3_3064289	LG3_3066531
II-5	LG3_4866377	LG3_4867759
II-5	LG3_7474860	LG3_7476891
II-5	LG3_9701019	LG3_9701116
II-5	LG3_12168650	LG3_12169497
II-6	LG3_2939987	LG3_2942320
II-6	LG3_5170637	LG3_5171225
II-6	LG3_8545611	LG3_8546537
II-6	LG3_9683832	LG3_9683994
II-6	LG3_10307414	LG3_10308092
II-7	LG3_2573879	LG3_2574349
II-7	LG3_6151012	LG3_6151596
II-7	LG3_6580549	LG3_6582152
II-7	LG3_8306125	LG3_8306847
II-8	LG3_867496	LG3_868181
II-8	LG3_5601303	LG3_5601748
II-8	LG3_7064771	LG3_7065430
II-8	LG3_8456477	LG3_8456691
II-8	LG3_10676505	LG3_10728033
II-8	LG3_11496746	LG3_11497159
II-8	LG3_11601626	LG3_11655497
II-8	LG3_12349474	LG3_12349769
II-16	LG3_3132034	LG3_3132555
II-16	LG3_5246206	LG3_5246495
II-16	LG3_9228716	LG3_9231748
II-17	LG3_5167595	LG3_5168941
II-17	LG3_7903847	LG3_7904121
II-23	LG3_1341245	LG3_1394148
II-23	LG3_2258737	LG3_2260123
II-23	LG3_3550687	LG3_3551160
II-23	LG3_6184343	LG3_6235127
II-23	LG3_6350961	LG3_6352664
II-23	LG3_9793991	LG3_9795623
II-24	LG3_6184343	LG3_6235127
II-24	LG3_7727427	LG3_7729373
II-24	LG3_12710051	LG3_12710072
II-26	LG3_6184343	LG3_6235127
II-26	LG3_8471545	LG3_8473540
II-27	LG3_1341245	LG3_1394148
II-27	LG3_1612614	LG3_1614618
II-27	LG3_4562373	LG3_4564571
II-27	LG3_6047871	LG3_6052281
II-27	LG3_6184343	LG3_6235127
II-28	LG3_1341245	LG3_1394148
II-28	LG3_1979358	LG3_1980399
II-28	LG3_3227801	LG3_3330491
II-28	LG3_5004901	LG3_5005953
II-28	LG3_7047390	LG3_7049721
[truncated: 1,507 more rows]

## Sheet: Gene Conversion
List of gene conversion events identified in this study. The converted tract is between start marker and end marker.
Sample	Start marker	End marker	Crossover-associated
I-17	LG1_23791250	LG1_23791581	Yes
I-17	LG11_7967752	LG11_7967832	Yes
I-17	LG13_8302048	LG13_8302122	Yes
I-17	LG16_1618396	LG16_1618396	No
I-17	LG3_11569959	LG3_11569959	No
I-17	LG3_1306572	LG3_1306572	No
I-17	LG4_10976466	LG4_10976466	No
I-17	LG6_15700058	LG6_15701783	No
I-17	LG7_10773723	LG7_10774045	No
I-17	LG7_215267	LG7_223914	No
I-17	LG7_224384	LG7_224384	No
I-19	LG10_2478866	LG10_2479425	No
I-19	LG12_8985623	LG12_8985662	No
I-19	LG16_1618396	LG16_1618396	No
I-19	LG16_498717	LG16_498717	No
I-19	LG2_2291955	LG2_2291957	No
I-19	LG3_11569959	LG3_11569959	No
I-19	LG3_5888434	LG3_5888434	No
I-19	LG4_2291847	LG4_2292976	No
I-19	LG5_2309103	LG5_2309938	No
I-19	LG9_7121081	LG9_7121081	No
I-20	LG1_25188858	LG1_25188858	No
I-20	LG1_26599554	LG1_26600275	No
I-20	LG12_5854659	LG12_5854911	No
I-20	LG15_9282091	LG15_9282094	No
I-20	LG3_11751134	LG3_11751134	No
I-20	LG5_2309103	LG5_2309938	No
I-20	LG5_7885284	LG5_7885749	No
I-20	LG7_11508216	LG7_11508216	No
I-20	LG8_6270518	LG8_6270518	No
I-23	LG1_2379442	LG1_2379442	Yes
I-23	LG1_240345	LG1_240442	No
I-23	LG10_10939463	LG10_10939463	No
I-23	LG10_2478866	LG10_2479425	No
I-23	LG10_6040564	LG10_6040564	No
I-23	LG12_8985623	LG12_8985662	No
I-23	LG3_6989245	LG3_6989372	No
I-23	LG6_9976519	LG6_9976631	Yes
I-23	LG7_1622835	LG7_1622835	No
I-23	LG8_5799291	LG8_5805039	No
I-38	LG10_9790471	LG10_9790471	No
I-38	LG12_4992306	LG12_4992306	No
I-38	LG16_1618396	LG16_1618396	No
I-38	LG2_5306916	LG2_5306979	No
I-38	LG5_3997646	LG5_3997646	No
I-38	LG6_12243005	LG6_12243543	Yes
I-38	LG7_11508216	LG7_11508216	No
I-38	LG7_13122115	LG7_13122115	Yes
I-40	LG10_2478866	LG10_2479425	No
I-40	LG16_1618396	LG16_1618396	No
I-40	LG3_11569959	LG3_11569959	No
I-40	LG4_10976466	LG4_10976466	No
I-40	LG7_11508216	LG7_11508216	No
I-40	LG8_9627700	LG8_9627700	No
I-40	LG9_6444644	LG9_6445965	No
I-41	LG1_1010778	LG1_1010778	No
I-41	LG12_6145	LG12_7026	No
I-41	LG16_1618396	LG16_1618396	No
I-41	LG3_1176375	LG3_1177316	No
I-41	LG5_5922048	LG5_5922048	No
I-41	LG6_2148626	LG6_2148629	No
I-41	LG6_2818489	LG6_2827914	No
I-41	LG7_11508216	LG7_11508216	No
I-41	LG9_8854102	LG9_8854106	No
I-42	LG1_19130873	LG1_19131685	No
I-42	LG12_656200	LG12_656591	Yes
I-42	LG12_8985623	LG12_8985662	No
I-42	LG3_11569959	LG3_11569959	No
I-42	LG3_4195425	LG3_4195935	Yes
I-42	LG4_6252274	LG4_6253340	Yes
I-42	LG5_4638552	LG5_4638552	Yes
I-42	LG6_17778340	LG6_17778344	No
I-42	LG6_5066055	LG6_5066055	No
I-48	LG3_11569959	LG3_11569959	No
I-54	LG10_1840917	LG10_1844032	No
I-54	LG10_2478866	LG10_2479425	No
I-54	LG16_3460667	LG16_3460667	No
I-54	LG4_2918015	LG4_2918015	No
I-54	LG5_12140972	LG5_12140972	No
I-54	LG7_11508216	LG7_11508216	No
I-54	LG8_3133238	LG8_3133238	No
I-54	LG9_8000303	LG9_8000303	No
I-58	LG11_5912482	LG11_5914412	No
I-58	LG11_9817553	LG11_9817553	Yes
I-58	LG5_3997646	LG5_3997646	No
I-58	LG5_8740484	LG5_8740484	No
I-58	LG8_9627700	LG8_9627700	No
I-59	LG1_11512700	LG1_11517446	No
I-59	LG10_3225320	LG10_3225320	No
I-59	LG12_11683133	LG12_11683133	No
I-59	LG13_6584396	LG13_6584396	No
I-59	LG16_1618396	LG16_1618396	No
I-59	LG7_11825511	LG7_11830146	No
I-61	LG10_3820458	LG10_3820458	No
I-61	LG15_7251091	LG15_7251091	No
I-61	LG16_6700655	LG16_6700655	No
I-61	LG3_11569959	LG3_11569959	No
I-61	LG4_9047137	LG4_9047137	No
I-61	LG4_9429679	LG4_9429996	No
I-61	LG7_11508216	LG7_11508216	No
I-8	LG10_2478866	LG10_2479425	No
I-8	LG11_5912482	LG11_5914412	No
I-8	LG16_1618396	LG16_1618396	No
I-8	LG3_11569959	LG3_11569959	No
I-8	LG4_10976466	LG4_10976466	No
I-9	LG1_20555571	LG1_20555571	Yes
I-9	LG12_6760085	LG12_6761138	No
I-9	LG12_8985623	LG12_8985662	No
I-9	LG3_11751134	LG3_11751134	No
II-16	LG1_15224775	LG1_15224775	No
II-16	LG10_2478866	LG10_2479302	No
II-16	LG12_7756442	LG12_7757235	No
II-16	LG2_2291927	LG2_2291957	No
II-16	LG4_3596430	LG4_3596430	No
II-16	LG7_368191	LG7_376564	No
II-17	LG16_6815772	LG16_6815944	Yes
II-17	LG2_13293402	LG2_13293433	No
II-17	LG6_8975523	LG6_8977564	Yes
II-17	LG8_2991854	LG8_2991854	No
II-23	LG12_9814621	LG12_9815218	Yes
II-23	LG2_13231360	LG2_13232978	Yes
II-23	LG2_13293402	LG2_13293433	No
II-23	LG5_8583610	LG5_8590899	No
II-24	LG7_1583856	LG7_1586810	No
II-26	LG11_13747480	LG11_13747480	No
II-26	LG15_9251250	LG15_9251442	Yes
II-26	LG16_2630101	LG16_2630101	No
II-26	LG4_3596430	LG4_3596430	No
II-27	LG1_19783970	LG1_19784190	No
II-27	LG16_2230672	LG16_2231906	Yes
II-27	LG4_3596430	LG4_3596430	No
II-27	LG4_7851316	LG4_7856587	No
II-27	LG7_205386	LG7_205520	No
II-28	LG1_15224775	LG1_15224775	No
II-28	LG1_3649372	LG1_3650328	No
II-28	LG11_13747480	LG11_13747480	No
II-28	LG12_5611348	LG12_5611675	Yes
II-28	LG15_5371037	LG15_5371308	No
II-28	LG2_13293402	LG2_13293433	No
II-28	LG4_3596430	LG4_3596430	No
II-28	LG6_2427718	LG6_2427718	No
II-32	LG1_182982	LG1_182996	No
II-32	LG10_2478866	LG10_2479302	No
II-32	LG11_965057	LG11_965057	No
II-32	LG13_7171514	LG13_7172197	No
II-32	LG16_2978012	LG16_2979183	Yes
II-32	LG8_2991854	LG8_2991854	No
II-35	LG12_7756442	LG12_7757235	No
II-35	LG16_7153206	LG16_7154612	No
II-35	LG2_13293402	LG2_13293433	No
II-35	LG2_2291927	LG2_2291957	No
II-35	LG6_16215478	LG6_16216327	No
II-36	LG11_13747480	LG11_13747480	No
II-36	LG13_6923101	LG13_6923101	No
II-36	LG4_3596430	LG4_3596430	No
II-36	LG8_7121505	LG8_7121828	No
II-5	LG1_15224775	LG1_15224775	No
II-5	LG1_4933397	LG1_4933397	No
II-5	LG10_2478866	LG10_2479302	No
II-5	LG2_3697310	LG2_3698704	No
II-5	LG4_3596430	LG4_3596430	No
II-5	LG7_3496092	LG7_3497161	No
II-5	LG8_2991854	LG8_2991854	No
II-6	LG1_15224775	LG1_15224775	No
II-6	LG10_2478866	LG10_2479302	Yes
II-6	LG2_13293402	LG2_13293433	No
II-6	LG4_3596430	LG4_3596430	No
II-6	LG6_4069350	LG6_4069581	No
II-6	LG7_13031972	LG7_13032203	No
II-6	LG8_12918410	LG8_12919118	No
II-7	LG1_11551903	LG1_11558120	No
II-7	LG11_7906801	LG11_7907370	No
II-7	LG2_8588707	LG2_8591291	No
II-7	LG7_7667112	LG7_7673647	No
II-8	LG2_13293402	LG2_13293433	No
II-8	LG6_2754545	LG6_2763538	No
II-8	LG8_2991854	LG8_2991854	No
III-D13	LG1_2114228	LG1_2114228	No
III-D13	LG1_8852827	LG1_8856164	No
III-D13	LG3_13124818	LG3_13124818	No
III-D13	LG4_9465861	LG4_9466809	No
III-D13	LG6_3799027	LG6_3800451	No
III-D13	LG7_12918699	LG7_12918699	No
III-D16	LG1_10107877	LG1_10108855	No
III-D16	LG12_11793657	LG12_11793657	No
III-D16	LG3_13031716	LG3_13032381	No
III-D17	LG1_10111277	LG1_10112818	No
III-D17	LG1_2114228	LG1_2114228	No
III-D17	LG11_763735	LG11_773268	No
III-D17	LG15_9476842	LG15_9476842	No
III-D17	LG2_3886229	LG2_3892566	No
III-D17	LG6_1794764	LG6_1794799	No
III-D18	LG1_12074986	LG1_12074986	No
III-D18	LG1_16572200	LG1_16572690	Yes
III-D18	LG14_8189108	LG14_8190576	No
III-D18	LG2_2291927	LG2_2291964	No
III-D18	LG3_13031716	LG3_13032381	No
III-D18	LG6_7063348	LG6_7063348	No
III-D18	LG7_8488232	LG7_8488232	No
III-D18	LG9_4446488	LG9_4446488	No
III-D18	LG9_5433218	LG9_5433218	No
III-D18	LG9_9841737	LG9_9842079	No
III-D18	LG9_9845439	LG9_9845540	No
III-D21	LG1_10107877	LG1_10108855	No
III-D21	LG1_6719012	LG1_6719012	No
III-D21	LG1_7322658	LG1_7332375	No
III-D21	LG13_1663371	LG13_1663371	No
III-D21	LG13_1664852	LG13_1664852	No
III-D21	LG14_9025777	LG14_9025777	No
III-D21	LG3_13031716	LG3_13032381	No
III-D22	LG1_10107877	LG1_10112818	No
III-D22	LG6_3816708	LG6_3825026	No
III-D22	LG9_9990223	LG9_9990454	Yes
III-D28	LG1_23223382	LG1_23223642	No
III-D28	LG15_7590450	LG15_7592386	No
III-D28	LG3_664023	LG3_664317	Yes
III-D3	LG1_2114228	LG1_2114228	No
III-D3	LG13_6487611	LG13_6489648	Yes
III-D3	LG15_9475562	LG15_9475562	No
III-D3	LG4_9616329	LG4_9616329	Yes
III-D30	LG1_13005043	LG1_13013704	No
III-D30	LG1_2114228	LG1_2114228	No
III-D30	LG1_8295594	LG1_8298530	Yes
III-D30	LG10_5230313	LG10_5234326	No
III-D30	LG11_1746849	LG11_1753162	No
III-D30	LG3_13031716	LG3_13032381	No
III-D30	LG4_5101906	LG4_5101906	No
III-D4	LG1_10107877	LG1_10108855	No
III-D4	LG1_24569866	LG1_24569959	No
III-D4	LG2_13639198	LG2_13639367	No
III-D4	LG3_13031716	LG3_13032381	No
III-D5	LG1_2114228	LG1_2114228	No
III-D5	LG1_21783385	LG1_21783601	No
III-D5	LG10_12188079	LG10_12191006	No
III-D5	LG13_806680	LG13_806770	No
III-D5	LG15_8575642	LG15_8575642	No
III-D5	LG3_10195824	LG3_10195826	No
III-D5	LG6_8802992	LG6_8803064	No
III-D5	LG9_9695435	LG9_9695435	No
III-D6	LG1_10111277	LG1_10112818	No
III-D6	LG1_2114228	LG1_2114228	No
III-D6	LG11_340492	LG11_342093	No
III-D6	LG15_6391248	LG15_6391248	No
III-D6	LG2_14181972	LG2_14183249	No
III-D6	LG2_2291927	LG2_2291964	No
III-D6	LG2_4585954	LG2_4585954	No
III-D6	LG3_13031716	LG3_13032381	No
III-D6	LG9_10444296	LG9_10447856	No
III-D8	LG1_8668024	LG1_8668551	Yes
III-D8	LG15_9476842	LG15_9476842	No
