# Supplementary material for: Causes and consequences of crossing-over evidenced via a high-resolution recombinational landscape of the honey bee
Source: Genome Biol. 2015 Jan 2;16(1):15. doi: 10.1186/s13059-014-0566-0 (PMC4305242; doi:10.1186/s13059-014-0566-0)
Supplement: Additional file 5: — Recombination rate variation across the genome in 10 kb windows. [file 13059_2014_566_MOESM5_ESM.xlsx]

## Sheet: Sheet1
Recombination rate variation across the genome in 10 Kb window.
Chromosome	Genomic region (Mb)	Number of crossovers per drone	Recombination rate (cM/Mb)
LG1	0~0.01	0	0
LG1	0.01~0.02	0	0
LG1	0.02~0.03	0	0
LG1	0.03~0.04	0	0
LG1	0.04~0.05	0	0
LG1	0.05~0.06	0	0
LG1	0.06~0.07	0.0232558	232.558
LG1	0.07~0.08	0	0
LG1	0.08~0.09	0	0
LG1	0.09~0.1	0	0
LG1	0.1~0.11	0.0232558	232.558
LG1	0.11~0.12	0	0
LG1	0.12~0.13	0	0
LG1	0.13~0.14	0	0
LG1	0.14~0.15	0	0
LG1	0.15~0.16	0	0
LG1	0.16~0.17	0	0
LG1	0.17~0.18	0	0
LG1	0.18~0.19	0	0
LG1	0.19~0.2	0	0
LG1	0.2~0.21	0	0
LG1	0.21~0.22	0	0
LG1	0.22~0.23	0	0
LG1	0.23~0.24	0	0
LG1	0.24~0.25	0.0232558	232.558
LG1	0.25~0.26	0	0
LG1	0.26~0.27	0	0
LG1	0.27~0.28	0	0
LG1	0.28~0.29	0.0232558	232.558
LG1	0.29~0.3	0	0
LG1	0.3~0.31	0	0
LG1	0.31~0.32	0	0
LG1	0.32~0.33	0	0
LG1	0.33~0.34	0	0
LG1	0.34~0.35	0	0
LG1	0.35~0.36	0	0
LG1	0.36~0.37	0	0
LG1	0.37~0.38	0	0
LG1	0.38~0.39	0	0
LG1	0.39~0.4	0	0
LG1	0.4~0.41	0	0
LG1	0.41~0.42	0	0
LG1	0.42~0.43	0	0
LG1	0.43~0.44	0	0
LG1	0.44~0.45	0.0232558	232.558
LG1	0.45~0.46	0	0
LG1	0.46~0.47	0.0232558	232.558
LG1	0.47~0.48	0	0
LG1	0.48~0.49	0	0
LG1	0.49~0.5	0.0232558	232.558
LG1	0.5~0.51	0.0232558	232.558
LG1	0.51~0.52	0	0
LG1	0.52~0.53	0	0
LG1	0.53~0.54	0	0
LG1	0.54~0.55	0	0
LG1	0.55~0.56	0	0
LG1	0.56~0.57	0	0
LG1	0.57~0.58	0	0
LG1	0.58~0.59	0	0
LG1	0.59~0.6	0	0
LG1	0.6~0.61	0	0
LG1	0.61~0.62	0	0
LG1	0.62~0.63	0	0
LG1	0.63~0.64	0	0
LG1	0.64~0.65	0.0232558	232.558
LG1	0.65~0.66	0	0
LG1	0.66~0.67	0.0232558	232.558
LG1	0.67~0.68	0	0
LG1	0.68~0.69	0.0232558	232.558
LG1	0.69~0.7	0	0
LG1	0.7~0.71	0.0465116	465.116
LG1	0.71~0.72	0	0
LG1	0.72~0.73	0	0
LG1	0.73~0.74	0	0
LG1	0.74~0.75	0	0
LG1	0.75~0.76	0	0
LG1	0.76~0.77	0	0
LG1	0.77~0.78	0	0
LG1	0.78~0.79	0.0232558	232.558
LG1	0.79~0.8	0	0
LG1	0.8~0.81	0	0
LG1	0.81~0.82	0	0
LG1	0.82~0.83	0	0
LG1	0.83~0.84	0	0
LG1	0.84~0.85	0.0232558	232.558
LG1	0.85~0.86	0	0
LG1	0.86~0.87	0	0
LG1	0.87~0.88	0	0
LG1	0.88~0.89	0.0232558	232.558
LG1	0.89~0.9	0	0
LG1	0.9~0.91	0	0
LG1	0.91~0.92	0	0
LG1	0.92~0.93	0	0
LG1	0.93~0.94	0	0
LG1	0.94~0.95	0	0
LG1	0.95~0.96	0	0
LG1	0.96~0.97	0	0
LG1	0.97~0.98	0	0
LG1	0.98~0.99	0.0232558	232.558
LG1	0.99~1	0	0
LG1	1~1.01	0	0
LG1	1.01~1.02	0	0
LG1	1.02~1.03	0	0
LG1	1.03~1.04	0	0
LG1	1.04~1.05	0.0232558	232.558
LG1	1.05~1.06	0	0
LG1	1.06~1.07	0.0465116	465.116
LG1	1.07~1.08	0	0
LG1	1.08~1.09	0.0232558	232.558
LG1	1.09~1.1	0	0
LG1	1.1~1.11	0	0
LG1	1.11~1.12	0	0
LG1	1.12~1.13	0	0
LG1	1.13~1.14	0	0
LG1	1.14~1.15	0	0
LG1	1.15~1.16	0	0
LG1	1.16~1.17	0	0
LG1	1.17~1.18	0	0
LG1	1.18~1.19	0	0
LG1	1.19~1.2	0	0
LG1	1.2~1.21	0	0
LG1	1.21~1.22	0	0
LG1	1.22~1.23	0	0
LG1	1.23~1.24	0.0232558	232.558
LG1	1.24~1.25	0	0
LG1	1.25~1.26	0	0
LG1	1.26~1.27	0	0
LG1	1.27~1.28	0	0
LG1	1.28~1.29	0	0
LG1	1.29~1.3	0	0
LG1	1.3~1.31	0	0
LG1	1.31~1.32	0	0
LG1	1.32~1.33	0	0
LG1	1.33~1.34	0	0
LG1	1.34~1.35	0	0
LG1	1.35~1.36	0	0
LG1	1.36~1.37	0	0
LG1	1.37~1.38	0	0
LG1	1.38~1.39	0	0
LG1	1.39~1.4	0	0
LG1	1.4~1.41	0	0
LG1	1.41~1.42	0	0
LG1	1.42~1.43	0	0
LG1	1.43~1.44	0	0
LG1	1.44~1.45	0	0
LG1	1.45~1.46	0	0
LG1	1.46~1.47	0.162791	1627.91
LG1	1.47~1.48	0	0
LG1	1.48~1.49	0	0
LG1	1.49~1.5	0	0
LG1	1.5~1.51	0	0
LG1	1.51~1.52	0	0
LG1	1.52~1.53	0	0
LG1	1.53~1.54	0	0
LG1	1.54~1.55	0	0
LG1	1.55~1.56	0	0
LG1	1.56~1.57	0	0
LG1	1.57~1.58	0	0
LG1	1.58~1.59	0	0
LG1	1.59~1.6	0	0
LG1	1.6~1.61	0	0
LG1	1.61~1.62	0	0
LG1	1.62~1.63	0	0
LG1	1.63~1.64	0	0
LG1	1.64~1.65	0	0
LG1	1.65~1.66	0	0
LG1	1.66~1.67	0	0
LG1	1.67~1.68	0	0
LG1	1.68~1.69	0	0
LG1	1.69~1.7	0	0
LG1	1.7~1.71	0	0
LG1	1.71~1.72	0	0
LG1	1.72~1.73	0	0
LG1	1.73~1.74	0	0
LG1	1.74~1.75	0	0
LG1	1.75~1.76	0	0
LG1	1.76~1.77	0	0
LG1	1.77~1.78	0	0
LG1	1.78~1.79	0.0232558	232.558
LG1	1.79~1.8	0	0
LG1	1.8~1.81	0	0
LG1	1.81~1.82	0	0
LG1	1.82~1.83	0	0
LG1	1.83~1.84	0	0
LG1	1.84~1.85	0	0
LG1	1.85~1.86	0	0
LG1	1.86~1.87	0	0
LG1	1.87~1.88	0	0
LG1	1.88~1.89	0	0
LG1	1.89~1.9	0	0
LG1	1.9~1.91	0	0
LG1	1.91~1.92	0	0
LG1	1.92~1.93	0	0
LG1	1.93~1.94	0	0
LG1	1.94~1.95	0	0
LG1	1.95~1.96	0	0
LG1	1.96~1.97	0	0
LG1	1.97~1.98	0	0
LG1	1.98~1.99	0	0
LG1	1.99~2	0	0
LG1	2~2.01	0	0
LG1	2.01~2.02	0	0
LG1	2.02~2.03	0	0
LG1	2.03~2.04	0	0
LG1	2.04~2.05	0	0
LG1	2.05~2.06	0	0
LG1	2.06~2.07	0	0
LG1	2.07~2.08	0	0
LG1	2.08~2.09	0	0
LG1	2.09~2.1	0	0
LG1	2.1~2.11	0.0232558	232.558
LG1	2.11~2.12	0	0
LG1	2.12~2.13	0.0232558	232.558
LG1	2.13~2.14	0	0
LG1	2.14~2.15	0	0
LG1	2.15~2.16	0	0
LG1	2.16~2.17	0	0
LG1	2.17~2.18	0	0
LG1	2.18~2.19	0	0
LG1	2.19~2.2	0	0
LG1	2.2~2.21	0	0
LG1	2.21~2.22	0	0
LG1	2.22~2.23	0	0
LG1	2.23~2.24	0	0
LG1	2.24~2.25	0	0
LG1	2.25~2.26	0.0930233	930.233
LG1	2.26~2.27	0	0
LG1	2.27~2.28	0	0
LG1	2.28~2.29	0	0
LG1	2.29~2.3	0.0465116	465.116
LG1	2.3~2.31	0	0
LG1	2.31~2.32	0	0
LG1	2.32~2.33	0	0
LG1	2.33~2.34	0	0
LG1	2.34~2.35	0	0
LG1	2.35~2.36	0	0
LG1	2.36~2.37	0	0
LG1	2.37~2.38	0.0232558	232.558
LG1	2.38~2.39	0	0
LG1	2.39~2.4	0	0
LG1	2.4~2.41	0	0
LG1	2.41~2.42	0	0
LG1	2.42~2.43	0	0
LG1	2.43~2.44	0	0
LG1	2.44~2.45	0.0232558	232.558
LG1	2.45~2.46	0.0232558	232.558
LG1	2.46~2.47	0	0
LG1	2.47~2.48	0	0
LG1	2.48~2.49	0	0
LG1	2.49~2.5	0	0
LG1	2.5~2.51	0	0
LG1	2.51~2.52	0	0
LG1	2.52~2.53	0.0232558	232.558
LG1	2.53~2.54	0	0
LG1	2.54~2.55	0	0
LG1	2.55~2.56	0.0232558	232.558
LG1	2.56~2.57	0	0
LG1	2.57~2.58	0	0
LG1	2.58~2.59	0	0
LG1	2.59~2.6	0	0
LG1	2.6~2.61	0.0232558	232.558
LG1	2.61~2.62	0	0
LG1	2.62~2.63	0	0
LG1	2.63~2.64	0	0
LG1	2.64~2.65	0	0
LG1	2.65~2.66	0	0
LG1	2.66~2.67	0	0
LG1	2.67~2.68	0	0
LG1	2.68~2.69	0.0232558	232.558
LG1	2.69~2.7	0	0
LG1	2.7~2.71	0.0232558	232.558
LG1	2.71~2.72	0	0
LG1	2.72~2.73	0	0
LG1	2.73~2.74	0	0
LG1	2.74~2.75	0	0
LG1	2.75~2.76	0	0
LG1	2.76~2.77	0	0
LG1	2.77~2.78	0	0
LG1	2.78~2.79	0	0
LG1	2.79~2.8	0	0
LG1	2.8~2.81	0	0
LG1	2.81~2.82	0	0
LG1	2.82~2.83	0	0
LG1	2.83~2.84	0	0
LG1	2.84~2.85	0	0
LG1	2.85~2.86	0	0
LG1	2.86~2.87	0	0
LG1	2.87~2.88	0	0
LG1	2.88~2.89	0	0
LG1	2.89~2.9	0	0
LG1	2.9~2.91	0	0
LG1	2.91~2.92	0	0
LG1	2.92~2.93	0	0
LG1	2.93~2.94	0.0465116	465.116
LG1	2.94~2.95	0	0
LG1	2.95~2.96	0	0
LG1	2.96~2.97	0	0
LG1	2.97~2.98	0	0
LG1	2.98~2.99	0	0
LG1	2.99~3	0	0
LG1	3~3.01	0	0
LG1	3.01~3.02	0	0
LG1	3.02~3.03	0.0232558	232.558
LG1	3.03~3.04	0.0232558	232.558
LG1	3.04~3.05	0	0
LG1	3.05~3.06	0	0
LG1	3.06~3.07	0	0
LG1	3.07~3.08	0	0
LG1	3.08~3.09	0	0
LG1	3.09~3.1	0	0
LG1	3.1~3.11	0	0
LG1	3.11~3.12	0	0
LG1	3.12~3.13	0	0
LG1	3.13~3.14	0	0
LG1	3.14~3.15	0	0
LG1	3.15~3.16	0	0
LG1	3.16~3.17	0	0
LG1	3.17~3.18	0	0
LG1	3.18~3.19	0	0
LG1	3.19~3.2	0	0
LG1	3.2~3.21	0	0
LG1	3.21~3.22	0	0
LG1	3.22~3.23	0	0
LG1	3.23~3.24	0	0
LG1	3.24~3.25	0	0
LG1	3.25~3.26	0	0
LG1	3.26~3.27	0	0
LG1	3.27~3.28	0	0
LG1	3.28~3.29	0	0
LG1	3.29~3.3	0	0
LG1	3.3~3.31	0	0
LG1	3.31~3.32	0	0
LG1	3.32~3.33	0	0
LG1	3.33~3.34	0.0232558	232.558
LG1	3.34~3.35	0	0
LG1	3.35~3.36	0	0
LG1	3.36~3.37	0	0
LG1	3.37~3.38	0.0232558	232.558
LG1	3.38~3.39	0	0
LG1	3.39~3.4	0	0
LG1	3.4~3.41	0	0
LG1	3.41~3.42	0	0
LG1	3.42~3.43	0	0
LG1	3.43~3.44	0	0
LG1	3.44~3.45	0.0232558	232.558
LG1	3.45~3.46	0.0232558	232.558
LG1	3.46~3.47	0	0
LG1	3.47~3.48	0.0697674	697.674
LG1	3.48~3.49	0	0
LG1	3.49~3.5	0	0
LG1	3.5~3.51	0	0
LG1	3.51~3.52	0	0
LG1	3.52~3.53	0.0232558	232.558
LG1	3.53~3.54	0	0
LG1	3.54~3.55	0	0
LG1	3.55~3.56	0	0
LG1	3.56~3.57	0	0
LG1	3.57~3.58	0	0
LG1	3.58~3.59	0	0
LG1	3.59~3.6	0	0
LG1	3.6~3.61	0	0
LG1	3.61~3.62	0	0
LG1	3.62~3.63	0	0
LG1	3.63~3.64	0	0
LG1	3.64~3.65	0	0
LG1	3.65~3.66	0.0232558	232.558
LG1	3.66~3.67	0	0
LG1	3.67~3.68	0	0
LG1	3.68~3.69	0	0
LG1	3.69~3.7	0	0
LG1	3.7~3.71	0	0
LG1	3.71~3.72	0	0
LG1	3.72~3.73	0	0
LG1	3.73~3.74	0	0
LG1	3.74~3.75	0	0
LG1	3.75~3.76	0	0
LG1	3.76~3.77	0	0
LG1	3.77~3.78	0	0
LG1	3.78~3.79	0	0
LG1	3.79~3.8	0	0
LG1	3.8~3.81	0	0
LG1	3.81~3.82	0	0
LG1	3.82~3.83	0	0
LG1	3.83~3.84	0	0
LG1	3.84~3.85	0	0
LG1	3.85~3.86	0.0232558	232.558
LG1	3.86~3.87	0	0
LG1	3.87~3.88	0	0
LG1	3.88~3.89	0	0
LG1	3.89~3.9	0	0
LG1	3.9~3.91	0	0
LG1	3.91~3.92	0	0
LG1	3.92~3.93	0	0
LG1	3.93~3.94	0	0
LG1	3.94~3.95	0.0232558	232.558
LG1	3.95~3.96	0	0
LG1	3.96~3.97	0	0
LG1	3.97~3.98	0.0232558	232.558
LG1	3.98~3.99	0.0232558	232.558
LG1	3.99~4	0	0
LG1	4~4.01	0.0697674	697.674
LG1	4.01~4.02	0	0
LG1	4.02~4.03	0.0465116	465.116
LG1	4.03~4.04	0	0
LG1	4.04~4.05	0	0
LG1	4.05~4.06	0	0
LG1	4.06~4.07	0.0232558	232.558
LG1	4.07~4.08	0	0
LG1	4.08~4.09	0	0
LG1	4.09~4.1	0.0232558	232.558
LG1	4.1~4.11	0	0
LG1	4.11~4.12	0	0
LG1	4.12~4.13	0	0
LG1	4.13~4.14	0	0
LG1	4.14~4.15	0	0
LG1	4.15~4.16	0	0
LG1	4.16~4.17	0.0232558	232.558
LG1	4.17~4.18	0	0
LG1	4.18~4.19	0.0232558	232.558
LG1	4.19~4.2	0.0232558	232.558
LG1	4.2~4.21	0	0
LG1	4.21~4.22	0	0
LG1	4.22~4.23	0	0
LG1	4.23~4.24	0	0
LG1	4.24~4.25	0	0
LG1	4.25~4.26	0	0
LG1	4.26~4.27	0	0
LG1	4.27~4.28	0	0
LG1	4.28~4.29	0	0
LG1	4.29~4.3	0	0
LG1	4.3~4.31	0	0
LG1	4.31~4.32	0	0
LG1	4.32~4.33	0	0
LG1	4.33~4.34	0	0
LG1	4.34~4.35	0	0
LG1	4.35~4.36	0	0
LG1	4.36~4.37	0	0
LG1	4.37~4.38	0	0
LG1	4.38~4.39	0.0232558	232.558
LG1	4.39~4.4	0	0
LG1	4.4~4.41	0	0
LG1	4.41~4.42	0	0
LG1	4.42~4.43	0	0
LG1	4.43~4.44	0	0
LG1	4.44~4.45	0	0
LG1	4.45~4.46	0	0
LG1	4.46~4.47	0	0
LG1	4.47~4.48	0	0
LG1	4.48~4.49	0	0
LG1	4.49~4.5	0	0
LG1	4.5~4.51	0	0
LG1	4.51~4.52	0	0
LG1	4.52~4.53	0	0
LG1	4.53~4.54	0	0
LG1	4.54~4.55	0	0
LG1	4.55~4.56	0	0
LG1	4.56~4.57	0	0
LG1	4.57~4.58	0	0
LG1	4.58~4.59	0	0
LG1	4.59~4.6	0	0
LG1	4.6~4.61	0	0
LG1	4.61~4.62	0.0232558	232.558
LG1	4.62~4.63	0	0
LG1	4.63~4.64	0	0
LG1	4.64~4.65	0	0
LG1	4.65~4.66	0	0
LG1	4.66~4.67	0	0
LG1	4.67~4.68	0	0
LG1	4.68~4.69	0	0
LG1	4.69~4.7	0	0
LG1	4.7~4.71	0	0
LG1	4.71~4.72	0	0
LG1	4.72~4.73	0	0
LG1	4.73~4.74	0	0
LG1	4.74~4.75	0	0
LG1	4.75~4.76	0	0
LG1	4.76~4.77	0	0
LG1	4.77~4.78	0	0
LG1	4.78~4.79	0	0
LG1	4.79~4.8	0	0
LG1	4.8~4.81	0.0232558	232.558
LG1	4.81~4.82	0	0
LG1	4.82~4.83	0	0
LG1	4.83~4.84	0	0
LG1	4.84~4.85	0	0
LG1	4.85~4.86	0	0
LG1	4.86~4.87	0	0
LG1	4.87~4.88	0	0
LG1	4.88~4.89	0	0
LG1	4.89~4.9	0	0
LG1	4.9~4.91	0	0
LG1	4.91~4.92	0.0465116	465.116
LG1	4.92~4.93	0	0
LG1	4.93~4.94	0	0
LG1	4.94~4.95	0	0
LG1	4.95~4.96	0	0
LG1	4.96~4.97	0	0
LG1	4.97~4.98	0	0
LG1	4.98~4.99	0	0
LG1	4.99~5	0	0
LG1	5~5.01	0	0
LG1	5.01~5.02	0	0
LG1	5.02~5.03	0	0
LG1	5.03~5.04	0	0
LG1	5.04~5.05	0	0
LG1	5.05~5.06	0	0
LG1	5.06~5.07	0	0
LG1	5.07~5.08	0.0232558	232.558
LG1	5.08~5.09	0	0
LG1	5.09~5.1	0.0232558	232.558
LG1	5.1~5.11	0	0
LG1	5.11~5.12	0.0232558	232.558
LG1	5.12~5.13	0	0
LG1	5.13~5.14	0	0
LG1	5.14~5.15	0	0
LG1	5.15~5.16	0	0
LG1	5.16~5.17	0	0
LG1	5.17~5.18	0.0232558	232.558
LG1	5.18~5.19	0	0
LG1	5.19~5.2	0	0
LG1	5.2~5.21	0	0
LG1	5.21~5.22	0	0
LG1	5.22~5.23	0	0
LG1	5.23~5.24	0	0
LG1	5.24~5.25	0	0
LG1	5.25~5.26	0	0
LG1	5.26~5.27	0	0
LG1	5.27~5.28	0	0
LG1	5.28~5.29	0	0
LG1	5.29~5.3	0	0
LG1	5.3~5.31	0	0
LG1	5.31~5.32	0	0
LG1	5.32~5.33	0	0
LG1	5.33~5.34	0	0
LG1	5.34~5.35	0	0
LG1	5.35~5.36	0	0
LG1	5.36~5.37	0	0
LG1	5.37~5.38	0	0
LG1	5.38~5.39	0	0
LG1	5.39~5.4	0	0
LG1	5.4~5.41	0	0
LG1	5.41~5.42	0	0
LG1	5.42~5.43	0	0
LG1	5.43~5.44	0	0
LG1	5.44~5.45	0	0
LG1	5.45~5.46	0	0
LG1	5.46~5.47	0	0
LG1	5.47~5.48	0	0
LG1	5.48~5.49	0	0
LG1	5.49~5.5	0	0
LG1	5.5~5.51	0	0
LG1	5.51~5.52	0.0232558	232.558
LG1	5.52~5.53	0	0
LG1	5.53~5.54	0	0
LG1	5.54~5.55	0	0
LG1	5.55~5.56	0	0
LG1	5.56~5.57	0	0
LG1	5.57~5.58	0	0
LG1	5.58~5.59	0	0
LG1	5.59~5.6	0	0
LG1	5.6~5.61	0	0
LG1	5.61~5.62	0	0
LG1	5.62~5.63	0	0
LG1	5.63~5.64	0	0
LG1	5.64~5.65	0	0
LG1	5.65~5.66	0	0
LG1	5.66~5.67	0	0
LG1	5.67~5.68	0	0
LG1	5.68~5.69	0	0
LG1	5.69~5.7	0	0
LG1	5.7~5.71	0.0232558	232.558
LG1	5.71~5.72	0	0
LG1	5.72~5.73	0	0
LG1	5.73~5.74	0	0
LG1	5.74~5.75	0	0
LG1	5.75~5.76	0	0
LG1	5.76~5.77	0	0
LG1	5.77~5.78	0	0
LG1	5.78~5.79	0	0
LG1	5.79~5.8	0	0
LG1	5.8~5.81	0	0
LG1	5.81~5.82	0	0
LG1	5.82~5.83	0	0
LG1	5.83~5.84	0	0
LG1	5.84~5.85	0	0
LG1	5.85~5.86	0	0
LG1	5.86~5.87	0	0
LG1	5.87~5.88	0	0
LG1	5.88~5.89	0	0
LG1	5.89~5.9	0	0
LG1	5.9~5.91	0	0
LG1	5.91~5.92	0	0
LG1	5.92~5.93	0	0
LG1	5.93~5.94	0	0
LG1	5.94~5.95	0	0
LG1	5.95~5.96	0	0
LG1	5.96~5.97	0	0
LG1	5.97~5.98	0	0
LG1	5.98~5.99	0	0
LG1	5.99~6	0	0
LG1	6~6.01	0	0
LG1	6.01~6.02	0	0
LG1	6.02~6.03	0	0
LG1	6.03~6.04	0	0
LG1	6.04~6.05	0	0
LG1	6.05~6.06	0	0
LG1	6.06~6.07	0	0
LG1	6.07~6.08	0	0
LG1	6.08~6.09	0	0
LG1	6.09~6.1	0	0
LG1	6.1~6.11	0	0
LG1	6.11~6.12	0	0
LG1	6.12~6.13	0	0
LG1	6.13~6.14	0	0
LG1	6.14~6.15	0	0
LG1	6.15~6.16	0	0
LG1	6.16~6.17	0	0
LG1	6.17~6.18	0	0
LG1	6.18~6.19	0	0
LG1	6.19~6.2	0	0
LG1	6.2~6.21	0	0
LG1	6.21~6.22	0	0
LG1	6.22~6.23	0	0
LG1	6.23~6.24	0	0
LG1	6.24~6.25	0	0
LG1	6.25~6.26	0	0
LG1	6.26~6.27	0	0
LG1	6.27~6.28	0	0
LG1	6.28~6.29	0	0
LG1	6.29~6.3	0	0
LG1	6.3~6.31	0	0
LG1	6.31~6.32	0	0
LG1	6.32~6.33	0	0
LG1	6.33~6.34	0	0
LG1	6.34~6.35	0	0
LG1	6.35~6.36	0	0
LG1	6.36~6.37	0	0
LG1	6.37~6.38	0	0
LG1	6.38~6.39	0	0
LG1	6.39~6.4	0	0
LG1	6.4~6.41	0	0
LG1	6.41~6.42	0	0
LG1	6.42~6.43	0.0232558	232.558
LG1	6.43~6.44	0	0
LG1	6.44~6.45	0	0
LG1	6.45~6.46	0	0
LG1	6.46~6.47	0	0
LG1	6.47~6.48	0	0
LG1	6.48~6.49	0	0
LG1	6.49~6.5	0	0
LG1	6.5~6.51	0	0
LG1	6.51~6.52	0	0
LG1	6.52~6.53	0	0
LG1	6.53~6.54	0	0
LG1	6.54~6.55	0	0
LG1	6.55~6.56	0	0
LG1	6.56~6.57	0	0
LG1	6.57~6.58	0	0
LG1	6.58~6.59	0	0
LG1	6.59~6.6	0	0
LG1	6.6~6.61	0	0
LG1	6.61~6.62	0	0
LG1	6.62~6.63	0	0
LG1	6.63~6.64	0	0
LG1	6.64~6.65	0	0
LG1	6.65~6.66	0	0
LG1	6.66~6.67	0	0
LG1	6.67~6.68	0	0
LG1	6.68~6.69	0	0
LG1	6.69~6.7	0	0
LG1	6.7~6.71	0	0
LG1	6.71~6.72	0	0
LG1	6.72~6.73	0	0
LG1	6.73~6.74	0	0
LG1	6.74~6.75	0	0
LG1	6.75~6.76	0	0
LG1	6.76~6.77	0	0
LG1	6.77~6.78	0	0
LG1	6.78~6.79	0	0
LG1	6.79~6.8	0	0
LG1	6.8~6.81	0	0
LG1	6.81~6.82	0	0
LG1	6.82~6.83	0	0
LG1	6.83~6.84	0	0
LG1	6.84~6.85	0	0
LG1	6.85~6.86	0	0
LG1	6.86~6.87	0	0
LG1	6.87~6.88	0	0
LG1	6.88~6.89	0	0
LG1	6.89~6.9	0	0
LG1	6.9~6.91	0	0
LG1	6.91~6.92	0	0
LG1	6.92~6.93	0	0
LG1	6.93~6.94	0	0
LG1	6.94~6.95	0	0
LG1	6.95~6.96	0	0
LG1	6.96~6.97	0	0
LG1	6.97~6.98	0	0
LG1	6.98~6.99	0	0
LG1	6.99~7	0	0
LG1	7~7.01	0	0
LG1	7.01~7.02	0	0
LG1	7.02~7.03	0	0
LG1	7.03~7.04	0	0
LG1	7.04~7.05	0.0232558	232.558
LG1	7.05~7.06	0	0
LG1	7.06~7.07	0	0
LG1	7.07~7.08	0	0
LG1	7.08~7.09	0	0
LG1	7.09~7.1	0	0
LG1	7.1~7.11	0	0
LG1	7.11~7.12	0	0
LG1	7.12~7.13	0	0
LG1	7.13~7.14	0	0
LG1	7.14~7.15	0	0
LG1	7.15~7.16	0	0
LG1	7.16~7.17	0	0
LG1	7.17~7.18	0	0
LG1	7.18~7.19	0	0
LG1	7.19~7.2	0	0
LG1	7.2~7.21	0	0
LG1	7.21~7.22	0	0
LG1	7.22~7.23	0	0
LG1	7.23~7.24	0	0
LG1	7.24~7.25	0	0
LG1	7.25~7.26	0	0
LG1	7.26~7.27	0	0
LG1	7.27~7.28	0	0
LG1	7.28~7.29	0	0
LG1	7.29~7.3	0	0
LG1	7.3~7.31	0	0
LG1	7.31~7.32	0	0
LG1	7.32~7.33	0	0
LG1	7.33~7.34	0	0
LG1	7.34~7.35	0	0
LG1	7.35~7.36	0	0
LG1	7.36~7.37	0	0
LG1	7.37~7.38	0	0
LG1	7.38~7.39	0	0
LG1	7.39~7.4	0	0
LG1	7.4~7.41	0	0
LG1	7.41~7.42	0	0
LG1	7.42~7.43	0	0
LG1	7.43~7.44	0	0
LG1	7.44~7.45	0	0
LG1	7.45~7.46	0	0
LG1	7.46~7.47	0	0
LG1	7.47~7.48	0	0
LG1	7.48~7.49	0	0
LG1	7.49~7.5	0	0
LG1	7.5~7.51	0	0
LG1	7.51~7.52	0	0
LG1	7.52~7.53	0	0
LG1	7.53~7.54	0	0
LG1	7.54~7.55	0	0
LG1	7.55~7.56	0	0
LG1	7.56~7.57	0	0
LG1	7.57~7.58	0	0
LG1	7.58~7.59	0.0232558	232.558
LG1	7.59~7.6	0.0232558	232.558
LG1	7.6~7.61	0	0
LG1	7.61~7.62	0	0
LG1	7.62~7.63	0	0
LG1	7.63~7.64	0	0
LG1	7.64~7.65	0.0232558	232.558
LG1	7.65~7.66	0	0
LG1	7.66~7.67	0	0
LG1	7.67~7.68	0	0
LG1	7.68~7.69	0	0
LG1	7.69~7.7	0	0
LG1	7.7~7.71	0	0
LG1	7.71~7.72	0	0
LG1	7.72~7.73	0	0
LG1	7.73~7.74	0	0
LG1	7.74~7.75	0	0
LG1	7.75~7.76	0	0
LG1	7.76~7.77	0	0
LG1	7.77~7.78	0	0
LG1	7.78~7.79	0	0
LG1	7.79~7.8	0	0
LG1	7.8~7.81	0	0
LG1	7.81~7.82	0	0
LG1	7.82~7.83	0	0
LG1	7.83~7.84	0	0
LG1	7.84~7.85	0	0
LG1	7.85~7.86	0	0
LG1	7.86~7.87	0	0
LG1	7.87~7.88	0	0
LG1	7.88~7.89	0	0
LG1	7.89~7.9	0	0
LG1	7.9~7.91	0	0
LG1	7.91~7.92	0	0
LG1	7.92~7.93	0	0
LG1	7.93~7.94	0	0
LG1	7.94~7.95	0	0
LG1	7.95~7.96	0	0
LG1	7.96~7.97	0	0
LG1	7.97~7.98	0	0
LG1	7.98~7.99	0	0
LG1	7.99~8	0	0
LG1	8~8.01	0	0
LG1	8.01~8.02	0	0
LG1	8.02~8.03	0	0
LG1	8.03~8.04	0	0
LG1	8.04~8.05	0	0
LG1	8.05~8.06	0	0
LG1	8.06~8.07	0	0
LG1	8.07~8.08	0	0
LG1	8.08~8.09	0.0232558	232.558
LG1	8.09~8.1	0	0
LG1	8.1~8.11	0	0
LG1	8.11~8.12	0	0
LG1	8.12~8.13	0	0
LG1	8.13~8.14	0.0232558	232.558
LG1	8.14~8.15	0.0232558	232.558
LG1	8.15~8.16	0	0
LG1	8.16~8.17	0	0
LG1	8.17~8.18	0	0
LG1	8.18~8.19	0.0232558	232.558
LG1	8.19~8.2	0.0232558	232.558
LG1	8.2~8.21	0	0
LG1	8.21~8.22	0	0
LG1	8.22~8.23	0.0232558	232.558
LG1	8.23~8.24	0.0232558	232.558
LG1	8.24~8.25	0	0
LG1	8.25~8.26	0	0
LG1	8.26~8.27	0	0
LG1	8.27~8.28	0	0
LG1	8.28~8.29	0	0
LG1	8.29~8.3	0.0232558	232.558
LG1	8.3~8.31	0	0
LG1	8.31~8.32	0	0
LG1	8.32~8.33	0	0
LG1	8.33~8.34	0	0
LG1	8.34~8.35	0	0
LG1	8.35~8.36	0	0
LG1	8.36~8.37	0	0
LG1	8.37~8.38	0	0
LG1	8.38~8.39	0	0
LG1	8.39~8.4	0.0232558	232.558
LG1	8.4~8.41	0	0
LG1	8.41~8.42	0	0
LG1	8.42~8.43	0	0
LG1	8.43~8.44	0	0
LG1	8.44~8.45	0	0
LG1	8.45~8.46	0	0
LG1	8.46~8.47	0.0232558	232.558
LG1	8.47~8.48	0.0232558	232.558
LG1	8.48~8.49	0	0
LG1	8.49~8.5	0	0
LG1	8.5~8.51	0.0232558	232.558
LG1	8.51~8.52	0	0
LG1	8.52~8.53	0.0465116	465.116
LG1	8.53~8.54	0	0
LG1	8.54~8.55	0	0
LG1	8.55~8.56	0	0
LG1	8.56~8.57	0	0
LG1	8.57~8.58	0	0
LG1	8.58~8.59	0.0232558	232.558
LG1	8.59~8.6	0	0
LG1	8.6~8.61	0	0
LG1	8.61~8.62	0	0
LG1	8.62~8.63	0.0232558	232.558
LG1	8.63~8.64	0	0
LG1	8.64~8.65	0	0
LG1	8.65~8.66	0	0
LG1	8.66~8.67	0.0232558	232.558
LG1	8.67~8.68	0	0
LG1	8.68~8.69	0.0232558	232.558
LG1	8.69~8.7	0	0
LG1	8.7~8.71	0	0
LG1	8.71~8.72	0	0
LG1	8.72~8.73	0	0
LG1	8.73~8.74	0.0232558	232.558
LG1	8.74~8.75	0	0
LG1	8.75~8.76	0	0
LG1	8.76~8.77	0	0
LG1	8.77~8.78	0	0
LG1	8.78~8.79	0.0232558	232.558
LG1	8.79~8.8	0	0
LG1	8.8~8.81	0	0
LG1	8.81~8.82	0	0
LG1	8.82~8.83	0	0
LG1	8.83~8.84	0	0
LG1	8.84~8.85	0	0
LG1	8.85~8.86	0	0
LG1	8.86~8.87	0	0
LG1	8.87~8.88	0	0
LG1	8.88~8.89	0.0232558	232.558
LG1	8.89~8.9	0	0
LG1	8.9~8.91	0	0
LG1	8.91~8.92	0	0
LG1	8.92~8.93	0	0
LG1	8.93~8.94	0	0
LG1	8.94~8.95	0	0
LG1	8.95~8.96	0	0
LG1	8.96~8.97	0	0
LG1	8.97~8.98	0	0
LG1	8.98~8.99	0	0
LG1	8.99~9	0	0
LG1	9~9.01	0	0
LG1	9.01~9.02	0	0
LG1	9.02~9.03	0	0
LG1	9.03~9.04	0	0
LG1	9.04~9.05	0	0
LG1	9.05~9.06	0	0
LG1	9.06~9.07	0	0
LG1	9.07~9.08	0	0
LG1	9.08~9.09	0.0232558	232.558
LG1	9.09~9.1	0	0
LG1	9.1~9.11	0	0
LG1	9.11~9.12	0	0
LG1	9.12~9.13	0.0232558	232.558
LG1	9.13~9.14	0	0
LG1	9.14~9.15	0	0
LG1	9.15~9.16	0	0
LG1	9.16~9.17	0	0
LG1	9.17~9.18	0	0
LG1	9.18~9.19	0.0232558	232.558
LG1	9.19~9.2	0	0
LG1	9.2~9.21	0	0
LG1	9.21~9.22	0	0
LG1	9.22~9.23	0.0232558	232.558
LG1	9.23~9.24	0	0
LG1	9.24~9.25	0	0
LG1	9.25~9.26	0	0
LG1	9.26~9.27	0	0
LG1	9.27~9.28	0	0
LG1	9.28~9.29	0	0
LG1	9.29~9.3	0	0
LG1	9.3~9.31	0	0
LG1	9.31~9.32	0	0
LG1	9.32~9.33	0	0
LG1	9.33~9.34	0	0
LG1	9.34~9.35	0	0
LG1	9.35~9.36	0	0
LG1	9.36~9.37	0	0
LG1	9.37~9.38	0	0
LG1	9.38~9.39	0	0
LG1	9.39~9.4	0	0
LG1	9.4~9.41	0	0
LG1	9.41~9.42	0	0
LG1	9.42~9.43	0	0
LG1	9.43~9.44	0	0
LG1	9.44~9.45	0	0
LG1	9.45~9.46	0	0
LG1	9.46~9.47	0	0
LG1	9.47~9.48	0	0
LG1	9.48~9.49	0	0
LG1	9.49~9.5	0	0
LG1	9.5~9.51	0.0232558	232.558
LG1	9.51~9.52	0	0
LG1	9.52~9.53	0	0
LG1	9.53~9.54	0	0
LG1	9.54~9.55	0	0
LG1	9.55~9.56	0	0
LG1	9.56~9.57	0.0232558	232.558
LG1	9.57~9.58	0	0
LG1	9.58~9.59	0	0
LG1	9.59~9.6	0	0
LG1	9.6~9.61	0	0
LG1	9.61~9.62	0	0
LG1	9.62~9.63	0	0
LG1	9.63~9.64	0	0
LG1	9.64~9.65	0	0
LG1	9.65~9.66	0	0
LG1	9.66~9.67	0	0
LG1	9.67~9.68	0	0
LG1	9.68~9.69	0	0
LG1	9.69~9.7	0.0232558	232.558
LG1	9.7~9.71	0	0
LG1	9.71~9.72	0.0232558	232.558
LG1	9.72~9.73	0	0
LG1	9.73~9.74	0	0
LG1	9.74~9.75	0	0
LG1	9.75~9.76	0	0
LG1	9.76~9.77	0.0930233	930.233
LG1	9.77~9.78	0	0
LG1	9.78~9.79	0	0
LG1	9.79~9.8	0	0
LG1	9.8~9.81	0	0
LG1	9.81~9.82	0	0
LG1	9.82~9.83	0	0
LG1	9.83~9.84	0	0
LG1	9.84~9.85	0	0
LG1	9.85~9.86	0	0
LG1	9.86~9.87	0.0232558	232.558
LG1	9.87~9.88	0	0
LG1	9.88~9.89	0	0
LG1	9.89~9.9	0	0
LG1	9.9~9.91	0	0
LG1	9.91~9.92	0	0
LG1	9.92~9.93	0	0
LG1	9.93~9.94	0	0
LG1	9.94~9.95	0	0
LG1	9.95~9.96	0	0
LG1	9.96~9.97	0	0
LG1	9.97~9.98	0	0
LG1	9.98~9.99	0	0
LG1	9.99~10	0	0
LG1	10~10.01	0	0
LG1	10.01~10.02	0	0
LG1	10.02~10.03	0	0
LG1	10.03~10.04	0	0
LG1	10.04~10.05	0	0
LG1	10.05~10.06	0	0
LG1	10.06~10.07	0	0
LG1	10.07~10.08	0	0
LG1	10.08~10.09	0	0
LG1	10.09~10.1	0	0
LG1	10.1~10.11	0	0
LG1	10.11~10.12	0	0
LG1	10.12~10.13	0	0
LG1	10.13~10.14	0	0
LG1	10.14~10.15	0	0
LG1	10.15~10.16	0	0
LG1	10.16~10.17	0	0
LG1	10.17~10.18	0.0232558	232.558
LG1	10.18~10.19	0	0
LG1	10.19~10.2	0	0
LG1	10.2~10.21	0	0
LG1	10.21~10.22	0	0
LG1	10.22~10.23	0	0
LG1	10.23~10.24	0	0
LG1	10.24~10.25	0	0
LG1	10.25~10.26	0	0
LG1	10.26~10.27	0	0
LG1	10.27~10.28	0	0
LG1	10.28~10.29	0.0232558	232.558
LG1	10.29~10.3	0	0
LG1	10.3~10.31	0	0
LG1	10.31~10.32	0	0
LG1	10.32~10.33	0	0
LG1	10.33~10.34	0	0
LG1	10.34~10.35	0.0232558	232.558
LG1	10.35~10.36	0	0
LG1	10.36~10.37	0	0
LG1	10.37~10.38	0	0
LG1	10.38~10.39	0	0
LG1	10.39~10.4	0	0
LG1	10.4~10.41	0	0
LG1	10.41~10.42	0.0232558	232.558
LG1	10.42~10.43	0	0
LG1	10.43~10.44	0.0232558	232.558
LG1	10.44~10.45	0	0
LG1	10.45~10.46	0	0
LG1	10.46~10.47	0	0
LG1	10.47~10.48	0	0
LG1	10.48~10.49	0	0
LG1	10.49~10.5	0.0465116	465.116
LG1	10.5~10.51	0	0
LG1	10.51~10.52	0	0
LG1	10.52~10.53	0	0
LG1	10.53~10.54	0	0
LG1	10.54~10.55	0	0
LG1	10.55~10.56	0	0
LG1	10.56~10.57	0	0
LG1	10.57~10.58	0	0
LG1	10.58~10.59	0	0
LG1	10.59~10.6	0	0
LG1	10.6~10.61	0	0
LG1	10.61~10.62	0	0
LG1	10.62~10.63	0	0
LG1	10.63~10.64	0	0
LG1	10.64~10.65	0.0232558	232.558
LG1	10.65~10.66	0	0
LG1	10.66~10.67	0	0
LG1	10.67~10.68	0	0
LG1	10.68~10.69	0	0
LG1	10.69~10.7	0	0
LG1	10.7~10.71	0	0
LG1	10.71~10.72	0	0
LG1	10.72~10.73	0	0
LG1	10.73~10.74	0	0
LG1	10.74~10.75	0	0
LG1	10.75~10.76	0	0
LG1	10.76~10.77	0	0
LG1	10.77~10.78	0	0
LG1	10.78~10.79	0	0
LG1	10.79~10.8	0	0
LG1	10.8~10.81	0	0
LG1	10.81~10.82	0	0
LG1	10.82~10.83	0	0
LG1	10.83~10.84	0	0
LG1	10.84~10.85	0	0
LG1	10.85~10.86	0	0
LG1	10.86~10.87	0	0
LG1	10.87~10.88	0	0
LG1	10.88~10.89	0	0
LG1	10.89~10.9	0	0
LG1	10.9~10.91	0	0
LG1	10.91~10.92	0	0
LG1	10.92~10.93	0	0
LG1	10.93~10.94	0	0
LG1	10.94~10.95	0	0
LG1	10.95~10.96	0	0
LG1	10.96~10.97	0	0
LG1	10.97~10.98	0	0
LG1	10.98~10.99	0	0
LG1	10.99~11	0	0
LG1	11~11.01	0	0
LG1	11.01~11.02	0	0
LG1	11.02~11.03	0	0
LG1	11.03~11.04	0	0
LG1	11.04~11.05	0	0
LG1	11.05~11.06	0	0
LG1	11.06~11.07	0	0
LG1	11.07~11.08	0	0
LG1	11.08~11.09	0	0
LG1	11.09~11.1	0	0
LG1	11.1~11.11	0	0
LG1	11.11~11.12	0	0
LG1	11.12~11.13	0	0
LG1	11.13~11.14	0.0232558	232.558
LG1	11.14~11.15	0	0
LG1	11.15~11.16	0	0
LG1	11.16~11.17	0	0
LG1	11.17~11.18	0	0
LG1	11.18~11.19	0	0
LG1	11.19~11.2	0	0
LG1	11.2~11.21	0	0
LG1	11.21~11.22	0	0
LG1	11.22~11.23	0	0
LG1	11.23~11.24	0	0
LG1	11.24~11.25	0	0
LG1	11.25~11.26	0	0
LG1	11.26~11.27	0	0
LG1	11.27~11.28	0	0
LG1	11.28~11.29	0	0
LG1	11.29~11.3	0	0
LG1	11.3~11.31	0	0
LG1	11.31~11.32	0	0
LG1	11.32~11.33	0	0
LG1	11.33~11.34	0	0
LG1	11.34~11.35	0	0
LG1	11.35~11.36	0	0
LG1	11.36~11.37	0	0
LG1	11.37~11.38	0	0
LG1	11.38~11.39	0.0232558	232.558
LG1	11.39~11.4	0	0
LG1	11.4~11.41	0	0
LG1	11.41~11.42	0	0
LG1	11.42~11.43	0	0
LG1	11.43~11.44	0	0
LG1	11.44~11.45	0	0
LG1	11.45~11.46	0	0
LG1	11.46~11.47	0	0
LG1	11.47~11.48	0	0
LG1	11.48~11.49	0	0
LG1	11.49~11.5	0	0
LG1	11.5~11.51	0	0
LG1	11.51~11.52	0	0
LG1	11.52~11.53	0	0
LG1	11.53~11.54	0	0
LG1	11.54~11.55	0	0
LG1	11.55~11.56	0	0
LG1	11.56~11.57	0	0
LG1	11.57~11.58	0	0
LG1	11.58~11.59	0	0
LG1	11.59~11.6	0	0
LG1	11.6~11.61	0	0
LG1	11.61~11.62	0	0
LG1	11.62~11.63	0	0
LG1	11.63~11.64	0	0
LG1	11.64~11.65	0.0232558	232.558
LG1	11.65~11.66	0	0
LG1	11.66~11.67	0.0465116	465.116
LG1	11.67~11.68	0	0
LG1	11.68~11.69	0	0
LG1	11.69~11.7	0	0
LG1	11.7~11.71	0	0
LG1	11.71~11.72	0	0
LG1	11.72~11.73	0	0
LG1	11.73~11.74	0	0
LG1	11.74~11.75	0	0
LG1	11.75~11.76	0	0
LG1	11.76~11.77	0	0
LG1	11.77~11.78	0	0
LG1	11.78~11.79	0	0
LG1	11.79~11.8	0	0
LG1	11.8~11.81	0	0
LG1	11.81~11.82	0	0
LG1	11.82~11.83	0	0
LG1	11.83~11.84	0	0
LG1	11.84~11.85	0	0
LG1	11.85~11.86	0	0
LG1	11.86~11.87	0	0
LG1	11.87~11.88	0	0
LG1	11.88~11.89	0	0
LG1	11.89~11.9	0	0
LG1	11.9~11.91	0	0
LG1	11.91~11.92	0	0
LG1	11.92~11.93	0	0
LG1	11.93~11.94	0	0
LG1	11.94~11.95	0	0
LG1	11.95~11.96	0	0
LG1	11.96~11.97	0	0
LG1	11.97~11.98	0	0
LG1	11.98~11.99	0	0
LG1	11.99~12	0	0
LG1	12~12.01	0	0
LG1	12.01~12.02	0	0
LG1	12.02~12.03	0	0
LG1	12.03~12.04	0	0
LG1	12.04~12.05	0	0
LG1	12.05~12.06	0	0
LG1	12.06~12.07	0	0
LG1	12.07~12.08	0	0
LG1	12.08~12.09	0	0
LG1	12.09~12.1	0	0
LG1	12.1~12.11	0	0
LG1	12.11~12.12	0	0
LG1	12.12~12.13	0	0
LG1	12.13~12.14	0	0
LG1	12.14~12.15	0	0
LG1	12.15~12.16	0	0
LG1	12.16~12.17	0	0
LG1	12.17~12.18	0	0
LG1	12.18~12.19	0	0
LG1	12.19~12.2	0	0
LG1	12.2~12.21	0	0
LG1	12.21~12.22	0	0
LG1	12.22~12.23	0	0
LG1	12.23~12.24	0	0
LG1	12.24~12.25	0	0
LG1	12.25~12.26	0	0
LG1	12.26~12.27	0	0
LG1	12.27~12.28	0	0
LG1	12.28~12.29	0	0
LG1	12.29~12.3	0	0
LG1	12.3~12.31	0	0
LG1	12.31~12.32	0	0
LG1	12.32~12.33	0	0
LG1	12.33~12.34	0	0
LG1	12.34~12.35	0	0
LG1	12.35~12.36	0	0
LG1	12.36~12.37	0	0
LG1	12.37~12.38	0	0
LG1	12.38~12.39	0	0
LG1	12.39~12.4	0	0
LG1	12.4~12.41	0	0
LG1	12.41~12.42	0	0
LG1	12.42~12.43	0	0
LG1	12.43~12.44	0	0
LG1	12.44~12.45	0	0
LG1	12.45~12.46	0	0
LG1	12.46~12.47	0	0
LG1	12.47~12.48	0	0
LG1	12.48~12.49	0	0
LG1	12.49~12.5	0	0
LG1	12.5~12.51	0	0
LG1	12.51~12.52	0	0
LG1	12.52~12.53	0	0
LG1	12.53~12.54	0	0
LG1	12.54~12.55	0	0
LG1	12.55~12.56	0	0
LG1	12.56~12.57	0	0
LG1	12.57~12.58	0	0
LG1	12.58~12.59	0	0
LG1	12.59~12.6	0	0
LG1	12.6~12.61	0	0
LG1	12.61~12.62	0	0
LG1	12.62~12.63	0	0
LG1	12.63~12.64	0	0
LG1	12.64~12.65	0	0
LG1	12.65~12.66	0	0
LG1	12.66~12.67	0	0
LG1	12.67~12.68	0	0
LG1	12.68~12.69	0	0
LG1	12.69~12.7	0	0
LG1	12.7~12.71	0	0
LG1	12.71~12.72	0	0
LG1	12.72~12.73	0	0
LG1	12.73~12.74	0	0
LG1	12.74~12.75	0	0
LG1	12.75~12.76	0	0
LG1	12.76~12.77	0	0
LG1	12.77~12.78	0	0
LG1	12.78~12.79	0	0
LG1	12.79~12.8	0	0
LG1	12.8~12.81	0	0
LG1	12.81~12.82	0	0
LG1	12.82~12.83	0	0
LG1	12.83~12.84	0	0
LG1	12.84~12.85	0	0
LG1	12.85~12.86	0	0
LG1	12.86~12.87	0.0232558	232.558
LG1	12.87~12.88	0	0
LG1	12.88~12.89	0	0
LG1	12.89~12.9	0	0
LG1	12.9~12.91	0	0
LG1	12.91~12.92	0	0
LG1	12.92~12.93	0	0
LG1	12.93~12.94	0.0232558	232.558
LG1	12.94~12.95	0	0
LG1	12.95~12.96	0	0
LG1	12.96~12.97	0	0
LG1	12.97~12.98	0	0
LG1	12.98~12.99	0	0
LG1	12.99~13	0	0
LG1	13~13.01	0.0232558	232.558
LG1	13.01~13.02	0	0
LG1	13.02~13.03	0	0
LG1	13.03~13.04	0	0
LG1	13.04~13.05	0	0
LG1	13.05~13.06	0	0
LG1	13.06~13.07	0	0
LG1	13.07~13.08	0	0
LG1	13.08~13.09	0	0
LG1	13.09~13.1	0	0
LG1	13.1~13.11	0	0
LG1	13.11~13.12	0	0
LG1	13.12~13.13	0	0
LG1	13.13~13.14	0	0
LG1	13.14~13.15	0	0
LG1	13.15~13.16	0	0
LG1	13.16~13.17	0	0
LG1	13.17~13.18	0	0
LG1	13.18~13.19	0	0
LG1	13.19~13.2	0	0
LG1	13.2~13.21	0	0
LG1	13.21~13.22	0	0
LG1	13.22~13.23	0	0
LG1	13.23~13.24	0	0
LG1	13.24~13.25	0	0
LG1	13.25~13.26	0	0
LG1	13.26~13.27	0	0
LG1	13.27~13.28	0	0
LG1	13.28~13.29	0.0232558	232.558
LG1	13.29~13.3	0	0
LG1	13.3~13.31	0	0
LG1	13.31~13.32	0	0
LG1	13.32~13.33	0.0232558	232.558
LG1	13.33~13.34	0	0
LG1	13.34~13.35	0	0
LG1	13.35~13.36	0	0
LG1	13.36~13.37	0	0
LG1	13.37~13.38	0	0
LG1	13.38~13.39	0	0
LG1	13.39~13.4	0	0
LG1	13.4~13.41	0	0
LG1	13.41~13.42	0.0232558	232.558
LG1	13.42~13.43	0	0
LG1	13.43~13.44	0	0
LG1	13.44~13.45	0.0232558	232.558
LG1	13.45~13.46	0	0
LG1	13.46~13.47	0	0
LG1	13.47~13.48	0	0
LG1	13.48~13.49	0	0
LG1	13.49~13.5	0	0
LG1	13.5~13.51	0	0
LG1	13.51~13.52	0	0
LG1	13.52~13.53	0	0
LG1	13.53~13.54	0	0
LG1	13.54~13.55	0	0
LG1	13.55~13.56	0	0
LG1	13.56~13.57	0	0
LG1	13.57~13.58	0	0
LG1	13.58~13.59	0.0232558	232.558
LG1	13.59~13.6	0	0
LG1	13.6~13.61	0	0
LG1	13.61~13.62	0	0
LG1	13.62~13.63	0	0
LG1	13.63~13.64	0	0
LG1	13.64~13.65	0	0
LG1	13.65~13.66	0	0
LG1	13.66~13.67	0	0
LG1	13.67~13.68	0	0
LG1	13.68~13.69	0	0
LG1	13.69~13.7	0	0
LG1	13.7~13.71	0	0
LG1	13.71~13.72	0	0
LG1	13.72~13.73	0	0
LG1	13.73~13.74	0	0
LG1	13.74~13.75	0	0
LG1	13.75~13.76	0	0
LG1	13.76~13.77	0	0
LG1	13.77~13.78	0	0
LG1	13.78~13.79	0	0
LG1	13.79~13.8	0	0
LG1	13.8~13.81	0	0
LG1	13.81~13.82	0	0
LG1	13.82~13.83	0	0
LG1	13.83~13.84	0	0
LG1	13.84~13.85	0	0
LG1	13.85~13.86	0	0
LG1	13.86~13.87	0	0
LG1	13.87~13.88	0	0
LG1	13.88~13.89	0	0
LG1	13.89~13.9	0	0
LG1	13.9~13.91	0	0
LG1	13.91~13.92	0	0
LG1	13.92~13.93	0	0
LG1	13.93~13.94	0	0
LG1	13.94~13.95	0	0
LG1	13.95~13.96	0	0
LG1	13.96~13.97	0.0232558	232.558
LG1	13.97~13.98	0	0
LG1	13.98~13.99	0	0
LG1	13.99~14	0	0
LG1	14~14.01	0	0
LG1	14.01~14.02	0	0
LG1	14.02~14.03	0	0
LG1	14.03~14.04	0.0232558	232.558
LG1	14.04~14.05	0	0
LG1	14.05~14.06	0	0
LG1	14.06~14.07	0	0
LG1	14.07~14.08	0	0
LG1	14.08~14.09	0	0
LG1	14.09~14.1	0	0
LG1	14.1~14.11	0	0
LG1	14.11~14.12	0	0
LG1	14.12~14.13	0	0
LG1	14.13~14.14	0	0
LG1	14.14~14.15	0	0
LG1	14.15~14.16	0	0
LG1	14.16~14.17	0.0232558	232.558
LG1	14.17~14.18	0.0232558	232.558
LG1	14.18~14.19	0	0
LG1	14.19~14.2	0	0
LG1	14.2~14.21	0	0
LG1	14.21~14.22	0	0
LG1	14.22~14.23	0	0
LG1	14.23~14.24	0	0
LG1	14.24~14.25	0	0
LG1	14.25~14.26	0	0
LG1	14.26~14.27	0	0
LG1	14.27~14.28	0	0
LG1	14.28~14.29	0	0
LG1	14.29~14.3	0	0
LG1	14.3~14.31	0	0
LG1	14.31~14.32	0	0
LG1	14.32~14.33	0	0
LG1	14.33~14.34	0	0
LG1	14.34~14.35	0	0
LG1	14.35~14.36	0	0
LG1	14.36~14.37	0	0
LG1	14.37~14.38	0.0232558	232.558
LG1	14.38~14.39	0	0
LG1	14.39~14.4	0.0232558	232.558
LG1	14.4~14.41	0.0232558	232.558
LG1	14.41~14.42	0	0
LG1	14.42~14.43	0	0
LG1	14.43~14.44	0.0232558	232.558
LG1	14.44~14.45	0	0
LG1	14.45~14.46	0	0
LG1	14.46~14.47	0	0
LG1	14.47~14.48	0	0
LG1	14.48~14.49	0	0
LG1	14.49~14.5	0	0
LG1	14.5~14.51	0	0
LG1	14.51~14.52	0	0
LG1	14.52~14.53	0.0232558	232.558
LG1	14.53~14.54	0	0
LG1	14.54~14.55	0	0
LG1	14.55~14.56	0	0
LG1	14.56~14.57	0	0
LG1	14.57~14.58	0	0
LG1	14.58~14.59	0	0
LG1	14.59~14.6	0	0
LG1	14.6~14.61	0	0
LG1	14.61~14.62	0	0
LG1	14.62~14.63	0	0
LG1	14.63~14.64	0	0
LG1	14.64~14.65	0	0
LG1	14.65~14.66	0	0
LG1	14.66~14.67	0	0
LG1	14.67~14.68	0	0
LG1	14.68~14.69	0	0
LG1	14.69~14.7	0	0
LG1	14.7~14.71	0	0
LG1	14.71~14.72	0	0
LG1	14.72~14.73	0	0
LG1	14.73~14.74	0	0
LG1	14.74~14.75	0	0
LG1	14.75~14.76	0	0
LG1	14.76~14.77	0	0
LG1	14.77~14.78	0	0
LG1	14.78~14.79	0	0
LG1	14.79~14.8	0	0
LG1	14.8~14.81	0	0
LG1	14.81~14.82	0	0
LG1	14.82~14.83	0	0
LG1	14.83~14.84	0	0
LG1	14.84~14.85	0	0
LG1	14.85~14.86	0	0
LG1	14.86~14.87	0	0
LG1	14.87~14.88	0	0
LG1	14.88~14.89	0	0
LG1	14.89~14.9	0	0
LG1	14.9~14.91	0	0
LG1	14.91~14.92	0	0
LG1	14.92~14.93	0	0
LG1	14.93~14.94	0	0
LG1	14.94~14.95	0	0
LG1	14.95~14.96	0	0
LG1	14.96~14.97	0	0
LG1	14.97~14.98	0	0
LG1	14.98~14.99	0	0
LG1	14.99~15	0	0
LG1	15~15.01	0	0
LG1	15.01~15.02	0	0
LG1	15.02~15.03	0	0
LG1	15.03~15.04	0	0
LG1	15.04~15.05	0	0
LG1	15.05~15.06	0	0
LG1	15.06~15.07	0	0
LG1	15.07~15.08	0	0
LG1	15.08~15.09	0	0
LG1	15.09~15.1	0	0
LG1	15.1~15.11	0	0
LG1	15.11~15.12	0	0
LG1	15.12~15.13	0	0
LG1	15.13~15.14	0	0
LG1	15.14~15.15	0	0
LG1	15.15~15.16	0	0
LG1	15.16~15.17	0	0
LG1	15.17~15.18	0	0
LG1	15.18~15.19	0	0
LG1	15.19~15.2	0	0
LG1	15.2~15.21	0	0
LG1	15.21~15.22	0	0
LG1	15.22~15.23	0	0
LG1	15.23~15.24	0	0
LG1	15.24~15.25	0	0
LG1	15.25~15.26	0	0
LG1	15.26~15.27	0	0
LG1	15.27~15.28	0	0
LG1	15.28~15.29	0	0
LG1	15.29~15.3	0	0
LG1	15.3~15.31	0	0
LG1	15.31~15.32	0	0
LG1	15.32~15.33	0	0
LG1	15.33~15.34	0	0
LG1	15.34~15.35	0	0
LG1	15.35~15.36	0	0
LG1	15.36~15.37	0	0
LG1	15.37~15.38	0	0
LG1	15.38~15.39	0	0
LG1	15.39~15.4	0.0232558	232.558
LG1	15.4~15.41	0.0232558	232.558
LG1	15.41~15.42	0	0
LG1	15.42~15.43	0	0
LG1	15.43~15.44	0	0
LG1	15.44~15.45	0	0
LG1	15.45~15.46	0	0
LG1	15.46~15.47	0.0232558	232.558
LG1	15.47~15.48	0	0
LG1	15.48~15.49	0	0
LG1	15.49~15.5	0.0232558	232.558
LG1	15.5~15.51	0	0
LG1	15.51~15.52	0.0697674	697.674
LG1	15.52~15.53	0	0
LG1	15.53~15.54	0	0
LG1	15.54~15.55	0	0
LG1	15.55~15.56	0	0
LG1	15.56~15.57	0	0
LG1	15.57~15.58	0	0
LG1	15.58~15.59	0	0
LG1	15.59~15.6	0	0
LG1	15.6~15.61	0	0
LG1	15.61~15.62	0.0232558	232.558
LG1	15.62~15.63	0	0
LG1	15.63~15.64	0	0
LG1	15.64~15.65	0	0
LG1	15.65~15.66	0	0
LG1	15.66~15.67	0	0
LG1	15.67~15.68	0	0
LG1	15.68~15.69	0	0
LG1	15.69~15.7	0	0
LG1	15.7~15.71	0	0
LG1	15.71~15.72	0	0
LG1	15.72~15.73	0	0
LG1	15.73~15.74	0	0
LG1	15.74~15.75	0	0
LG1	15.75~15.76	0	0
LG1	15.76~15.77	0	0
LG1	15.77~15.78	0	0
LG1	15.78~15.79	0	0
LG1	15.79~15.8	0	0
LG1	15.8~15.81	0	0
LG1	15.81~15.82	0	0
LG1	15.82~15.83	0	0
LG1	15.83~15.84	0	0
LG1	15.84~15.85	0	0
LG1	15.85~15.86	0	0
LG1	15.86~15.87	0	0
LG1	15.87~15.88	0	0
LG1	15.88~15.89	0	0
LG1	15.89~15.9	0	0
LG1	15.9~15.91	0	0
LG1	15.91~15.92	0	0
LG1	15.92~15.93	0	0
LG1	15.93~15.94	0	0
LG1	15.94~15.95	0	0
LG1	15.95~15.96	0	0
LG1	15.96~15.97	0	0
LG1	15.97~15.98	0	0
LG1	15.98~15.99	0	0
LG1	15.99~16	0	0
LG1	16~16.01	0	0
LG1	16.01~16.02	0	0
LG1	16.02~16.03	0	0
LG1	16.03~16.04	0	0
LG1	16.04~16.05	0.0232558	232.558
LG1	16.05~16.06	0	0
LG1	16.06~16.07	0	0
LG1	16.07~16.08	0	0
LG1	16.08~16.09	0	0
LG1	16.09~16.1	0	0
LG1	16.1~16.11	0	0
LG1	16.11~16.12	0.0232558	232.558
LG1	16.12~16.13	0	0
LG1	16.13~16.14	0	0
LG1	16.14~16.15	0	0
LG1	16.15~16.16	0	0
LG1	16.16~16.17	0	0
LG1	16.17~16.18	0	0
LG1	16.18~16.19	0	0
LG1	16.19~16.2	0	0
LG1	16.2~16.21	0	0
LG1	16.21~16.22	0	0
LG1	16.22~16.23	0	0
LG1	16.23~16.24	0	0
LG1	16.24~16.25	0	0
LG1	16.25~16.26	0	0
LG1	16.26~16.27	0	0
LG1	16.27~16.28	0	0
LG1	16.28~16.29	0	0
LG1	16.29~16.3	0	0
LG1	16.3~16.31	0.0232558	232.558
LG1	16.31~16.32	0	0
LG1	16.32~16.33	0	0
LG1	16.33~16.34	0	0
LG1	16.34~16.35	0	0
LG1	16.35~16.36	0.0232558	232.558
LG1	16.36~16.37	0	0
LG1	16.37~16.38	0	0
LG1	16.38~16.39	0.0232558	232.558
LG1	16.39~16.4	0	0
LG1	16.4~16.41	0	0
LG1	16.41~16.42	0	0
LG1	16.42~16.43	0	0
LG1	16.43~16.44	0	0
LG1	16.44~16.45	0	0
LG1	16.45~16.46	0	0
LG1	16.46~16.47	0	0
LG1	16.47~16.48	0	0
LG1	16.48~16.49	0	0
LG1	16.49~16.5	0	0
LG1	16.5~16.51	0	0
LG1	16.51~16.52	0	0
LG1	16.52~16.53	0	0
LG1	16.53~16.54	0	0
LG1	16.54~16.55	0.0232558	232.558
LG1	16.55~16.56	0	0
LG1	16.56~16.57	0	0
LG1	16.57~16.58	0.0232558	232.558
LG1	16.58~16.59	0	0
LG1	16.59~16.6	0	0
LG1	16.6~16.61	0	0
LG1	16.61~16.62	0	0
LG1	16.62~16.63	0	0
LG1	16.63~16.64	0	0
LG1	16.64~16.65	0	0
LG1	16.65~16.66	0	0
LG1	16.66~16.67	0.0232558	232.558
LG1	16.67~16.68	0	0
LG1	16.68~16.69	0	0
LG1	16.69~16.7	0	0
LG1	16.7~16.71	0	0
LG1	16.71~16.72	0	0
LG1	16.72~16.73	0	0
LG1	16.73~16.74	0	0
LG1	16.74~16.75	0	0
LG1	16.75~16.76	0	0
LG1	16.76~16.77	0	0
LG1	16.77~16.78	0	0
LG1	16.78~16.79	0	0
LG1	16.79~16.8	0	0
LG1	16.8~16.81	0	0
LG1	16.81~16.82	0	0
LG1	16.82~16.83	0	0
LG1	16.83~16.84	0	0
LG1	16.84~16.85	0.0232558	232.558
LG1	16.85~16.86	0	0
LG1	16.86~16.87	0	0
LG1	16.87~16.88	0	0
LG1	16.88~16.89	0	0
LG1	16.89~16.9	0	0
LG1	16.9~16.91	0	0
LG1	16.91~16.92	0	0
LG1	16.92~16.93	0.0232558	232.558
LG1	16.93~16.94	0	0
LG1	16.94~16.95	0.0232558	232.558
LG1	16.95~16.96	0	0
LG1	16.96~16.97	0.0697674	697.674
LG1	16.97~16.98	0	0
LG1	16.98~16.99	0.0232558	232.558
LG1	16.99~17	0	0
LG1	17~17.01	0	0
LG1	17.01~17.02	0.0232558	232.558
LG1	17.02~17.03	0	0
LG1	17.03~17.04	0	0
LG1	17.04~17.05	0	0
LG1	17.05~17.06	0.0232558	232.558
LG1	17.06~17.07	0	0
LG1	17.07~17.08	0	0
LG1	17.08~17.09	0.0232558	232.558
LG1	17.09~17.1	0	0
LG1	17.1~17.11	0	0
LG1	17.11~17.12	0	0
LG1	17.12~17.13	0	0
LG1	17.13~17.14	0	0
LG1	17.14~17.15	0	0
LG1	17.15~17.16	0	0
LG1	17.16~17.17	0	0
LG1	17.17~17.18	0.0465116	465.116
LG1	17.18~17.19	0	0
LG1	17.19~17.2	0	0
LG1	17.2~17.21	0	0
LG1	17.21~17.22	0.0232558	232.558
LG1	17.22~17.23	0	0
LG1	17.23~17.24	0	0
LG1	17.24~17.25	0	0
LG1	17.25~17.26	0	0
LG1	17.26~17.27	0	0
LG1	17.27~17.28	0.0232558	232.558
LG1	17.28~17.29	0	0
LG1	17.29~17.3	0	0
LG1	17.3~17.31	0	0
LG1	17.31~17.32	0	0
LG1	17.32~17.33	0	0
LG1	17.33~17.34	0	0
LG1	17.34~17.35	0	0
LG1	17.35~17.36	0	0
LG1	17.36~17.37	0	0
LG1	17.37~17.38	0	0
LG1	17.38~17.39	0	0
LG1	17.39~17.4	0	0
LG1	17.4~17.41	0	0
LG1	17.41~17.42	0	0
LG1	17.42~17.43	0	0
LG1	17.43~17.44	0	0
LG1	17.44~17.45	0	0
LG1	17.45~17.46	0.0232558	232.558
LG1	17.46~17.47	0.0232558	232.558
LG1	17.47~17.48	0	0
LG1	17.48~17.49	0	0
LG1	17.49~17.5	0	0
LG1	17.5~17.51	0	0
LG1	17.51~17.52	0.0465116	465.116
LG1	17.52~17.53	0	0
LG1	17.53~17.54	0	0
LG1	17.54~17.55	0	0
LG1	17.55~17.56	0	0
LG1	17.56~17.57	0	0
LG1	17.57~17.58	0	0
LG1	17.58~17.59	0	0
LG1	17.59~17.6	0	0
LG1	17.6~17.61	0.0232558	232.558
LG1	17.61~17.62	0	0
LG1	17.62~17.63	0	0
LG1	17.63~17.64	0	0
LG1	17.64~17.65	0	0
LG1	17.65~17.66	0	0
LG1	17.66~17.67	0	0
LG1	17.67~17.68	0	0
LG1	17.68~17.69	0	0
LG1	17.69~17.7	0	0
LG1	17.7~17.71	0	0
LG1	17.71~17.72	0	0
LG1	17.72~17.73	0	0
LG1	17.73~17.74	0	0
LG1	17.74~17.75	0	0
LG1	17.75~17.76	0	0
LG1	17.76~17.77	0	0
LG1	17.77~17.78	0	0
LG1	17.78~17.79	0	0
LG1	17.79~17.8	0	0
LG1	17.8~17.81	0	0
LG1	17.81~17.82	0	0
LG1	17.82~17.83	0	0
LG1	17.83~17.84	0	0
LG1	17.84~17.85	0	0
LG1	17.85~17.86	0	0
LG1	17.86~17.87	0	0
LG1	17.87~17.88	0	0
LG1	17.88~17.89	0	0
LG1	17.89~17.9	0	0
LG1	17.9~17.91	0	0
LG1	17.91~17.92	0.0232558	232.558
LG1	17.92~17.93	0	0
LG1	17.93~17.94	0	0
LG1	17.94~17.95	0	0
LG1	17.95~17.96	0	0
LG1	17.96~17.97	0	0
LG1	17.97~17.98	0	0
LG1	17.98~17.99	0	0
LG1	17.99~18	0	0
LG1	18~18.01	0	0
LG1	18.01~18.02	0	0
LG1	18.02~18.03	0	0
LG1	18.03~18.04	0	0
LG1	18.04~18.05	0	0
LG1	18.05~18.06	0	0
LG1	18.06~18.07	0	0
LG1	18.07~18.08	0	0
LG1	18.08~18.09	0	0
LG1	18.09~18.1	0	0
LG1	18.1~18.11	0	0
LG1	18.11~18.12	0	0
LG1	18.12~18.13	0	0
LG1	18.13~18.14	0	0
LG1	18.14~18.15	0	0
LG1	18.15~18.16	0	0
LG1	18.16~18.17	0	0
LG1	18.17~18.18	0	0
LG1	18.18~18.19	0	0
LG1	18.19~18.2	0	0
LG1	18.2~18.21	0.0232558	232.558
LG1	18.21~18.22	0	0
LG1	18.22~18.23	0	0
LG1	18.23~18.24	0	0
LG1	18.24~18.25	0	0
LG1	18.25~18.26	0	0
LG1	18.26~18.27	0	0
LG1	18.27~18.28	0	0
LG1	18.28~18.29	0	0
LG1	18.29~18.3	0	0
LG1	18.3~18.31	0	0
LG1	18.31~18.32	0	0
LG1	18.32~18.33	0	0
LG1	18.33~18.34	0	0
LG1	18.34~18.35	0	0
LG1	18.35~18.36	0.0232558	232.558
LG1	18.36~18.37	0	0
LG1	18.37~18.38	0.0232558	232.558
LG1	18.38~18.39	0	0
LG1	18.39~18.4	0	0
LG1	18.4~18.41	0	0
LG1	18.41~18.42	0	0
LG1	18.42~18.43	0	0
LG1	18.43~18.44	0	0
LG1	18.44~18.45	0	0
LG1	18.45~18.46	0	0
LG1	18.46~18.47	0	0
LG1	18.47~18.48	0	0
LG1	18.48~18.49	0	0
LG1	18.49~18.5	0	0
LG1	18.5~18.51	0	0
LG1	18.51~18.52	0	0
LG1	18.52~18.53	0	0
LG1	18.53~18.54	0	0
LG1	18.54~18.55	0	0
LG1	18.55~18.56	0	0
LG1	18.56~18.57	0	0
LG1	18.57~18.58	0	0
LG1	18.58~18.59	0	0
LG1	18.59~18.6	0	0
LG1	18.6~18.61	0	0
LG1	18.61~18.62	0	0
LG1	18.62~18.63	0	0
LG1	18.63~18.64	0	0
LG1	18.64~18.65	0	0
LG1	18.65~18.66	0	0
LG1	18.66~18.67	0.0232558	232.558
LG1	18.67~18.68	0	0
LG1	18.68~18.69	0.0232558	232.558
LG1	18.69~18.7	0	0
LG1	18.7~18.71	0.0465116	465.116
LG1	18.71~18.72	0	0
LG1	18.72~18.73	0	0
LG1	18.73~18.74	0	0
LG1	18.74~18.75	0	0
LG1	18.75~18.76	0	0
LG1	18.76~18.77	0	0
LG1	18.77~18.78	0	0
LG1	18.78~18.79	0	0
LG1	18.79~18.8	0	0
LG1	18.8~18.81	0.0232558	232.558
LG1	18.81~18.82	0	0
LG1	18.82~18.83	0	0
LG1	18.83~18.84	0	0
LG1	18.84~18.85	0	0
LG1	18.85~18.86	0	0
LG1	18.86~18.87	0	0
LG1	18.87~18.88	0	0
LG1	18.88~18.89	0	0
LG1	18.89~18.9	0	0
LG1	18.9~18.91	0	0
LG1	18.91~18.92	0	0
LG1	18.92~18.93	0	0
LG1	18.93~18.94	0	0
LG1	18.94~18.95	0	0
LG1	18.95~18.96	0	0
LG1	18.96~18.97	0	0
LG1	18.97~18.98	0	0
LG1	18.98~18.99	0	0
LG1	18.99~19	0	0
LG1	19~19.01	0	0
LG1	19.01~19.02	0	0
LG1	19.02~19.03	0	0
LG1	19.03~19.04	0	0
LG1	19.04~19.05	0	0
LG1	19.05~19.06	0	0
LG1	19.06~19.07	0	0
LG1	19.07~19.08	0	0
LG1	19.08~19.09	0	0
LG1	19.09~19.1	0	0
LG1	19.1~19.11	0	0
LG1	19.11~19.12	0	0
LG1	19.12~19.13	0.0232558	232.558
LG1	19.13~19.14	0	0
LG1	19.14~19.15	0	0
LG1	19.15~19.16	0	0
LG1	19.16~19.17	0	0
LG1	19.17~19.18	0	0
LG1	19.18~19.19	0.0232558	232.558
LG1	19.19~19.2	0	0
LG1	19.2~19.21	0	0
LG1	19.21~19.22	0	0
LG1	19.22~19.23	0	0
LG1	19.23~19.24	0	0
LG1	19.24~19.25	0	0
LG1	19.25~19.26	0	0
LG1	19.26~19.27	0.0232558	232.558
LG1	19.27~19.28	0	0
LG1	19.28~19.29	0	0
LG1	19.29~19.3	0	0
LG1	19.3~19.31	0	0
LG1	19.31~19.32	0	0
LG1	19.32~19.33	0	0
LG1	19.33~19.34	0.0232558	232.558
LG1	19.34~19.35	0	0
LG1	19.35~19.36	0	0
LG1	19.36~19.37	0	0
LG1	19.37~19.38	0	0
LG1	19.38~19.39	0.0232558	232.558
LG1	19.39~19.4	0	0
LG1	19.4~19.41	0	0
LG1	19.41~19.42	0	0
LG1	19.42~19.43	0	0
LG1	19.43~19.44	0	0
LG1	19.44~19.45	0	0
LG1	19.45~19.46	0	0
LG1	19.46~19.47	0	0
LG1	19.47~19.48	0	0
LG1	19.48~19.49	0	0
LG1	19.49~19.5	0	0
LG1	19.5~19.51	0.0465116	465.116
LG1	19.51~19.52	0	0
LG1	19.52~19.53	0.0232558	232.558
LG1	19.53~19.54	0.0232558	232.558
LG1	19.54~19.55	0	0
LG1	19.55~19.56	0	0
LG1	19.56~19.57	0.0232558	232.558
LG1	19.57~19.58	0	0
LG1	19.58~19.59	0	0
LG1	19.59~19.6	0.0232558	232.558
LG1	19.6~19.61	0	0
LG1	19.61~19.62	0	0
LG1	19.62~19.63	0.0232558	232.558
LG1	19.63~19.64	0	0
LG1	19.64~19.65	0	0
LG1	19.65~19.66	0	0
LG1	19.66~19.67	0	0
LG1	19.67~19.68	0	0
LG1	19.68~19.69	0	0
LG1	19.69~19.7	0	0
LG1	19.7~19.71	0	0
LG1	19.71~19.72	0	0
LG1	19.72~19.73	0	0
LG1	19.73~19.74	0	0
LG1	19.74~19.75	0	0
LG1	19.75~19.76	0	0
LG1	19.76~19.77	0	0
LG1	19.77~19.78	0	0
LG1	19.78~19.79	0	0
LG1	19.79~19.8	0	0
LG1	19.8~19.81	0	0
LG1	19.81~19.82	0	0
LG1	19.82~19.83	0	0
LG1	19.83~19.84	0	0
LG1	19.84~19.85	0	0
LG1	19.85~19.86	0	0
LG1	19.86~19.87	0	0
LG1	19.87~19.88	0	0
LG1	19.88~19.89	0	0
LG1	19.89~19.9	0	0
LG1	19.9~19.91	0	0
LG1	19.91~19.92	0	0
LG1	19.92~19.93	0	0
LG1	19.93~19.94	0	0
LG1	19.94~19.95	0	0
LG1	19.95~19.96	0	0
LG1	19.96~19.97	0	0
LG1	19.97~19.98	0	0
[truncated: 19,972 more rows]
